# Supplementary material for: DNA analysis of Castanea sativa (sweet chestnut) in Britain and Ireland: Elucidating European origins and genepool diversity
Source: PLoS One. 2019 Sep 25;14(9):e0222936. doi: 10.1371/journal.pone.0222936 (PMC6760806; doi:10.1371/journal.pone.0222936)
Supplement: S1 File — (KML) [file pone.0222936.s001.kml]

<?xml version="1.0" encoding="UTF-8"?>
<kml xmlns="http://www.opengis.net/kml/2.2" xmlns:gx="http://www.google.com/kml/ext/2.2" xmlns:kml="http://www.opengis.net/kml/2.2" xmlns:atom="http://www.w3.org/2005/Atom">
<Document>
	<name>lat long</name>
	<open>1</open>
	<Snippet maxLines="1">Earth Point Excel To KML</Snippet>
	<description><![CDATA[<style type='text/css'>*{font-family:Verdana,Arial,Helvetica,Sans-Serif;}</style><table style="width: 300px;"><tr><td style="vertical-align: top;">Source</td><td style="width: 100%;">lat long .xlsx</td></tr><tr><td>DateTime</td><td>2018-07-05 18:29:29 UTC <br/></td></tr></table><br/>&copy;2018 Earth Point<br/><a target='_blank' href='http://www.earthpoint.us'>www.earthpoint.us</a><br/><br/>For illustration only.&nbsp; User to verify all information.]]></description>
	<Style>
		<IconStyle>
			<Icon>
			</Icon>
		</IconStyle>
		<BalloonStyle>
			<text>$[description]</text>
			<textColor>ff000000</textColor>
			<displayMode>default</displayMode>
		</BalloonStyle>
	</Style>
	<Style id="HighlightSheet1Map1">
		<IconStyle>
			<scale>1.1</scale>
			<Icon>
				<href>http://www.earthpoint.us/Dots/GoogleEarth/shapes/placemark_square.png</href>
			</Icon>
		</IconStyle>
		<LabelStyle>
			<scale>1.1</scale>
		</LabelStyle>
		<BalloonStyle>
			<text>$[description]</text>
		</BalloonStyle>
		<LineStyle>
			<color>ffff00ff</color>
			<width>3</width>
		</LineStyle>
		<PolyStyle>
			<color>70ff00ff</color>
			<fill>0</fill>
		</PolyStyle>
	</Style>
	<Style id="NormalSheet1Map21">
		<IconStyle>
			<Icon>
				<href>http://www.earthpoint.us/Dots/GoogleEarth/shapes/placemark_circle.png</href>
			</Icon>
		</IconStyle>
		<BalloonStyle>
			<text>$[description]</text>
		</BalloonStyle>
		<LineStyle>
			<color>ffff00ff</color>
			<width>2</width>
		</LineStyle>
		<PolyStyle>
			<color>00ff00ff</color>
			<fill>0</fill>
		</PolyStyle>
	</Style>
	<StyleMap id="Sheet1Map1">
		<Pair>
			<key>normal</key>
			<styleUrl>#NormalSheet1Map1</styleUrl>
		</Pair>
		<Pair>
			<key>highlight</key>
			<styleUrl>#HighlightSheet1Map1</styleUrl>
		</Pair>
	</StyleMap>
	<Style id="NormalSheet1Map1">
		<IconStyle>
			<Icon>
				<href>http://www.earthpoint.us/Dots/GoogleEarth/shapes/placemark_square.png</href>
			</Icon>
		</IconStyle>
		<BalloonStyle>
			<text>$[description]</text>
		</BalloonStyle>
		<LineStyle>
			<color>ffff00ff</color>
			<width>2</width>
		</LineStyle>
		<PolyStyle>
			<color>00ff00ff</color>
			<fill>0</fill>
		</PolyStyle>
	</Style>
	<StyleMap id="Sheet1Map22">
		<Pair>
			<key>normal</key>
			<styleUrl>#NormalSheet1Map21</styleUrl>
		</Pair>
		<Pair>
			<key>highlight</key>
			<styleUrl>#HighlightSheet1Map21</styleUrl>
		</Pair>
	</StyleMap>
	<Style id="HighlightSheet1Map21">
		<IconStyle>
			<scale>1.1</scale>
			<Icon>
				<href>http://www.earthpoint.us/Dots/GoogleEarth/shapes/placemark_circle.png</href>
			</Icon>
		</IconStyle>
		<LabelStyle>
			<scale>1.1</scale>
		</LabelStyle>
		<BalloonStyle>
			<text>$[description]</text>
		</BalloonStyle>
		<LineStyle>
			<color>ffff00ff</color>
			<width>3</width>
		</LineStyle>
		<PolyStyle>
			<color>70ff00ff</color>
			<fill>0</fill>
		</PolyStyle>
	</Style>
	<Folder>
		<name>Historic&amp;FTT master map grid</name>
		<Placemark>
			<name>001</name>
			<Snippet maxLines="0"></Snippet>
			<LookAt>
				<longitude>-2.4680655</longitude>
				<latitude>51.836473</latitude>
				<altitude>0</altitude>
				<heading>0</heading>
				<tilt>0</tilt>
				<range>1000</range>
				<altitudeMode>relativeToGround</altitudeMode>
			</LookAt>
			<styleUrl>#Sheet1Map1</styleUrl>
			<ExtendedData>
			</ExtendedData>
			<Point>
				<coordinates>-2.4680655,51.836473,0</coordinates>
			</Point>
		</Placemark>
		<Placemark>
			<name>002</name>
			<Snippet maxLines="0"></Snippet>
			<LookAt>
				<longitude>-2.4688001</longitude>
				<latitude>51.837334</latitude>
				<altitude>0</altitude>
				<heading>0</heading>
				<tilt>0</tilt>
				<range>1000</range>
				<altitudeMode>relativeToGround</altitudeMode>
			</LookAt>
			<styleUrl>#Sheet1Map1</styleUrl>
			<ExtendedData>
			</ExtendedData>
			<Point>
				<coordinates>-2.4688001,51.83733399999999,0</coordinates>
			</Point>
		</Placemark>
		<Placemark>
			<name>003</name>
			<Snippet maxLines="0"></Snippet>
			<LookAt>
				<longitude>-2.4715173</longitude>
				<latitude>51.839022</latitude>
				<altitude>0</altitude>
				<heading>0</heading>
				<tilt>0</tilt>
				<range>1000</range>
				<altitudeMode>relativeToGround</altitudeMode>
			</LookAt>
			<styleUrl>#Sheet1Map1</styleUrl>
			<ExtendedData>
			</ExtendedData>
			<Point>
				<coordinates>-2.4715173,51.839022,0</coordinates>
			</Point>
		</Placemark>
		<Placemark>
			<name>004</name>
			<Snippet maxLines="0"></Snippet>
			<LookAt>
				<longitude>-2.4631939</longitude>
				<latitude>51.829884</latitude>
				<altitude>0</altitude>
				<heading>0</heading>
				<tilt>0</tilt>
				<range>1000</range>
				<altitudeMode>relativeToGround</altitudeMode>
			</LookAt>
			<styleUrl>#Sheet1Map1</styleUrl>
			<ExtendedData>
			</ExtendedData>
			<Point>
				<coordinates>-2.4631939,51.82988399999999,0</coordinates>
			</Point>
		</Placemark>
		<Placemark>
			<name>005</name>
			<Snippet maxLines="0"></Snippet>
			<LookAt>
				<longitude>-2.4641498</longitude>
				<latitude>51.831112</latitude>
				<altitude>0</altitude>
				<heading>0</heading>
				<tilt>0</tilt>
				<range>1000</range>
				<altitudeMode>relativeToGround</altitudeMode>
			</LookAt>
			<styleUrl>#Sheet1Map1</styleUrl>
			<ExtendedData>
			</ExtendedData>
			<Point>
				<coordinates>-2.4641498,51.831112,0</coordinates>
			</Point>
		</Placemark>
		<Placemark>
			<name>006</name>
			<Snippet maxLines="0"></Snippet>
			<LookAt>
				<longitude>-2.4702721</longitude>
				<latitude>51.832356</latitude>
				<altitude>0</altitude>
				<heading>0</heading>
				<tilt>0</tilt>
				<range>1000</range>
				<altitudeMode>relativeToGround</altitudeMode>
			</LookAt>
			<styleUrl>#Sheet1Map1</styleUrl>
			<ExtendedData>
			</ExtendedData>
			<Point>
				<coordinates>-2.4702721,51.83235599999999,0</coordinates>
			</Point>
		</Placemark>
		<Placemark>
			<name>007S</name>
			<Snippet maxLines="0"></Snippet>
			<LookAt>
				<longitude>-2.4707346</longitude>
				<latitude>51.832174</latitude>
				<altitude>0</altitude>
				<heading>0</heading>
				<tilt>0</tilt>
				<range>1000</range>
				<altitudeMode>relativeToGround</altitudeMode>
			</LookAt>
			<styleUrl>#Sheet1Map1</styleUrl>
			<ExtendedData>
			</ExtendedData>
			<Point>
				<coordinates>-2.4707346,51.832174,0</coordinates>
			</Point>
		</Placemark>
		<Placemark>
			<name>007N</name>
			<Snippet maxLines="0"></Snippet>
			<LookAt>
				<longitude>-2.4707346</longitude>
				<latitude>51.832174</latitude>
				<altitude>0</altitude>
				<heading>0</heading>
				<tilt>0</tilt>
				<range>1000</range>
				<altitudeMode>relativeToGround</altitudeMode>
			</LookAt>
			<styleUrl>#Sheet1Map1</styleUrl>
			<ExtendedData>
			</ExtendedData>
			<Point>
				<coordinates>-2.4707346,51.832174,0</coordinates>
			</Point>
		</Placemark>
		<Placemark>
			<name>008</name>
			<Snippet maxLines="0"></Snippet>
			<LookAt>
				<longitude>-2.4729204</longitude>
				<latitude>51.831644</latitude>
				<altitude>0</altitude>
				<heading>0</heading>
				<tilt>0</tilt>
				<range>1000</range>
				<altitudeMode>relativeToGround</altitudeMode>
			</LookAt>
			<styleUrl>#Sheet1Map1</styleUrl>
			<ExtendedData>
			</ExtendedData>
			<Point>
				<coordinates>-2.4729204,51.831644,0</coordinates>
			</Point>
		</Placemark>
		<Placemark>
			<name>009</name>
			<Snippet maxLines="0"></Snippet>
			<LookAt>
				<longitude>-2.4704825</longitude>
				<latitude>51.828875</latitude>
				<altitude>0</altitude>
				<heading>0</heading>
				<tilt>0</tilt>
				<range>1000</range>
				<altitudeMode>relativeToGround</altitudeMode>
			</LookAt>
			<styleUrl>#Sheet1Map1</styleUrl>
			<ExtendedData>
			</ExtendedData>
			<Point>
				<coordinates>-2.4704825,51.828875,0</coordinates>
			</Point>
		</Placemark>
		<Placemark>
			<name>010</name>
			<Snippet maxLines="0"></Snippet>
			<LookAt>
				<longitude>-2.4708061</longitude>
				<latitude>51.827894</latitude>
				<altitude>0</altitude>
				<heading>0</heading>
				<tilt>0</tilt>
				<range>1000</range>
				<altitudeMode>relativeToGround</altitudeMode>
			</LookAt>
			<styleUrl>#Sheet1Map1</styleUrl>
			<ExtendedData>
			</ExtendedData>
			<Point>
				<coordinates>-2.4708061,51.827894,0</coordinates>
			</Point>
		</Placemark>
		<Placemark>
			<name>011</name>
			<Snippet maxLines="0"></Snippet>
			<LookAt>
				<longitude>-2.469598</longitude>
				<latitude>51.824752</latitude>
				<altitude>0</altitude>
				<heading>0</heading>
				<tilt>0</tilt>
				<range>1000</range>
				<altitudeMode>relativeToGround</altitudeMode>
			</LookAt>
			<styleUrl>#Sheet1Map1</styleUrl>
			<ExtendedData>
			</ExtendedData>
			<Point>
				<coordinates>-2.469598,51.82475199999999,0</coordinates>
			</Point>
		</Placemark>
		<Placemark>
			<name>012</name>
			<Snippet maxLines="0"></Snippet>
			<LookAt>
				<longitude>-2.4685557</longitude>
				<latitude>51.826384</latitude>
				<altitude>0</altitude>
				<heading>0</heading>
				<tilt>0</tilt>
				<range>1000</range>
				<altitudeMode>relativeToGround</altitudeMode>
			</LookAt>
			<styleUrl>#Sheet1Map1</styleUrl>
			<ExtendedData>
			</ExtendedData>
			<Point>
				<coordinates>-2.4685557,51.826384,0</coordinates>
			</Point>
		</Placemark>
		<Placemark>
			<name>013</name>
			<Snippet maxLines="0"></Snippet>
			<LookAt>
				<longitude>-2.4659578</longitude>
				<latitude>51.830539</latitude>
				<altitude>0</altitude>
				<heading>0</heading>
				<tilt>0</tilt>
				<range>1000</range>
				<altitudeMode>relativeToGround</altitudeMode>
			</LookAt>
			<styleUrl>#Sheet1Map1</styleUrl>
			<ExtendedData>
			</ExtendedData>
			<Point>
				<coordinates>-2.4659578,51.830539,0</coordinates>
			</Point>
		</Placemark>
		<Placemark>
			<name>014</name>
			<Snippet maxLines="0"></Snippet>
			<LookAt>
				<longitude>-2.4637044</longitude>
				<latitude>51.828723</latitude>
				<altitude>0</altitude>
				<heading>0</heading>
				<tilt>0</tilt>
				<range>1000</range>
				<altitudeMode>relativeToGround</altitudeMode>
			</LookAt>
			<styleUrl>#Sheet1Map1</styleUrl>
			<ExtendedData>
			</ExtendedData>
			<Point>
				<coordinates>-2.4637044,51.828723,0</coordinates>
			</Point>
		</Placemark>
		<Placemark>
			<name>015</name>
			<Snippet maxLines="0"></Snippet>
			<LookAt>
				<longitude>-2.4640488</longitude>
				<latitude>51.828353</latitude>
				<altitude>0</altitude>
				<heading>0</heading>
				<tilt>0</tilt>
				<range>1000</range>
				<altitudeMode>relativeToGround</altitudeMode>
			</LookAt>
			<styleUrl>#Sheet1Map1</styleUrl>
			<ExtendedData>
			</ExtendedData>
			<Point>
				<coordinates>-2.4640488,51.828353,0</coordinates>
			</Point>
		</Placemark>
		<Placemark>
			<name>016</name>
			<Snippet maxLines="0"></Snippet>
			<LookAt>
				<longitude>-2.4640346</longitude>
				<latitude>51.82838</latitude>
				<altitude>0</altitude>
				<heading>0</heading>
				<tilt>0</tilt>
				<range>1000</range>
				<altitudeMode>relativeToGround</altitudeMode>
			</LookAt>
			<styleUrl>#Sheet1Map1</styleUrl>
			<ExtendedData>
			</ExtendedData>
			<Point>
				<coordinates>-2.4640346,51.82838,0</coordinates>
			</Point>
		</Placemark>
		<Placemark>
			<name>017</name>
			<Snippet maxLines="0"></Snippet>
			<LookAt>
				<longitude>-2.4719193</longitude>
				<latitude>51.824725</latitude>
				<altitude>0</altitude>
				<heading>0</heading>
				<tilt>0</tilt>
				<range>1000</range>
				<altitudeMode>relativeToGround</altitudeMode>
			</LookAt>
			<styleUrl>#Sheet1Map1</styleUrl>
			<ExtendedData>
			</ExtendedData>
			<Point>
				<coordinates>-2.4719193,51.82472499999999,0</coordinates>
			</Point>
		</Placemark>
		<Placemark>
			<name>018</name>
			<Snippet maxLines="0"></Snippet>
			<LookAt>
				<longitude>-2.4704163</longitude>
				<latitude>51.821125</latitude>
				<altitude>0</altitude>
				<heading>0</heading>
				<tilt>0</tilt>
				<range>1000</range>
				<altitudeMode>relativeToGround</altitudeMode>
			</LookAt>
			<styleUrl>#Sheet1Map1</styleUrl>
			<ExtendedData>
			</ExtendedData>
			<Point>
				<coordinates>-2.4704163,51.821125,0</coordinates>
			</Point>
		</Placemark>
		<Placemark>
			<name>019</name>
			<Snippet maxLines="0"></Snippet>
			<LookAt>
				<longitude>-2.4698655</longitude>
				<latitude>51.819788</latitude>
				<altitude>0</altitude>
				<heading>0</heading>
				<tilt>0</tilt>
				<range>1000</range>
				<altitudeMode>relativeToGround</altitudeMode>
			</LookAt>
			<styleUrl>#Sheet1Map1</styleUrl>
			<ExtendedData>
			</ExtendedData>
			<Point>
				<coordinates>-2.4698655,51.819788,0</coordinates>
			</Point>
		</Placemark>
		<Placemark>
			<name>020</name>
			<Snippet maxLines="0"></Snippet>
			<LookAt>
				<longitude>-2.4698626</longitude>
				<latitude>51.819509</latitude>
				<altitude>0</altitude>
				<heading>0</heading>
				<tilt>0</tilt>
				<range>1000</range>
				<altitudeMode>relativeToGround</altitudeMode>
			</LookAt>
			<styleUrl>#Sheet1Map1</styleUrl>
			<ExtendedData>
			</ExtendedData>
			<Point>
				<coordinates>-2.4698626,51.819509,0</coordinates>
			</Point>
		</Placemark>
		<Placemark>
			<name>021</name>
			<Snippet maxLines="0"></Snippet>
			<LookAt>
				<longitude>-2.4668699</longitude>
				<latitude>51.82051</latitude>
				<altitude>0</altitude>
				<heading>0</heading>
				<tilt>0</tilt>
				<range>1000</range>
				<altitudeMode>relativeToGround</altitudeMode>
			</LookAt>
			<styleUrl>#Sheet1Map1</styleUrl>
			<ExtendedData>
			</ExtendedData>
			<Point>
				<coordinates>-2.4668699,51.82051,0</coordinates>
			</Point>
		</Placemark>
		<Placemark>
			<name>022</name>
			<Snippet maxLines="0"></Snippet>
			<LookAt>
				<longitude>-2.4694974</longitude>
				<latitude>51.841584</latitude>
				<altitude>0</altitude>
				<heading>0</heading>
				<tilt>0</tilt>
				<range>1000</range>
				<altitudeMode>relativeToGround</altitudeMode>
			</LookAt>
			<styleUrl>#Sheet1Map1</styleUrl>
			<ExtendedData>
			</ExtendedData>
			<Point>
				<coordinates>-2.4694974,51.841584,0</coordinates>
			</Point>
		</Placemark>
		<Placemark>
			<name>023</name>
			<Snippet maxLines="0"></Snippet>
			<LookAt>
				<longitude>-2.4666808</longitude>
				<latitude>51.847124</latitude>
				<altitude>0</altitude>
				<heading>0</heading>
				<tilt>0</tilt>
				<range>1000</range>
				<altitudeMode>relativeToGround</altitudeMode>
			</LookAt>
			<styleUrl>#Sheet1Map1</styleUrl>
			<ExtendedData>
			</ExtendedData>
			<Point>
				<coordinates>-2.4666808,51.847124,0</coordinates>
			</Point>
		</Placemark>
		<Placemark>
			<name>025</name>
			<Snippet maxLines="0"></Snippet>
			<LookAt>
				<longitude>-2.4748866</longitude>
				<latitude>51.854383</latitude>
				<altitude>0</altitude>
				<heading>0</heading>
				<tilt>0</tilt>
				<range>1000</range>
				<altitudeMode>relativeToGround</altitudeMode>
			</LookAt>
			<styleUrl>#Sheet1Map1</styleUrl>
			<ExtendedData>
			</ExtendedData>
			<Point>
				<coordinates>-2.4748866,51.85438300000001,0</coordinates>
			</Point>
		</Placemark>
		<Placemark>
			<name>026</name>
			<Snippet maxLines="0"></Snippet>
			<LookAt>
				<longitude>-2.4668126</longitude>
				<latitude>51.852851</latitude>
				<altitude>0</altitude>
				<heading>0</heading>
				<tilt>0</tilt>
				<range>1000</range>
				<altitudeMode>relativeToGround</altitudeMode>
			</LookAt>
			<styleUrl>#Sheet1Map1</styleUrl>
			<ExtendedData>
			</ExtendedData>
			<Point>
				<coordinates>-2.4668126,51.852851,0</coordinates>
			</Point>
		</Placemark>
		<Placemark>
			<name>027</name>
			<Snippet maxLines="0"></Snippet>
			<LookAt>
				<longitude>-2.4687948</longitude>
				<latitude>51.84521</latitude>
				<altitude>0</altitude>
				<heading>0</heading>
				<tilt>0</tilt>
				<range>1000</range>
				<altitudeMode>relativeToGround</altitudeMode>
			</LookAt>
			<styleUrl>#Sheet1Map1</styleUrl>
			<ExtendedData>
			</ExtendedData>
			<Point>
				<coordinates>-2.4687948,51.84521,0</coordinates>
			</Point>
		</Placemark>
		<Placemark>
			<name>028</name>
			<Snippet maxLines="0"></Snippet>
			<LookAt>
				<longitude>-2.4692727</longitude>
				<latitude>51.843697</latitude>
				<altitude>0</altitude>
				<heading>0</heading>
				<tilt>0</tilt>
				<range>1000</range>
				<altitudeMode>relativeToGround</altitudeMode>
			</LookAt>
			<styleUrl>#Sheet1Map1</styleUrl>
			<ExtendedData>
			</ExtendedData>
			<Point>
				<coordinates>-2.4692727,51.843697,0</coordinates>
			</Point>
		</Placemark>
		<Placemark>
			<name>029</name>
			<Snippet maxLines="0"></Snippet>
			<LookAt>
				<longitude>-2.4760273</longitude>
				<latitude>51.855161</latitude>
				<altitude>0</altitude>
				<heading>0</heading>
				<tilt>0</tilt>
				<range>1000</range>
				<altitudeMode>relativeToGround</altitudeMode>
			</LookAt>
			<styleUrl>#Sheet1Map1</styleUrl>
			<ExtendedData>
			</ExtendedData>
			<Point>
				<coordinates>-2.4760273,51.85516100000001,0</coordinates>
			</Point>
		</Placemark>
		<Placemark>
			<name>030</name>
			<Snippet maxLines="0"></Snippet>
			<LookAt>
				<longitude>-2.4804706</longitude>
				<latitude>51.857921</latitude>
				<altitude>0</altitude>
				<heading>0</heading>
				<tilt>0</tilt>
				<range>1000</range>
				<altitudeMode>relativeToGround</altitudeMode>
			</LookAt>
			<styleUrl>#Sheet1Map1</styleUrl>
			<ExtendedData>
			</ExtendedData>
			<Point>
				<coordinates>-2.4804706,51.857921,0</coordinates>
			</Point>
		</Placemark>
		<Placemark>
			<name>031</name>
			<Snippet maxLines="0"></Snippet>
			<LookAt>
				<longitude>-2.4797668</longitude>
				<latitude>51.857276</latitude>
				<altitude>0</altitude>
				<heading>0</heading>
				<tilt>0</tilt>
				<range>1000</range>
				<altitudeMode>relativeToGround</altitudeMode>
			</LookAt>
			<styleUrl>#Sheet1Map1</styleUrl>
			<ExtendedData>
			</ExtendedData>
			<Point>
				<coordinates>-2.4797668,51.857276,0</coordinates>
			</Point>
		</Placemark>
		<Placemark>
			<name>032</name>
			<Snippet maxLines="0"></Snippet>
			<LookAt>
				<longitude>-2.4846326</longitude>
				<latitude>51.843914</latitude>
				<altitude>0</altitude>
				<heading>0</heading>
				<tilt>0</tilt>
				<range>1000</range>
				<altitudeMode>relativeToGround</altitudeMode>
			</LookAt>
			<styleUrl>#Sheet1Map1</styleUrl>
			<ExtendedData>
			</ExtendedData>
			<Point>
				<coordinates>-2.4846326,51.843914,0</coordinates>
			</Point>
		</Placemark>
		<Placemark>
			<name>033</name>
			<Snippet maxLines="0"></Snippet>
			<LookAt>
				<longitude>-2.4870385</longitude>
				<latitude>51.844911</latitude>
				<altitude>0</altitude>
				<heading>0</heading>
				<tilt>0</tilt>
				<range>1000</range>
				<altitudeMode>relativeToGround</altitudeMode>
			</LookAt>
			<styleUrl>#Sheet1Map1</styleUrl>
			<ExtendedData>
			</ExtendedData>
			<Point>
				<coordinates>-2.4870385,51.844911,0</coordinates>
			</Point>
		</Placemark>
		<Placemark>
			<name>034</name>
			<Snippet maxLines="0"></Snippet>
			<LookAt>
				<longitude>-2.5090598</longitude>
				<latitude>51.844944</latitude>
				<altitude>0</altitude>
				<heading>0</heading>
				<tilt>0</tilt>
				<range>1000</range>
				<altitudeMode>relativeToGround</altitudeMode>
			</LookAt>
			<styleUrl>#Sheet1Map1</styleUrl>
			<ExtendedData>
			</ExtendedData>
			<Point>
				<coordinates>-2.5090598,51.844944,0</coordinates>
			</Point>
		</Placemark>
		<Placemark>
			<name>035</name>
			<Snippet maxLines="0"></Snippet>
			<LookAt>
				<longitude>-2.5085988</longitude>
				<latitude>51.845251</latitude>
				<altitude>0</altitude>
				<heading>0</heading>
				<tilt>0</tilt>
				<range>1000</range>
				<altitudeMode>relativeToGround</altitudeMode>
			</LookAt>
			<styleUrl>#Sheet1Map1</styleUrl>
			<ExtendedData>
			</ExtendedData>
			<Point>
				<coordinates>-2.5085988,51.84525099999999,0</coordinates>
			</Point>
		</Placemark>
		<Placemark>
			<name>036</name>
			<Snippet maxLines="0"></Snippet>
			<LookAt>
				<longitude>-2.5098705</longitude>
				<latitude>51.844751</latitude>
				<altitude>0</altitude>
				<heading>0</heading>
				<tilt>0</tilt>
				<range>1000</range>
				<altitudeMode>relativeToGround</altitudeMode>
			</LookAt>
			<styleUrl>#Sheet1Map1</styleUrl>
			<ExtendedData>
			</ExtendedData>
			<Point>
				<coordinates>-2.5098705,51.844751,0</coordinates>
			</Point>
		</Placemark>
		<Placemark>
			<name>037</name>
			<Snippet maxLines="0"></Snippet>
			<LookAt>
				<longitude>-2.5058745</longitude>
				<latitude>51.839203</latitude>
				<altitude>0</altitude>
				<heading>0</heading>
				<tilt>0</tilt>
				<range>1000</range>
				<altitudeMode>relativeToGround</altitudeMode>
			</LookAt>
			<styleUrl>#Sheet1Map1</styleUrl>
			<ExtendedData>
			</ExtendedData>
			<Point>
				<coordinates>-2.5058745,51.839203,0</coordinates>
			</Point>
		</Placemark>
		<Placemark>
			<name>038</name>
			<Snippet maxLines="0"></Snippet>
			<LookAt>
				<longitude>-2.5095396</longitude>
				<latitude>51.84887</latitude>
				<altitude>0</altitude>
				<heading>0</heading>
				<tilt>0</tilt>
				<range>1000</range>
				<altitudeMode>relativeToGround</altitudeMode>
			</LookAt>
			<styleUrl>#Sheet1Map1</styleUrl>
			<ExtendedData>
			</ExtendedData>
			<Point>
				<coordinates>-2.5095396,51.84887,0</coordinates>
			</Point>
		</Placemark>
		<Placemark>
			<name>039</name>
			<Snippet maxLines="0"></Snippet>
			<LookAt>
				<longitude>-2.5413274</longitude>
				<latitude>51.83633</latitude>
				<altitude>0</altitude>
				<heading>0</heading>
				<tilt>0</tilt>
				<range>1000</range>
				<altitudeMode>relativeToGround</altitudeMode>
			</LookAt>
			<styleUrl>#Sheet1Map1</styleUrl>
			<ExtendedData>
			</ExtendedData>
			<Point>
				<coordinates>-2.5413274,51.83633,0</coordinates>
			</Point>
		</Placemark>
		<Placemark>
			<name>040</name>
			<Snippet maxLines="0"></Snippet>
			<LookAt>
				<longitude>-2.5774524</longitude>
				<latitude>51.826214</latitude>
				<altitude>0</altitude>
				<heading>0</heading>
				<tilt>0</tilt>
				<range>1000</range>
				<altitudeMode>relativeToGround</altitudeMode>
			</LookAt>
			<styleUrl>#Sheet1Map1</styleUrl>
			<ExtendedData>
			</ExtendedData>
			<Point>
				<coordinates>-2.5774524,51.82621400000001,0</coordinates>
			</Point>
		</Placemark>
		<Placemark>
			<name>041</name>
			<Snippet maxLines="0"></Snippet>
			<LookAt>
				<longitude>-2.5552565</longitude>
				<latitude>51.825404</latitude>
				<altitude>0</altitude>
				<heading>0</heading>
				<tilt>0</tilt>
				<range>1000</range>
				<altitudeMode>relativeToGround</altitudeMode>
			</LookAt>
			<styleUrl>#Sheet1Map1</styleUrl>
			<ExtendedData>
			</ExtendedData>
			<Point>
				<coordinates>-2.5552565,51.825404,0</coordinates>
			</Point>
		</Placemark>
		<Placemark>
			<name>042</name>
			<Snippet maxLines="0"></Snippet>
			<LookAt>
				<longitude>-2.554023</longitude>
				<latitude>51.825392</latitude>
				<altitude>0</altitude>
				<heading>0</heading>
				<tilt>0</tilt>
				<range>1000</range>
				<altitudeMode>relativeToGround</altitudeMode>
			</LookAt>
			<styleUrl>#Sheet1Map1</styleUrl>
			<ExtendedData>
			</ExtendedData>
			<Point>
				<coordinates>-2.554023,51.825392,0</coordinates>
			</Point>
		</Placemark>
		<Placemark>
			<name>043</name>
			<Snippet maxLines="0"></Snippet>
			<LookAt>
				<longitude>-2.5543319</longitude>
				<latitude>51.824554</latitude>
				<altitude>0</altitude>
				<heading>0</heading>
				<tilt>0</tilt>
				<range>1000</range>
				<altitudeMode>relativeToGround</altitudeMode>
			</LookAt>
			<styleUrl>#Sheet1Map1</styleUrl>
			<ExtendedData>
			</ExtendedData>
			<Point>
				<coordinates>-2.5543319,51.824554,0</coordinates>
			</Point>
		</Placemark>
		<Placemark>
			<name>044</name>
			<Snippet maxLines="0"></Snippet>
			<LookAt>
				<longitude>-2.5585551</longitude>
				<latitude>51.807037</latitude>
				<altitude>0</altitude>
				<heading>0</heading>
				<tilt>0</tilt>
				<range>1000</range>
				<altitudeMode>relativeToGround</altitudeMode>
			</LookAt>
			<styleUrl>#Sheet1Map1</styleUrl>
			<ExtendedData>
			</ExtendedData>
			<Point>
				<coordinates>-2.5585551,51.807037,0</coordinates>
			</Point>
		</Placemark>
		<Placemark>
			<name>045</name>
			<Snippet maxLines="0"></Snippet>
			<LookAt>
				<longitude>-2.5579143</longitude>
				<latitude>51.805647</latitude>
				<altitude>0</altitude>
				<heading>0</heading>
				<tilt>0</tilt>
				<range>1000</range>
				<altitudeMode>relativeToGround</altitudeMode>
			</LookAt>
			<styleUrl>#Sheet1Map1</styleUrl>
			<ExtendedData>
			</ExtendedData>
			<Point>
				<coordinates>-2.5579143,51.805647,0</coordinates>
			</Point>
		</Placemark>
		<Placemark>
			<name>046</name>
			<Snippet maxLines="0"></Snippet>
			<LookAt>
				<longitude>-2.5578864</longitude>
				<latitude>51.805737</latitude>
				<altitude>0</altitude>
				<heading>0</heading>
				<tilt>0</tilt>
				<range>1000</range>
				<altitudeMode>relativeToGround</altitudeMode>
			</LookAt>
			<styleUrl>#Sheet1Map1</styleUrl>
			<ExtendedData>
			</ExtendedData>
			<Point>
				<coordinates>-2.5578864,51.80573700000001,0</coordinates>
			</Point>
		</Placemark>
		<Placemark>
			<name>047</name>
			<Snippet maxLines="0"></Snippet>
			<LookAt>
				<longitude>-2.454779</longitude>
				<latitude>51.830043</latitude>
				<altitude>0</altitude>
				<heading>0</heading>
				<tilt>0</tilt>
				<range>1000</range>
				<altitudeMode>relativeToGround</altitudeMode>
			</LookAt>
			<styleUrl>#Sheet1Map1</styleUrl>
			<ExtendedData>
			</ExtendedData>
			<Point>
				<coordinates>-2.454779,51.830043,0</coordinates>
			</Point>
		</Placemark>
		<Placemark>
			<name>048</name>
			<Snippet maxLines="0"></Snippet>
			<LookAt>
				<longitude>-2.4545339</longitude>
				<latitude>51.830206</latitude>
				<altitude>0</altitude>
				<heading>0</heading>
				<tilt>0</tilt>
				<range>1000</range>
				<altitudeMode>relativeToGround</altitudeMode>
			</LookAt>
			<styleUrl>#Sheet1Map1</styleUrl>
			<ExtendedData>
			</ExtendedData>
			<Point>
				<coordinates>-2.4545339,51.830206,0</coordinates>
			</Point>
		</Placemark>
		<Placemark>
			<name>049</name>
			<Snippet maxLines="0"></Snippet>
			<LookAt>
				<longitude>-2.4554213</longitude>
				<latitude>51.831866</latitude>
				<altitude>0</altitude>
				<heading>0</heading>
				<tilt>0</tilt>
				<range>1000</range>
				<altitudeMode>relativeToGround</altitudeMode>
			</LookAt>
			<styleUrl>#Sheet1Map1</styleUrl>
			<ExtendedData>
			</ExtendedData>
			<Point>
				<coordinates>-2.4554213,51.831866,0</coordinates>
			</Point>
		</Placemark>
		<Placemark>
			<name>050</name>
			<Snippet maxLines="0"></Snippet>
			<LookAt>
				<longitude>-2.4543874</longitude>
				<latitude>51.828624</latitude>
				<altitude>0</altitude>
				<heading>0</heading>
				<tilt>0</tilt>
				<range>1000</range>
				<altitudeMode>relativeToGround</altitudeMode>
			</LookAt>
			<styleUrl>#Sheet1Map1</styleUrl>
			<ExtendedData>
			</ExtendedData>
			<Point>
				<coordinates>-2.4543874,51.828624,0</coordinates>
			</Point>
		</Placemark>
		<Placemark>
			<name>051</name>
			<Snippet maxLines="0"></Snippet>
			<LookAt>
				<longitude>-2.4543638</longitude>
				<latitude>51.829164</latitude>
				<altitude>0</altitude>
				<heading>0</heading>
				<tilt>0</tilt>
				<range>1000</range>
				<altitudeMode>relativeToGround</altitudeMode>
			</LookAt>
			<styleUrl>#Sheet1Map1</styleUrl>
			<ExtendedData>
			</ExtendedData>
			<Point>
				<coordinates>-2.4543638,51.82916399999999,0</coordinates>
			</Point>
		</Placemark>
		<Placemark>
			<name>052</name>
			<Snippet maxLines="0"></Snippet>
			<LookAt>
				<longitude>-2.4543638</longitude>
				<latitude>51.829164</latitude>
				<altitude>0</altitude>
				<heading>0</heading>
				<tilt>0</tilt>
				<range>1000</range>
				<altitudeMode>relativeToGround</altitudeMode>
			</LookAt>
			<styleUrl>#Sheet1Map1</styleUrl>
			<ExtendedData>
			</ExtendedData>
			<Point>
				<coordinates>-2.4543638,51.82916399999999,0</coordinates>
			</Point>
		</Placemark>
		<Placemark>
			<name>053</name>
			<Snippet maxLines="0"></Snippet>
			<LookAt>
				<longitude>-2.4997813</longitude>
				<latitude>51.800145</latitude>
				<altitude>0</altitude>
				<heading>0</heading>
				<tilt>0</tilt>
				<range>1000</range>
				<altitudeMode>relativeToGround</altitudeMode>
			</LookAt>
			<styleUrl>#Sheet1Map1</styleUrl>
			<ExtendedData>
			</ExtendedData>
			<Point>
				<coordinates>-2.4997813,51.800145,0</coordinates>
			</Point>
		</Placemark>
		<Placemark>
			<name>054</name>
			<Snippet maxLines="0"></Snippet>
			<LookAt>
				<longitude>-2.5004491</longitude>
				<latitude>51.801518</latitude>
				<altitude>0</altitude>
				<heading>0</heading>
				<tilt>0</tilt>
				<range>1000</range>
				<altitudeMode>relativeToGround</altitudeMode>
			</LookAt>
			<styleUrl>#Sheet1Map1</styleUrl>
			<ExtendedData>
			</ExtendedData>
			<Point>
				<coordinates>-2.5004491,51.801518,0</coordinates>
			</Point>
		</Placemark>
		<Placemark>
			<name>055</name>
			<Snippet maxLines="0"></Snippet>
			<LookAt>
				<longitude>-2.4999113</longitude>
				<latitude>51.798787</latitude>
				<altitude>0</altitude>
				<heading>0</heading>
				<tilt>0</tilt>
				<range>1000</range>
				<altitudeMode>relativeToGround</altitudeMode>
			</LookAt>
			<styleUrl>#Sheet1Map1</styleUrl>
			<ExtendedData>
			</ExtendedData>
			<Point>
				<coordinates>-2.4999113,51.798787,0</coordinates>
			</Point>
		</Placemark>
		<Placemark>
			<name>056</name>
			<Snippet maxLines="0"></Snippet>
			<LookAt>
				<longitude>-2.5111473</longitude>
				<latitude>51.808817</latitude>
				<altitude>0</altitude>
				<heading>0</heading>
				<tilt>0</tilt>
				<range>1000</range>
				<altitudeMode>relativeToGround</altitudeMode>
			</LookAt>
			<styleUrl>#Sheet1Map1</styleUrl>
			<ExtendedData>
			</ExtendedData>
			<Point>
				<coordinates>-2.5111473,51.808817,0</coordinates>
			</Point>
		</Placemark>
		<Placemark>
			<name>057</name>
			<Snippet maxLines="0"></Snippet>
			<LookAt>
				<longitude>-2.500364</longitude>
				<latitude>51.785973</latitude>
				<altitude>0</altitude>
				<heading>0</heading>
				<tilt>0</tilt>
				<range>1000</range>
				<altitudeMode>relativeToGround</altitudeMode>
			</LookAt>
			<styleUrl>#Sheet1Map1</styleUrl>
			<ExtendedData>
			</ExtendedData>
			<Point>
				<coordinates>-2.500364,51.785973,0</coordinates>
			</Point>
		</Placemark>
		<Placemark>
			<name>058</name>
			<Snippet maxLines="0"></Snippet>
			<LookAt>
				<longitude>-2.5031932</longitude>
				<latitude>51.786176</latitude>
				<altitude>0</altitude>
				<heading>0</heading>
				<tilt>0</tilt>
				<range>1000</range>
				<altitudeMode>relativeToGround</altitudeMode>
			</LookAt>
			<styleUrl>#Sheet1Map1</styleUrl>
			<ExtendedData>
			</ExtendedData>
			<Point>
				<coordinates>-2.5031932,51.786176,0</coordinates>
			</Point>
		</Placemark>
		<Placemark>
			<name>059</name>
			<Snippet maxLines="0"></Snippet>
			<LookAt>
				<longitude>-2.5038287</longitude>
				<latitude>51.785967</latitude>
				<altitude>0</altitude>
				<heading>0</heading>
				<tilt>0</tilt>
				<range>1000</range>
				<altitudeMode>relativeToGround</altitudeMode>
			</LookAt>
			<styleUrl>#Sheet1Map1</styleUrl>
			<ExtendedData>
			</ExtendedData>
			<Point>
				<coordinates>-2.5038287,51.785967,0</coordinates>
			</Point>
		</Placemark>
		<Placemark>
			<name>060</name>
			<Snippet maxLines="0"></Snippet>
			<LookAt>
				<longitude>-2.5138434</longitude>
				<latitude>51.790815</latitude>
				<altitude>0</altitude>
				<heading>0</heading>
				<tilt>0</tilt>
				<range>1000</range>
				<altitudeMode>relativeToGround</altitudeMode>
			</LookAt>
			<styleUrl>#Sheet1Map1</styleUrl>
			<ExtendedData>
			</ExtendedData>
			<Point>
				<coordinates>-2.5138434,51.79081500000001,0</coordinates>
			</Point>
		</Placemark>
		<Placemark>
			<name>061</name>
			<Snippet maxLines="0"></Snippet>
			<LookAt>
				<longitude>-2.5119532</longitude>
				<latitude>51.785221</latitude>
				<altitude>0</altitude>
				<heading>0</heading>
				<tilt>0</tilt>
				<range>1000</range>
				<altitudeMode>relativeToGround</altitudeMode>
			</LookAt>
			<styleUrl>#Sheet1Map1</styleUrl>
			<ExtendedData>
			</ExtendedData>
			<Point>
				<coordinates>-2.5119532,51.78522099999999,0</coordinates>
			</Point>
		</Placemark>
		<Placemark>
			<name>062</name>
			<Snippet maxLines="0"></Snippet>
			<LookAt>
				<longitude>-2.5112014</longitude>
				<latitude>51.784119</latitude>
				<altitude>0</altitude>
				<heading>0</heading>
				<tilt>0</tilt>
				<range>1000</range>
				<altitudeMode>relativeToGround</altitudeMode>
			</LookAt>
			<styleUrl>#Sheet1Map1</styleUrl>
			<ExtendedData>
			</ExtendedData>
			<Point>
				<coordinates>-2.5112014,51.78411899999999,0</coordinates>
			</Point>
		</Placemark>
		<Placemark>
			<name>063</name>
			<Snippet maxLines="0"></Snippet>
			<LookAt>
				<longitude>-2.5080964</longitude>
				<latitude>51.780005</latitude>
				<altitude>0</altitude>
				<heading>0</heading>
				<tilt>0</tilt>
				<range>1000</range>
				<altitudeMode>relativeToGround</altitudeMode>
			</LookAt>
			<styleUrl>#Sheet1Map1</styleUrl>
			<ExtendedData>
			</ExtendedData>
			<Point>
				<coordinates>-2.5080964,51.78000500000001,0</coordinates>
			</Point>
		</Placemark>
		<Placemark>
			<name>064</name>
			<Snippet maxLines="0"></Snippet>
			<LookAt>
				<longitude>-2.5058928</longitude>
				<latitude>51.781273</latitude>
				<altitude>0</altitude>
				<heading>0</heading>
				<tilt>0</tilt>
				<range>1000</range>
				<altitudeMode>relativeToGround</altitudeMode>
			</LookAt>
			<styleUrl>#Sheet1Map1</styleUrl>
			<ExtendedData>
			</ExtendedData>
			<Point>
				<coordinates>-2.5058928,51.781273,0</coordinates>
			</Point>
		</Placemark>
		<Placemark>
			<name>065</name>
			<Snippet maxLines="0"></Snippet>
			<LookAt>
				<longitude>-2.4902719</longitude>
				<latitude>51.783111</latitude>
				<altitude>0</altitude>
				<heading>0</heading>
				<tilt>0</tilt>
				<range>1000</range>
				<altitudeMode>relativeToGround</altitudeMode>
			</LookAt>
			<styleUrl>#Sheet1Map1</styleUrl>
			<ExtendedData>
			</ExtendedData>
			<Point>
				<coordinates>-2.4902719,51.78311099999999,0</coordinates>
			</Point>
		</Placemark>
		<Placemark>
			<name>066</name>
			<Snippet maxLines="0"></Snippet>
			<LookAt>
				<longitude>-2.4464046</longitude>
				<latitude>51.835776</latitude>
				<altitude>0</altitude>
				<heading>0</heading>
				<tilt>0</tilt>
				<range>1000</range>
				<altitudeMode>relativeToGround</altitudeMode>
			</LookAt>
			<styleUrl>#Sheet1Map1</styleUrl>
			<ExtendedData>
			</ExtendedData>
			<Point>
				<coordinates>-2.4464046,51.835776,0</coordinates>
			</Point>
		</Placemark>
		<Placemark>
			<name>067</name>
			<Snippet maxLines="0"></Snippet>
			<LookAt>
				<longitude>-2.4472645</longitude>
				<latitude>51.837606</latitude>
				<altitude>0</altitude>
				<heading>0</heading>
				<tilt>0</tilt>
				<range>1000</range>
				<altitudeMode>relativeToGround</altitudeMode>
			</LookAt>
			<styleUrl>#Sheet1Map1</styleUrl>
			<ExtendedData>
			</ExtendedData>
			<Point>
				<coordinates>-2.4472645,51.83760599999999,0</coordinates>
			</Point>
		</Placemark>
		<Placemark>
			<name>068</name>
			<Snippet maxLines="0"></Snippet>
			<LookAt>
				<longitude>-2.600346</longitude>
				<latitude>51.773564</latitude>
				<altitude>0</altitude>
				<heading>0</heading>
				<tilt>0</tilt>
				<range>1000</range>
				<altitudeMode>relativeToGround</altitudeMode>
			</LookAt>
			<styleUrl>#Sheet1Map1</styleUrl>
			<ExtendedData>
			</ExtendedData>
			<Point>
				<coordinates>-2.600346,51.773564,0</coordinates>
			</Point>
		</Placemark>
		<Placemark>
			<name>069</name>
			<Snippet maxLines="0"></Snippet>
			<LookAt>
				<longitude>-2.6016064</longitude>
				<latitude>51.772434</latitude>
				<altitude>0</altitude>
				<heading>0</heading>
				<tilt>0</tilt>
				<range>1000</range>
				<altitudeMode>relativeToGround</altitudeMode>
			</LookAt>
			<styleUrl>#Sheet1Map1</styleUrl>
			<ExtendedData>
			</ExtendedData>
			<Point>
				<coordinates>-2.6016064,51.772434,0</coordinates>
			</Point>
		</Placemark>
		<Placemark>
			<name>070</name>
			<Snippet maxLines="0"></Snippet>
			<LookAt>
				<longitude>-2.5900592</longitude>
				<latitude>51.777159</latitude>
				<altitude>0</altitude>
				<heading>0</heading>
				<tilt>0</tilt>
				<range>1000</range>
				<altitudeMode>relativeToGround</altitudeMode>
			</LookAt>
			<styleUrl>#Sheet1Map1</styleUrl>
			<ExtendedData>
			</ExtendedData>
			<Point>
				<coordinates>-2.5900592,51.777159,0</coordinates>
			</Point>
		</Placemark>
		<Placemark>
			<name>071</name>
			<Snippet maxLines="0"></Snippet>
			<LookAt>
				<longitude>-2.5902813</longitude>
				<latitude>51.777517</latitude>
				<altitude>0</altitude>
				<heading>0</heading>
				<tilt>0</tilt>
				<range>1000</range>
				<altitudeMode>relativeToGround</altitudeMode>
			</LookAt>
			<styleUrl>#Sheet1Map1</styleUrl>
			<ExtendedData>
			</ExtendedData>
			<Point>
				<coordinates>-2.5902813,51.777517,0</coordinates>
			</Point>
		</Placemark>
		<Placemark>
			<name>072</name>
			<Snippet maxLines="0"></Snippet>
			<LookAt>
				<longitude>-2.5914846</longitude>
				<latitude>51.777538</latitude>
				<altitude>0</altitude>
				<heading>0</heading>
				<tilt>0</tilt>
				<range>1000</range>
				<altitudeMode>relativeToGround</altitudeMode>
			</LookAt>
			<styleUrl>#Sheet1Map1</styleUrl>
			<ExtendedData>
			</ExtendedData>
			<Point>
				<coordinates>-2.5914846,51.777538,0</coordinates>
			</Point>
		</Placemark>
		<Placemark>
			<name>073</name>
			<Snippet maxLines="0"></Snippet>
			<LookAt>
				<longitude>-2.6014716</longitude>
				<latitude>51.76775</latitude>
				<altitude>0</altitude>
				<heading>0</heading>
				<tilt>0</tilt>
				<range>1000</range>
				<altitudeMode>relativeToGround</altitudeMode>
			</LookAt>
			<styleUrl>#Sheet1Map1</styleUrl>
			<ExtendedData>
			</ExtendedData>
			<Point>
				<coordinates>-2.6014716,51.76775,0</coordinates>
			</Point>
		</Placemark>
		<Placemark>
			<name>074</name>
			<Snippet maxLines="0"></Snippet>
			<LookAt>
				<longitude>-2.6013803</longitude>
				<latitude>51.768515</latitude>
				<altitude>0</altitude>
				<heading>0</heading>
				<tilt>0</tilt>
				<range>1000</range>
				<altitudeMode>relativeToGround</altitudeMode>
			</LookAt>
			<styleUrl>#Sheet1Map1</styleUrl>
			<ExtendedData>
			</ExtendedData>
			<Point>
				<coordinates>-2.6013803,51.768515,0</coordinates>
			</Point>
		</Placemark>
		<Placemark>
			<name>075</name>
			<Snippet maxLines="0"></Snippet>
			<LookAt>
				<longitude>-2.5901553</longitude>
				<latitude>51.767861</latitude>
				<altitude>0</altitude>
				<heading>0</heading>
				<tilt>0</tilt>
				<range>1000</range>
				<altitudeMode>relativeToGround</altitudeMode>
			</LookAt>
			<styleUrl>#Sheet1Map1</styleUrl>
			<ExtendedData>
			</ExtendedData>
			<Point>
				<coordinates>-2.5901553,51.767861,0</coordinates>
			</Point>
		</Placemark>
		<Placemark>
			<name>076</name>
			<Snippet maxLines="0"></Snippet>
			<LookAt>
				<longitude>-2.5933776</longitude>
				<latitude>51.761632</latitude>
				<altitude>0</altitude>
				<heading>0</heading>
				<tilt>0</tilt>
				<range>1000</range>
				<altitudeMode>relativeToGround</altitudeMode>
			</LookAt>
			<styleUrl>#Sheet1Map1</styleUrl>
			<ExtendedData>
			</ExtendedData>
			<Point>
				<coordinates>-2.5933776,51.761632,0</coordinates>
			</Point>
		</Placemark>
		<Placemark>
			<name>077</name>
			<Snippet maxLines="0"></Snippet>
			<LookAt>
				<longitude>-2.6082449</longitude>
				<latitude>51.773568</latitude>
				<altitude>0</altitude>
				<heading>0</heading>
				<tilt>0</tilt>
				<range>1000</range>
				<altitudeMode>relativeToGround</altitudeMode>
			</LookAt>
			<styleUrl>#Sheet1Map1</styleUrl>
			<ExtendedData>
			</ExtendedData>
			<Point>
				<coordinates>-2.6082449,51.773568,0</coordinates>
			</Point>
		</Placemark>
		<Placemark>
			<name>078</name>
			<Snippet maxLines="0"></Snippet>
			<LookAt>
				<longitude>-2.5830076</longitude>
				<latitude>51.752981</latitude>
				<altitude>0</altitude>
				<heading>0</heading>
				<tilt>0</tilt>
				<range>1000</range>
				<altitudeMode>relativeToGround</altitudeMode>
			</LookAt>
			<styleUrl>#Sheet1Map1</styleUrl>
			<ExtendedData>
			</ExtendedData>
			<Point>
				<coordinates>-2.5830076,51.75298100000001,0</coordinates>
			</Point>
		</Placemark>
		<Placemark>
			<name>079</name>
			<Snippet maxLines="0"></Snippet>
			<LookAt>
				<longitude>-2.5838837</longitude>
				<latitude>51.753516</latitude>
				<altitude>0</altitude>
				<heading>0</heading>
				<tilt>0</tilt>
				<range>1000</range>
				<altitudeMode>relativeToGround</altitudeMode>
			</LookAt>
			<styleUrl>#Sheet1Map1</styleUrl>
			<ExtendedData>
			</ExtendedData>
			<Point>
				<coordinates>-2.5838837,51.75351599999999,0</coordinates>
			</Point>
		</Placemark>
		<Placemark>
			<name>080</name>
			<Snippet maxLines="0"></Snippet>
			<LookAt>
				<longitude>-2.5669098</longitude>
				<latitude>51.760828</latitude>
				<altitude>0</altitude>
				<heading>0</heading>
				<tilt>0</tilt>
				<range>1000</range>
				<altitudeMode>relativeToGround</altitudeMode>
			</LookAt>
			<styleUrl>#Sheet1Map1</styleUrl>
			<ExtendedData>
			</ExtendedData>
			<Point>
				<coordinates>-2.5669098,51.760828,0</coordinates>
			</Point>
		</Placemark>
		<Placemark>
			<name>081</name>
			<Snippet maxLines="0"></Snippet>
			<LookAt>
				<longitude>-2.5669098</longitude>
				<latitude>51.760828</latitude>
				<altitude>0</altitude>
				<heading>0</heading>
				<tilt>0</tilt>
				<range>1000</range>
				<altitudeMode>relativeToGround</altitudeMode>
			</LookAt>
			<styleUrl>#Sheet1Map1</styleUrl>
			<ExtendedData>
			</ExtendedData>
			<Point>
				<coordinates>-2.5669098,51.760828,0</coordinates>
			</Point>
		</Placemark>
		<Placemark>
			<name>082</name>
			<Snippet maxLines="0"></Snippet>
			<LookAt>
				<longitude>-2.5748397</longitude>
				<latitude>51.777135</latitude>
				<altitude>0</altitude>
				<heading>0</heading>
				<tilt>0</tilt>
				<range>1000</range>
				<altitudeMode>relativeToGround</altitudeMode>
			</LookAt>
			<styleUrl>#Sheet1Map1</styleUrl>
			<ExtendedData>
			</ExtendedData>
			<Point>
				<coordinates>-2.5748397,51.777135,0</coordinates>
			</Point>
		</Placemark>
		<Placemark>
			<name>083</name>
			<Snippet maxLines="0"></Snippet>
			<LookAt>
				<longitude>-2.578254</longitude>
				<latitude>51.776633</latitude>
				<altitude>0</altitude>
				<heading>0</heading>
				<tilt>0</tilt>
				<range>1000</range>
				<altitudeMode>relativeToGround</altitudeMode>
			</LookAt>
			<styleUrl>#Sheet1Map1</styleUrl>
			<ExtendedData>
			</ExtendedData>
			<Point>
				<coordinates>-2.578254,51.77663299999999,0</coordinates>
			</Point>
		</Placemark>
		<Placemark>
			<name>084</name>
			<Snippet maxLines="0"></Snippet>
			<LookAt>
				<longitude>-2.5538643</longitude>
				<latitude>51.758031</latitude>
				<altitude>0</altitude>
				<heading>0</heading>
				<tilt>0</tilt>
				<range>1000</range>
				<altitudeMode>relativeToGround</altitudeMode>
			</LookAt>
			<styleUrl>#Sheet1Map1</styleUrl>
			<ExtendedData>
			</ExtendedData>
			<Point>
				<coordinates>-2.5538643,51.758031,0</coordinates>
			</Point>
		</Placemark>
		<Placemark>
			<name>085</name>
			<Snippet maxLines="0"></Snippet>
			<LookAt>
				<longitude>-2.5189673</longitude>
				<latitude>51.768593</latitude>
				<altitude>0</altitude>
				<heading>0</heading>
				<tilt>0</tilt>
				<range>1000</range>
				<altitudeMode>relativeToGround</altitudeMode>
			</LookAt>
			<styleUrl>#Sheet1Map1</styleUrl>
			<ExtendedData>
			</ExtendedData>
			<Point>
				<coordinates>-2.5189673,51.768593,0</coordinates>
			</Point>
		</Placemark>
		<Placemark>
			<name>086</name>
			<Snippet maxLines="0"></Snippet>
			<LookAt>
				<longitude>-2.521859</longitude>
				<latitude>51.768014</latitude>
				<altitude>0</altitude>
				<heading>0</heading>
				<tilt>0</tilt>
				<range>1000</range>
				<altitudeMode>relativeToGround</altitudeMode>
			</LookAt>
			<styleUrl>#Sheet1Map1</styleUrl>
			<ExtendedData>
			</ExtendedData>
			<Point>
				<coordinates>-2.521859,51.768014,0</coordinates>
			</Point>
		</Placemark>
		<Placemark>
			<name>087</name>
			<Snippet maxLines="0"></Snippet>
			<LookAt>
				<longitude>-2.4763824</longitude>
				<latitude>51.815923</latitude>
				<altitude>0</altitude>
				<heading>0</heading>
				<tilt>0</tilt>
				<range>1000</range>
				<altitudeMode>relativeToGround</altitudeMode>
			</LookAt>
			<styleUrl>#Sheet1Map1</styleUrl>
			<ExtendedData>
			</ExtendedData>
			<Point>
				<coordinates>-2.4763824,51.81592300000001,0</coordinates>
			</Point>
		</Placemark>
		<Placemark>
			<name>088</name>
			<Snippet maxLines="0"></Snippet>
			<LookAt>
				<longitude>-2.4759829</longitude>
				<latitude>51.815178</latitude>
				<altitude>0</altitude>
				<heading>0</heading>
				<tilt>0</tilt>
				<range>1000</range>
				<altitudeMode>relativeToGround</altitudeMode>
			</LookAt>
			<styleUrl>#Sheet1Map1</styleUrl>
			<ExtendedData>
			</ExtendedData>
			<Point>
				<coordinates>-2.4759829,51.815178,0</coordinates>
			</Point>
		</Placemark>
		<Placemark>
			<name>089</name>
			<Snippet maxLines="0"></Snippet>
			<LookAt>
				<longitude>-2.4731687</longitude>
				<latitude>51.815189</latitude>
				<altitude>0</altitude>
				<heading>0</heading>
				<tilt>0</tilt>
				<range>1000</range>
				<altitudeMode>relativeToGround</altitudeMode>
			</LookAt>
			<styleUrl>#Sheet1Map1</styleUrl>
			<ExtendedData>
			</ExtendedData>
			<Point>
				<coordinates>-2.4731687,51.81518899999999,0</coordinates>
			</Point>
		</Placemark>
		<Placemark>
			<name>090</name>
			<Snippet maxLines="0"></Snippet>
			<LookAt>
				<longitude>-2.4740302</longitude>
				<latitude>51.81711</latitude>
				<altitude>0</altitude>
				<heading>0</heading>
				<tilt>0</tilt>
				<range>1000</range>
				<altitudeMode>relativeToGround</altitudeMode>
			</LookAt>
			<styleUrl>#Sheet1Map1</styleUrl>
			<ExtendedData>
			</ExtendedData>
			<Point>
				<coordinates>-2.4740302,51.81711000000001,0</coordinates>
			</Point>
		</Placemark>
		<Placemark>
			<name>091</name>
			<Snippet maxLines="0"></Snippet>
			<LookAt>
				<longitude>-2.5344858</longitude>
				<latitude>51.862786</latitude>
				<altitude>0</altitude>
				<heading>0</heading>
				<tilt>0</tilt>
				<range>1000</range>
				<altitudeMode>relativeToGround</altitudeMode>
			</LookAt>
			<styleUrl>#Sheet1Map1</styleUrl>
			<ExtendedData>
			</ExtendedData>
			<Point>
				<coordinates>-2.5344858,51.862786,0</coordinates>
			</Point>
		</Placemark>
		<Placemark>
			<name>092</name>
			<Snippet maxLines="0"></Snippet>
			<LookAt>
				<longitude>-2.5371851</longitude>
				<latitude>51.880917</latitude>
				<altitude>0</altitude>
				<heading>0</heading>
				<tilt>0</tilt>
				<range>1000</range>
				<altitudeMode>relativeToGround</altitudeMode>
			</LookAt>
			<styleUrl>#Sheet1Map1</styleUrl>
			<ExtendedData>
			</ExtendedData>
			<Point>
				<coordinates>-2.5371851,51.88091699999999,0</coordinates>
			</Point>
		</Placemark>
		<Placemark>
			<name>093</name>
			<Snippet maxLines="0"></Snippet>
			<LookAt>
				<longitude>-2.537291</longitude>
				<latitude>51.88249</latitude>
				<altitude>0</altitude>
				<heading>0</heading>
				<tilt>0</tilt>
				<range>1000</range>
				<altitudeMode>relativeToGround</altitudeMode>
			</LookAt>
			<styleUrl>#Sheet1Map1</styleUrl>
			<ExtendedData>
			</ExtendedData>
			<Point>
				<coordinates>-2.537291,51.88249,0</coordinates>
			</Point>
		</Placemark>
		<Placemark>
			<name>094</name>
			<Snippet maxLines="0"></Snippet>
			<LookAt>
				<longitude>-2.5518992</longitude>
				<latitude>51.878341</latitude>
				<altitude>0</altitude>
				<heading>0</heading>
				<tilt>0</tilt>
				<range>1000</range>
				<altitudeMode>relativeToGround</altitudeMode>
			</LookAt>
			<styleUrl>#Sheet1Map1</styleUrl>
			<ExtendedData>
			</ExtendedData>
			<Point>
				<coordinates>-2.5518992,51.878341,0</coordinates>
			</Point>
		</Placemark>
		<Placemark>
			<name>095</name>
			<Snippet maxLines="0"></Snippet>
			<LookAt>
				<longitude>-2.663897</longitude>
				<latitude>51.735891</latitude>
				<altitude>0</altitude>
				<heading>0</heading>
				<tilt>0</tilt>
				<range>1000</range>
				<altitudeMode>relativeToGround</altitudeMode>
			</LookAt>
			<styleUrl>#Sheet1Map1</styleUrl>
			<ExtendedData>
			</ExtendedData>
			<Point>
				<coordinates>-2.663897,51.735891,0</coordinates>
			</Point>
		</Placemark>
		<Placemark>
			<name>096</name>
			<Snippet maxLines="0"></Snippet>
			<LookAt>
				<longitude>-2.6650501</longitude>
				<latitude>51.736514</latitude>
				<altitude>0</altitude>
				<heading>0</heading>
				<tilt>0</tilt>
				<range>1000</range>
				<altitudeMode>relativeToGround</altitudeMode>
			</LookAt>
			<styleUrl>#Sheet1Map1</styleUrl>
			<ExtendedData>
			</ExtendedData>
			<Point>
				<coordinates>-2.6650501,51.736514,0</coordinates>
			</Point>
		</Placemark>
		<Placemark>
			<name>097</name>
			<Snippet maxLines="0"></Snippet>
			<LookAt>
				<longitude>-2.6651524</longitude>
				<latitude>51.736576</latitude>
				<altitude>0</altitude>
				<heading>0</heading>
				<tilt>0</tilt>
				<range>1000</range>
				<altitudeMode>relativeToGround</altitudeMode>
			</LookAt>
			<styleUrl>#Sheet1Map1</styleUrl>
			<ExtendedData>
			</ExtendedData>
			<Point>
				<coordinates>-2.6651524,51.736576,0</coordinates>
			</Point>
		</Placemark>
		<Placemark>
			<name>098</name>
			<Snippet maxLines="0"></Snippet>
			<LookAt>
				<longitude>-2.6678908</longitude>
				<latitude>51.740597</latitude>
				<altitude>0</altitude>
				<heading>0</heading>
				<tilt>0</tilt>
				<range>1000</range>
				<altitudeMode>relativeToGround</altitudeMode>
			</LookAt>
			<styleUrl>#Sheet1Map1</styleUrl>
			<ExtendedData>
			</ExtendedData>
			<Point>
				<coordinates>-2.6678908,51.74059700000001,0</coordinates>
			</Point>
		</Placemark>
		<Placemark>
			<name>099</name>
			<Snippet maxLines="0"></Snippet>
			<LookAt>
				<longitude>-2.5482738</longitude>
				<latitude>51.795253</latitude>
				<altitude>0</altitude>
				<heading>0</heading>
				<tilt>0</tilt>
				<range>1000</range>
				<altitudeMode>relativeToGround</altitudeMode>
			</LookAt>
			<styleUrl>#Sheet1Map1</styleUrl>
			<ExtendedData>
			</ExtendedData>
			<Point>
				<coordinates>-2.5482738,51.795253,0</coordinates>
			</Point>
		</Placemark>
		<Placemark>
			<name>100</name>
			<Snippet maxLines="0"></Snippet>
			<LookAt>
				<longitude>-2.5485146</longitude>
				<latitude>51.795981</latitude>
				<altitude>0</altitude>
				<heading>0</heading>
				<tilt>0</tilt>
				<range>1000</range>
				<altitudeMode>relativeToGround</altitudeMode>
			</LookAt>
			<styleUrl>#Sheet1Map1</styleUrl>
			<ExtendedData>
			</ExtendedData>
			<Point>
				<coordinates>-2.5485146,51.795981,0</coordinates>
			</Point>
		</Placemark>
		<Placemark>
			<name>101</name>
			<Snippet maxLines="0"></Snippet>
			<LookAt>
				<longitude>-2.5485438</longitude>
				<latitude>51.795989</latitude>
				<altitude>0</altitude>
				<heading>0</heading>
				<tilt>0</tilt>
				<range>1000</range>
				<altitudeMode>relativeToGround</altitudeMode>
			</LookAt>
			<styleUrl>#Sheet1Map1</styleUrl>
			<ExtendedData>
			</ExtendedData>
			<Point>
				<coordinates>-2.5485438,51.795989,0</coordinates>
			</Point>
		</Placemark>
		<Placemark>
			<name>102</name>
			<Snippet maxLines="0"></Snippet>
			<LookAt>
				<longitude>-2.6052087</longitude>
				<latitude>51.810933</latitude>
				<altitude>0</altitude>
				<heading>0</heading>
				<tilt>0</tilt>
				<range>1000</range>
				<altitudeMode>relativeToGround</altitudeMode>
			</LookAt>
			<styleUrl>#Sheet1Map1</styleUrl>
			<ExtendedData>
			</ExtendedData>
			<Point>
				<coordinates>-2.6052087,51.810933,0</coordinates>
			</Point>
		</Placemark>
		<Placemark>
			<name>103</name>
			<Snippet maxLines="0"></Snippet>
			<LookAt>
				<longitude>-2.6026836</longitude>
				<latitude>51.809759</latitude>
				<altitude>0</altitude>
				<heading>0</heading>
				<tilt>0</tilt>
				<range>1000</range>
				<altitudeMode>relativeToGround</altitudeMode>
			</LookAt>
			<styleUrl>#Sheet1Map1</styleUrl>
			<ExtendedData>
			</ExtendedData>
			<Point>
				<coordinates>-2.6026836,51.809759,0</coordinates>
			</Point>
		</Placemark>
		<Placemark>
			<name>104</name>
			<Snippet maxLines="0"></Snippet>
			<LookAt>
				<longitude>-2.5875482</longitude>
				<latitude>51.807004</latitude>
				<altitude>0</altitude>
				<heading>0</heading>
				<tilt>0</tilt>
				<range>1000</range>
				<altitudeMode>relativeToGround</altitudeMode>
			</LookAt>
			<styleUrl>#Sheet1Map1</styleUrl>
			<ExtendedData>
			</ExtendedData>
			<Point>
				<coordinates>-2.5875482,51.807004,0</coordinates>
			</Point>
		</Placemark>
		<Placemark>
			<name>105</name>
			<Snippet maxLines="0"></Snippet>
			<LookAt>
				<longitude>-2.5846212</longitude>
				<latitude>51.793774</latitude>
				<altitude>0</altitude>
				<heading>0</heading>
				<tilt>0</tilt>
				<range>1000</range>
				<altitudeMode>relativeToGround</altitudeMode>
			</LookAt>
			<styleUrl>#Sheet1Map1</styleUrl>
			<ExtendedData>
			</ExtendedData>
			<Point>
				<coordinates>-2.5846212,51.793774,0</coordinates>
			</Point>
		</Placemark>
		<Placemark>
			<name>106</name>
			<Snippet maxLines="0"></Snippet>
			<LookAt>
				<longitude>-2.5821485</longitude>
				<latitude>51.793175</latitude>
				<altitude>0</altitude>
				<heading>0</heading>
				<tilt>0</tilt>
				<range>1000</range>
				<altitudeMode>relativeToGround</altitudeMode>
			</LookAt>
			<styleUrl>#Sheet1Map1</styleUrl>
			<ExtendedData>
			</ExtendedData>
			<Point>
				<coordinates>-2.5821485,51.793175,0</coordinates>
			</Point>
		</Placemark>
		<Placemark>
			<name>108</name>
			<Snippet maxLines="0"></Snippet>
			<LookAt>
				<longitude>-2.4694363</longitude>
				<latitude>51.820365</latitude>
				<altitude>0</altitude>
				<heading>0</heading>
				<tilt>0</tilt>
				<range>1000</range>
				<altitudeMode>relativeToGround</altitudeMode>
			</LookAt>
			<styleUrl>#Sheet1Map1</styleUrl>
			<ExtendedData>
			</ExtendedData>
			<Point>
				<coordinates>-2.4694363,51.820365,0</coordinates>
			</Point>
		</Placemark>
		<Placemark>
			<name>109</name>
			<Snippet maxLines="0"></Snippet>
			<LookAt>
				<longitude>-2.4284577</longitude>
				<latitude>51.637452</latitude>
				<altitude>0</altitude>
				<heading>0</heading>
				<tilt>0</tilt>
				<range>1000</range>
				<altitudeMode>relativeToGround</altitudeMode>
			</LookAt>
			<styleUrl>#Sheet1Map1</styleUrl>
			<ExtendedData>
			</ExtendedData>
			<Point>
				<coordinates>-2.4284577,51.637452,0</coordinates>
			</Point>
		</Placemark>
		<Placemark>
			<name>110</name>
			<Snippet maxLines="0"></Snippet>
			<LookAt>
				<longitude>-2.4282135</longitude>
				<latitude>51.637597</latitude>
				<altitude>0</altitude>
				<heading>0</heading>
				<tilt>0</tilt>
				<range>1000</range>
				<altitudeMode>relativeToGround</altitudeMode>
			</LookAt>
			<styleUrl>#Sheet1Map1</styleUrl>
			<ExtendedData>
			</ExtendedData>
			<Point>
				<coordinates>-2.4282135,51.637597,0</coordinates>
			</Point>
		</Placemark>
		<Placemark>
			<name>111</name>
			<Snippet maxLines="0"></Snippet>
			<LookAt>
				<longitude>-2.4288066</longitude>
				<latitude>51.637676</latitude>
				<altitude>0</altitude>
				<heading>0</heading>
				<tilt>0</tilt>
				<range>1000</range>
				<altitudeMode>relativeToGround</altitudeMode>
			</LookAt>
			<styleUrl>#Sheet1Map1</styleUrl>
			<ExtendedData>
			</ExtendedData>
			<Point>
				<coordinates>-2.4288066,51.637676,0</coordinates>
			</Point>
		</Placemark>
		<Placemark>
			<name>112</name>
			<Snippet maxLines="0"></Snippet>
			<LookAt>
				<longitude>-2.330382</longitude>
				<latitude>51.876744</latitude>
				<altitude>0</altitude>
				<heading>0</heading>
				<tilt>0</tilt>
				<range>1000</range>
				<altitudeMode>relativeToGround</altitudeMode>
			</LookAt>
			<styleUrl>#Sheet1Map1</styleUrl>
			<ExtendedData>
			</ExtendedData>
			<Point>
				<coordinates>-2.330382,51.876744,0</coordinates>
			</Point>
		</Placemark>
		<Placemark>
			<name>113</name>
			<Snippet maxLines="0"></Snippet>
			<LookAt>
				<longitude>-2.3276356</longitude>
				<latitude>51.876617</latitude>
				<altitude>0</altitude>
				<heading>0</heading>
				<tilt>0</tilt>
				<range>1000</range>
				<altitudeMode>relativeToGround</altitudeMode>
			</LookAt>
			<styleUrl>#Sheet1Map1</styleUrl>
			<ExtendedData>
			</ExtendedData>
			<Point>
				<coordinates>-2.3276356,51.876617,0</coordinates>
			</Point>
		</Placemark>
		<Placemark>
			<name>114</name>
			<Snippet maxLines="0"></Snippet>
			<LookAt>
				<longitude>-2.4944344</longitude>
				<latitude>51.72894</latitude>
				<altitude>0</altitude>
				<heading>0</heading>
				<tilt>0</tilt>
				<range>1000</range>
				<altitudeMode>relativeToGround</altitudeMode>
			</LookAt>
			<styleUrl>#Sheet1Map1</styleUrl>
			<ExtendedData>
			</ExtendedData>
			<Point>
				<coordinates>-2.4944344,51.72894,0</coordinates>
			</Point>
		</Placemark>
		<Placemark>
			<name>115</name>
			<Snippet maxLines="0"></Snippet>
			<LookAt>
				<longitude>-2.4978668</longitude>
				<latitude>51.727703</latitude>
				<altitude>0</altitude>
				<heading>0</heading>
				<tilt>0</tilt>
				<range>1000</range>
				<altitudeMode>relativeToGround</altitudeMode>
			</LookAt>
			<styleUrl>#Sheet1Map1</styleUrl>
			<ExtendedData>
			</ExtendedData>
			<Point>
				<coordinates>-2.4978668,51.727703,0</coordinates>
			</Point>
		</Placemark>
		<Placemark>
			<name>116</name>
			<Snippet maxLines="0"></Snippet>
			<LookAt>
				<longitude>-2.8322935</longitude>
				<latitude>51.929118</latitude>
				<altitude>0</altitude>
				<heading>0</heading>
				<tilt>0</tilt>
				<range>1000</range>
				<altitudeMode>relativeToGround</altitudeMode>
			</LookAt>
			<styleUrl>#Sheet1Map1</styleUrl>
			<ExtendedData>
			</ExtendedData>
			<Point>
				<coordinates>-2.8322935,51.929118,0</coordinates>
			</Point>
		</Placemark>
		<Placemark>
			<name>117</name>
			<Snippet maxLines="0"></Snippet>
			<LookAt>
				<longitude>-2.62578</longitude>
				<latitude>51.68586</latitude>
				<altitude>0</altitude>
				<heading>0</heading>
				<tilt>0</tilt>
				<range>1000</range>
				<altitudeMode>relativeToGround</altitudeMode>
			</LookAt>
			<styleUrl>#Sheet1Map1</styleUrl>
			<ExtendedData>
			</ExtendedData>
			<Point>
				<coordinates>-2.62578,51.68585999999999,0</coordinates>
			</Point>
		</Placemark>
		<Placemark>
			<name>118</name>
			<Snippet maxLines="0"></Snippet>
			<LookAt>
				<longitude>-2.62578</longitude>
				<latitude>51.68586</latitude>
				<altitude>0</altitude>
				<heading>0</heading>
				<tilt>0</tilt>
				<range>1000</range>
				<altitudeMode>relativeToGround</altitudeMode>
			</LookAt>
			<styleUrl>#Sheet1Map1</styleUrl>
			<ExtendedData>
			</ExtendedData>
			<Point>
				<coordinates>-2.62578,51.68585999999999,0</coordinates>
			</Point>
		</Placemark>
		<Placemark>
			<name>119</name>
			<Snippet maxLines="0"></Snippet>
			<LookAt>
				<longitude>-2.62578</longitude>
				<latitude>51.68586</latitude>
				<altitude>0</altitude>
				<heading>0</heading>
				<tilt>0</tilt>
				<range>1000</range>
				<altitudeMode>relativeToGround</altitudeMode>
			</LookAt>
			<styleUrl>#Sheet1Map1</styleUrl>
			<ExtendedData>
			</ExtendedData>
			<Point>
				<coordinates>-2.62578,51.68585999999999,0</coordinates>
			</Point>
		</Placemark>
		<Placemark>
			<name>120</name>
			<Snippet maxLines="0"></Snippet>
			<LookAt>
				<longitude>-2.62578</longitude>
				<latitude>51.68586</latitude>
				<altitude>0</altitude>
				<heading>0</heading>
				<tilt>0</tilt>
				<range>1000</range>
				<altitudeMode>relativeToGround</altitudeMode>
			</LookAt>
			<styleUrl>#Sheet1Map1</styleUrl>
			<ExtendedData>
			</ExtendedData>
			<Point>
				<coordinates>-2.62578,51.68585999999999,0</coordinates>
			</Point>
		</Placemark>
		<Placemark>
			<name>121</name>
			<Snippet maxLines="0"></Snippet>
			<LookAt>
				<longitude>-2.62546</longitude>
				<latitude>51.68639</latitude>
				<altitude>0</altitude>
				<heading>0</heading>
				<tilt>0</tilt>
				<range>1000</range>
				<altitudeMode>relativeToGround</altitudeMode>
			</LookAt>
			<styleUrl>#Sheet1Map1</styleUrl>
			<ExtendedData>
			</ExtendedData>
			<Point>
				<coordinates>-2.62546,51.68639,0</coordinates>
			</Point>
		</Placemark>
		<Placemark>
			<name>124</name>
			<Snippet maxLines="0"></Snippet>
			<LookAt>
				<longitude>-2.4639462</longitude>
				<latitude>51.828254</latitude>
				<altitude>0</altitude>
				<heading>0</heading>
				<tilt>0</tilt>
				<range>1000</range>
				<altitudeMode>relativeToGround</altitudeMode>
			</LookAt>
			<styleUrl>#Sheet1Map1</styleUrl>
			<ExtendedData>
			</ExtendedData>
			<Point>
				<coordinates>-2.4639462,51.828254,0</coordinates>
			</Point>
		</Placemark>
		<Placemark>
			<name>128</name>
			<Snippet maxLines="0"></Snippet>
			<LookAt>
				<longitude>-2.471202</longitude>
				<latitude>51.828288</latitude>
				<altitude>0</altitude>
				<heading>0</heading>
				<tilt>0</tilt>
				<range>1000</range>
				<altitudeMode>relativeToGround</altitudeMode>
			</LookAt>
			<styleUrl>#Sheet1Map1</styleUrl>
			<ExtendedData>
			</ExtendedData>
			<Point>
				<coordinates>-2.471202,51.82828799999999,0</coordinates>
			</Point>
		</Placemark>
		<Placemark>
			<name>133</name>
			<Snippet maxLines="0"></Snippet>
			<LookAt>
				<longitude>-2.4727754</longitude>
				<latitude>51.831653</latitude>
				<altitude>0</altitude>
				<heading>0</heading>
				<tilt>0</tilt>
				<range>1000</range>
				<altitudeMode>relativeToGround</altitudeMode>
			</LookAt>
			<styleUrl>#Sheet1Map1</styleUrl>
			<ExtendedData>
			</ExtendedData>
			<Point>
				<coordinates>-2.4727754,51.831653,0</coordinates>
			</Point>
		</Placemark>
		<Placemark>
			<name>138</name>
			<Snippet maxLines="0"></Snippet>
			<LookAt>
				<longitude>-2.4599722</longitude>
				<latitude>51.849794</latitude>
				<altitude>0</altitude>
				<heading>0</heading>
				<tilt>0</tilt>
				<range>1000</range>
				<altitudeMode>relativeToGround</altitudeMode>
			</LookAt>
			<styleUrl>#Sheet1Map1</styleUrl>
			<ExtendedData>
			</ExtendedData>
			<Point>
				<coordinates>-2.4599722,51.849794,0</coordinates>
			</Point>
		</Placemark>
		<Placemark>
			<name>139</name>
			<Snippet maxLines="0"></Snippet>
			<LookAt>
				<longitude>-2.4599722</longitude>
				<latitude>51.849794</latitude>
				<altitude>0</altitude>
				<heading>0</heading>
				<tilt>0</tilt>
				<range>1000</range>
				<altitudeMode>relativeToGround</altitudeMode>
			</LookAt>
			<styleUrl>#Sheet1Map1</styleUrl>
			<ExtendedData>
			</ExtendedData>
			<Point>
				<coordinates>-2.4599722,51.849794,0</coordinates>
			</Point>
		</Placemark>
		<Placemark>
			<name>024</name>
			<Snippet maxLines="0"></Snippet>
			<LookAt>
				<longitude>-2.4599447</longitude>
				<latitude>51.849947</latitude>
				<altitude>0</altitude>
				<heading>0</heading>
				<tilt>0</tilt>
				<range>1000</range>
				<altitudeMode>relativeToGround</altitudeMode>
			</LookAt>
			<styleUrl>#Sheet1Map1</styleUrl>
			<ExtendedData>
			</ExtendedData>
			<Point>
				<coordinates>-2.4599447,51.849947,0</coordinates>
			</Point>
		</Placemark>
		<Placemark>
			<name>140</name>
			<Snippet maxLines="0"></Snippet>
			<LookAt>
				<longitude>-2.460031</longitude>
				<latitude>51.849866</latitude>
				<altitude>0</altitude>
				<heading>0</heading>
				<tilt>0</tilt>
				<range>1000</range>
				<altitudeMode>relativeToGround</altitudeMode>
			</LookAt>
			<styleUrl>#Sheet1Map1</styleUrl>
			<ExtendedData>
			</ExtendedData>
			<Point>
				<coordinates>-2.460031,51.849866,0</coordinates>
			</Point>
		</Placemark>
		<Placemark>
			<name>141</name>
			<Snippet maxLines="0"></Snippet>
			<LookAt>
				<longitude>-2.4608347</longitude>
				<latitude>51.843272</latitude>
				<altitude>0</altitude>
				<heading>0</heading>
				<tilt>0</tilt>
				<range>1000</range>
				<altitudeMode>relativeToGround</altitudeMode>
			</LookAt>
			<styleUrl>#Sheet1Map1</styleUrl>
			<ExtendedData>
			</ExtendedData>
			<Point>
				<coordinates>-2.4608347,51.843272,0</coordinates>
			</Point>
		</Placemark>
		<Placemark>
			<name>144</name>
			<Snippet maxLines="0"></Snippet>
			<LookAt>
				<longitude>-2.4715173</longitude>
				<latitude>51.839022</latitude>
				<altitude>0</altitude>
				<heading>0</heading>
				<tilt>0</tilt>
				<range>1000</range>
				<altitudeMode>relativeToGround</altitudeMode>
			</LookAt>
			<styleUrl>#Sheet1Map1</styleUrl>
			<ExtendedData>
			</ExtendedData>
			<Point>
				<coordinates>-2.4715173,51.839022,0</coordinates>
			</Point>
		</Placemark>
		<Placemark>
			<name>145</name>
			<Snippet maxLines="0"></Snippet>
			<LookAt>
				<longitude>-2.4715173</longitude>
				<latitude>51.839022</latitude>
				<altitude>0</altitude>
				<heading>0</heading>
				<tilt>0</tilt>
				<range>1000</range>
				<altitudeMode>relativeToGround</altitudeMode>
			</LookAt>
			<styleUrl>#Sheet1Map1</styleUrl>
			<ExtendedData>
			</ExtendedData>
			<Point>
				<coordinates>-2.4715173,51.839022,0</coordinates>
			</Point>
		</Placemark>
		<Placemark>
			<name>146</name>
			<Snippet maxLines="0"></Snippet>
			<LookAt>
				<longitude>-2.4715173</longitude>
				<latitude>51.839022</latitude>
				<altitude>0</altitude>
				<heading>0</heading>
				<tilt>0</tilt>
				<range>1000</range>
				<altitudeMode>relativeToGround</altitudeMode>
			</LookAt>
			<styleUrl>#Sheet1Map1</styleUrl>
			<ExtendedData>
			</ExtendedData>
			<Point>
				<coordinates>-2.4715173,51.839022,0</coordinates>
			</Point>
		</Placemark>
		<Placemark>
			<name>147</name>
			<Snippet maxLines="0"></Snippet>
			<LookAt>
				<longitude>-2.4715173</longitude>
				<latitude>51.839022</latitude>
				<altitude>0</altitude>
				<heading>0</heading>
				<tilt>0</tilt>
				<range>1000</range>
				<altitudeMode>relativeToGround</altitudeMode>
			</LookAt>
			<styleUrl>#Sheet1Map1</styleUrl>
			<ExtendedData>
			</ExtendedData>
			<Point>
				<coordinates>-2.4715173,51.839022,0</coordinates>
			</Point>
		</Placemark>
		<Placemark>
			<name>148</name>
			<Snippet maxLines="0"></Snippet>
			<LookAt>
				<longitude>-2.4715173</longitude>
				<latitude>51.839022</latitude>
				<altitude>0</altitude>
				<heading>0</heading>
				<tilt>0</tilt>
				<range>1000</range>
				<altitudeMode>relativeToGround</altitudeMode>
			</LookAt>
			<styleUrl>#Sheet1Map1</styleUrl>
			<ExtendedData>
			</ExtendedData>
			<Point>
				<coordinates>-2.4715173,51.839022,0</coordinates>
			</Point>
		</Placemark>
		<Placemark>
			<name>149</name>
			<Snippet maxLines="0"></Snippet>
			<LookAt>
				<longitude>-2.4716316</longitude>
				<latitude>51.838851</latitude>
				<altitude>0</altitude>
				<heading>0</heading>
				<tilt>0</tilt>
				<range>1000</range>
				<altitudeMode>relativeToGround</altitudeMode>
			</LookAt>
			<styleUrl>#Sheet1Map1</styleUrl>
			<ExtendedData>
			</ExtendedData>
			<Point>
				<coordinates>-2.4716316,51.838851,0</coordinates>
			</Point>
		</Placemark>
		<Placemark>
			<name>151</name>
			<Snippet maxLines="0"></Snippet>
			<LookAt>
				<longitude>-2.4716316</longitude>
				<latitude>51.838851</latitude>
				<altitude>0</altitude>
				<heading>0</heading>
				<tilt>0</tilt>
				<range>1000</range>
				<altitudeMode>relativeToGround</altitudeMode>
			</LookAt>
			<styleUrl>#Sheet1Map1</styleUrl>
			<ExtendedData>
			</ExtendedData>
			<Point>
				<coordinates>-2.4716316,51.838851,0</coordinates>
			</Point>
		</Placemark>
		<Placemark>
			<name>150</name>
			<Snippet maxLines="0"></Snippet>
			<LookAt>
				<longitude>-2.4716316</longitude>
				<latitude>51.838851</latitude>
				<altitude>0</altitude>
				<heading>0</heading>
				<tilt>0</tilt>
				<range>1000</range>
				<altitudeMode>relativeToGround</altitudeMode>
			</LookAt>
			<styleUrl>#Sheet1Map1</styleUrl>
			<ExtendedData>
			</ExtendedData>
			<Point>
				<coordinates>-2.4716316,51.838851,0</coordinates>
			</Point>
		</Placemark>
		<Placemark>
			<name>150a</name>
			<Snippet maxLines="0"></Snippet>
			<LookAt>
				<longitude>-2.4716316</longitude>
				<latitude>51.838851</latitude>
				<altitude>0</altitude>
				<heading>0</heading>
				<tilt>0</tilt>
				<range>1000</range>
				<altitudeMode>relativeToGround</altitudeMode>
			</LookAt>
			<styleUrl>#Sheet1Map1</styleUrl>
			<ExtendedData>
			</ExtendedData>
			<Point>
				<coordinates>-2.4716316,51.838851,0</coordinates>
			</Point>
		</Placemark>
		<Placemark>
			<name>152</name>
			<Snippet maxLines="0"></Snippet>
			<LookAt>
				<longitude>-2.4718499</longitude>
				<latitude>51.838904</latitude>
				<altitude>0</altitude>
				<heading>0</heading>
				<tilt>0</tilt>
				<range>1000</range>
				<altitudeMode>relativeToGround</altitudeMode>
			</LookAt>
			<styleUrl>#Sheet1Map1</styleUrl>
			<ExtendedData>
			</ExtendedData>
			<Point>
				<coordinates>-2.4718499,51.838904,0</coordinates>
			</Point>
		</Placemark>
		<Placemark>
			<name>153</name>
			<Snippet maxLines="0"></Snippet>
			<LookAt>
				<longitude>-2.4718499</longitude>
				<latitude>51.838904</latitude>
				<altitude>0</altitude>
				<heading>0</heading>
				<tilt>0</tilt>
				<range>1000</range>
				<altitudeMode>relativeToGround</altitudeMode>
			</LookAt>
			<styleUrl>#Sheet1Map1</styleUrl>
			<ExtendedData>
			</ExtendedData>
			<Point>
				<coordinates>-2.4718499,51.838904,0</coordinates>
			</Point>
		</Placemark>
		<Placemark>
			<name>154</name>
			<Snippet maxLines="0"></Snippet>
			<LookAt>
				<longitude>-2.4718499</longitude>
				<latitude>51.838904</latitude>
				<altitude>0</altitude>
				<heading>0</heading>
				<tilt>0</tilt>
				<range>1000</range>
				<altitudeMode>relativeToGround</altitudeMode>
			</LookAt>
			<styleUrl>#Sheet1Map1</styleUrl>
			<ExtendedData>
			</ExtendedData>
			<Point>
				<coordinates>-2.4718499,51.838904,0</coordinates>
			</Point>
		</Placemark>
		<Placemark>
			<name>156</name>
			<Snippet maxLines="0"></Snippet>
			<LookAt>
				<longitude>-2.4844716</longitude>
				<latitude>51.843789</latitude>
				<altitude>0</altitude>
				<heading>0</heading>
				<tilt>0</tilt>
				<range>1000</range>
				<altitudeMode>relativeToGround</altitudeMode>
			</LookAt>
			<styleUrl>#Sheet1Map1</styleUrl>
			<ExtendedData>
			</ExtendedData>
			<Point>
				<coordinates>-2.4844716,51.843789,0</coordinates>
			</Point>
		</Placemark>
		<Placemark>
			<name>159</name>
			<Snippet maxLines="0"></Snippet>
			<LookAt>
				<longitude>-2.3267366</longitude>
				<latitude>51.876844</latitude>
				<altitude>0</altitude>
				<heading>0</heading>
				<tilt>0</tilt>
				<range>1000</range>
				<altitudeMode>relativeToGround</altitudeMode>
			</LookAt>
			<styleUrl>#Sheet1Map1</styleUrl>
			<ExtendedData>
			</ExtendedData>
			<Point>
				<coordinates>-2.3267366,51.876844,0</coordinates>
			</Point>
		</Placemark>
		<Placemark>
			<name>161</name>
			<Snippet maxLines="0"></Snippet>
			<LookAt>
				<longitude>-2.4554593</longitude>
				<latitude>51.832747</latitude>
				<altitude>0</altitude>
				<heading>0</heading>
				<tilt>0</tilt>
				<range>1000</range>
				<altitudeMode>relativeToGround</altitudeMode>
			</LookAt>
			<styleUrl>#Sheet1Map1</styleUrl>
			<ExtendedData>
			</ExtendedData>
			<Point>
				<coordinates>-2.4554593,51.832747,0</coordinates>
			</Point>
		</Placemark>
		<Placemark>
			<name>196</name>
			<Snippet maxLines="0"></Snippet>
			<LookAt>
				<longitude>-2.4526868</longitude>
				<latitude>51.873172</latitude>
				<altitude>0</altitude>
				<heading>0</heading>
				<tilt>0</tilt>
				<range>1000</range>
				<altitudeMode>relativeToGround</altitudeMode>
			</LookAt>
			<styleUrl>#Sheet1Map1</styleUrl>
			<ExtendedData>
			</ExtendedData>
			<Point>
				<coordinates>-2.4526868,51.873172,0</coordinates>
			</Point>
		</Placemark>
		<Placemark>
			<name>197</name>
			<Snippet maxLines="0"></Snippet>
			<LookAt>
				<longitude>-2.4526868</longitude>
				<latitude>51.873172</latitude>
				<altitude>0</altitude>
				<heading>0</heading>
				<tilt>0</tilt>
				<range>1000</range>
				<altitudeMode>relativeToGround</altitudeMode>
			</LookAt>
			<styleUrl>#Sheet1Map1</styleUrl>
			<ExtendedData>
			</ExtendedData>
			<Point>
				<coordinates>-2.4526868,51.873172,0</coordinates>
			</Point>
		</Placemark>
		<Placemark>
			<name>198</name>
			<Snippet maxLines="0"></Snippet>
			<LookAt>
				<longitude>-2.4660028</longitude>
				<latitude>51.872823</latitude>
				<altitude>0</altitude>
				<heading>0</heading>
				<tilt>0</tilt>
				<range>1000</range>
				<altitudeMode>relativeToGround</altitudeMode>
			</LookAt>
			<styleUrl>#Sheet1Map1</styleUrl>
			<ExtendedData>
			</ExtendedData>
			<Point>
				<coordinates>-2.4660028,51.872823,0</coordinates>
			</Point>
		</Placemark>
		<Placemark>
			<name>199</name>
			<Snippet maxLines="0"></Snippet>
			<LookAt>
				<longitude>-2.4656017</longitude>
				<latitude>51.873373</latitude>
				<altitude>0</altitude>
				<heading>0</heading>
				<tilt>0</tilt>
				<range>1000</range>
				<altitudeMode>relativeToGround</altitudeMode>
			</LookAt>
			<styleUrl>#Sheet1Map1</styleUrl>
			<ExtendedData>
			</ExtendedData>
			<Point>
				<coordinates>-2.4656017,51.873373,0</coordinates>
			</Point>
		</Placemark>
		<Placemark>
			<name>200</name>
			<Snippet maxLines="0"></Snippet>
			<LookAt>
				<longitude>-2.5640441</longitude>
				<latitude>51.733185</latitude>
				<altitude>0</altitude>
				<heading>0</heading>
				<tilt>0</tilt>
				<range>1000</range>
				<altitudeMode>relativeToGround</altitudeMode>
			</LookAt>
			<styleUrl>#Sheet1Map1</styleUrl>
			<ExtendedData>
			</ExtendedData>
			<Point>
				<coordinates>-2.5640441,51.73318500000001,0</coordinates>
			</Point>
		</Placemark>
		<Placemark>
			<name>201</name>
			<Snippet maxLines="0"></Snippet>
			<LookAt>
				<longitude>-2.5495807</longitude>
				<latitude>51.717869</latitude>
				<altitude>0</altitude>
				<heading>0</heading>
				<tilt>0</tilt>
				<range>1000</range>
				<altitudeMode>relativeToGround</altitudeMode>
			</LookAt>
			<styleUrl>#Sheet1Map1</styleUrl>
			<ExtendedData>
			</ExtendedData>
			<Point>
				<coordinates>-2.5495807,51.717869,0</coordinates>
			</Point>
		</Placemark>
		<Placemark>
			<name>202</name>
			<Snippet maxLines="0"></Snippet>
			<LookAt>
				<longitude>-2.5534221</longitude>
				<latitude>51.71831</latitude>
				<altitude>0</altitude>
				<heading>0</heading>
				<tilt>0</tilt>
				<range>1000</range>
				<altitudeMode>relativeToGround</altitudeMode>
			</LookAt>
			<styleUrl>#Sheet1Map1</styleUrl>
			<ExtendedData>
			</ExtendedData>
			<Point>
				<coordinates>-2.5534221,51.71831000000001,0</coordinates>
			</Point>
		</Placemark>
		<Placemark>
			<name>203</name>
			<Snippet maxLines="0"></Snippet>
			<LookAt>
				<longitude>-2.5525114</longitude>
				<latitude>51.718413</latitude>
				<altitude>0</altitude>
				<heading>0</heading>
				<tilt>0</tilt>
				<range>1000</range>
				<altitudeMode>relativeToGround</altitudeMode>
			</LookAt>
			<styleUrl>#Sheet1Map1</styleUrl>
			<ExtendedData>
			</ExtendedData>
			<Point>
				<coordinates>-2.5525114,51.718413,0</coordinates>
			</Point>
		</Placemark>
		<Placemark>
			<name>204N</name>
			<Snippet maxLines="0"></Snippet>
			<LookAt>
				<longitude>-2.5548778</longitude>
				<latitude>51.718977</latitude>
				<altitude>0</altitude>
				<heading>0</heading>
				<tilt>0</tilt>
				<range>1000</range>
				<altitudeMode>relativeToGround</altitudeMode>
			</LookAt>
			<styleUrl>#Sheet1Map1</styleUrl>
			<ExtendedData>
			</ExtendedData>
			<Point>
				<coordinates>-2.5548778,51.718977,0</coordinates>
			</Point>
		</Placemark>
		<Placemark>
			<name>204E</name>
			<Snippet maxLines="0"></Snippet>
			<LookAt>
				<longitude>-2.5548778</longitude>
				<latitude>51.718977</latitude>
				<altitude>0</altitude>
				<heading>0</heading>
				<tilt>0</tilt>
				<range>1000</range>
				<altitudeMode>relativeToGround</altitudeMode>
			</LookAt>
			<styleUrl>#Sheet1Map1</styleUrl>
			<ExtendedData>
			</ExtendedData>
			<Point>
				<coordinates>-2.5548778,51.718977,0</coordinates>
			</Point>
		</Placemark>
		<Placemark>
			<name>204S</name>
			<Snippet maxLines="0"></Snippet>
			<LookAt>
				<longitude>-2.5548778</longitude>
				<latitude>51.718977</latitude>
				<altitude>0</altitude>
				<heading>0</heading>
				<tilt>0</tilt>
				<range>1000</range>
				<altitudeMode>relativeToGround</altitudeMode>
			</LookAt>
			<styleUrl>#Sheet1Map1</styleUrl>
			<ExtendedData>
			</ExtendedData>
			<Point>
				<coordinates>-2.5548778,51.718977,0</coordinates>
			</Point>
		</Placemark>
		<Placemark>
			<name>207</name>
			<Snippet maxLines="0"></Snippet>
			<LookAt>
				<longitude>-2.5606986</longitude>
				<latitude>51.72144</latitude>
				<altitude>0</altitude>
				<heading>0</heading>
				<tilt>0</tilt>
				<range>1000</range>
				<altitudeMode>relativeToGround</altitudeMode>
			</LookAt>
			<styleUrl>#Sheet1Map1</styleUrl>
			<ExtendedData>
			</ExtendedData>
			<Point>
				<coordinates>-2.5606986,51.72144,0</coordinates>
			</Point>
		</Placemark>
		<Placemark>
			<name>208</name>
			<Snippet maxLines="0"></Snippet>
			<LookAt>
				<longitude>-2.5606986</longitude>
				<latitude>51.72144</latitude>
				<altitude>0</altitude>
				<heading>0</heading>
				<tilt>0</tilt>
				<range>1000</range>
				<altitudeMode>relativeToGround</altitudeMode>
			</LookAt>
			<styleUrl>#Sheet1Map1</styleUrl>
			<ExtendedData>
			</ExtendedData>
			<Point>
				<coordinates>-2.5606986,51.72144,0</coordinates>
			</Point>
		</Placemark>
		<Placemark>
			<name>209</name>
			<Snippet maxLines="0"></Snippet>
			<LookAt>
				<longitude>-2.5604732</longitude>
				<latitude>51.721945</latitude>
				<altitude>0</altitude>
				<heading>0</heading>
				<tilt>0</tilt>
				<range>1000</range>
				<altitudeMode>relativeToGround</altitudeMode>
			</LookAt>
			<styleUrl>#Sheet1Map1</styleUrl>
			<ExtendedData>
			</ExtendedData>
			<Point>
				<coordinates>-2.5604732,51.721945,0</coordinates>
			</Point>
		</Placemark>
		<Placemark>
			<name>210</name>
			<Snippet maxLines="0"></Snippet>
			<LookAt>
				<longitude>-2.560069</longitude>
				<latitude>51.720868</latitude>
				<altitude>0</altitude>
				<heading>0</heading>
				<tilt>0</tilt>
				<range>1000</range>
				<altitudeMode>relativeToGround</altitudeMode>
			</LookAt>
			<styleUrl>#Sheet1Map1</styleUrl>
			<ExtendedData>
			</ExtendedData>
			<Point>
				<coordinates>-2.560069,51.720868,0</coordinates>
			</Point>
		</Placemark>
		<Placemark>
			<name>211</name>
			<Snippet maxLines="0"></Snippet>
			<LookAt>
				<longitude>-2.5590719</longitude>
				<latitude>51.723354</latitude>
				<altitude>0</altitude>
				<heading>0</heading>
				<tilt>0</tilt>
				<range>1000</range>
				<altitudeMode>relativeToGround</altitudeMode>
			</LookAt>
			<styleUrl>#Sheet1Map1</styleUrl>
			<ExtendedData>
			</ExtendedData>
			<Point>
				<coordinates>-2.5590719,51.723354,0</coordinates>
			</Point>
		</Placemark>
		<Placemark>
			<name>212</name>
			<Snippet maxLines="0"></Snippet>
			<LookAt>
				<longitude>-2.5566836</longitude>
				<latitude>51.722215</latitude>
				<altitude>0</altitude>
				<heading>0</heading>
				<tilt>0</tilt>
				<range>1000</range>
				<altitudeMode>relativeToGround</altitudeMode>
			</LookAt>
			<styleUrl>#Sheet1Map1</styleUrl>
			<ExtendedData>
			</ExtendedData>
			<Point>
				<coordinates>-2.5566836,51.722215,0</coordinates>
			</Point>
		</Placemark>
		<Placemark>
			<name>213</name>
			<Snippet maxLines="0"></Snippet>
			<LookAt>
				<longitude>-2.5581836</longitude>
				<latitude>51.72058</latitude>
				<altitude>0</altitude>
				<heading>0</heading>
				<tilt>0</tilt>
				<range>1000</range>
				<altitudeMode>relativeToGround</altitudeMode>
			</LookAt>
			<styleUrl>#Sheet1Map1</styleUrl>
			<ExtendedData>
			</ExtendedData>
			<Point>
				<coordinates>-2.5581836,51.72058,0</coordinates>
			</Point>
		</Placemark>
		<Placemark>
			<name>214</name>
			<Snippet maxLines="0"></Snippet>
			<LookAt>
				<longitude>-2.5581836</longitude>
				<latitude>51.72058</latitude>
				<altitude>0</altitude>
				<heading>0</heading>
				<tilt>0</tilt>
				<range>1000</range>
				<altitudeMode>relativeToGround</altitudeMode>
			</LookAt>
			<styleUrl>#Sheet1Map1</styleUrl>
			<ExtendedData>
			</ExtendedData>
			<Point>
				<coordinates>-2.5581836,51.72058,0</coordinates>
			</Point>
		</Placemark>
		<Placemark>
			<name>215</name>
			<Snippet maxLines="0"></Snippet>
			<LookAt>
				<longitude>-2.5580643</longitude>
				<latitude>51.720302</latitude>
				<altitude>0</altitude>
				<heading>0</heading>
				<tilt>0</tilt>
				<range>1000</range>
				<altitudeMode>relativeToGround</altitudeMode>
			</LookAt>
			<styleUrl>#Sheet1Map1</styleUrl>
			<ExtendedData>
			</ExtendedData>
			<Point>
				<coordinates>-2.5580643,51.720302,0</coordinates>
			</Point>
		</Placemark>
		<Placemark>
			<name>216</name>
			<Snippet maxLines="0"></Snippet>
			<LookAt>
				<longitude>-2.8740585</longitude>
				<latitude>51.639458</latitude>
				<altitude>0</altitude>
				<heading>0</heading>
				<tilt>0</tilt>
				<range>1000</range>
				<altitudeMode>relativeToGround</altitudeMode>
			</LookAt>
			<styleUrl>#Sheet1Map1</styleUrl>
			<ExtendedData>
			</ExtendedData>
			<Point>
				<coordinates>-2.8740585,51.63945799999999,0</coordinates>
			</Point>
		</Placemark>
		<Placemark>
			<name>217</name>
			<Snippet maxLines="0"></Snippet>
			<LookAt>
				<longitude>-2.8733022</longitude>
				<latitude>51.639958</latitude>
				<altitude>0</altitude>
				<heading>0</heading>
				<tilt>0</tilt>
				<range>1000</range>
				<altitudeMode>relativeToGround</altitudeMode>
			</LookAt>
			<styleUrl>#Sheet1Map1</styleUrl>
			<ExtendedData>
			</ExtendedData>
			<Point>
				<coordinates>-2.8733022,51.639958,0</coordinates>
			</Point>
		</Placemark>
		<Placemark>
			<name>218</name>
			<Snippet maxLines="0"></Snippet>
			<LookAt>
				<longitude>-2.8623725</longitude>
				<latitude>51.648077</latitude>
				<altitude>0</altitude>
				<heading>0</heading>
				<tilt>0</tilt>
				<range>1000</range>
				<altitudeMode>relativeToGround</altitudeMode>
			</LookAt>
			<styleUrl>#Sheet1Map1</styleUrl>
			<ExtendedData>
			</ExtendedData>
			<Point>
				<coordinates>-2.8623725,51.648077,0</coordinates>
			</Point>
		</Placemark>
		<Placemark>
			<name>219</name>
			<Snippet maxLines="0"></Snippet>
			<LookAt>
				<longitude>-2.8745437</longitude>
				<latitude>51.640641</latitude>
				<altitude>0</altitude>
				<heading>0</heading>
				<tilt>0</tilt>
				<range>1000</range>
				<altitudeMode>relativeToGround</altitudeMode>
			</LookAt>
			<styleUrl>#Sheet1Map1</styleUrl>
			<ExtendedData>
			</ExtendedData>
			<Point>
				<coordinates>-2.874543699999999,51.640641,0</coordinates>
			</Point>
		</Placemark>
		<Placemark>
			<name>220</name>
			<Snippet maxLines="0"></Snippet>
			<LookAt>
				<longitude>-2.5828032</longitude>
				<latitude>51.725855</latitude>
				<altitude>0</altitude>
				<heading>0</heading>
				<tilt>0</tilt>
				<range>1000</range>
				<altitudeMode>relativeToGround</altitudeMode>
			</LookAt>
			<styleUrl>#Sheet1Map1</styleUrl>
			<ExtendedData>
			</ExtendedData>
			<Point>
				<coordinates>-2.5828032,51.725855,0</coordinates>
			</Point>
		</Placemark>
		<Placemark>
			<name>221</name>
			<Snippet maxLines="0"></Snippet>
			<LookAt>
				<longitude>-2.5847398</longitude>
				<latitude>51.726709</latitude>
				<altitude>0</altitude>
				<heading>0</heading>
				<tilt>0</tilt>
				<range>1000</range>
				<altitudeMode>relativeToGround</altitudeMode>
			</LookAt>
			<styleUrl>#Sheet1Map1</styleUrl>
			<ExtendedData>
			</ExtendedData>
			<Point>
				<coordinates>-2.5847398,51.726709,0</coordinates>
			</Point>
		</Placemark>
		<Placemark>
			<name>222</name>
			<Snippet maxLines="0"></Snippet>
			<LookAt>
				<longitude>-2.8745182</longitude>
				<latitude>51.645326</latitude>
				<altitude>0</altitude>
				<heading>0</heading>
				<tilt>0</tilt>
				<range>1000</range>
				<altitudeMode>relativeToGround</altitudeMode>
			</LookAt>
			<styleUrl>#Sheet1Map1</styleUrl>
			<ExtendedData>
			</ExtendedData>
			<Point>
				<coordinates>-2.8745182,51.64532599999999,0</coordinates>
			</Point>
		</Placemark>
		<Placemark>
			<name>223</name>
			<Snippet maxLines="0"></Snippet>
			<LookAt>
				<longitude>-2.8746328</longitude>
				<latitude>51.645271</latitude>
				<altitude>0</altitude>
				<heading>0</heading>
				<tilt>0</tilt>
				<range>1000</range>
				<altitudeMode>relativeToGround</altitudeMode>
			</LookAt>
			<styleUrl>#Sheet1Map1</styleUrl>
			<ExtendedData>
			</ExtendedData>
			<Point>
				<coordinates>-2.8746328,51.645271,0</coordinates>
			</Point>
		</Placemark>
		<Placemark>
			<name>224</name>
			<Snippet maxLines="0"></Snippet>
			<LookAt>
				<longitude>-2.8747183</longitude>
				<latitude>51.645207</latitude>
				<altitude>0</altitude>
				<heading>0</heading>
				<tilt>0</tilt>
				<range>1000</range>
				<altitudeMode>relativeToGround</altitudeMode>
			</LookAt>
			<styleUrl>#Sheet1Map1</styleUrl>
			<ExtendedData>
			</ExtendedData>
			<Point>
				<coordinates>-2.8747183,51.645207,0</coordinates>
			</Point>
		</Placemark>
		<Placemark>
			<name>225</name>
			<Snippet maxLines="0"></Snippet>
			<LookAt>
				<longitude>-2.874818</longitude>
				<latitude>51.645135</latitude>
				<altitude>0</altitude>
				<heading>0</heading>
				<tilt>0</tilt>
				<range>1000</range>
				<altitudeMode>relativeToGround</altitudeMode>
			</LookAt>
			<styleUrl>#Sheet1Map1</styleUrl>
			<ExtendedData>
			</ExtendedData>
			<Point>
				<coordinates>-2.874817999999999,51.645135,0</coordinates>
			</Point>
		</Placemark>
		<Placemark>
			<name>226</name>
			<Snippet maxLines="0"></Snippet>
			<LookAt>
				<longitude>-2.8749462</longitude>
				<latitude>51.645035</latitude>
				<altitude>0</altitude>
				<heading>0</heading>
				<tilt>0</tilt>
				<range>1000</range>
				<altitudeMode>relativeToGround</altitudeMode>
			</LookAt>
			<styleUrl>#Sheet1Map1</styleUrl>
			<ExtendedData>
			</ExtendedData>
			<Point>
				<coordinates>-2.874946200000001,51.64503499999999,0</coordinates>
			</Point>
		</Placemark>
		<Placemark>
			<name>227</name>
			<Snippet maxLines="0"></Snippet>
			<LookAt>
				<longitude>-2.8762024</longitude>
				<latitude>51.644225</latitude>
				<altitude>0</altitude>
				<heading>0</heading>
				<tilt>0</tilt>
				<range>1000</range>
				<altitudeMode>relativeToGround</altitudeMode>
			</LookAt>
			<styleUrl>#Sheet1Map1</styleUrl>
			<ExtendedData>
			</ExtendedData>
			<Point>
				<coordinates>-2.8762024,51.64422500000001,0</coordinates>
			</Point>
		</Placemark>
		<Placemark>
			<name>228</name>
			<Snippet maxLines="0"></Snippet>
			<LookAt>
				<longitude>-2.8758044</longitude>
				<latitude>51.643824</latitude>
				<altitude>0</altitude>
				<heading>0</heading>
				<tilt>0</tilt>
				<range>1000</range>
				<altitudeMode>relativeToGround</altitudeMode>
			</LookAt>
			<styleUrl>#Sheet1Map1</styleUrl>
			<ExtendedData>
			</ExtendedData>
			<Point>
				<coordinates>-2.8758044,51.64382400000001,0</coordinates>
			</Point>
		</Placemark>
		<Placemark>
			<name>229</name>
			<Snippet maxLines="0"></Snippet>
			<LookAt>
				<longitude>-2.8107276</longitude>
				<latitude>52.283369</latitude>
				<altitude>0</altitude>
				<heading>0</heading>
				<tilt>0</tilt>
				<range>1000</range>
				<altitudeMode>relativeToGround</altitudeMode>
			</LookAt>
			<styleUrl>#Sheet1Map1</styleUrl>
			<ExtendedData>
			</ExtendedData>
			<Point>
				<coordinates>-2.8107276,52.28336899999999,0</coordinates>
			</Point>
		</Placemark>
		<Placemark>
			<name>230</name>
			<Snippet maxLines="0"></Snippet>
			<LookAt>
				<longitude>-2.812178</longitude>
				<latitude>52.283323</latitude>
				<altitude>0</altitude>
				<heading>0</heading>
				<tilt>0</tilt>
				<range>1000</range>
				<altitudeMode>relativeToGround</altitudeMode>
			</LookAt>
			<styleUrl>#Sheet1Map1</styleUrl>
			<ExtendedData>
			</ExtendedData>
			<Point>
				<coordinates>-2.812178,52.28332300000001,0</coordinates>
			</Point>
		</Placemark>
		<Placemark>
			<name>231</name>
			<Snippet maxLines="0"></Snippet>
			<LookAt>
				<longitude>-2.8123394</longitude>
				<latitude>52.283331</latitude>
				<altitude>0</altitude>
				<heading>0</heading>
				<tilt>0</tilt>
				<range>1000</range>
				<altitudeMode>relativeToGround</altitudeMode>
			</LookAt>
			<styleUrl>#Sheet1Map1</styleUrl>
			<ExtendedData>
			</ExtendedData>
			<Point>
				<coordinates>-2.8123394,52.283331,0</coordinates>
			</Point>
		</Placemark>
		<Placemark>
			<name>232</name>
			<Snippet maxLines="0"></Snippet>
			<LookAt>
				<longitude>-2.8141757</longitude>
				<latitude>52.283543</latitude>
				<altitude>0</altitude>
				<heading>0</heading>
				<tilt>0</tilt>
				<range>1000</range>
				<altitudeMode>relativeToGround</altitudeMode>
			</LookAt>
			<styleUrl>#Sheet1Map1</styleUrl>
			<ExtendedData>
			</ExtendedData>
			<Point>
				<coordinates>-2.814175699999999,52.283543,0</coordinates>
			</Point>
		</Placemark>
		<Placemark>
			<name>233</name>
			<Snippet maxLines="0"></Snippet>
			<LookAt>
				<longitude>-2.8141757</longitude>
				<latitude>52.283543</latitude>
				<altitude>0</altitude>
				<heading>0</heading>
				<tilt>0</tilt>
				<range>1000</range>
				<altitudeMode>relativeToGround</altitudeMode>
			</LookAt>
			<styleUrl>#Sheet1Map1</styleUrl>
			<ExtendedData>
			</ExtendedData>
			<Point>
				<coordinates>-2.814175699999999,52.283543,0</coordinates>
			</Point>
		</Placemark>
		<Placemark>
			<name>234</name>
			<Snippet maxLines="0"></Snippet>
			<LookAt>
				<longitude>-2.8161952</longitude>
				<latitude>52.283358</latitude>
				<altitude>0</altitude>
				<heading>0</heading>
				<tilt>0</tilt>
				<range>1000</range>
				<altitudeMode>relativeToGround</altitudeMode>
			</LookAt>
			<styleUrl>#Sheet1Map1</styleUrl>
			<ExtendedData>
			</ExtendedData>
			<Point>
				<coordinates>-2.8161952,52.28335799999999,0</coordinates>
			</Point>
		</Placemark>
		<Placemark>
			<name>235</name>
			<Snippet maxLines="0"></Snippet>
			<LookAt>
				<longitude>-2.8163272</longitude>
				<latitude>52.283357</latitude>
				<altitude>0</altitude>
				<heading>0</heading>
				<tilt>0</tilt>
				<range>1000</range>
				<altitudeMode>relativeToGround</altitudeMode>
			</LookAt>
			<styleUrl>#Sheet1Map1</styleUrl>
			<ExtendedData>
			</ExtendedData>
			<Point>
				<coordinates>-2.8163272,52.283357,0</coordinates>
			</Point>
		</Placemark>
		<Placemark>
			<name>236</name>
			<Snippet maxLines="0"></Snippet>
			<LookAt>
				<longitude>-2.8196927</longitude>
				<latitude>52.283028</latitude>
				<altitude>0</altitude>
				<heading>0</heading>
				<tilt>0</tilt>
				<range>1000</range>
				<altitudeMode>relativeToGround</altitudeMode>
			</LookAt>
			<styleUrl>#Sheet1Map1</styleUrl>
			<ExtendedData>
			</ExtendedData>
			<Point>
				<coordinates>-2.8196927,52.283028,0</coordinates>
			</Point>
		</Placemark>
		<Placemark>
			<name>237</name>
			<Snippet maxLines="0"></Snippet>
			<LookAt>
				<longitude>-2.8217001</longitude>
				<latitude>52.282187</latitude>
				<altitude>0</altitude>
				<heading>0</heading>
				<tilt>0</tilt>
				<range>1000</range>
				<altitudeMode>relativeToGround</altitudeMode>
			</LookAt>
			<styleUrl>#Sheet1Map1</styleUrl>
			<ExtendedData>
			</ExtendedData>
			<Point>
				<coordinates>-2.8217001,52.282187,0</coordinates>
			</Point>
		</Placemark>
		<Placemark>
			<name>238</name>
			<Snippet maxLines="0"></Snippet>
			<LookAt>
				<longitude>-2.8112242</longitude>
				<latitude>52.288086</latitude>
				<altitude>0</altitude>
				<heading>0</heading>
				<tilt>0</tilt>
				<range>1000</range>
				<altitudeMode>relativeToGround</altitudeMode>
			</LookAt>
			<styleUrl>#Sheet1Map1</styleUrl>
			<ExtendedData>
			</ExtendedData>
			<Point>
				<coordinates>-2.8112242,52.28808600000001,0</coordinates>
			</Point>
		</Placemark>
		<Placemark>
			<name>239</name>
			<Snippet maxLines="0"></Snippet>
			<LookAt>
				<longitude>-2.9392616</longitude>
				<latitude>52.340252</latitude>
				<altitude>0</altitude>
				<heading>0</heading>
				<tilt>0</tilt>
				<range>1000</range>
				<altitudeMode>relativeToGround</altitudeMode>
			</LookAt>
			<styleUrl>#Sheet1Map1</styleUrl>
			<ExtendedData>
			</ExtendedData>
			<Point>
				<coordinates>-2.9392616,52.340252,0</coordinates>
			</Point>
		</Placemark>
		<Placemark>
			<name>240</name>
			<Snippet maxLines="0"></Snippet>
			<LookAt>
				<longitude>-2.9390483</longitude>
				<latitude>52.339885</latitude>
				<altitude>0</altitude>
				<heading>0</heading>
				<tilt>0</tilt>
				<range>1000</range>
				<altitudeMode>relativeToGround</altitudeMode>
			</LookAt>
			<styleUrl>#Sheet1Map1</styleUrl>
			<ExtendedData>
			</ExtendedData>
			<Point>
				<coordinates>-2.9390483,52.339885,0</coordinates>
			</Point>
		</Placemark>
		<Placemark>
			<name>241</name>
			<Snippet maxLines="0"></Snippet>
			<LookAt>
				<longitude>-2.9423433</longitude>
				<latitude>52.336766</latitude>
				<altitude>0</altitude>
				<heading>0</heading>
				<tilt>0</tilt>
				<range>1000</range>
				<altitudeMode>relativeToGround</altitudeMode>
			</LookAt>
			<styleUrl>#Sheet1Map1</styleUrl>
			<ExtendedData>
			</ExtendedData>
			<Point>
				<coordinates>-2.9423433,52.336766,0</coordinates>
			</Point>
		</Placemark>
		<Placemark>
			<name>242</name>
			<Snippet maxLines="0"></Snippet>
			<LookAt>
				<longitude>0.35675776</longitude>
				<latitude>51.263118</latitude>
				<altitude>0</altitude>
				<heading>0</heading>
				<tilt>0</tilt>
				<range>1000</range>
				<altitudeMode>relativeToGround</altitudeMode>
			</LookAt>
			<styleUrl>#Sheet1Map1</styleUrl>
			<ExtendedData>
			</ExtendedData>
			<Point>
				<coordinates>0.3567577599999999,51.26311799999999,0</coordinates>
			</Point>
		</Placemark>
		<Placemark>
			<name>243</name>
			<Snippet maxLines="0"></Snippet>
			<LookAt>
				<longitude>0.44621359</longitude>
				<latitude>51.052672</latitude>
				<altitude>0</altitude>
				<heading>0</heading>
				<tilt>0</tilt>
				<range>1000</range>
				<altitudeMode>relativeToGround</altitudeMode>
			</LookAt>
			<styleUrl>#Sheet1Map1</styleUrl>
			<ExtendedData>
			</ExtendedData>
			<Point>
				<coordinates>0.44621359,51.05267200000001,0</coordinates>
			</Point>
		</Placemark>
		<Placemark>
			<name>244</name>
			<Snippet maxLines="0"></Snippet>
			<LookAt>
				<longitude>0.42035539</longitude>
				<latitude>51.085741</latitude>
				<altitude>0</altitude>
				<heading>0</heading>
				<tilt>0</tilt>
				<range>1000</range>
				<altitudeMode>relativeToGround</altitudeMode>
			</LookAt>
			<styleUrl>#Sheet1Map1</styleUrl>
			<ExtendedData>
			</ExtendedData>
			<Point>
				<coordinates>0.42035539,51.085741,0</coordinates>
			</Point>
		</Placemark>
		<Placemark>
			<name>245</name>
			<Snippet maxLines="0"></Snippet>
			<LookAt>
				<longitude>0.41941212</longitude>
				<latitude>51.084358</latitude>
				<altitude>0</altitude>
				<heading>0</heading>
				<tilt>0</tilt>
				<range>1000</range>
				<altitudeMode>relativeToGround</altitudeMode>
			</LookAt>
			<styleUrl>#Sheet1Map1</styleUrl>
			<ExtendedData>
			</ExtendedData>
			<Point>
				<coordinates>0.4194121200000001,51.084358,0</coordinates>
			</Point>
		</Placemark>
		<Placemark>
			<name>246</name>
			<Snippet maxLines="0"></Snippet>
			<LookAt>
				<longitude>0.16267933</longitude>
				<latitude>51.16248</latitude>
				<altitude>0</altitude>
				<heading>0</heading>
				<tilt>0</tilt>
				<range>1000</range>
				<altitudeMode>relativeToGround</altitudeMode>
			</LookAt>
			<styleUrl>#Sheet1Map1</styleUrl>
			<ExtendedData>
			</ExtendedData>
			<Point>
				<coordinates>0.16267933,51.16248,0</coordinates>
			</Point>
		</Placemark>
		<Placemark>
			<name>247</name>
			<Snippet maxLines="0"></Snippet>
			<LookAt>
				<longitude>0.16267933</longitude>
				<latitude>51.16248</latitude>
				<altitude>0</altitude>
				<heading>0</heading>
				<tilt>0</tilt>
				<range>1000</range>
				<altitudeMode>relativeToGround</altitudeMode>
			</LookAt>
			<styleUrl>#Sheet1Map1</styleUrl>
			<ExtendedData>
			</ExtendedData>
			<Point>
				<coordinates>0.16267933,51.16248,0</coordinates>
			</Point>
		</Placemark>
		<Placemark>
			<name>248</name>
			<Snippet maxLines="0"></Snippet>
			<LookAt>
				<longitude>0.16267933</longitude>
				<latitude>51.16248</latitude>
				<altitude>0</altitude>
				<heading>0</heading>
				<tilt>0</tilt>
				<range>1000</range>
				<altitudeMode>relativeToGround</altitudeMode>
			</LookAt>
			<styleUrl>#Sheet1Map1</styleUrl>
			<ExtendedData>
			</ExtendedData>
			<Point>
				<coordinates>0.16267933,51.16248,0</coordinates>
			</Point>
		</Placemark>
		<Placemark>
			<name>249</name>
			<Snippet maxLines="0"></Snippet>
			<LookAt>
				<longitude>0.16267933</longitude>
				<latitude>51.16248</latitude>
				<altitude>0</altitude>
				<heading>0</heading>
				<tilt>0</tilt>
				<range>1000</range>
				<altitudeMode>relativeToGround</altitudeMode>
			</LookAt>
			<styleUrl>#Sheet1Map1</styleUrl>
			<ExtendedData>
			</ExtendedData>
			<Point>
				<coordinates>0.16267933,51.16248,0</coordinates>
			</Point>
		</Placemark>
		<Placemark>
			<name>462NE</name>
			<Snippet maxLines="0"></Snippet>
			<LookAt>
				<longitude>0.16267933</longitude>
				<latitude>51.16248</latitude>
				<altitude>0</altitude>
				<heading>0</heading>
				<tilt>0</tilt>
				<range>1000</range>
				<altitudeMode>relativeToGround</altitudeMode>
			</LookAt>
			<styleUrl>#Sheet1Map1</styleUrl>
			<ExtendedData>
			</ExtendedData>
			<Point>
				<coordinates>0.16267933,51.16248,0</coordinates>
			</Point>
		</Placemark>
		<Placemark>
			<name>462SE</name>
			<Snippet maxLines="0"></Snippet>
			<LookAt>
				<longitude>0.16267933</longitude>
				<latitude>51.16248</latitude>
				<altitude>0</altitude>
				<heading>0</heading>
				<tilt>0</tilt>
				<range>1000</range>
				<altitudeMode>relativeToGround</altitudeMode>
			</LookAt>
			<styleUrl>#Sheet1Map1</styleUrl>
			<ExtendedData>
			</ExtendedData>
			<Point>
				<coordinates>0.16267933,51.16248,0</coordinates>
			</Point>
		</Placemark>
		<Placemark>
			<name>462S</name>
			<Snippet maxLines="0"></Snippet>
			<LookAt>
				<longitude>0.16267933</longitude>
				<latitude>51.16248</latitude>
				<altitude>0</altitude>
				<heading>0</heading>
				<tilt>0</tilt>
				<range>1000</range>
				<altitudeMode>relativeToGround</altitudeMode>
			</LookAt>
			<styleUrl>#Sheet1Map1</styleUrl>
			<ExtendedData>
			</ExtendedData>
			<Point>
				<coordinates>0.16267933,51.16248,0</coordinates>
			</Point>
		</Placemark>
		<Placemark>
			<name>462SSW</name>
			<Snippet maxLines="0"></Snippet>
			<LookAt>
				<longitude>0.16267933</longitude>
				<latitude>51.16248</latitude>
				<altitude>0</altitude>
				<heading>0</heading>
				<tilt>0</tilt>
				<range>1000</range>
				<altitudeMode>relativeToGround</altitudeMode>
			</LookAt>
			<styleUrl>#Sheet1Map1</styleUrl>
			<ExtendedData>
			</ExtendedData>
			<Point>
				<coordinates>0.16267933,51.16248,0</coordinates>
			</Point>
		</Placemark>
		<Placemark>
			<name>462SW</name>
			<Snippet maxLines="0"></Snippet>
			<LookAt>
				<longitude>0.16267933</longitude>
				<latitude>51.16248</latitude>
				<altitude>0</altitude>
				<heading>0</heading>
				<tilt>0</tilt>
				<range>1000</range>
				<altitudeMode>relativeToGround</altitudeMode>
			</LookAt>
			<styleUrl>#Sheet1Map1</styleUrl>
			<ExtendedData>
			</ExtendedData>
			<Point>
				<coordinates>0.16267933,51.16248,0</coordinates>
			</Point>
		</Placemark>
		<Placemark>
			<name>462WSW</name>
			<Snippet maxLines="0"></Snippet>
			<LookAt>
				<longitude>0.16267933</longitude>
				<latitude>51.16248</latitude>
				<altitude>0</altitude>
				<heading>0</heading>
				<tilt>0</tilt>
				<range>1000</range>
				<altitudeMode>relativeToGround</altitudeMode>
			</LookAt>
			<styleUrl>#Sheet1Map1</styleUrl>
			<ExtendedData>
			</ExtendedData>
			<Point>
				<coordinates>0.16267933,51.16248,0</coordinates>
			</Point>
		</Placemark>
		<Placemark>
			<name>462NW</name>
			<Snippet maxLines="0"></Snippet>
			<LookAt>
				<longitude>0.16267933</longitude>
				<latitude>51.16248</latitude>
				<altitude>0</altitude>
				<heading>0</heading>
				<tilt>0</tilt>
				<range>1000</range>
				<altitudeMode>relativeToGround</altitudeMode>
			</LookAt>
			<styleUrl>#Sheet1Map1</styleUrl>
			<ExtendedData>
			</ExtendedData>
			<Point>
				<coordinates>0.16267933,51.16248,0</coordinates>
			</Point>
		</Placemark>
		<Placemark>
			<name>250</name>
			<Snippet maxLines="0"></Snippet>
			<LookAt>
				<longitude>0.68632136</longitude>
				<latitude>51.338814</latitude>
				<altitude>0</altitude>
				<heading>0</heading>
				<tilt>0</tilt>
				<range>1000</range>
				<altitudeMode>relativeToGround</altitudeMode>
			</LookAt>
			<styleUrl>#Sheet1Map1</styleUrl>
			<ExtendedData>
			</ExtendedData>
			<Point>
				<coordinates>0.68632136,51.338814,0</coordinates>
			</Point>
		</Placemark>
		<Placemark>
			<name>251</name>
			<Snippet maxLines="0"></Snippet>
			<LookAt>
				<longitude>0.68709834</longitude>
				<latitude>51.338841</latitude>
				<altitude>0</altitude>
				<heading>0</heading>
				<tilt>0</tilt>
				<range>1000</range>
				<altitudeMode>relativeToGround</altitudeMode>
			</LookAt>
			<styleUrl>#Sheet1Map1</styleUrl>
			<ExtendedData>
			</ExtendedData>
			<Point>
				<coordinates>0.68709834,51.338841,0</coordinates>
			</Point>
		</Placemark>
		<Placemark>
			<name>252</name>
			<Snippet maxLines="0"></Snippet>
			<LookAt>
				<longitude>0.68739789</longitude>
				<latitude>51.338807</latitude>
				<altitude>0</altitude>
				<heading>0</heading>
				<tilt>0</tilt>
				<range>1000</range>
				<altitudeMode>relativeToGround</altitudeMode>
			</LookAt>
			<styleUrl>#Sheet1Map1</styleUrl>
			<ExtendedData>
			</ExtendedData>
			<Point>
				<coordinates>0.68739789,51.338807,0</coordinates>
			</Point>
		</Placemark>
		<Placemark>
			<name>253</name>
			<Snippet maxLines="0"></Snippet>
			<LookAt>
				<longitude>0.68739789</longitude>
				<latitude>51.338807</latitude>
				<altitude>0</altitude>
				<heading>0</heading>
				<tilt>0</tilt>
				<range>1000</range>
				<altitudeMode>relativeToGround</altitudeMode>
			</LookAt>
			<styleUrl>#Sheet1Map1</styleUrl>
			<ExtendedData>
			</ExtendedData>
			<Point>
				<coordinates>0.68739789,51.338807,0</coordinates>
			</Point>
		</Placemark>
		<Placemark>
			<name>255</name>
			<Snippet maxLines="0"></Snippet>
			<LookAt>
				<longitude>0.68856453</longitude>
				<latitude>51.339113</latitude>
				<altitude>0</altitude>
				<heading>0</heading>
				<tilt>0</tilt>
				<range>1000</range>
				<altitudeMode>relativeToGround</altitudeMode>
			</LookAt>
			<styleUrl>#Sheet1Map1</styleUrl>
			<ExtendedData>
			</ExtendedData>
			<Point>
				<coordinates>0.68856453,51.339113,0</coordinates>
			</Point>
		</Placemark>
		<Placemark>
			<name>256</name>
			<Snippet maxLines="0"></Snippet>
			<LookAt>
				<longitude>0.68835063</longitude>
				<latitude>51.338893</latitude>
				<altitude>0</altitude>
				<heading>0</heading>
				<tilt>0</tilt>
				<range>1000</range>
				<altitudeMode>relativeToGround</altitudeMode>
			</LookAt>
			<styleUrl>#Sheet1Map1</styleUrl>
			<ExtendedData>
			</ExtendedData>
			<Point>
				<coordinates>0.68835063,51.338893,0</coordinates>
			</Point>
		</Placemark>
		<Placemark>
			<name>257</name>
			<Snippet maxLines="0"></Snippet>
			<LookAt>
				<longitude>0.68563757</longitude>
				<latitude>51.338416</latitude>
				<altitude>0</altitude>
				<heading>0</heading>
				<tilt>0</tilt>
				<range>1000</range>
				<altitudeMode>relativeToGround</altitudeMode>
			</LookAt>
			<styleUrl>#Sheet1Map1</styleUrl>
			<ExtendedData>
			</ExtendedData>
			<Point>
				<coordinates>0.68563757,51.338416,0</coordinates>
			</Point>
		</Placemark>
		<Placemark>
			<name>258</name>
			<Snippet maxLines="0"></Snippet>
			<LookAt>
				<longitude>0.68608315</longitude>
				<latitude>51.338423</latitude>
				<altitude>0</altitude>
				<heading>0</heading>
				<tilt>0</tilt>
				<range>1000</range>
				<altitudeMode>relativeToGround</altitudeMode>
			</LookAt>
			<styleUrl>#Sheet1Map1</styleUrl>
			<ExtendedData>
			</ExtendedData>
			<Point>
				<coordinates>0.68608315,51.338423,0</coordinates>
			</Point>
		</Placemark>
		<Placemark>
			<name>259E</name>
			<Snippet maxLines="0"></Snippet>
			<LookAt>
				<longitude>-1.9962802</longitude>
				<latitude>51.086236</latitude>
				<altitude>0</altitude>
				<heading>0</heading>
				<tilt>0</tilt>
				<range>1000</range>
				<altitudeMode>relativeToGround</altitudeMode>
			</LookAt>
			<styleUrl>#Sheet1Map1</styleUrl>
			<ExtendedData>
			</ExtendedData>
			<Point>
				<coordinates>-1.9962802,51.08623599999999,0</coordinates>
			</Point>
		</Placemark>
		<Placemark>
			<name>259CEN</name>
			<Snippet maxLines="0"></Snippet>
			<LookAt>
				<longitude>-1.9962802</longitude>
				<latitude>51.086236</latitude>
				<altitude>0</altitude>
				<heading>0</heading>
				<tilt>0</tilt>
				<range>1000</range>
				<altitudeMode>relativeToGround</altitudeMode>
			</LookAt>
			<styleUrl>#Sheet1Map1</styleUrl>
			<ExtendedData>
			</ExtendedData>
			<Point>
				<coordinates>-1.9962802,51.08623599999999,0</coordinates>
			</Point>
		</Placemark>
		<Placemark>
			<name>259N</name>
			<Snippet maxLines="0"></Snippet>
			<LookAt>
				<longitude>-1.9962802</longitude>
				<latitude>51.086236</latitude>
				<altitude>0</altitude>
				<heading>0</heading>
				<tilt>0</tilt>
				<range>1000</range>
				<altitudeMode>relativeToGround</altitudeMode>
			</LookAt>
			<styleUrl>#Sheet1Map1</styleUrl>
			<ExtendedData>
			</ExtendedData>
			<Point>
				<coordinates>-1.9962802,51.08623599999999,0</coordinates>
			</Point>
		</Placemark>
		<Placemark>
			<name>259NE</name>
			<Snippet maxLines="0"></Snippet>
			<LookAt>
				<longitude>-1.9962802</longitude>
				<latitude>51.086236</latitude>
				<altitude>0</altitude>
				<heading>0</heading>
				<tilt>0</tilt>
				<range>1000</range>
				<altitudeMode>relativeToGround</altitudeMode>
			</LookAt>
			<styleUrl>#Sheet1Map1</styleUrl>
			<ExtendedData>
			</ExtendedData>
			<Point>
				<coordinates>-1.9962802,51.08623599999999,0</coordinates>
			</Point>
		</Placemark>
		<Placemark>
			<name>259NW</name>
			<Snippet maxLines="0"></Snippet>
			<LookAt>
				<longitude>-1.9962802</longitude>
				<latitude>51.086236</latitude>
				<altitude>0</altitude>
				<heading>0</heading>
				<tilt>0</tilt>
				<range>1000</range>
				<altitudeMode>relativeToGround</altitudeMode>
			</LookAt>
			<styleUrl>#Sheet1Map1</styleUrl>
			<ExtendedData>
			</ExtendedData>
			<Point>
				<coordinates>-1.9962802,51.08623599999999,0</coordinates>
			</Point>
		</Placemark>
		<Placemark>
			<name>259S</name>
			<Snippet maxLines="0"></Snippet>
			<LookAt>
				<longitude>-1.9962802</longitude>
				<latitude>51.086236</latitude>
				<altitude>0</altitude>
				<heading>0</heading>
				<tilt>0</tilt>
				<range>1000</range>
				<altitudeMode>relativeToGround</altitudeMode>
			</LookAt>
			<styleUrl>#Sheet1Map1</styleUrl>
			<ExtendedData>
			</ExtendedData>
			<Point>
				<coordinates>-1.9962802,51.08623599999999,0</coordinates>
			</Point>
		</Placemark>
		<Placemark>
			<name>259W</name>
			<Snippet maxLines="0"></Snippet>
			<LookAt>
				<longitude>-1.9962802</longitude>
				<latitude>51.086236</latitude>
				<altitude>0</altitude>
				<heading>0</heading>
				<tilt>0</tilt>
				<range>1000</range>
				<altitudeMode>relativeToGround</altitudeMode>
			</LookAt>
			<styleUrl>#Sheet1Map1</styleUrl>
			<ExtendedData>
			</ExtendedData>
			<Point>
				<coordinates>-1.9962802,51.08623599999999,0</coordinates>
			</Point>
		</Placemark>
		<Placemark>
			<name>260E</name>
			<Snippet maxLines="0"></Snippet>
			<LookAt>
				<longitude>-2.9769435</longitude>
				<latitude>54.449104</latitude>
				<altitude>0</altitude>
				<heading>0</heading>
				<tilt>0</tilt>
				<range>1000</range>
				<altitudeMode>relativeToGround</altitudeMode>
			</LookAt>
			<styleUrl>#Sheet1Map1</styleUrl>
			<ExtendedData>
			</ExtendedData>
			<Point>
				<coordinates>-2.9769435,54.44910399999999,0</coordinates>
			</Point>
		</Placemark>
		<Placemark>
			<name>260N</name>
			<Snippet maxLines="0"></Snippet>
			<LookAt>
				<longitude>-2.9769435</longitude>
				<latitude>54.449104</latitude>
				<altitude>0</altitude>
				<heading>0</heading>
				<tilt>0</tilt>
				<range>1000</range>
				<altitudeMode>relativeToGround</altitudeMode>
			</LookAt>
			<styleUrl>#Sheet1Map1</styleUrl>
			<ExtendedData>
			</ExtendedData>
			<Point>
				<coordinates>-2.9769435,54.44910399999999,0</coordinates>
			</Point>
		</Placemark>
		<Placemark>
			<name>260S</name>
			<Snippet maxLines="0"></Snippet>
			<LookAt>
				<longitude>-2.9769435</longitude>
				<latitude>54.449104</latitude>
				<altitude>0</altitude>
				<heading>0</heading>
				<tilt>0</tilt>
				<range>1000</range>
				<altitudeMode>relativeToGround</altitudeMode>
			</LookAt>
			<styleUrl>#Sheet1Map1</styleUrl>
			<ExtendedData>
			</ExtendedData>
			<Point>
				<coordinates>-2.9769435,54.44910399999999,0</coordinates>
			</Point>
		</Placemark>
		<Placemark>
			<name>260W</name>
			<Snippet maxLines="0"></Snippet>
			<LookAt>
				<longitude>-2.9769435</longitude>
				<latitude>54.449104</latitude>
				<altitude>0</altitude>
				<heading>0</heading>
				<tilt>0</tilt>
				<range>1000</range>
				<altitudeMode>relativeToGround</altitudeMode>
			</LookAt>
			<styleUrl>#Sheet1Map1</styleUrl>
			<ExtendedData>
			</ExtendedData>
			<Point>
				<coordinates>-2.9769435,54.44910399999999,0</coordinates>
			</Point>
		</Placemark>
		<Placemark>
			<name>261</name>
			<Snippet maxLines="0"></Snippet>
			<LookAt>
				<longitude>-2.427767</longitude>
				<latitude>51.636223</latitude>
				<altitude>0</altitude>
				<heading>0</heading>
				<tilt>0</tilt>
				<range>1000</range>
				<altitudeMode>relativeToGround</altitudeMode>
			</LookAt>
			<styleUrl>#Sheet1Map1</styleUrl>
			<ExtendedData>
			</ExtendedData>
			<Point>
				<coordinates>-2.427767,51.636223,0</coordinates>
			</Point>
		</Placemark>
		<Placemark>
			<name>262</name>
			<Snippet maxLines="0"></Snippet>
			<LookAt>
				<longitude>-2.427767</longitude>
				<latitude>51.636223</latitude>
				<altitude>0</altitude>
				<heading>0</heading>
				<tilt>0</tilt>
				<range>1000</range>
				<altitudeMode>relativeToGround</altitudeMode>
			</LookAt>
			<styleUrl>#Sheet1Map1</styleUrl>
			<ExtendedData>
			</ExtendedData>
			<Point>
				<coordinates>-2.427767,51.636223,0</coordinates>
			</Point>
		</Placemark>
		<Placemark>
			<name>263</name>
			<Snippet maxLines="0"></Snippet>
			<LookAt>
				<longitude>-2.4398421</longitude>
				<latitude>51.64321</latitude>
				<altitude>0</altitude>
				<heading>0</heading>
				<tilt>0</tilt>
				<range>1000</range>
				<altitudeMode>relativeToGround</altitudeMode>
			</LookAt>
			<styleUrl>#Sheet1Map1</styleUrl>
			<ExtendedData>
			</ExtendedData>
			<Point>
				<coordinates>-2.4398421,51.64321,0</coordinates>
			</Point>
		</Placemark>
		<Placemark>
			<name>264</name>
			<Snippet maxLines="0"></Snippet>
			<LookAt>
				<longitude>-2.4391344</longitude>
				<latitude>51.643257</latitude>
				<altitude>0</altitude>
				<heading>0</heading>
				<tilt>0</tilt>
				<range>1000</range>
				<altitudeMode>relativeToGround</altitudeMode>
			</LookAt>
			<styleUrl>#Sheet1Map1</styleUrl>
			<ExtendedData>
			</ExtendedData>
			<Point>
				<coordinates>-2.4391344,51.643257,0</coordinates>
			</Point>
		</Placemark>
		<Placemark>
			<name>265</name>
			<Snippet maxLines="0"></Snippet>
			<LookAt>
				<longitude>-2.4436989</longitude>
				<latitude>51.63415</latitude>
				<altitude>0</altitude>
				<heading>0</heading>
				<tilt>0</tilt>
				<range>1000</range>
				<altitudeMode>relativeToGround</altitudeMode>
			</LookAt>
			<styleUrl>#Sheet1Map1</styleUrl>
			<ExtendedData>
			</ExtendedData>
			<Point>
				<coordinates>-2.4436989,51.63415,0</coordinates>
			</Point>
		</Placemark>
		<Placemark>
			<name>266</name>
			<Snippet maxLines="0"></Snippet>
			<LookAt>
				<longitude>-2.4436124</longitude>
				<latitude>51.634168</latitude>
				<altitude>0</altitude>
				<heading>0</heading>
				<tilt>0</tilt>
				<range>1000</range>
				<altitudeMode>relativeToGround</altitudeMode>
			</LookAt>
			<styleUrl>#Sheet1Map1</styleUrl>
			<ExtendedData>
			</ExtendedData>
			<Point>
				<coordinates>-2.4436124,51.63416800000001,0</coordinates>
			</Point>
		</Placemark>
		<Placemark>
			<name>267</name>
			<Snippet maxLines="0"></Snippet>
			<LookAt>
				<longitude>-2.4439003</longitude>
				<latitude>51.634059</latitude>
				<altitude>0</altitude>
				<heading>0</heading>
				<tilt>0</tilt>
				<range>1000</range>
				<altitudeMode>relativeToGround</altitudeMode>
			</LookAt>
			<styleUrl>#Sheet1Map1</styleUrl>
			<ExtendedData>
			</ExtendedData>
			<Point>
				<coordinates>-2.4439003,51.634059,0</coordinates>
			</Point>
		</Placemark>
		<Placemark>
			<name>268</name>
			<Snippet maxLines="0"></Snippet>
			<LookAt>
				<longitude>-2.4404831</longitude>
				<latitude>51.636284</latitude>
				<altitude>0</altitude>
				<heading>0</heading>
				<tilt>0</tilt>
				<range>1000</range>
				<altitudeMode>relativeToGround</altitudeMode>
			</LookAt>
			<styleUrl>#Sheet1Map1</styleUrl>
			<ExtendedData>
			</ExtendedData>
			<Point>
				<coordinates>-2.4404831,51.636284,0</coordinates>
			</Point>
		</Placemark>
		<Placemark>
			<name>269a</name>
			<Snippet maxLines="0"></Snippet>
			<LookAt>
				<longitude>-0.6959487600000001</longitude>
				<latitude>50.998589</latitude>
				<altitude>0</altitude>
				<heading>0</heading>
				<tilt>0</tilt>
				<range>1000</range>
				<altitudeMode>relativeToGround</altitudeMode>
			</LookAt>
			<styleUrl>#Sheet1Map1</styleUrl>
			<ExtendedData>
			</ExtendedData>
			<Point>
				<coordinates>-0.6959487600000001,50.998589,0</coordinates>
			</Point>
		</Placemark>
		<Placemark>
			<name>269b</name>
			<Snippet maxLines="0"></Snippet>
			<LookAt>
				<longitude>-0.6959487600000001</longitude>
				<latitude>50.998589</latitude>
				<altitude>0</altitude>
				<heading>0</heading>
				<tilt>0</tilt>
				<range>1000</range>
				<altitudeMode>relativeToGround</altitudeMode>
			</LookAt>
			<styleUrl>#Sheet1Map1</styleUrl>
			<ExtendedData>
			</ExtendedData>
			<Point>
				<coordinates>-0.6959487600000001,50.998589,0</coordinates>
			</Point>
		</Placemark>
		<Placemark>
			<name>269c</name>
			<Snippet maxLines="0"></Snippet>
			<LookAt>
				<longitude>-0.6959487600000001</longitude>
				<latitude>50.998589</latitude>
				<altitude>0</altitude>
				<heading>0</heading>
				<tilt>0</tilt>
				<range>1000</range>
				<altitudeMode>relativeToGround</altitudeMode>
			</LookAt>
			<styleUrl>#Sheet1Map1</styleUrl>
			<ExtendedData>
			</ExtendedData>
			<Point>
				<coordinates>-0.6959487600000001,50.998589,0</coordinates>
			</Point>
		</Placemark>
		<Placemark>
			<name>270</name>
			<Snippet maxLines="0"></Snippet>
			<LookAt>
				<longitude>-0.6963764099999999</longitude>
				<latitude>50.998585</latitude>
				<altitude>0</altitude>
				<heading>0</heading>
				<tilt>0</tilt>
				<range>1000</range>
				<altitudeMode>relativeToGround</altitudeMode>
			</LookAt>
			<styleUrl>#Sheet1Map1</styleUrl>
			<ExtendedData>
			</ExtendedData>
			<Point>
				<coordinates>-0.6963764099999999,50.998585,0</coordinates>
			</Point>
		</Placemark>
		<Placemark>
			<name>271</name>
			<Snippet maxLines="0"></Snippet>
			<LookAt>
				<longitude>-0.6978189</longitude>
				<latitude>50.999491</latitude>
				<altitude>0</altitude>
				<heading>0</heading>
				<tilt>0</tilt>
				<range>1000</range>
				<altitudeMode>relativeToGround</altitudeMode>
			</LookAt>
			<styleUrl>#Sheet1Map1</styleUrl>
			<ExtendedData>
			</ExtendedData>
			<Point>
				<coordinates>-0.6978189,50.999491,0</coordinates>
			</Point>
		</Placemark>
		<Placemark>
			<name>272</name>
			<Snippet maxLines="0"></Snippet>
			<LookAt>
				<longitude>-0.6978189</longitude>
				<latitude>50.999491</latitude>
				<altitude>0</altitude>
				<heading>0</heading>
				<tilt>0</tilt>
				<range>1000</range>
				<altitudeMode>relativeToGround</altitudeMode>
			</LookAt>
			<styleUrl>#Sheet1Map1</styleUrl>
			<ExtendedData>
			</ExtendedData>
			<Point>
				<coordinates>-0.6978189,50.999491,0</coordinates>
			</Point>
		</Placemark>
		<Placemark>
			<name>273</name>
			<Snippet maxLines="0"></Snippet>
			<LookAt>
				<longitude>-0.70172468</longitude>
				<latitude>50.998438</latitude>
				<altitude>0</altitude>
				<heading>0</heading>
				<tilt>0</tilt>
				<range>1000</range>
				<altitudeMode>relativeToGround</altitudeMode>
			</LookAt>
			<styleUrl>#Sheet1Map1</styleUrl>
			<ExtendedData>
			</ExtendedData>
			<Point>
				<coordinates>-0.70172468,50.99843800000001,0</coordinates>
			</Point>
		</Placemark>
		<Placemark>
			<name>274</name>
			<Snippet maxLines="0"></Snippet>
			<LookAt>
				<longitude>-0.70173</longitude>
				<latitude>50.997736</latitude>
				<altitude>0</altitude>
				<heading>0</heading>
				<tilt>0</tilt>
				<range>1000</range>
				<altitudeMode>relativeToGround</altitudeMode>
			</LookAt>
			<styleUrl>#Sheet1Map1</styleUrl>
			<ExtendedData>
			</ExtendedData>
			<Point>
				<coordinates>-0.70173,50.997736,0</coordinates>
			</Point>
		</Placemark>
		<Placemark>
			<name>275</name>
			<Snippet maxLines="0"></Snippet>
			<LookAt>
				<longitude>-0.70692937</longitude>
				<latitude>50.990636</latitude>
				<altitude>0</altitude>
				<heading>0</heading>
				<tilt>0</tilt>
				<range>1000</range>
				<altitudeMode>relativeToGround</altitudeMode>
			</LookAt>
			<styleUrl>#Sheet1Map1</styleUrl>
			<ExtendedData>
			</ExtendedData>
			<Point>
				<coordinates>-0.7069293700000001,50.99063599999999,0</coordinates>
			</Point>
		</Placemark>
		<Placemark>
			<name>276</name>
			<Snippet maxLines="0"></Snippet>
			<LookAt>
				<longitude>-0.7128339</longitude>
				<latitude>50.989919</latitude>
				<altitude>0</altitude>
				<heading>0</heading>
				<tilt>0</tilt>
				<range>1000</range>
				<altitudeMode>relativeToGround</altitudeMode>
			</LookAt>
			<styleUrl>#Sheet1Map1</styleUrl>
			<ExtendedData>
			</ExtendedData>
			<Point>
				<coordinates>-0.7128338999999999,50.98991899999999,0</coordinates>
			</Point>
		</Placemark>
		<Placemark>
			<name>277</name>
			<Snippet maxLines="0"></Snippet>
			<LookAt>
				<longitude>-0.71363686</longitude>
				<latitude>50.990251</latitude>
				<altitude>0</altitude>
				<heading>0</heading>
				<tilt>0</tilt>
				<range>1000</range>
				<altitudeMode>relativeToGround</altitudeMode>
			</LookAt>
			<styleUrl>#Sheet1Map1</styleUrl>
			<ExtendedData>
			</ExtendedData>
			<Point>
				<coordinates>-0.71363686,50.990251,0</coordinates>
			</Point>
		</Placemark>
		<Placemark>
			<name>278</name>
			<Snippet maxLines="0"></Snippet>
			<LookAt>
				<longitude>-0.71377525</longitude>
				<latitude>50.989884</latitude>
				<altitude>0</altitude>
				<heading>0</heading>
				<tilt>0</tilt>
				<range>1000</range>
				<altitudeMode>relativeToGround</altitudeMode>
			</LookAt>
			<styleUrl>#Sheet1Map1</styleUrl>
			<ExtendedData>
			</ExtendedData>
			<Point>
				<coordinates>-0.7137752499999999,50.98988400000001,0</coordinates>
			</Point>
		</Placemark>
		<Placemark>
			<name>279</name>
			<Snippet maxLines="0"></Snippet>
			<LookAt>
				<longitude>-0.71623537</longitude>
				<latitude>50.998841</latitude>
				<altitude>0</altitude>
				<heading>0</heading>
				<tilt>0</tilt>
				<range>1000</range>
				<altitudeMode>relativeToGround</altitudeMode>
			</LookAt>
			<styleUrl>#Sheet1Map1</styleUrl>
			<ExtendedData>
			</ExtendedData>
			<Point>
				<coordinates>-0.71623537,50.998841,0</coordinates>
			</Point>
		</Placemark>
		<Placemark>
			<name>280</name>
			<Snippet maxLines="0"></Snippet>
			<LookAt>
				<longitude>-0.71908767</longitude>
				<latitude>50.99773</latitude>
				<altitude>0</altitude>
				<heading>0</heading>
				<tilt>0</tilt>
				<range>1000</range>
				<altitudeMode>relativeToGround</altitudeMode>
			</LookAt>
			<styleUrl>#Sheet1Map1</styleUrl>
			<ExtendedData>
			</ExtendedData>
			<Point>
				<coordinates>-0.71908767,50.99773,0</coordinates>
			</Point>
		</Placemark>
		<Placemark>
			<name>281</name>
			<Snippet maxLines="0"></Snippet>
			<LookAt>
				<longitude>-0.72035744</longitude>
				<latitude>50.997159</latitude>
				<altitude>0</altitude>
				<heading>0</heading>
				<tilt>0</tilt>
				<range>1000</range>
				<altitudeMode>relativeToGround</altitudeMode>
			</LookAt>
			<styleUrl>#Sheet1Map1</styleUrl>
			<ExtendedData>
			</ExtendedData>
			<Point>
				<coordinates>-0.7203574399999999,50.997159,0</coordinates>
			</Point>
		</Placemark>
		<Placemark>
			<name>282</name>
			<Snippet maxLines="0"></Snippet>
			<LookAt>
				<longitude>-0.049150019</longitude>
				<latitude>51.139963</latitude>
				<altitude>0</altitude>
				<heading>0</heading>
				<tilt>0</tilt>
				<range>1000</range>
				<altitudeMode>relativeToGround</altitudeMode>
			</LookAt>
			<styleUrl>#Sheet1Map1</styleUrl>
			<ExtendedData>
			</ExtendedData>
			<Point>
				<coordinates>-0.049150019,51.139963,0</coordinates>
			</Point>
		</Placemark>
		<Placemark>
			<name>283</name>
			<Snippet maxLines="0"></Snippet>
			<LookAt>
				<longitude>-0.048455977</longitude>
				<latitude>51.14015</latitude>
				<altitude>0</altitude>
				<heading>0</heading>
				<tilt>0</tilt>
				<range>1000</range>
				<altitudeMode>relativeToGround</altitudeMode>
			</LookAt>
			<styleUrl>#Sheet1Map1</styleUrl>
			<ExtendedData>
			</ExtendedData>
			<Point>
				<coordinates>-0.048455977,51.14015,0</coordinates>
			</Point>
		</Placemark>
		<Placemark>
			<name>284</name>
			<Snippet maxLines="0"></Snippet>
			<LookAt>
				<longitude>-0.04676864</longitude>
				<latitude>51.139483</latitude>
				<altitude>0</altitude>
				<heading>0</heading>
				<tilt>0</tilt>
				<range>1000</range>
				<altitudeMode>relativeToGround</altitudeMode>
			</LookAt>
			<styleUrl>#Sheet1Map1</styleUrl>
			<ExtendedData>
			</ExtendedData>
			<Point>
				<coordinates>-0.04676864,51.139483,0</coordinates>
			</Point>
		</Placemark>
		<Placemark>
			<name>285</name>
			<Snippet maxLines="0"></Snippet>
			<LookAt>
				<longitude>-0.045738821</longitude>
				<latitude>51.139835</latitude>
				<altitude>0</altitude>
				<heading>0</heading>
				<tilt>0</tilt>
				<range>1000</range>
				<altitudeMode>relativeToGround</altitudeMode>
			</LookAt>
			<styleUrl>#Sheet1Map1</styleUrl>
			<ExtendedData>
			</ExtendedData>
			<Point>
				<coordinates>-0.04573882099999999,51.13983499999999,0</coordinates>
			</Point>
		</Placemark>
		<Placemark>
			<name>286</name>
			<Snippet maxLines="0"></Snippet>
			<LookAt>
				<longitude>-0.045083447</longitude>
				<latitude>51.14012</latitude>
				<altitude>0</altitude>
				<heading>0</heading>
				<tilt>0</tilt>
				<range>1000</range>
				<altitudeMode>relativeToGround</altitudeMode>
			</LookAt>
			<styleUrl>#Sheet1Map1</styleUrl>
			<ExtendedData>
			</ExtendedData>
			<Point>
				<coordinates>-0.045083447,51.14012,0</coordinates>
			</Point>
		</Placemark>
		<Placemark>
			<name>287</name>
			<Snippet maxLines="0"></Snippet>
			<LookAt>
				<longitude>-0.051943176</longitude>
				<latitude>51.140172</latitude>
				<altitude>0</altitude>
				<heading>0</heading>
				<tilt>0</tilt>
				<range>1000</range>
				<altitudeMode>relativeToGround</altitudeMode>
			</LookAt>
			<styleUrl>#Sheet1Map1</styleUrl>
			<ExtendedData>
			</ExtendedData>
			<Point>
				<coordinates>-0.051943176,51.140172,0</coordinates>
			</Point>
		</Placemark>
		<Placemark>
			<name>288</name>
			<Snippet maxLines="0"></Snippet>
			<LookAt>
				<longitude>-0.051785656</longitude>
				<latitude>51.140178</latitude>
				<altitude>0</altitude>
				<heading>0</heading>
				<tilt>0</tilt>
				<range>1000</range>
				<altitudeMode>relativeToGround</altitudeMode>
			</LookAt>
			<styleUrl>#Sheet1Map1</styleUrl>
			<ExtendedData>
			</ExtendedData>
			<Point>
				<coordinates>-0.051785656,51.140178,0</coordinates>
			</Point>
		</Placemark>
		<Placemark>
			<name>290a</name>
			<Snippet maxLines="0"></Snippet>
			<LookAt>
				<longitude>0.17212281</longitude>
				<latitude>51.434511</latitude>
				<altitude>0</altitude>
				<heading>0</heading>
				<tilt>0</tilt>
				<range>1000</range>
				<altitudeMode>relativeToGround</altitudeMode>
			</LookAt>
			<styleUrl>#Sheet1Map1</styleUrl>
			<ExtendedData>
			</ExtendedData>
			<Point>
				<coordinates>0.17212281,51.434511,0</coordinates>
			</Point>
		</Placemark>
		<Placemark>
			<name>290aNW</name>
			<Snippet maxLines="0"></Snippet>
			<LookAt>
				<longitude>0.17212281</longitude>
				<latitude>51.434511</latitude>
				<altitude>0</altitude>
				<heading>0</heading>
				<tilt>0</tilt>
				<range>1000</range>
				<altitudeMode>relativeToGround</altitudeMode>
			</LookAt>
			<styleUrl>#Sheet1Map1</styleUrl>
			<ExtendedData>
			</ExtendedData>
			<Point>
				<coordinates>0.17212281,51.434511,0</coordinates>
			</Point>
		</Placemark>
		<Placemark>
			<name>290bNE</name>
			<Snippet maxLines="0"></Snippet>
			<LookAt>
				<longitude>0.17212281</longitude>
				<latitude>51.434511</latitude>
				<altitude>0</altitude>
				<heading>0</heading>
				<tilt>0</tilt>
				<range>1000</range>
				<altitudeMode>relativeToGround</altitudeMode>
			</LookAt>
			<styleUrl>#Sheet1Map1</styleUrl>
			<ExtendedData>
			</ExtendedData>
			<Point>
				<coordinates>0.17212281,51.434511,0</coordinates>
			</Point>
		</Placemark>
		<Placemark>
			<name>291a</name>
			<Snippet maxLines="0"></Snippet>
			<LookAt>
				<longitude>0.17224409</longitude>
				<latitude>51.434337</latitude>
				<altitude>0</altitude>
				<heading>0</heading>
				<tilt>0</tilt>
				<range>1000</range>
				<altitudeMode>relativeToGround</altitudeMode>
			</LookAt>
			<styleUrl>#Sheet1Map1</styleUrl>
			<ExtendedData>
			</ExtendedData>
			<Point>
				<coordinates>0.17224409,51.434337,0</coordinates>
			</Point>
		</Placemark>
		<Placemark>
			<name>291aSE</name>
			<Snippet maxLines="0"></Snippet>
			<LookAt>
				<longitude>0.17224409</longitude>
				<latitude>51.434337</latitude>
				<altitude>0</altitude>
				<heading>0</heading>
				<tilt>0</tilt>
				<range>1000</range>
				<altitudeMode>relativeToGround</altitudeMode>
			</LookAt>
			<styleUrl>#Sheet1Map1</styleUrl>
			<ExtendedData>
			</ExtendedData>
			<Point>
				<coordinates>0.17224409,51.434337,0</coordinates>
			</Point>
		</Placemark>
		<Placemark>
			<name>291b</name>
			<Snippet maxLines="0"></Snippet>
			<LookAt>
				<longitude>0.17224409</longitude>
				<latitude>51.434337</latitude>
				<altitude>0</altitude>
				<heading>0</heading>
				<tilt>0</tilt>
				<range>1000</range>
				<altitudeMode>relativeToGround</altitudeMode>
			</LookAt>
			<styleUrl>#Sheet1Map1</styleUrl>
			<ExtendedData>
			</ExtendedData>
			<Point>
				<coordinates>0.17224409,51.434337,0</coordinates>
			</Point>
		</Placemark>
		<Placemark>
			<name>291bS</name>
			<Snippet maxLines="0"></Snippet>
			<LookAt>
				<longitude>0.17224409</longitude>
				<latitude>51.434337</latitude>
				<altitude>0</altitude>
				<heading>0</heading>
				<tilt>0</tilt>
				<range>1000</range>
				<altitudeMode>relativeToGround</altitudeMode>
			</LookAt>
			<styleUrl>#Sheet1Map1</styleUrl>
			<ExtendedData>
			</ExtendedData>
			<Point>
				<coordinates>0.17224409,51.434337,0</coordinates>
			</Point>
		</Placemark>
		<Placemark>
			<name>512a</name>
			<Snippet maxLines="0"></Snippet>
			<LookAt>
				<longitude>0.12912168</longitude>
				<latitude>51.487485</latitude>
				<altitude>0</altitude>
				<heading>0</heading>
				<tilt>0</tilt>
				<range>1000</range>
				<altitudeMode>relativeToGround</altitudeMode>
			</LookAt>
			<styleUrl>#Sheet1Map1</styleUrl>
			<ExtendedData>
			</ExtendedData>
			<Point>
				<coordinates>0.12912168,51.487485,0</coordinates>
			</Point>
		</Placemark>
		<Placemark>
			<name>512b</name>
			<Snippet maxLines="0"></Snippet>
			<LookAt>
				<longitude>0.12912168</longitude>
				<latitude>51.487485</latitude>
				<altitude>0</altitude>
				<heading>0</heading>
				<tilt>0</tilt>
				<range>1000</range>
				<altitudeMode>relativeToGround</altitudeMode>
			</LookAt>
			<styleUrl>#Sheet1Map1</styleUrl>
			<ExtendedData>
			</ExtendedData>
			<Point>
				<coordinates>0.12912168,51.487485,0</coordinates>
			</Point>
		</Placemark>
		<Placemark>
			<name>512c</name>
			<Snippet maxLines="0"></Snippet>
			<LookAt>
				<longitude>0.12912168</longitude>
				<latitude>51.487485</latitude>
				<altitude>0</altitude>
				<heading>0</heading>
				<tilt>0</tilt>
				<range>1000</range>
				<altitudeMode>relativeToGround</altitudeMode>
			</LookAt>
			<styleUrl>#Sheet1Map1</styleUrl>
			<ExtendedData>
			</ExtendedData>
			<Point>
				<coordinates>0.12912168,51.487485,0</coordinates>
			</Point>
		</Placemark>
		<Placemark>
			<name>514N</name>
			<Snippet maxLines="0"></Snippet>
			<LookAt>
				<longitude>0.12548911</longitude>
				<latitude>51.486499</latitude>
				<altitude>0</altitude>
				<heading>0</heading>
				<tilt>0</tilt>
				<range>1000</range>
				<altitudeMode>relativeToGround</altitudeMode>
			</LookAt>
			<styleUrl>#Sheet1Map1</styleUrl>
			<ExtendedData>
			</ExtendedData>
			<Point>
				<coordinates>0.12548911,51.48649900000001,0</coordinates>
			</Point>
		</Placemark>
		<Placemark>
			<name>514S</name>
			<Snippet maxLines="0"></Snippet>
			<LookAt>
				<longitude>0.12548911</longitude>
				<latitude>51.486499</latitude>
				<altitude>0</altitude>
				<heading>0</heading>
				<tilt>0</tilt>
				<range>1000</range>
				<altitudeMode>relativeToGround</altitudeMode>
			</LookAt>
			<styleUrl>#Sheet1Map1</styleUrl>
			<ExtendedData>
			</ExtendedData>
			<Point>
				<coordinates>0.12548911,51.48649900000001,0</coordinates>
			</Point>
		</Placemark>
		<Placemark>
			<name>829</name>
			<Snippet maxLines="0"></Snippet>
			<LookAt>
				<longitude>0.12551</longitude>
				<latitude>51.48647</latitude>
				<altitude>0</altitude>
				<heading>0</heading>
				<tilt>0</tilt>
				<range>1000</range>
				<altitudeMode>relativeToGround</altitudeMode>
			</LookAt>
			<styleUrl>#Sheet1Map1</styleUrl>
			<ExtendedData>
			</ExtendedData>
			<Point>
				<coordinates>0.12551,51.48647,0</coordinates>
			</Point>
		</Placemark>
		<Placemark>
			<name>830</name>
			<Snippet maxLines="0"></Snippet>
			<LookAt>
				<longitude>0.12548</longitude>
				<latitude>51.48651</latitude>
				<altitude>0</altitude>
				<heading>0</heading>
				<tilt>0</tilt>
				<range>1000</range>
				<altitudeMode>relativeToGround</altitudeMode>
			</LookAt>
			<styleUrl>#Sheet1Map1</styleUrl>
			<ExtendedData>
			</ExtendedData>
			<Point>
				<coordinates>0.12548,51.48651000000001,0</coordinates>
			</Point>
		</Placemark>
		<Placemark>
			<name>515</name>
			<Snippet maxLines="0"></Snippet>
			<LookAt>
				<longitude>0.1238144</longitude>
				<latitude>51.486107</latitude>
				<altitude>0</altitude>
				<heading>0</heading>
				<tilt>0</tilt>
				<range>1000</range>
				<altitudeMode>relativeToGround</altitudeMode>
			</LookAt>
			<styleUrl>#Sheet1Map1</styleUrl>
			<ExtendedData>
			</ExtendedData>
			<Point>
				<coordinates>0.1238144,51.486107,0</coordinates>
			</Point>
		</Placemark>
		<Placemark>
			<name>516</name>
			<Snippet maxLines="0"></Snippet>
			<LookAt>
				<longitude>0.12335026</longitude>
				<latitude>51.484488</latitude>
				<altitude>0</altitude>
				<heading>0</heading>
				<tilt>0</tilt>
				<range>1000</range>
				<altitudeMode>relativeToGround</altitudeMode>
			</LookAt>
			<styleUrl>#Sheet1Map1</styleUrl>
			<ExtendedData>
			</ExtendedData>
			<Point>
				<coordinates>0.12335026,51.484488,0</coordinates>
			</Point>
		</Placemark>
		<Placemark>
			<name>517</name>
			<Snippet maxLines="0"></Snippet>
			<LookAt>
				<longitude>0.12696775</longitude>
				<latitude>51.484845</latitude>
				<altitude>0</altitude>
				<heading>0</heading>
				<tilt>0</tilt>
				<range>1000</range>
				<altitudeMode>relativeToGround</altitudeMode>
			</LookAt>
			<styleUrl>#Sheet1Map1</styleUrl>
			<ExtendedData>
			</ExtendedData>
			<Point>
				<coordinates>0.12696775,51.48484500000001,0</coordinates>
			</Point>
		</Placemark>
		<Placemark>
			<name>518</name>
			<Snippet maxLines="0"></Snippet>
			<LookAt>
				<longitude>0.13608426</longitude>
				<latitude>51.486981</latitude>
				<altitude>0</altitude>
				<heading>0</heading>
				<tilt>0</tilt>
				<range>1000</range>
				<altitudeMode>relativeToGround</altitudeMode>
			</LookAt>
			<styleUrl>#Sheet1Map1</styleUrl>
			<ExtendedData>
			</ExtendedData>
			<Point>
				<coordinates>0.13608426,51.486981,0</coordinates>
			</Point>
		</Placemark>
		<Placemark>
			<name>519</name>
			<Snippet maxLines="0"></Snippet>
			<LookAt>
				<longitude>0.28430578</longitude>
				<latitude>51.595529</latitude>
				<altitude>0</altitude>
				<heading>0</heading>
				<tilt>0</tilt>
				<range>1000</range>
				<altitudeMode>relativeToGround</altitudeMode>
			</LookAt>
			<styleUrl>#Sheet1Map1</styleUrl>
			<ExtendedData>
			</ExtendedData>
			<Point>
				<coordinates>0.28430578,51.59552899999999,0</coordinates>
			</Point>
		</Placemark>
		<Placemark>
			<name>520</name>
			<Snippet maxLines="0"></Snippet>
			<LookAt>
				<longitude>0.28433553</longitude>
				<latitude>51.595547</latitude>
				<altitude>0</altitude>
				<heading>0</heading>
				<tilt>0</tilt>
				<range>1000</range>
				<altitudeMode>relativeToGround</altitudeMode>
			</LookAt>
			<styleUrl>#Sheet1Map1</styleUrl>
			<ExtendedData>
			</ExtendedData>
			<Point>
				<coordinates>0.28433553,51.595547,0</coordinates>
			</Point>
		</Placemark>
		<Placemark>
			<name>521</name>
			<Snippet maxLines="0"></Snippet>
			<LookAt>
				<longitude>0.2844586</longitude>
				<latitude>51.595697</latitude>
				<altitude>0</altitude>
				<heading>0</heading>
				<tilt>0</tilt>
				<range>1000</range>
				<altitudeMode>relativeToGround</altitudeMode>
			</LookAt>
			<styleUrl>#Sheet1Map1</styleUrl>
			<ExtendedData>
			</ExtendedData>
			<Point>
				<coordinates>0.2844586,51.59569700000001,0</coordinates>
			</Point>
		</Placemark>
		<Placemark>
			<name>522</name>
			<Snippet maxLines="0"></Snippet>
			<LookAt>
				<longitude>0.4384362</longitude>
				<latitude>51.633382</latitude>
				<altitude>0</altitude>
				<heading>0</heading>
				<tilt>0</tilt>
				<range>1000</range>
				<altitudeMode>relativeToGround</altitudeMode>
			</LookAt>
			<styleUrl>#Sheet1Map1</styleUrl>
			<ExtendedData>
			</ExtendedData>
			<Point>
				<coordinates>0.4384362,51.633382,0</coordinates>
			</Point>
		</Placemark>
		<Placemark>
			<name>522a</name>
			<Snippet maxLines="0"></Snippet>
			<LookAt>
				<longitude>0.4384362</longitude>
				<latitude>51.633382</latitude>
				<altitude>0</altitude>
				<heading>0</heading>
				<tilt>0</tilt>
				<range>1000</range>
				<altitudeMode>relativeToGround</altitudeMode>
			</LookAt>
			<styleUrl>#Sheet1Map1</styleUrl>
			<ExtendedData>
			</ExtendedData>
			<Point>
				<coordinates>0.4384362,51.633382,0</coordinates>
			</Point>
		</Placemark>
		<Placemark>
			<name>523</name>
			<Snippet maxLines="0"></Snippet>
			<LookAt>
				<longitude>0.43866427</longitude>
				<latitude>51.633324</latitude>
				<altitude>0</altitude>
				<heading>0</heading>
				<tilt>0</tilt>
				<range>1000</range>
				<altitudeMode>relativeToGround</altitudeMode>
			</LookAt>
			<styleUrl>#Sheet1Map1</styleUrl>
			<ExtendedData>
			</ExtendedData>
			<Point>
				<coordinates>0.4386642700000001,51.633324,0</coordinates>
			</Point>
		</Placemark>
		<Placemark>
			<name>524</name>
			<Snippet maxLines="0"></Snippet>
			<LookAt>
				<longitude>0.43968858</longitude>
				<latitude>51.632214</latitude>
				<altitude>0</altitude>
				<heading>0</heading>
				<tilt>0</tilt>
				<range>1000</range>
				<altitudeMode>relativeToGround</altitudeMode>
			</LookAt>
			<styleUrl>#Sheet1Map1</styleUrl>
			<ExtendedData>
			</ExtendedData>
			<Point>
				<coordinates>0.4396885800000001,51.63221399999999,0</coordinates>
			</Point>
		</Placemark>
		<Placemark>
			<name>524a</name>
			<Snippet maxLines="0"></Snippet>
			<LookAt>
				<longitude>0.43968858</longitude>
				<latitude>51.632214</latitude>
				<altitude>0</altitude>
				<heading>0</heading>
				<tilt>0</tilt>
				<range>1000</range>
				<altitudeMode>relativeToGround</altitudeMode>
			</LookAt>
			<styleUrl>#Sheet1Map1</styleUrl>
			<ExtendedData>
			</ExtendedData>
			<Point>
				<coordinates>0.4396885800000001,51.63221399999999,0</coordinates>
			</Point>
		</Placemark>
		<Placemark>
			<name>525</name>
			<Snippet maxLines="0"></Snippet>
			<LookAt>
				<longitude>0.44006735</longitude>
				<latitude>51.633079</latitude>
				<altitude>0</altitude>
				<heading>0</heading>
				<tilt>0</tilt>
				<range>1000</range>
				<altitudeMode>relativeToGround</altitudeMode>
			</LookAt>
			<styleUrl>#Sheet1Map1</styleUrl>
			<ExtendedData>
			</ExtendedData>
			<Point>
				<coordinates>0.4400673500000001,51.633079,0</coordinates>
			</Point>
		</Placemark>
		<Placemark>
			<name>526N</name>
			<Snippet maxLines="0"></Snippet>
			<LookAt>
				<longitude>-0.2309116</longitude>
				<latitude>51.928518</latitude>
				<altitude>0</altitude>
				<heading>0</heading>
				<tilt>0</tilt>
				<range>1000</range>
				<altitudeMode>relativeToGround</altitudeMode>
			</LookAt>
			<styleUrl>#Sheet1Map1</styleUrl>
			<ExtendedData>
			</ExtendedData>
			<Point>
				<coordinates>-0.2309116,51.928518,0</coordinates>
			</Point>
		</Placemark>
		<Placemark>
			<name>526W</name>
			<Snippet maxLines="0"></Snippet>
			<LookAt>
				<longitude>-0.2309116</longitude>
				<latitude>51.928518</latitude>
				<altitude>0</altitude>
				<heading>0</heading>
				<tilt>0</tilt>
				<range>1000</range>
				<altitudeMode>relativeToGround</altitudeMode>
			</LookAt>
			<styleUrl>#Sheet1Map1</styleUrl>
			<ExtendedData>
			</ExtendedData>
			<Point>
				<coordinates>-0.2309116,51.928518,0</coordinates>
			</Point>
		</Placemark>
		<Placemark>
			<name>526S</name>
			<Snippet maxLines="0"></Snippet>
			<LookAt>
				<longitude>-0.2309116</longitude>
				<latitude>51.928518</latitude>
				<altitude>0</altitude>
				<heading>0</heading>
				<tilt>0</tilt>
				<range>1000</range>
				<altitudeMode>relativeToGround</altitudeMode>
			</LookAt>
			<styleUrl>#Sheet1Map1</styleUrl>
			<ExtendedData>
			</ExtendedData>
			<Point>
				<coordinates>-0.2309116,51.928518,0</coordinates>
			</Point>
		</Placemark>
		<Placemark>
			<name>526E</name>
			<Snippet maxLines="0"></Snippet>
			<LookAt>
				<longitude>-0.2309116</longitude>
				<latitude>51.928518</latitude>
				<altitude>0</altitude>
				<heading>0</heading>
				<tilt>0</tilt>
				<range>1000</range>
				<altitudeMode>relativeToGround</altitudeMode>
			</LookAt>
			<styleUrl>#Sheet1Map1</styleUrl>
			<ExtendedData>
			</ExtendedData>
			<Point>
				<coordinates>-0.2309116,51.928518,0</coordinates>
			</Point>
		</Placemark>
		<Placemark>
			<name>527</name>
			<Snippet maxLines="0"></Snippet>
			<LookAt>
				<longitude>-0.39655165</longitude>
				<latitude>51.851944</latitude>
				<altitude>0</altitude>
				<heading>0</heading>
				<tilt>0</tilt>
				<range>1000</range>
				<altitudeMode>relativeToGround</altitudeMode>
			</LookAt>
			<styleUrl>#Sheet1Map1</styleUrl>
			<ExtendedData>
			</ExtendedData>
			<Point>
				<coordinates>-0.3965516499999999,51.85194400000001,0</coordinates>
			</Point>
		</Placemark>
		<Placemark>
			<name>527a</name>
			<Snippet maxLines="0"></Snippet>
			<LookAt>
				<longitude>-0.39655165</longitude>
				<latitude>51.851944</latitude>
				<altitude>0</altitude>
				<heading>0</heading>
				<tilt>0</tilt>
				<range>1000</range>
				<altitudeMode>relativeToGround</altitudeMode>
			</LookAt>
			<styleUrl>#Sheet1Map1</styleUrl>
			<ExtendedData>
			</ExtendedData>
			<Point>
				<coordinates>-0.3965516499999999,51.85194400000001,0</coordinates>
			</Point>
		</Placemark>
		<Placemark>
			<name>527b</name>
			<Snippet maxLines="0"></Snippet>
			<LookAt>
				<longitude>-0.39655165</longitude>
				<latitude>51.851944</latitude>
				<altitude>0</altitude>
				<heading>0</heading>
				<tilt>0</tilt>
				<range>1000</range>
				<altitudeMode>relativeToGround</altitudeMode>
			</LookAt>
			<styleUrl>#Sheet1Map1</styleUrl>
			<ExtendedData>
			</ExtendedData>
			<Point>
				<coordinates>-0.3965516499999999,51.85194400000001,0</coordinates>
			</Point>
		</Placemark>
		<Placemark>
			<name>527c</name>
			<Snippet maxLines="0"></Snippet>
			<LookAt>
				<longitude>-0.39655165</longitude>
				<latitude>51.851944</latitude>
				<altitude>0</altitude>
				<heading>0</heading>
				<tilt>0</tilt>
				<range>1000</range>
				<altitudeMode>relativeToGround</altitudeMode>
			</LookAt>
			<styleUrl>#Sheet1Map1</styleUrl>
			<ExtendedData>
			</ExtendedData>
			<Point>
				<coordinates>-0.3965516499999999,51.85194400000001,0</coordinates>
			</Point>
		</Placemark>
		<Placemark>
			<name>527c</name>
			<Snippet maxLines="0"></Snippet>
			<LookAt>
				<longitude>-0.39655165</longitude>
				<latitude>51.851944</latitude>
				<altitude>0</altitude>
				<heading>0</heading>
				<tilt>0</tilt>
				<range>1000</range>
				<altitudeMode>relativeToGround</altitudeMode>
			</LookAt>
			<styleUrl>#Sheet1Map1</styleUrl>
			<ExtendedData>
			</ExtendedData>
			<Point>
				<coordinates>-0.3965516499999999,51.85194400000001,0</coordinates>
			</Point>
		</Placemark>
		<Placemark>
			<name>527d</name>
			<Snippet maxLines="0"></Snippet>
			<LookAt>
				<longitude>-0.39655165</longitude>
				<latitude>51.851944</latitude>
				<altitude>0</altitude>
				<heading>0</heading>
				<tilt>0</tilt>
				<range>1000</range>
				<altitudeMode>relativeToGround</altitudeMode>
			</LookAt>
			<styleUrl>#Sheet1Map1</styleUrl>
			<ExtendedData>
			</ExtendedData>
			<Point>
				<coordinates>-0.3965516499999999,51.85194400000001,0</coordinates>
			</Point>
		</Placemark>
		<Placemark>
			<name>528</name>
			<Snippet maxLines="0"></Snippet>
			<LookAt>
				<longitude>-0.40546872</longitude>
				<latitude>51.857226</latitude>
				<altitude>0</altitude>
				<heading>0</heading>
				<tilt>0</tilt>
				<range>1000</range>
				<altitudeMode>relativeToGround</altitudeMode>
			</LookAt>
			<styleUrl>#Sheet1Map1</styleUrl>
			<ExtendedData>
			</ExtendedData>
			<Point>
				<coordinates>-0.40546872,51.857226,0</coordinates>
			</Point>
		</Placemark>
		<Placemark>
			<name>530N</name>
			<Snippet maxLines="0"></Snippet>
			<LookAt>
				<longitude>-1.9516428</longitude>
				<latitude>50.789218</latitude>
				<altitude>0</altitude>
				<heading>0</heading>
				<tilt>0</tilt>
				<range>1000</range>
				<altitudeMode>relativeToGround</altitudeMode>
			</LookAt>
			<styleUrl>#Sheet1Map1</styleUrl>
			<ExtendedData>
			</ExtendedData>
			<Point>
				<coordinates>-1.9516428,50.789218,0</coordinates>
			</Point>
		</Placemark>
		<Placemark>
			<name>530W</name>
			<Snippet maxLines="0"></Snippet>
			<LookAt>
				<longitude>-1.9516428</longitude>
				<latitude>50.789218</latitude>
				<altitude>0</altitude>
				<heading>0</heading>
				<tilt>0</tilt>
				<range>1000</range>
				<altitudeMode>relativeToGround</altitudeMode>
			</LookAt>
			<styleUrl>#Sheet1Map1</styleUrl>
			<ExtendedData>
			</ExtendedData>
			<Point>
				<coordinates>-1.9516428,50.789218,0</coordinates>
			</Point>
		</Placemark>
		<Placemark>
			<name>530S</name>
			<Snippet maxLines="0"></Snippet>
			<LookAt>
				<longitude>-1.9516428</longitude>
				<latitude>50.789218</latitude>
				<altitude>0</altitude>
				<heading>0</heading>
				<tilt>0</tilt>
				<range>1000</range>
				<altitudeMode>relativeToGround</altitudeMode>
			</LookAt>
			<styleUrl>#Sheet1Map1</styleUrl>
			<ExtendedData>
			</ExtendedData>
			<Point>
				<coordinates>-1.9516428,50.789218,0</coordinates>
			</Point>
		</Placemark>
		<Placemark>
			<name>530E</name>
			<Snippet maxLines="0"></Snippet>
			<LookAt>
				<longitude>-1.9516428</longitude>
				<latitude>50.789218</latitude>
				<altitude>0</altitude>
				<heading>0</heading>
				<tilt>0</tilt>
				<range>1000</range>
				<altitudeMode>relativeToGround</altitudeMode>
			</LookAt>
			<styleUrl>#Sheet1Map1</styleUrl>
			<ExtendedData>
			</ExtendedData>
			<Point>
				<coordinates>-1.9516428,50.789218,0</coordinates>
			</Point>
		</Placemark>
		<Placemark>
			<name>531</name>
			<Snippet maxLines="0"></Snippet>
			<LookAt>
				<longitude>-1.9513028</longitude>
				<latitude>50.78876</latitude>
				<altitude>0</altitude>
				<heading>0</heading>
				<tilt>0</tilt>
				<range>1000</range>
				<altitudeMode>relativeToGround</altitudeMode>
			</LookAt>
			<styleUrl>#Sheet1Map1</styleUrl>
			<ExtendedData>
			</ExtendedData>
			<Point>
				<coordinates>-1.9513028,50.78876,0</coordinates>
			</Point>
		</Placemark>
		<Placemark>
			<name>532</name>
			<Snippet maxLines="0"></Snippet>
			<LookAt>
				<longitude>-1.9504516</longitude>
				<latitude>50.788777</latitude>
				<altitude>0</altitude>
				<heading>0</heading>
				<tilt>0</tilt>
				<range>1000</range>
				<altitudeMode>relativeToGround</altitudeMode>
			</LookAt>
			<styleUrl>#Sheet1Map1</styleUrl>
			<ExtendedData>
			</ExtendedData>
			<Point>
				<coordinates>-1.9504516,50.788777,0</coordinates>
			</Point>
		</Placemark>
		<Placemark>
			<name>533N</name>
			<Snippet maxLines="0"></Snippet>
			<LookAt>
				<longitude>-1.9505083</longitude>
				<latitude>50.788786</latitude>
				<altitude>0</altitude>
				<heading>0</heading>
				<tilt>0</tilt>
				<range>1000</range>
				<altitudeMode>relativeToGround</altitudeMode>
			</LookAt>
			<styleUrl>#Sheet1Map1</styleUrl>
			<ExtendedData>
			</ExtendedData>
			<Point>
				<coordinates>-1.9505083,50.788786,0</coordinates>
			</Point>
		</Placemark>
		<Placemark>
			<name>533W</name>
			<Snippet maxLines="0"></Snippet>
			<LookAt>
				<longitude>-1.9505083</longitude>
				<latitude>50.788786</latitude>
				<altitude>0</altitude>
				<heading>0</heading>
				<tilt>0</tilt>
				<range>1000</range>
				<altitudeMode>relativeToGround</altitudeMode>
			</LookAt>
			<styleUrl>#Sheet1Map1</styleUrl>
			<ExtendedData>
			</ExtendedData>
			<Point>
				<coordinates>-1.9505083,50.788786,0</coordinates>
			</Point>
		</Placemark>
		<Placemark>
			<name>533S</name>
			<Snippet maxLines="0"></Snippet>
			<LookAt>
				<longitude>-1.9505083</longitude>
				<latitude>50.788786</latitude>
				<altitude>0</altitude>
				<heading>0</heading>
				<tilt>0</tilt>
				<range>1000</range>
				<altitudeMode>relativeToGround</altitudeMode>
			</LookAt>
			<styleUrl>#Sheet1Map1</styleUrl>
			<ExtendedData>
			</ExtendedData>
			<Point>
				<coordinates>-1.9505083,50.788786,0</coordinates>
			</Point>
		</Placemark>
		<Placemark>
			<name>534</name>
			<Snippet maxLines="0"></Snippet>
			<LookAt>
				<longitude>-1.1979377</longitude>
				<latitude>50.635321</latitude>
				<altitude>0</altitude>
				<heading>0</heading>
				<tilt>0</tilt>
				<range>1000</range>
				<altitudeMode>relativeToGround</altitudeMode>
			</LookAt>
			<styleUrl>#Sheet1Map1</styleUrl>
			<ExtendedData>
			</ExtendedData>
			<Point>
				<coordinates>-1.1979377,50.635321,0</coordinates>
			</Point>
		</Placemark>
		<Placemark>
			<name>535</name>
			<Snippet maxLines="0"></Snippet>
			<LookAt>
				<longitude>-1.1985459</longitude>
				<latitude>50.635307</latitude>
				<altitude>0</altitude>
				<heading>0</heading>
				<tilt>0</tilt>
				<range>1000</range>
				<altitudeMode>relativeToGround</altitudeMode>
			</LookAt>
			<styleUrl>#Sheet1Map1</styleUrl>
			<ExtendedData>
			</ExtendedData>
			<Point>
				<coordinates>-1.1985459,50.635307,0</coordinates>
			</Point>
		</Placemark>
		<Placemark>
			<name>536N</name>
			<Snippet maxLines="0"></Snippet>
			<LookAt>
				<longitude>-1.1933298</longitude>
				<latitude>50.65421</latitude>
				<altitude>0</altitude>
				<heading>0</heading>
				<tilt>0</tilt>
				<range>1000</range>
				<altitudeMode>relativeToGround</altitudeMode>
			</LookAt>
			<styleUrl>#Sheet1Map1</styleUrl>
			<ExtendedData>
			</ExtendedData>
			<Point>
				<coordinates>-1.1933298,50.65421,0</coordinates>
			</Point>
		</Placemark>
		<Placemark>
			<name>536W</name>
			<Snippet maxLines="0"></Snippet>
			<LookAt>
				<longitude>-1.1933298</longitude>
				<latitude>50.65421</latitude>
				<altitude>0</altitude>
				<heading>0</heading>
				<tilt>0</tilt>
				<range>1000</range>
				<altitudeMode>relativeToGround</altitudeMode>
			</LookAt>
			<styleUrl>#Sheet1Map1</styleUrl>
			<ExtendedData>
			</ExtendedData>
			<Point>
				<coordinates>-1.1933298,50.65421,0</coordinates>
			</Point>
		</Placemark>
		<Placemark>
			<name>536E</name>
			<Snippet maxLines="0"></Snippet>
			<LookAt>
				<longitude>-1.1933298</longitude>
				<latitude>50.65421</latitude>
				<altitude>0</altitude>
				<heading>0</heading>
				<tilt>0</tilt>
				<range>1000</range>
				<altitudeMode>relativeToGround</altitudeMode>
			</LookAt>
			<styleUrl>#Sheet1Map1</styleUrl>
			<ExtendedData>
			</ExtendedData>
			<Point>
				<coordinates>-1.1933298,50.65421,0</coordinates>
			</Point>
		</Placemark>
		<Placemark>
			<name>537</name>
			<Snippet maxLines="0"></Snippet>
			<LookAt>
				<longitude>-1.1933298</longitude>
				<latitude>50.65421</latitude>
				<altitude>0</altitude>
				<heading>0</heading>
				<tilt>0</tilt>
				<range>1000</range>
				<altitudeMode>relativeToGround</altitudeMode>
			</LookAt>
			<styleUrl>#Sheet1Map1</styleUrl>
			<ExtendedData>
			</ExtendedData>
			<Point>
				<coordinates>-1.1933298,50.65421,0</coordinates>
			</Point>
		</Placemark>
		<Placemark>
			<name>538</name>
			<Snippet maxLines="0"></Snippet>
			<LookAt>
				<longitude>-1.1933298</longitude>
				<latitude>50.65421</latitude>
				<altitude>0</altitude>
				<heading>0</heading>
				<tilt>0</tilt>
				<range>1000</range>
				<altitudeMode>relativeToGround</altitudeMode>
			</LookAt>
			<styleUrl>#Sheet1Map1</styleUrl>
			<ExtendedData>
			</ExtendedData>
			<Point>
				<coordinates>-1.1933298,50.65421,0</coordinates>
			</Point>
		</Placemark>
		<Placemark>
			<name>539</name>
			<Snippet maxLines="0"></Snippet>
			<LookAt>
				<longitude>-1.1933298</longitude>
				<latitude>50.65421</latitude>
				<altitude>0</altitude>
				<heading>0</heading>
				<tilt>0</tilt>
				<range>1000</range>
				<altitudeMode>relativeToGround</altitudeMode>
			</LookAt>
			<styleUrl>#Sheet1Map1</styleUrl>
			<ExtendedData>
			</ExtendedData>
			<Point>
				<coordinates>-1.1933298,50.65421,0</coordinates>
			</Point>
		</Placemark>
		<Placemark>
			<name>540</name>
			<Snippet maxLines="0"></Snippet>
			<LookAt>
				<longitude>-1.1950706</longitude>
				<latitude>50.655823</latitude>
				<altitude>0</altitude>
				<heading>0</heading>
				<tilt>0</tilt>
				<range>1000</range>
				<altitudeMode>relativeToGround</altitudeMode>
			</LookAt>
			<styleUrl>#Sheet1Map1</styleUrl>
			<ExtendedData>
			</ExtendedData>
			<Point>
				<coordinates>-1.1950706,50.655823,0</coordinates>
			</Point>
		</Placemark>
		<Placemark>
			<name>541</name>
			<Snippet maxLines="0"></Snippet>
			<LookAt>
				<longitude>-3.4659265</longitude>
				<latitude>50.644979</latitude>
				<altitude>0</altitude>
				<heading>0</heading>
				<tilt>0</tilt>
				<range>1000</range>
				<altitudeMode>relativeToGround</altitudeMode>
			</LookAt>
			<styleUrl>#Sheet1Map1</styleUrl>
			<ExtendedData>
			</ExtendedData>
			<Point>
				<coordinates>-3.4659265,50.644979,0</coordinates>
			</Point>
		</Placemark>
		<Placemark>
			<name>542</name>
			<Snippet maxLines="0"></Snippet>
			<LookAt>
				<longitude>-3.4660606</longitude>
				<latitude>50.644744</latitude>
				<altitude>0</altitude>
				<heading>0</heading>
				<tilt>0</tilt>
				<range>1000</range>
				<altitudeMode>relativeToGround</altitudeMode>
			</LookAt>
			<styleUrl>#Sheet1Map1</styleUrl>
			<ExtendedData>
			</ExtendedData>
			<Point>
				<coordinates>-3.4660606,50.644744,0</coordinates>
			</Point>
		</Placemark>
		<Placemark>
			<name>543</name>
			<Snippet maxLines="0"></Snippet>
			<LookAt>
				<longitude>-3.4661478</longitude>
				<latitude>50.644365</latitude>
				<altitude>0</altitude>
				<heading>0</heading>
				<tilt>0</tilt>
				<range>1000</range>
				<altitudeMode>relativeToGround</altitudeMode>
			</LookAt>
			<styleUrl>#Sheet1Map1</styleUrl>
			<ExtendedData>
			</ExtendedData>
			<Point>
				<coordinates>-3.4661478,50.644365,0</coordinates>
			</Point>
		</Placemark>
		<Placemark>
			<name>544N</name>
			<Snippet maxLines="0"></Snippet>
			<LookAt>
				<longitude>-3.4592254</longitude>
				<latitude>50.645081</latitude>
				<altitude>0</altitude>
				<heading>0</heading>
				<tilt>0</tilt>
				<range>1000</range>
				<altitudeMode>relativeToGround</altitudeMode>
			</LookAt>
			<styleUrl>#Sheet1Map1</styleUrl>
			<ExtendedData>
			</ExtendedData>
			<Point>
				<coordinates>-3.4592254,50.645081,0</coordinates>
			</Point>
		</Placemark>
		<Placemark>
			<name>544S</name>
			<Snippet maxLines="0"></Snippet>
			<LookAt>
				<longitude>-3.4592254</longitude>
				<latitude>50.645081</latitude>
				<altitude>0</altitude>
				<heading>0</heading>
				<tilt>0</tilt>
				<range>1000</range>
				<altitudeMode>relativeToGround</altitudeMode>
			</LookAt>
			<styleUrl>#Sheet1Map1</styleUrl>
			<ExtendedData>
			</ExtendedData>
			<Point>
				<coordinates>-3.4592254,50.645081,0</coordinates>
			</Point>
		</Placemark>
		<Placemark>
			<name>544E</name>
			<Snippet maxLines="0"></Snippet>
			<LookAt>
				<longitude>-3.4592254</longitude>
				<latitude>50.645081</latitude>
				<altitude>0</altitude>
				<heading>0</heading>
				<tilt>0</tilt>
				<range>1000</range>
				<altitudeMode>relativeToGround</altitudeMode>
			</LookAt>
			<styleUrl>#Sheet1Map1</styleUrl>
			<ExtendedData>
			</ExtendedData>
			<Point>
				<coordinates>-3.4592254,50.645081,0</coordinates>
			</Point>
		</Placemark>
		<Placemark>
			<name>544NE</name>
			<Snippet maxLines="0"></Snippet>
			<LookAt>
				<longitude>-3.4592254</longitude>
				<latitude>50.645081</latitude>
				<altitude>0</altitude>
				<heading>0</heading>
				<tilt>0</tilt>
				<range>1000</range>
				<altitudeMode>relativeToGround</altitudeMode>
			</LookAt>
			<styleUrl>#Sheet1Map1</styleUrl>
			<ExtendedData>
			</ExtendedData>
			<Point>
				<coordinates>-3.4592254,50.645081,0</coordinates>
			</Point>
		</Placemark>
		<Placemark>
			<name>545</name>
			<Snippet maxLines="0"></Snippet>
			<LookAt>
				<longitude>-3.4661535</longitude>
				<latitude>50.645003</latitude>
				<altitude>0</altitude>
				<heading>0</heading>
				<tilt>0</tilt>
				<range>1000</range>
				<altitudeMode>relativeToGround</altitudeMode>
			</LookAt>
			<styleUrl>#Sheet1Map1</styleUrl>
			<ExtendedData>
			</ExtendedData>
			<Point>
				<coordinates>-3.4661535,50.645003,0</coordinates>
			</Point>
		</Placemark>
		<Placemark>
			<name>546</name>
			<Snippet maxLines="0"></Snippet>
			<LookAt>
				<longitude>-3.4664331</longitude>
				<latitude>50.644442</latitude>
				<altitude>0</altitude>
				<heading>0</heading>
				<tilt>0</tilt>
				<range>1000</range>
				<altitudeMode>relativeToGround</altitudeMode>
			</LookAt>
			<styleUrl>#Sheet1Map1</styleUrl>
			<ExtendedData>
			</ExtendedData>
			<Point>
				<coordinates>-3.4664331,50.644442,0</coordinates>
			</Point>
		</Placemark>
		<Placemark>
			<name>547</name>
			<Snippet maxLines="0"></Snippet>
			<LookAt>
				<longitude>-3.4667288</longitude>
				<latitude>50.644403</latitude>
				<altitude>0</altitude>
				<heading>0</heading>
				<tilt>0</tilt>
				<range>1000</range>
				<altitudeMode>relativeToGround</altitudeMode>
			</LookAt>
			<styleUrl>#Sheet1Map1</styleUrl>
			<ExtendedData>
			</ExtendedData>
			<Point>
				<coordinates>-3.4667288,50.644403,0</coordinates>
			</Point>
		</Placemark>
		<Placemark>
			<name>549</name>
			<Snippet maxLines="0"></Snippet>
			<LookAt>
				<longitude>-3.4555882</longitude>
				<latitude>50.638148</latitude>
				<altitude>0</altitude>
				<heading>0</heading>
				<tilt>0</tilt>
				<range>1000</range>
				<altitudeMode>relativeToGround</altitudeMode>
			</LookAt>
			<styleUrl>#Sheet1Map1</styleUrl>
			<ExtendedData>
			</ExtendedData>
			<Point>
				<coordinates>-3.4555882,50.638148,0</coordinates>
			</Point>
		</Placemark>
		<Placemark>
			<name>550W</name>
			<Snippet maxLines="0"></Snippet>
			<LookAt>
				<longitude>-3.4674937</longitude>
				<latitude>50.640805</latitude>
				<altitude>0</altitude>
				<heading>0</heading>
				<tilt>0</tilt>
				<range>1000</range>
				<altitudeMode>relativeToGround</altitudeMode>
			</LookAt>
			<styleUrl>#Sheet1Map1</styleUrl>
			<ExtendedData>
			</ExtendedData>
			<Point>
				<coordinates>-3.467493699999999,50.640805,0</coordinates>
			</Point>
		</Placemark>
		<Placemark>
			<name>550Cen</name>
			<Snippet maxLines="0"></Snippet>
			<LookAt>
				<longitude>-3.4674937</longitude>
				<latitude>50.640805</latitude>
				<altitude>0</altitude>
				<heading>0</heading>
				<tilt>0</tilt>
				<range>1000</range>
				<altitudeMode>relativeToGround</altitudeMode>
			</LookAt>
			<styleUrl>#Sheet1Map1</styleUrl>
			<ExtendedData>
			</ExtendedData>
			<Point>
				<coordinates>-3.467493699999999,50.640805,0</coordinates>
			</Point>
		</Placemark>
		<Placemark>
			<name>550S</name>
			<Snippet maxLines="0"></Snippet>
			<LookAt>
				<longitude>-3.4674937</longitude>
				<latitude>50.640805</latitude>
				<altitude>0</altitude>
				<heading>0</heading>
				<tilt>0</tilt>
				<range>1000</range>
				<altitudeMode>relativeToGround</altitudeMode>
			</LookAt>
			<styleUrl>#Sheet1Map1</styleUrl>
			<ExtendedData>
			</ExtendedData>
			<Point>
				<coordinates>-3.467493699999999,50.640805,0</coordinates>
			</Point>
		</Placemark>
		<Placemark>
			<name>550N</name>
			<Snippet maxLines="0"></Snippet>
			<LookAt>
				<longitude>-3.4674937</longitude>
				<latitude>50.640805</latitude>
				<altitude>0</altitude>
				<heading>0</heading>
				<tilt>0</tilt>
				<range>1000</range>
				<altitudeMode>relativeToGround</altitudeMode>
			</LookAt>
			<styleUrl>#Sheet1Map1</styleUrl>
			<ExtendedData>
			</ExtendedData>
			<Point>
				<coordinates>-3.467493699999999,50.640805,0</coordinates>
			</Point>
		</Placemark>
		<Placemark>
			<name>551</name>
			<Snippet maxLines="0"></Snippet>
			<LookAt>
				<longitude>-3.4938723</longitude>
				<latitude>50.628391</latitude>
				<altitude>0</altitude>
				<heading>0</heading>
				<tilt>0</tilt>
				<range>1000</range>
				<altitudeMode>relativeToGround</altitudeMode>
			</LookAt>
			<styleUrl>#Sheet1Map1</styleUrl>
			<ExtendedData>
			</ExtendedData>
			<Point>
				<coordinates>-3.4938723,50.62839099999999,0</coordinates>
			</Point>
		</Placemark>
		<Placemark>
			<name>552</name>
			<Snippet maxLines="0"></Snippet>
			<LookAt>
				<longitude>-2.8620125</longitude>
				<latitude>51.639007</latitude>
				<altitude>0</altitude>
				<heading>0</heading>
				<tilt>0</tilt>
				<range>1000</range>
				<altitudeMode>relativeToGround</altitudeMode>
			</LookAt>
			<styleUrl>#Sheet1Map1</styleUrl>
			<ExtendedData>
			</ExtendedData>
			<Point>
				<coordinates>-2.8620125,51.639007,0</coordinates>
			</Point>
		</Placemark>
		<Placemark>
			<name>552a</name>
			<Snippet maxLines="0"></Snippet>
			<LookAt>
				<longitude>-2.8620125</longitude>
				<latitude>51.639007</latitude>
				<altitude>0</altitude>
				<heading>0</heading>
				<tilt>0</tilt>
				<range>1000</range>
				<altitudeMode>relativeToGround</altitudeMode>
			</LookAt>
			<styleUrl>#Sheet1Map1</styleUrl>
			<ExtendedData>
			</ExtendedData>
			<Point>
				<coordinates>-2.8620125,51.639007,0</coordinates>
			</Point>
		</Placemark>
		<Placemark>
			<name>553W</name>
			<Snippet maxLines="0"></Snippet>
			<LookAt>
				<longitude>-2.9798453</longitude>
				<latitude>51.877361</latitude>
				<altitude>0</altitude>
				<heading>0</heading>
				<tilt>0</tilt>
				<range>1000</range>
				<altitudeMode>relativeToGround</altitudeMode>
			</LookAt>
			<styleUrl>#Sheet1Map1</styleUrl>
			<ExtendedData>
			</ExtendedData>
			<Point>
				<coordinates>-2.9798453,51.877361,0</coordinates>
			</Point>
		</Placemark>
		<Placemark>
			<name>553E</name>
			<Snippet maxLines="0"></Snippet>
			<LookAt>
				<longitude>-2.9798453</longitude>
				<latitude>51.877361</latitude>
				<altitude>0</altitude>
				<heading>0</heading>
				<tilt>0</tilt>
				<range>1000</range>
				<altitudeMode>relativeToGround</altitudeMode>
			</LookAt>
			<styleUrl>#Sheet1Map1</styleUrl>
			<ExtendedData>
			</ExtendedData>
			<Point>
				<coordinates>-2.9798453,51.877361,0</coordinates>
			</Point>
		</Placemark>
		<Placemark>
			<name>554</name>
			<Snippet maxLines="0"></Snippet>
			<LookAt>
				<longitude>-2.9799177</longitude>
				<latitude>51.877352</latitude>
				<altitude>0</altitude>
				<heading>0</heading>
				<tilt>0</tilt>
				<range>1000</range>
				<altitudeMode>relativeToGround</altitudeMode>
			</LookAt>
			<styleUrl>#Sheet1Map1</styleUrl>
			<ExtendedData>
			</ExtendedData>
			<Point>
				<coordinates>-2.9799177,51.87735200000001,0</coordinates>
			</Point>
		</Placemark>
		<Placemark>
			<name>555</name>
			<Snippet maxLines="0"></Snippet>
			<LookAt>
				<longitude>-2.978924</longitude>
				<latitude>51.875742</latitude>
				<altitude>0</altitude>
				<heading>0</heading>
				<tilt>0</tilt>
				<range>1000</range>
				<altitudeMode>relativeToGround</altitudeMode>
			</LookAt>
			<styleUrl>#Sheet1Map1</styleUrl>
			<ExtendedData>
			</ExtendedData>
			<Point>
				<coordinates>-2.978924,51.875742,0</coordinates>
			</Point>
		</Placemark>
		<Placemark>
			<name>556</name>
			<Snippet maxLines="0"></Snippet>
			<LookAt>
				<longitude>-2.9793648</longitude>
				<latitude>51.875306</latitude>
				<altitude>0</altitude>
				<heading>0</heading>
				<tilt>0</tilt>
				<range>1000</range>
				<altitudeMode>relativeToGround</altitudeMode>
			</LookAt>
			<styleUrl>#Sheet1Map1</styleUrl>
			<ExtendedData>
			</ExtendedData>
			<Point>
				<coordinates>-2.9793648,51.875306,0</coordinates>
			</Point>
		</Placemark>
		<Placemark>
			<name>557</name>
			<Snippet maxLines="0"></Snippet>
			<LookAt>
				<longitude>-2.9801914</longitude>
				<latitude>51.873906</latitude>
				<altitude>0</altitude>
				<heading>0</heading>
				<tilt>0</tilt>
				<range>1000</range>
				<altitudeMode>relativeToGround</altitudeMode>
			</LookAt>
			<styleUrl>#Sheet1Map1</styleUrl>
			<ExtendedData>
			</ExtendedData>
			<Point>
				<coordinates>-2.9801914,51.873906,0</coordinates>
			</Point>
		</Placemark>
		<Placemark>
			<name>558</name>
			<Snippet maxLines="0"></Snippet>
			<LookAt>
				<longitude>-2.9795156</longitude>
				<latitude>51.874892</latitude>
				<altitude>0</altitude>
				<heading>0</heading>
				<tilt>0</tilt>
				<range>1000</range>
				<altitudeMode>relativeToGround</altitudeMode>
			</LookAt>
			<styleUrl>#Sheet1Map1</styleUrl>
			<ExtendedData>
			</ExtendedData>
			<Point>
				<coordinates>-2.9795156,51.874892,0</coordinates>
			</Point>
		</Placemark>
		<Placemark>
			<name>559</name>
			<Snippet maxLines="0"></Snippet>
			<LookAt>
				<longitude>-2.9781798</longitude>
				<latitude>51.876926</latitude>
				<altitude>0</altitude>
				<heading>0</heading>
				<tilt>0</tilt>
				<range>1000</range>
				<altitudeMode>relativeToGround</altitudeMode>
			</LookAt>
			<styleUrl>#Sheet1Map1</styleUrl>
			<ExtendedData>
			</ExtendedData>
			<Point>
				<coordinates>-2.9781798,51.876926,0</coordinates>
			</Point>
		</Placemark>
		<Placemark>
			<name>560</name>
			<Snippet maxLines="0"></Snippet>
			<LookAt>
				<longitude>-2.9783407</longitude>
				<latitude>51.876978</latitude>
				<altitude>0</altitude>
				<heading>0</heading>
				<tilt>0</tilt>
				<range>1000</range>
				<altitudeMode>relativeToGround</altitudeMode>
			</LookAt>
			<styleUrl>#Sheet1Map1</styleUrl>
			<ExtendedData>
			</ExtendedData>
			<Point>
				<coordinates>-2.9783407,51.87697799999999,0</coordinates>
			</Point>
		</Placemark>
		<Placemark>
			<name>564NE</name>
			<Snippet maxLines="0"></Snippet>
			<LookAt>
				<longitude>-2.4717156</longitude>
				<latitude>51.838554</latitude>
				<altitude>0</altitude>
				<heading>0</heading>
				<tilt>0</tilt>
				<range>1000</range>
				<altitudeMode>relativeToGround</altitudeMode>
			</LookAt>
			<styleUrl>#Sheet1Map1</styleUrl>
			<ExtendedData>
			</ExtendedData>
			<Point>
				<coordinates>-2.4717156,51.83855399999999,0</coordinates>
			</Point>
		</Placemark>
		<Placemark>
			<name>564Cen</name>
			<Snippet maxLines="0"></Snippet>
			<LookAt>
				<longitude>-2.4717156</longitude>
				<latitude>51.838554</latitude>
				<altitude>0</altitude>
				<heading>0</heading>
				<tilt>0</tilt>
				<range>1000</range>
				<altitudeMode>relativeToGround</altitudeMode>
			</LookAt>
			<styleUrl>#Sheet1Map1</styleUrl>
			<ExtendedData>
			</ExtendedData>
			<Point>
				<coordinates>-2.4717156,51.83855399999999,0</coordinates>
			</Point>
		</Placemark>
		<Placemark>
			<name>565N</name>
			<Snippet maxLines="0"></Snippet>
			<LookAt>
				<longitude>-2.4703351</longitude>
				<latitude>51.837004</latitude>
				<altitude>0</altitude>
				<heading>0</heading>
				<tilt>0</tilt>
				<range>1000</range>
				<altitudeMode>relativeToGround</altitudeMode>
			</LookAt>
			<styleUrl>#Sheet1Map1</styleUrl>
			<ExtendedData>
			</ExtendedData>
			<Point>
				<coordinates>-2.4703351,51.837004,0</coordinates>
			</Point>
		</Placemark>
		<Placemark>
			<name>565SE</name>
			<Snippet maxLines="0"></Snippet>
			<LookAt>
				<longitude>-2.4703351</longitude>
				<latitude>51.837004</latitude>
				<altitude>0</altitude>
				<heading>0</heading>
				<tilt>0</tilt>
				<range>1000</range>
				<altitudeMode>relativeToGround</altitudeMode>
			</LookAt>
			<styleUrl>#Sheet1Map1</styleUrl>
			<ExtendedData>
			</ExtendedData>
			<Point>
				<coordinates>-2.4703351,51.837004,0</coordinates>
			</Point>
		</Placemark>
		<Placemark>
			<name>566N</name>
			<Snippet maxLines="0"></Snippet>
			<LookAt>
				<longitude>-2.4704311</longitude>
				<latitude>51.837858</latitude>
				<altitude>0</altitude>
				<heading>0</heading>
				<tilt>0</tilt>
				<range>1000</range>
				<altitudeMode>relativeToGround</altitudeMode>
			</LookAt>
			<styleUrl>#Sheet1Map1</styleUrl>
			<ExtendedData>
			</ExtendedData>
			<Point>
				<coordinates>-2.4704311,51.837858,0</coordinates>
			</Point>
		</Placemark>
		<Placemark>
			<name>566SW</name>
			<Snippet maxLines="0"></Snippet>
			<LookAt>
				<longitude>-2.4704311</longitude>
				<latitude>51.837858</latitude>
				<altitude>0</altitude>
				<heading>0</heading>
				<tilt>0</tilt>
				<range>1000</range>
				<altitudeMode>relativeToGround</altitudeMode>
			</LookAt>
			<styleUrl>#Sheet1Map1</styleUrl>
			<ExtendedData>
			</ExtendedData>
			<Point>
				<coordinates>-2.4704311,51.837858,0</coordinates>
			</Point>
		</Placemark>
		<Placemark>
			<name>566Cen</name>
			<Snippet maxLines="0"></Snippet>
			<LookAt>
				<longitude>-2.4704311</longitude>
				<latitude>51.837858</latitude>
				<altitude>0</altitude>
				<heading>0</heading>
				<tilt>0</tilt>
				<range>1000</range>
				<altitudeMode>relativeToGround</altitudeMode>
			</LookAt>
			<styleUrl>#Sheet1Map1</styleUrl>
			<ExtendedData>
			</ExtendedData>
			<Point>
				<coordinates>-2.4704311,51.837858,0</coordinates>
			</Point>
		</Placemark>
		<Placemark>
			<name>567N</name>
			<Snippet maxLines="0"></Snippet>
			<LookAt>
				<longitude>-2.4679096</longitude>
				<latitude>51.836834</latitude>
				<altitude>0</altitude>
				<heading>0</heading>
				<tilt>0</tilt>
				<range>1000</range>
				<altitudeMode>relativeToGround</altitudeMode>
			</LookAt>
			<styleUrl>#Sheet1Map1</styleUrl>
			<ExtendedData>
			</ExtendedData>
			<Point>
				<coordinates>-2.4679096,51.836834,0</coordinates>
			</Point>
		</Placemark>
		<Placemark>
			<name>567W</name>
			<Snippet maxLines="0"></Snippet>
			<LookAt>
				<longitude>-2.4679096</longitude>
				<latitude>51.836834</latitude>
				<altitude>0</altitude>
				<heading>0</heading>
				<tilt>0</tilt>
				<range>1000</range>
				<altitudeMode>relativeToGround</altitudeMode>
			</LookAt>
			<styleUrl>#Sheet1Map1</styleUrl>
			<ExtendedData>
			</ExtendedData>
			<Point>
				<coordinates>-2.4679096,51.836834,0</coordinates>
			</Point>
		</Placemark>
		<Placemark>
			<name>567S</name>
			<Snippet maxLines="0"></Snippet>
			<LookAt>
				<longitude>-2.4679096</longitude>
				<latitude>51.836834</latitude>
				<altitude>0</altitude>
				<heading>0</heading>
				<tilt>0</tilt>
				<range>1000</range>
				<altitudeMode>relativeToGround</altitudeMode>
			</LookAt>
			<styleUrl>#Sheet1Map1</styleUrl>
			<ExtendedData>
			</ExtendedData>
			<Point>
				<coordinates>-2.4679096,51.836834,0</coordinates>
			</Point>
		</Placemark>
		<Placemark>
			<name>568</name>
			<Snippet maxLines="0"></Snippet>
			<LookAt>
				<longitude>-2.4676182</longitude>
				<latitude>51.836727</latitude>
				<altitude>0</altitude>
				<heading>0</heading>
				<tilt>0</tilt>
				<range>1000</range>
				<altitudeMode>relativeToGround</altitudeMode>
			</LookAt>
			<styleUrl>#Sheet1Map1</styleUrl>
			<ExtendedData>
			</ExtendedData>
			<Point>
				<coordinates>-2.4676182,51.836727,0</coordinates>
			</Point>
		</Placemark>
		<Placemark>
			<name>569</name>
			<Snippet maxLines="0"></Snippet>
			<LookAt>
				<longitude>-2.4677173</longitude>
				<latitude>51.836484</latitude>
				<altitude>0</altitude>
				<heading>0</heading>
				<tilt>0</tilt>
				<range>1000</range>
				<altitudeMode>relativeToGround</altitudeMode>
			</LookAt>
			<styleUrl>#Sheet1Map1</styleUrl>
			<ExtendedData>
			</ExtendedData>
			<Point>
				<coordinates>-2.4677173,51.836484,0</coordinates>
			</Point>
		</Placemark>
		<Placemark>
			<name>570N</name>
			<Snippet maxLines="0"></Snippet>
			<LookAt>
				<longitude>-2.4690177</longitude>
				<latitude>51.83593</latitude>
				<altitude>0</altitude>
				<heading>0</heading>
				<tilt>0</tilt>
				<range>1000</range>
				<altitudeMode>relativeToGround</altitudeMode>
			</LookAt>
			<styleUrl>#Sheet1Map1</styleUrl>
			<ExtendedData>
			</ExtendedData>
			<Point>
				<coordinates>-2.4690177,51.83592999999999,0</coordinates>
			</Point>
		</Placemark>
		<Placemark>
			<name>570S</name>
			<Snippet maxLines="0"></Snippet>
			<LookAt>
				<longitude>-2.4690177</longitude>
				<latitude>51.83593</latitude>
				<altitude>0</altitude>
				<heading>0</heading>
				<tilt>0</tilt>
				<range>1000</range>
				<altitudeMode>relativeToGround</altitudeMode>
			</LookAt>
			<styleUrl>#Sheet1Map1</styleUrl>
			<ExtendedData>
			</ExtendedData>
			<Point>
				<coordinates>-2.4690177,51.83592999999999,0</coordinates>
			</Point>
		</Placemark>
		<Placemark>
			<name>570SW</name>
			<Snippet maxLines="0"></Snippet>
			<LookAt>
				<longitude>-2.4690177</longitude>
				<latitude>51.83593</latitude>
				<altitude>0</altitude>
				<heading>0</heading>
				<tilt>0</tilt>
				<range>1000</range>
				<altitudeMode>relativeToGround</altitudeMode>
			</LookAt>
			<styleUrl>#Sheet1Map1</styleUrl>
			<ExtendedData>
			</ExtendedData>
			<Point>
				<coordinates>-2.4690177,51.83592999999999,0</coordinates>
			</Point>
		</Placemark>
		<Placemark>
			<name>571E</name>
			<Snippet maxLines="0"></Snippet>
			<LookAt>
				<longitude>-2.4702154</longitude>
				<latitude>51.836663</latitude>
				<altitude>0</altitude>
				<heading>0</heading>
				<tilt>0</tilt>
				<range>1000</range>
				<altitudeMode>relativeToGround</altitudeMode>
			</LookAt>
			<styleUrl>#Sheet1Map1</styleUrl>
			<ExtendedData>
			</ExtendedData>
			<Point>
				<coordinates>-2.4702154,51.836663,0</coordinates>
			</Point>
		</Placemark>
		<Placemark>
			<name>571Cen</name>
			<Snippet maxLines="0"></Snippet>
			<LookAt>
				<longitude>-2.4702154</longitude>
				<latitude>51.836663</latitude>
				<altitude>0</altitude>
				<heading>0</heading>
				<tilt>0</tilt>
				<range>1000</range>
				<altitudeMode>relativeToGround</altitudeMode>
			</LookAt>
			<styleUrl>#Sheet1Map1</styleUrl>
			<ExtendedData>
			</ExtendedData>
			<Point>
				<coordinates>-2.4702154,51.836663,0</coordinates>
			</Point>
		</Placemark>
		<Placemark>
			<name>571W</name>
			<Snippet maxLines="0"></Snippet>
			<LookAt>
				<longitude>-2.4702154</longitude>
				<latitude>51.836663</latitude>
				<altitude>0</altitude>
				<heading>0</heading>
				<tilt>0</tilt>
				<range>1000</range>
				<altitudeMode>relativeToGround</altitudeMode>
			</LookAt>
			<styleUrl>#Sheet1Map1</styleUrl>
			<ExtendedData>
			</ExtendedData>
			<Point>
				<coordinates>-2.4702154,51.836663,0</coordinates>
			</Point>
		</Placemark>
		<Placemark>
			<name>572W</name>
			<Snippet maxLines="0"></Snippet>
			<LookAt>
				<longitude>-2.4704955</longitude>
				<latitude>51.837075</latitude>
				<altitude>0</altitude>
				<heading>0</heading>
				<tilt>0</tilt>
				<range>1000</range>
				<altitudeMode>relativeToGround</altitudeMode>
			</LookAt>
			<styleUrl>#Sheet1Map1</styleUrl>
			<ExtendedData>
			</ExtendedData>
			<Point>
				<coordinates>-2.4704955,51.837075,0</coordinates>
			</Point>
		</Placemark>
		<Placemark>
			<name>572E</name>
			<Snippet maxLines="0"></Snippet>
			<LookAt>
				<longitude>-2.4704955</longitude>
				<latitude>51.837075</latitude>
				<altitude>0</altitude>
				<heading>0</heading>
				<tilt>0</tilt>
				<range>1000</range>
				<altitudeMode>relativeToGround</altitudeMode>
			</LookAt>
			<styleUrl>#Sheet1Map1</styleUrl>
			<ExtendedData>
			</ExtendedData>
			<Point>
				<coordinates>-2.4704955,51.837075,0</coordinates>
			</Point>
		</Placemark>
		<Placemark>
			<name>573</name>
			<Snippet maxLines="0"></Snippet>
			<LookAt>
				<longitude>-2.4658158</longitude>
				<latitude>51.83365</latitude>
				<altitude>0</altitude>
				<heading>0</heading>
				<tilt>0</tilt>
				<range>1000</range>
				<altitudeMode>relativeToGround</altitudeMode>
			</LookAt>
			<styleUrl>#Sheet1Map1</styleUrl>
			<ExtendedData>
			</ExtendedData>
			<Point>
				<coordinates>-2.4658158,51.83364999999999,0</coordinates>
			</Point>
		</Placemark>
		<Placemark>
			<name>574N</name>
			<Snippet maxLines="0"></Snippet>
			<LookAt>
				<longitude>-0.6517396600000001</longitude>
				<latitude>51.424221</latitude>
				<altitude>0</altitude>
				<heading>0</heading>
				<tilt>0</tilt>
				<range>1000</range>
				<altitudeMode>relativeToGround</altitudeMode>
			</LookAt>
			<styleUrl>#Sheet1Map1</styleUrl>
			<ExtendedData>
			</ExtendedData>
			<Point>
				<coordinates>-0.6517396600000001,51.424221,0</coordinates>
			</Point>
		</Placemark>
		<Placemark>
			<name>574Cen</name>
			<Snippet maxLines="0"></Snippet>
			<LookAt>
				<longitude>-0.6517396600000001</longitude>
				<latitude>51.424221</latitude>
				<altitude>0</altitude>
				<heading>0</heading>
				<tilt>0</tilt>
				<range>1000</range>
				<altitudeMode>relativeToGround</altitudeMode>
			</LookAt>
			<styleUrl>#Sheet1Map1</styleUrl>
			<ExtendedData>
			</ExtendedData>
			<Point>
				<coordinates>-0.6517396600000001,51.424221,0</coordinates>
			</Point>
		</Placemark>
		<Placemark>
			<name>574S</name>
			<Snippet maxLines="0"></Snippet>
			<LookAt>
				<longitude>-0.6517396600000001</longitude>
				<latitude>51.424221</latitude>
				<altitude>0</altitude>
				<heading>0</heading>
				<tilt>0</tilt>
				<range>1000</range>
				<altitudeMode>relativeToGround</altitudeMode>
			</LookAt>
			<styleUrl>#Sheet1Map1</styleUrl>
			<ExtendedData>
			</ExtendedData>
			<Point>
				<coordinates>-0.6517396600000001,51.424221,0</coordinates>
			</Point>
		</Placemark>
		<Placemark>
			<name>574W</name>
			<Snippet maxLines="0"></Snippet>
			<LookAt>
				<longitude>-0.6517396600000001</longitude>
				<latitude>51.424221</latitude>
				<altitude>0</altitude>
				<heading>0</heading>
				<tilt>0</tilt>
				<range>1000</range>
				<altitudeMode>relativeToGround</altitudeMode>
			</LookAt>
			<styleUrl>#Sheet1Map1</styleUrl>
			<ExtendedData>
			</ExtendedData>
			<Point>
				<coordinates>-0.6517396600000001,51.424221,0</coordinates>
			</Point>
		</Placemark>
		<Placemark>
			<name>575E</name>
			<Snippet maxLines="0"></Snippet>
			<LookAt>
				<longitude>-0.65181552</longitude>
				<latitude>51.424087</latitude>
				<altitude>0</altitude>
				<heading>0</heading>
				<tilt>0</tilt>
				<range>1000</range>
				<altitudeMode>relativeToGround</altitudeMode>
			</LookAt>
			<styleUrl>#Sheet1Map1</styleUrl>
			<ExtendedData>
			</ExtendedData>
			<Point>
				<coordinates>-0.65181552,51.424087,0</coordinates>
			</Point>
		</Placemark>
		<Placemark>
			<name>575W</name>
			<Snippet maxLines="0"></Snippet>
			<LookAt>
				<longitude>-0.65181552</longitude>
				<latitude>51.424087</latitude>
				<altitude>0</altitude>
				<heading>0</heading>
				<tilt>0</tilt>
				<range>1000</range>
				<altitudeMode>relativeToGround</altitudeMode>
			</LookAt>
			<styleUrl>#Sheet1Map1</styleUrl>
			<ExtendedData>
			</ExtendedData>
			<Point>
				<coordinates>-0.65181552,51.424087,0</coordinates>
			</Point>
		</Placemark>
		<Placemark>
			<name>576</name>
			<Snippet maxLines="0"></Snippet>
			<LookAt>
				<longitude>-0.64927019</longitude>
				<latitude>51.42895</latitude>
				<altitude>0</altitude>
				<heading>0</heading>
				<tilt>0</tilt>
				<range>1000</range>
				<altitudeMode>relativeToGround</altitudeMode>
			</LookAt>
			<styleUrl>#Sheet1Map1</styleUrl>
			<ExtendedData>
			</ExtendedData>
			<Point>
				<coordinates>-0.64927019,51.42895,0</coordinates>
			</Point>
		</Placemark>
		<Placemark>
			<name>577E</name>
			<Snippet maxLines="0"></Snippet>
			<LookAt>
				<longitude>-0.6436358</longitude>
				<latitude>51.40742</latitude>
				<altitude>0</altitude>
				<heading>0</heading>
				<tilt>0</tilt>
				<range>1000</range>
				<altitudeMode>relativeToGround</altitudeMode>
			</LookAt>
			<styleUrl>#Sheet1Map1</styleUrl>
			<ExtendedData>
			</ExtendedData>
			<Point>
				<coordinates>-0.6436358,51.40742000000001,0</coordinates>
			</Point>
		</Placemark>
		<Placemark>
			<name>577N</name>
			<Snippet maxLines="0"></Snippet>
			<LookAt>
				<longitude>-0.6436358</longitude>
				<latitude>51.40742</latitude>
				<altitude>0</altitude>
				<heading>0</heading>
				<tilt>0</tilt>
				<range>1000</range>
				<altitudeMode>relativeToGround</altitudeMode>
			</LookAt>
			<styleUrl>#Sheet1Map1</styleUrl>
			<ExtendedData>
			</ExtendedData>
			<Point>
				<coordinates>-0.6436358,51.40742000000001,0</coordinates>
			</Point>
		</Placemark>
		<Placemark>
			<name>577S</name>
			<Snippet maxLines="0"></Snippet>
			<LookAt>
				<longitude>-0.6436358</longitude>
				<latitude>51.40742</latitude>
				<altitude>0</altitude>
				<heading>0</heading>
				<tilt>0</tilt>
				<range>1000</range>
				<altitudeMode>relativeToGround</altitudeMode>
			</LookAt>
			<styleUrl>#Sheet1Map1</styleUrl>
			<ExtendedData>
			</ExtendedData>
			<Point>
				<coordinates>-0.6436358,51.40742000000001,0</coordinates>
			</Point>
		</Placemark>
		<Placemark>
			<name>577W</name>
			<Snippet maxLines="0"></Snippet>
			<LookAt>
				<longitude>-0.6436358</longitude>
				<latitude>51.40742</latitude>
				<altitude>0</altitude>
				<heading>0</heading>
				<tilt>0</tilt>
				<range>1000</range>
				<altitudeMode>relativeToGround</altitudeMode>
			</LookAt>
			<styleUrl>#Sheet1Map1</styleUrl>
			<ExtendedData>
			</ExtendedData>
			<Point>
				<coordinates>-0.6436358,51.40742000000001,0</coordinates>
			</Point>
		</Placemark>
		<Placemark>
			<name>578E</name>
			<Snippet maxLines="0"></Snippet>
			<LookAt>
				<longitude>-0.61163349</longitude>
				<latitude>51.422512</latitude>
				<altitude>0</altitude>
				<heading>0</heading>
				<tilt>0</tilt>
				<range>1000</range>
				<altitudeMode>relativeToGround</altitudeMode>
			</LookAt>
			<styleUrl>#Sheet1Map1</styleUrl>
			<ExtendedData>
			</ExtendedData>
			<Point>
				<coordinates>-0.61163349,51.422512,0</coordinates>
			</Point>
		</Placemark>
		<Placemark>
			<name>578N</name>
			<Snippet maxLines="0"></Snippet>
			<LookAt>
				<longitude>-0.61163349</longitude>
				<latitude>51.422512</latitude>
				<altitude>0</altitude>
				<heading>0</heading>
				<tilt>0</tilt>
				<range>1000</range>
				<altitudeMode>relativeToGround</altitudeMode>
			</LookAt>
			<styleUrl>#Sheet1Map1</styleUrl>
			<ExtendedData>
			</ExtendedData>
			<Point>
				<coordinates>-0.61163349,51.422512,0</coordinates>
			</Point>
		</Placemark>
		<Placemark>
			<name>578S</name>
			<Snippet maxLines="0"></Snippet>
			<LookAt>
				<longitude>-0.61163349</longitude>
				<latitude>51.422512</latitude>
				<altitude>0</altitude>
				<heading>0</heading>
				<tilt>0</tilt>
				<range>1000</range>
				<altitudeMode>relativeToGround</altitudeMode>
			</LookAt>
			<styleUrl>#Sheet1Map1</styleUrl>
			<ExtendedData>
			</ExtendedData>
			<Point>
				<coordinates>-0.61163349,51.422512,0</coordinates>
			</Point>
		</Placemark>
		<Placemark>
			<name>579</name>
			<Snippet maxLines="0"></Snippet>
			<LookAt>
				<longitude>-0.61153475</longitude>
				<latitude>51.422448</latitude>
				<altitude>0</altitude>
				<heading>0</heading>
				<tilt>0</tilt>
				<range>1000</range>
				<altitudeMode>relativeToGround</altitudeMode>
			</LookAt>
			<styleUrl>#Sheet1Map1</styleUrl>
			<ExtendedData>
			</ExtendedData>
			<Point>
				<coordinates>-0.61153475,51.422448,0</coordinates>
			</Point>
		</Placemark>
		<Placemark>
			<name>580</name>
			<Snippet maxLines="0"></Snippet>
			<LookAt>
				<longitude>-0.61680051</longitude>
				<latitude>51.416198</latitude>
				<altitude>0</altitude>
				<heading>0</heading>
				<tilt>0</tilt>
				<range>1000</range>
				<altitudeMode>relativeToGround</altitudeMode>
			</LookAt>
			<styleUrl>#Sheet1Map1</styleUrl>
			<ExtendedData>
			</ExtendedData>
			<Point>
				<coordinates>-0.61680051,51.416198,0</coordinates>
			</Point>
		</Placemark>
		<Placemark>
			<name>581</name>
			<Snippet maxLines="0"></Snippet>
			<LookAt>
				<longitude>-0.635301</longitude>
				<latitude>51.437214</latitude>
				<altitude>0</altitude>
				<heading>0</heading>
				<tilt>0</tilt>
				<range>1000</range>
				<altitudeMode>relativeToGround</altitudeMode>
			</LookAt>
			<styleUrl>#Sheet1Map1</styleUrl>
			<ExtendedData>
			</ExtendedData>
			<Point>
				<coordinates>-0.635301,51.437214,0</coordinates>
			</Point>
		</Placemark>
		<Placemark>
			<name>582N</name>
			<Snippet maxLines="0"></Snippet>
			<LookAt>
				<longitude>-3.072812</longitude>
				<latitude>51.099791</latitude>
				<altitude>0</altitude>
				<heading>0</heading>
				<tilt>0</tilt>
				<range>1000</range>
				<altitudeMode>relativeToGround</altitudeMode>
			</LookAt>
			<styleUrl>#Sheet1Map1</styleUrl>
			<ExtendedData>
			</ExtendedData>
			<Point>
				<coordinates>-3.072812,51.09979100000001,0</coordinates>
			</Point>
		</Placemark>
		<Placemark>
			<name>582S</name>
			<Snippet maxLines="0"></Snippet>
			<LookAt>
				<longitude>-3.072812</longitude>
				<latitude>51.099791</latitude>
				<altitude>0</altitude>
				<heading>0</heading>
				<tilt>0</tilt>
				<range>1000</range>
				<altitudeMode>relativeToGround</altitudeMode>
			</LookAt>
			<styleUrl>#Sheet1Map1</styleUrl>
			<ExtendedData>
			</ExtendedData>
			<Point>
				<coordinates>-3.072812,51.09979100000001,0</coordinates>
			</Point>
		</Placemark>
		<Placemark>
			<name>583E</name>
			<Snippet maxLines="0"></Snippet>
			<LookAt>
				<longitude>-3.0792462</longitude>
				<latitude>51.098266</latitude>
				<altitude>0</altitude>
				<heading>0</heading>
				<tilt>0</tilt>
				<range>1000</range>
				<altitudeMode>relativeToGround</altitudeMode>
			</LookAt>
			<styleUrl>#Sheet1Map1</styleUrl>
			<ExtendedData>
			</ExtendedData>
			<Point>
				<coordinates>-3.0792462,51.098266,0</coordinates>
			</Point>
		</Placemark>
		<Placemark>
			<name>583S</name>
			<Snippet maxLines="0"></Snippet>
			<LookAt>
				<longitude>-3.0792462</longitude>
				<latitude>51.098266</latitude>
				<altitude>0</altitude>
				<heading>0</heading>
				<tilt>0</tilt>
				<range>1000</range>
				<altitudeMode>relativeToGround</altitudeMode>
			</LookAt>
			<styleUrl>#Sheet1Map1</styleUrl>
			<ExtendedData>
			</ExtendedData>
			<Point>
				<coordinates>-3.0792462,51.098266,0</coordinates>
			</Point>
		</Placemark>
		<Placemark>
			<name>584</name>
			<Snippet maxLines="0"></Snippet>
			<LookAt>
				<longitude>-3.0762597</longitude>
				<latitude>51.095119</latitude>
				<altitude>0</altitude>
				<heading>0</heading>
				<tilt>0</tilt>
				<range>1000</range>
				<altitudeMode>relativeToGround</altitudeMode>
			</LookAt>
			<styleUrl>#Sheet1Map1</styleUrl>
			<ExtendedData>
			</ExtendedData>
			<Point>
				<coordinates>-3.0762597,51.095119,0</coordinates>
			</Point>
		</Placemark>
		<Placemark>
			<name>586</name>
			<Snippet maxLines="0"></Snippet>
			<LookAt>
				<longitude>-3.1118933</longitude>
				<latitude>51.082178</latitude>
				<altitude>0</altitude>
				<heading>0</heading>
				<tilt>0</tilt>
				<range>1000</range>
				<altitudeMode>relativeToGround</altitudeMode>
			</LookAt>
			<styleUrl>#Sheet1Map1</styleUrl>
			<ExtendedData>
			</ExtendedData>
			<Point>
				<coordinates>-3.1118933,51.082178,0</coordinates>
			</Point>
		</Placemark>
		<Placemark>
			<name>587E</name>
			<Snippet maxLines="0"></Snippet>
			<LookAt>
				<longitude>-3.3549023</longitude>
				<latitude>51.133641</latitude>
				<altitude>0</altitude>
				<heading>0</heading>
				<tilt>0</tilt>
				<range>1000</range>
				<altitudeMode>relativeToGround</altitudeMode>
			</LookAt>
			<styleUrl>#Sheet1Map1</styleUrl>
			<ExtendedData>
			</ExtendedData>
			<Point>
				<coordinates>-3.3549023,51.133641,0</coordinates>
			</Point>
		</Placemark>
		<Placemark>
			<name>587N</name>
			<Snippet maxLines="0"></Snippet>
			<LookAt>
				<longitude>-3.3549023</longitude>
				<latitude>51.133641</latitude>
				<altitude>0</altitude>
				<heading>0</heading>
				<tilt>0</tilt>
				<range>1000</range>
				<altitudeMode>relativeToGround</altitudeMode>
			</LookAt>
			<styleUrl>#Sheet1Map1</styleUrl>
			<ExtendedData>
			</ExtendedData>
			<Point>
				<coordinates>-3.3549023,51.133641,0</coordinates>
			</Point>
		</Placemark>
		<Placemark>
			<name>587S</name>
			<Snippet maxLines="0"></Snippet>
			<LookAt>
				<longitude>-3.3549023</longitude>
				<latitude>51.133641</latitude>
				<altitude>0</altitude>
				<heading>0</heading>
				<tilt>0</tilt>
				<range>1000</range>
				<altitudeMode>relativeToGround</altitudeMode>
			</LookAt>
			<styleUrl>#Sheet1Map1</styleUrl>
			<ExtendedData>
			</ExtendedData>
			<Point>
				<coordinates>-3.3549023,51.133641,0</coordinates>
			</Point>
		</Placemark>
		<Placemark>
			<name>587W</name>
			<Snippet maxLines="0"></Snippet>
			<LookAt>
				<longitude>-3.3549023</longitude>
				<latitude>51.133641</latitude>
				<altitude>0</altitude>
				<heading>0</heading>
				<tilt>0</tilt>
				<range>1000</range>
				<altitudeMode>relativeToGround</altitudeMode>
			</LookAt>
			<styleUrl>#Sheet1Map1</styleUrl>
			<ExtendedData>
			</ExtendedData>
			<Point>
				<coordinates>-3.3549023,51.133641,0</coordinates>
			</Point>
		</Placemark>
		<Placemark>
			<name>588</name>
			<Snippet maxLines="0"></Snippet>
			<LookAt>
				<longitude>-3.35539</longitude>
				<latitude>51.133212</latitude>
				<altitude>0</altitude>
				<heading>0</heading>
				<tilt>0</tilt>
				<range>1000</range>
				<altitudeMode>relativeToGround</altitudeMode>
			</LookAt>
			<styleUrl>#Sheet1Map1</styleUrl>
			<ExtendedData>
			</ExtendedData>
			<Point>
				<coordinates>-3.35539,51.13321199999999,0</coordinates>
			</Point>
		</Placemark>
		<Placemark>
			<name>589N</name>
			<Snippet maxLines="0"></Snippet>
			<LookAt>
				<longitude>-3.3529467</longitude>
				<latitude>51.13128</latitude>
				<altitude>0</altitude>
				<heading>0</heading>
				<tilt>0</tilt>
				<range>1000</range>
				<altitudeMode>relativeToGround</altitudeMode>
			</LookAt>
			<styleUrl>#Sheet1Map1</styleUrl>
			<ExtendedData>
			</ExtendedData>
			<Point>
				<coordinates>-3.3529467,51.13128,0</coordinates>
			</Point>
		</Placemark>
		<Placemark>
			<name>589S</name>
			<Snippet maxLines="0"></Snippet>
			<LookAt>
				<longitude>-3.3529467</longitude>
				<latitude>51.13128</latitude>
				<altitude>0</altitude>
				<heading>0</heading>
				<tilt>0</tilt>
				<range>1000</range>
				<altitudeMode>relativeToGround</altitudeMode>
			</LookAt>
			<styleUrl>#Sheet1Map1</styleUrl>
			<ExtendedData>
			</ExtendedData>
			<Point>
				<coordinates>-3.3529467,51.13128,0</coordinates>
			</Point>
		</Placemark>
		<Placemark>
			<name>590N</name>
			<Snippet maxLines="0"></Snippet>
			<LookAt>
				<longitude>-3.3518611</longitude>
				<latitude>51.131302</latitude>
				<altitude>0</altitude>
				<heading>0</heading>
				<tilt>0</tilt>
				<range>1000</range>
				<altitudeMode>relativeToGround</altitudeMode>
			</LookAt>
			<styleUrl>#Sheet1Map1</styleUrl>
			<ExtendedData>
			</ExtendedData>
			<Point>
				<coordinates>-3.3518611,51.131302,0</coordinates>
			</Point>
		</Placemark>
		<Placemark>
			<name>590S</name>
			<Snippet maxLines="0"></Snippet>
			<LookAt>
				<longitude>-3.3518611</longitude>
				<latitude>51.131302</latitude>
				<altitude>0</altitude>
				<heading>0</heading>
				<tilt>0</tilt>
				<range>1000</range>
				<altitudeMode>relativeToGround</altitudeMode>
			</LookAt>
			<styleUrl>#Sheet1Map1</styleUrl>
			<ExtendedData>
			</ExtendedData>
			<Point>
				<coordinates>-3.3518611,51.131302,0</coordinates>
			</Point>
		</Placemark>
		<Placemark>
			<name>591N</name>
			<Snippet maxLines="0"></Snippet>
			<LookAt>
				<longitude>-3.3478016</longitude>
				<latitude>51.131771</latitude>
				<altitude>0</altitude>
				<heading>0</heading>
				<tilt>0</tilt>
				<range>1000</range>
				<altitudeMode>relativeToGround</altitudeMode>
			</LookAt>
			<styleUrl>#Sheet1Map1</styleUrl>
			<ExtendedData>
			</ExtendedData>
			<Point>
				<coordinates>-3.347801599999999,51.131771,0</coordinates>
			</Point>
		</Placemark>
		<Placemark>
			<name>591S</name>
			<Snippet maxLines="0"></Snippet>
			<LookAt>
				<longitude>-3.3478016</longitude>
				<latitude>51.131771</latitude>
				<altitude>0</altitude>
				<heading>0</heading>
				<tilt>0</tilt>
				<range>1000</range>
				<altitudeMode>relativeToGround</altitudeMode>
			</LookAt>
			<styleUrl>#Sheet1Map1</styleUrl>
			<ExtendedData>
			</ExtendedData>
			<Point>
				<coordinates>-3.347801599999999,51.131771,0</coordinates>
			</Point>
		</Placemark>
		<Placemark>
			<name>592E</name>
			<Snippet maxLines="0"></Snippet>
			<LookAt>
				<longitude>-3.5592878</longitude>
				<latitude>51.203961</latitude>
				<altitude>0</altitude>
				<heading>0</heading>
				<tilt>0</tilt>
				<range>1000</range>
				<altitudeMode>relativeToGround</altitudeMode>
			</LookAt>
			<styleUrl>#Sheet1Map1</styleUrl>
			<ExtendedData>
			</ExtendedData>
			<Point>
				<coordinates>-3.5592878,51.203961,0</coordinates>
			</Point>
		</Placemark>
		<Placemark>
			<name>592N</name>
			<Snippet maxLines="0"></Snippet>
			<LookAt>
				<longitude>-3.5592878</longitude>
				<latitude>51.203961</latitude>
				<altitude>0</altitude>
				<heading>0</heading>
				<tilt>0</tilt>
				<range>1000</range>
				<altitudeMode>relativeToGround</altitudeMode>
			</LookAt>
			<styleUrl>#Sheet1Map1</styleUrl>
			<ExtendedData>
			</ExtendedData>
			<Point>
				<coordinates>-3.5592878,51.203961,0</coordinates>
			</Point>
		</Placemark>
		<Placemark>
			<name>593N</name>
			<Snippet maxLines="0"></Snippet>
			<LookAt>
				<longitude>-3.5596023</longitude>
				<latitude>51.203948</latitude>
				<altitude>0</altitude>
				<heading>0</heading>
				<tilt>0</tilt>
				<range>1000</range>
				<altitudeMode>relativeToGround</altitudeMode>
			</LookAt>
			<styleUrl>#Sheet1Map1</styleUrl>
			<ExtendedData>
			</ExtendedData>
			<Point>
				<coordinates>-3.5596023,51.203948,0</coordinates>
			</Point>
		</Placemark>
		<Placemark>
			<name>593S</name>
			<Snippet maxLines="0"></Snippet>
			<LookAt>
				<longitude>-3.5596023</longitude>
				<latitude>51.203948</latitude>
				<altitude>0</altitude>
				<heading>0</heading>
				<tilt>0</tilt>
				<range>1000</range>
				<altitudeMode>relativeToGround</altitudeMode>
			</LookAt>
			<styleUrl>#Sheet1Map1</styleUrl>
			<ExtendedData>
			</ExtendedData>
			<Point>
				<coordinates>-3.5596023,51.203948,0</coordinates>
			</Point>
		</Placemark>
		<Placemark>
			<name>594N</name>
			<Snippet maxLines="0"></Snippet>
			<LookAt>
				<longitude>-0.33874983</longitude>
				<latitude>51.420042</latitude>
				<altitude>0</altitude>
				<heading>0</heading>
				<tilt>0</tilt>
				<range>1000</range>
				<altitudeMode>relativeToGround</altitudeMode>
			</LookAt>
			<styleUrl>#Sheet1Map1</styleUrl>
			<ExtendedData>
			</ExtendedData>
			<Point>
				<coordinates>-0.33874983,51.420042,0</coordinates>
			</Point>
		</Placemark>
		<Placemark>
			<name>594S</name>
			<Snippet maxLines="0"></Snippet>
			<LookAt>
				<longitude>-0.33874983</longitude>
				<latitude>51.420042</latitude>
				<altitude>0</altitude>
				<heading>0</heading>
				<tilt>0</tilt>
				<range>1000</range>
				<altitudeMode>relativeToGround</altitudeMode>
			</LookAt>
			<styleUrl>#Sheet1Map1</styleUrl>
			<ExtendedData>
			</ExtendedData>
			<Point>
				<coordinates>-0.33874983,51.420042,0</coordinates>
			</Point>
		</Placemark>
		<Placemark>
			<name>594W</name>
			<Snippet maxLines="0"></Snippet>
			<LookAt>
				<longitude>-0.33874983</longitude>
				<latitude>51.420042</latitude>
				<altitude>0</altitude>
				<heading>0</heading>
				<tilt>0</tilt>
				<range>1000</range>
				<altitudeMode>relativeToGround</altitudeMode>
			</LookAt>
			<styleUrl>#Sheet1Map1</styleUrl>
			<ExtendedData>
			</ExtendedData>
			<Point>
				<coordinates>-0.33874983,51.420042,0</coordinates>
			</Point>
		</Placemark>
		<Placemark>
			<name>595</name>
			<Snippet maxLines="0"></Snippet>
			<LookAt>
				<longitude>-0.33871029</longitude>
				<latitude>51.419942</latitude>
				<altitude>0</altitude>
				<heading>0</heading>
				<tilt>0</tilt>
				<range>1000</range>
				<altitudeMode>relativeToGround</altitudeMode>
			</LookAt>
			<styleUrl>#Sheet1Map1</styleUrl>
			<ExtendedData>
			</ExtendedData>
			<Point>
				<coordinates>-0.33871029,51.419942,0</coordinates>
			</Point>
		</Placemark>
		<Placemark>
			<name>596E</name>
			<Snippet maxLines="0"></Snippet>
			<LookAt>
				<longitude>1.1483503</longitude>
				<latitude>51.268509</latitude>
				<altitude>0</altitude>
				<heading>0</heading>
				<tilt>0</tilt>
				<range>1000</range>
				<altitudeMode>relativeToGround</altitudeMode>
			</LookAt>
			<styleUrl>#Sheet1Map1</styleUrl>
			<ExtendedData>
			</ExtendedData>
			<Point>
				<coordinates>1.1483503,51.268509,0</coordinates>
			</Point>
		</Placemark>
		<Placemark>
			<name>596S</name>
			<Snippet maxLines="0"></Snippet>
			<LookAt>
				<longitude>1.1483503</longitude>
				<latitude>51.268509</latitude>
				<altitude>0</altitude>
				<heading>0</heading>
				<tilt>0</tilt>
				<range>1000</range>
				<altitudeMode>relativeToGround</altitudeMode>
			</LookAt>
			<styleUrl>#Sheet1Map1</styleUrl>
			<ExtendedData>
			</ExtendedData>
			<Point>
				<coordinates>1.1483503,51.268509,0</coordinates>
			</Point>
		</Placemark>
		<Placemark>
			<name>596W</name>
			<Snippet maxLines="0"></Snippet>
			<LookAt>
				<longitude>1.1483503</longitude>
				<latitude>51.268509</latitude>
				<altitude>0</altitude>
				<heading>0</heading>
				<tilt>0</tilt>
				<range>1000</range>
				<altitudeMode>relativeToGround</altitudeMode>
			</LookAt>
			<styleUrl>#Sheet1Map1</styleUrl>
			<ExtendedData>
			</ExtendedData>
			<Point>
				<coordinates>1.1483503,51.268509,0</coordinates>
			</Point>
		</Placemark>
		<Placemark>
			<name>597</name>
			<Snippet maxLines="0"></Snippet>
			<LookAt>
				<longitude>0.47783487</longitude>
				<latitude>51.295197</latitude>
				<altitude>0</altitude>
				<heading>0</heading>
				<tilt>0</tilt>
				<range>1000</range>
				<altitudeMode>relativeToGround</altitudeMode>
			</LookAt>
			<styleUrl>#Sheet1Map1</styleUrl>
			<ExtendedData>
			</ExtendedData>
			<Point>
				<coordinates>0.4778348700000001,51.29519700000001,0</coordinates>
			</Point>
		</Placemark>
		<Placemark>
			<name>598N</name>
			<Snippet maxLines="0"></Snippet>
			<LookAt>
				<longitude>0.35453555</longitude>
				<latitude>51.261148</latitude>
				<altitude>0</altitude>
				<heading>0</heading>
				<tilt>0</tilt>
				<range>1000</range>
				<altitudeMode>relativeToGround</altitudeMode>
			</LookAt>
			<styleUrl>#Sheet1Map1</styleUrl>
			<ExtendedData>
			</ExtendedData>
			<Point>
				<coordinates>0.35453555,51.261148,0</coordinates>
			</Point>
		</Placemark>
		<Placemark>
			<name>598S</name>
			<Snippet maxLines="0"></Snippet>
			<LookAt>
				<longitude>0.35453555</longitude>
				<latitude>51.261148</latitude>
				<altitude>0</altitude>
				<heading>0</heading>
				<tilt>0</tilt>
				<range>1000</range>
				<altitudeMode>relativeToGround</altitudeMode>
			</LookAt>
			<styleUrl>#Sheet1Map1</styleUrl>
			<ExtendedData>
			</ExtendedData>
			<Point>
				<coordinates>0.35453555,51.261148,0</coordinates>
			</Point>
		</Placemark>
		<Placemark>
			<name>598SW</name>
			<Snippet maxLines="0"></Snippet>
			<LookAt>
				<longitude>0.35453555</longitude>
				<latitude>51.261148</latitude>
				<altitude>0</altitude>
				<heading>0</heading>
				<tilt>0</tilt>
				<range>1000</range>
				<altitudeMode>relativeToGround</altitudeMode>
			</LookAt>
			<styleUrl>#Sheet1Map1</styleUrl>
			<ExtendedData>
			</ExtendedData>
			<Point>
				<coordinates>0.35453555,51.261148,0</coordinates>
			</Point>
		</Placemark>
		<Placemark>
			<name>598W</name>
			<Snippet maxLines="0"></Snippet>
			<LookAt>
				<longitude>0.35453555</longitude>
				<latitude>51.261148</latitude>
				<altitude>0</altitude>
				<heading>0</heading>
				<tilt>0</tilt>
				<range>1000</range>
				<altitudeMode>relativeToGround</altitudeMode>
			</LookAt>
			<styleUrl>#Sheet1Map1</styleUrl>
			<ExtendedData>
			</ExtendedData>
			<Point>
				<coordinates>0.35453555,51.261148,0</coordinates>
			</Point>
		</Placemark>
		<Placemark>
			<name>599</name>
			<Snippet maxLines="0"></Snippet>
			<LookAt>
				<longitude>0.44249334</longitude>
				<latitude>51.258787</latitude>
				<altitude>0</altitude>
				<heading>0</heading>
				<tilt>0</tilt>
				<range>1000</range>
				<altitudeMode>relativeToGround</altitudeMode>
			</LookAt>
			<styleUrl>#Sheet1Map1</styleUrl>
			<ExtendedData>
			</ExtendedData>
			<Point>
				<coordinates>0.4424933400000001,51.258787,0</coordinates>
			</Point>
		</Placemark>
		<Placemark>
			<name>600a</name>
			<Snippet maxLines="0"></Snippet>
			<LookAt>
				<longitude>1.0115939</longitude>
				<latitude>51.230375</latitude>
				<altitude>0</altitude>
				<heading>0</heading>
				<tilt>0</tilt>
				<range>1000</range>
				<altitudeMode>relativeToGround</altitudeMode>
			</LookAt>
			<styleUrl>#Sheet1Map1</styleUrl>
			<ExtendedData>
			</ExtendedData>
			<Point>
				<coordinates>1.0115939,51.230375,0</coordinates>
			</Point>
		</Placemark>
		<Placemark>
			<name>600b</name>
			<Snippet maxLines="0"></Snippet>
			<LookAt>
				<longitude>1.0115939</longitude>
				<latitude>51.230375</latitude>
				<altitude>0</altitude>
				<heading>0</heading>
				<tilt>0</tilt>
				<range>1000</range>
				<altitudeMode>relativeToGround</altitudeMode>
			</LookAt>
			<styleUrl>#Sheet1Map1</styleUrl>
			<ExtendedData>
			</ExtendedData>
			<Point>
				<coordinates>1.0115939,51.230375,0</coordinates>
			</Point>
		</Placemark>
		<Placemark>
			<name>601</name>
			<Snippet maxLines="0"></Snippet>
			<LookAt>
				<longitude>0.84182887</longitude>
				<latitude>51.159853</latitude>
				<altitude>0</altitude>
				<heading>0</heading>
				<tilt>0</tilt>
				<range>1000</range>
				<altitudeMode>relativeToGround</altitudeMode>
			</LookAt>
			<styleUrl>#Sheet1Map1</styleUrl>
			<ExtendedData>
			</ExtendedData>
			<Point>
				<coordinates>0.84182887,51.159853,0</coordinates>
			</Point>
		</Placemark>
		<Placemark>
			<name>602</name>
			<Snippet maxLines="0"></Snippet>
			<LookAt>
				<longitude>0.84099042</longitude>
				<latitude>51.159244</latitude>
				<altitude>0</altitude>
				<heading>0</heading>
				<tilt>0</tilt>
				<range>1000</range>
				<altitudeMode>relativeToGround</altitudeMode>
			</LookAt>
			<styleUrl>#Sheet1Map1</styleUrl>
			<ExtendedData>
			</ExtendedData>
			<Point>
				<coordinates>0.84099042,51.15924400000001,0</coordinates>
			</Point>
		</Placemark>
		<Placemark>
			<name>603</name>
			<Snippet maxLines="0"></Snippet>
			<LookAt>
				<longitude>0.84046639</longitude>
				<latitude>51.159329</latitude>
				<altitude>0</altitude>
				<heading>0</heading>
				<tilt>0</tilt>
				<range>1000</range>
				<altitudeMode>relativeToGround</altitudeMode>
			</LookAt>
			<styleUrl>#Sheet1Map1</styleUrl>
			<ExtendedData>
			</ExtendedData>
			<Point>
				<coordinates>0.84046639,51.15932900000001,0</coordinates>
			</Point>
		</Placemark>
		<Placemark>
			<name>604N</name>
			<Snippet maxLines="0"></Snippet>
			<LookAt>
				<longitude>0.83604802</longitude>
				<latitude>51.161217</latitude>
				<altitude>0</altitude>
				<heading>0</heading>
				<tilt>0</tilt>
				<range>1000</range>
				<altitudeMode>relativeToGround</altitudeMode>
			</LookAt>
			<styleUrl>#Sheet1Map1</styleUrl>
			<ExtendedData>
			</ExtendedData>
			<Point>
				<coordinates>0.83604802,51.161217,0</coordinates>
			</Point>
		</Placemark>
		<Placemark>
			<name>604S</name>
			<Snippet maxLines="0"></Snippet>
			<LookAt>
				<longitude>0.83604802</longitude>
				<latitude>51.161217</latitude>
				<altitude>0</altitude>
				<heading>0</heading>
				<tilt>0</tilt>
				<range>1000</range>
				<altitudeMode>relativeToGround</altitudeMode>
			</LookAt>
			<styleUrl>#Sheet1Map1</styleUrl>
			<ExtendedData>
			</ExtendedData>
			<Point>
				<coordinates>0.83604802,51.161217,0</coordinates>
			</Point>
		</Placemark>
		<Placemark>
			<name>605N</name>
			<Snippet maxLines="0"></Snippet>
			<LookAt>
				<longitude>0.56885326</longitude>
				<latitude>51.073127</latitude>
				<altitude>0</altitude>
				<heading>0</heading>
				<tilt>0</tilt>
				<range>1000</range>
				<altitudeMode>relativeToGround</altitudeMode>
			</LookAt>
			<styleUrl>#Sheet1Map1</styleUrl>
			<ExtendedData>
			</ExtendedData>
			<Point>
				<coordinates>0.56885326,51.07312700000001,0</coordinates>
			</Point>
		</Placemark>
		<Placemark>
			<name>605S</name>
			<Snippet maxLines="0"></Snippet>
			<LookAt>
				<longitude>0.56885326</longitude>
				<latitude>51.073127</latitude>
				<altitude>0</altitude>
				<heading>0</heading>
				<tilt>0</tilt>
				<range>1000</range>
				<altitudeMode>relativeToGround</altitudeMode>
			</LookAt>
			<styleUrl>#Sheet1Map1</styleUrl>
			<ExtendedData>
			</ExtendedData>
			<Point>
				<coordinates>0.56885326,51.07312700000001,0</coordinates>
			</Point>
		</Placemark>
		<Placemark>
			<name>606N</name>
			<Snippet maxLines="0"></Snippet>
			<LookAt>
				<longitude>0.9543977300000001</longitude>
				<latitude>51.239209</latitude>
				<altitude>0</altitude>
				<heading>0</heading>
				<tilt>0</tilt>
				<range>1000</range>
				<altitudeMode>relativeToGround</altitudeMode>
			</LookAt>
			<styleUrl>#Sheet1Map1</styleUrl>
			<ExtendedData>
			</ExtendedData>
			<Point>
				<coordinates>0.9543977300000002,51.239209,0</coordinates>
			</Point>
		</Placemark>
		<Placemark>
			<name>606S</name>
			<Snippet maxLines="0"></Snippet>
			<LookAt>
				<longitude>0.9543977300000001</longitude>
				<latitude>51.239209</latitude>
				<altitude>0</altitude>
				<heading>0</heading>
				<tilt>0</tilt>
				<range>1000</range>
				<altitudeMode>relativeToGround</altitudeMode>
			</LookAt>
			<styleUrl>#Sheet1Map1</styleUrl>
			<ExtendedData>
			</ExtendedData>
			<Point>
				<coordinates>0.9543977300000002,51.239209,0</coordinates>
			</Point>
		</Placemark>
		<Placemark>
			<name>607</name>
			<Snippet maxLines="0"></Snippet>
			<LookAt>
				<longitude>0.95505384</longitude>
				<latitude>51.240056</latitude>
				<altitude>0</altitude>
				<heading>0</heading>
				<tilt>0</tilt>
				<range>1000</range>
				<altitudeMode>relativeToGround</altitudeMode>
			</LookAt>
			<styleUrl>#Sheet1Map1</styleUrl>
			<ExtendedData>
			</ExtendedData>
			<Point>
				<coordinates>0.95505384,51.240056,0</coordinates>
			</Point>
		</Placemark>
		<Placemark>
			<name>608</name>
			<Snippet maxLines="0"></Snippet>
			<LookAt>
				<longitude>0.95945605</longitude>
				<latitude>51.241222</latitude>
				<altitude>0</altitude>
				<heading>0</heading>
				<tilt>0</tilt>
				<range>1000</range>
				<altitudeMode>relativeToGround</altitudeMode>
			</LookAt>
			<styleUrl>#Sheet1Map1</styleUrl>
			<ExtendedData>
			</ExtendedData>
			<Point>
				<coordinates>0.95945605,51.241222,0</coordinates>
			</Point>
		</Placemark>
		<Placemark>
			<name>609N</name>
			<Snippet maxLines="0"></Snippet>
			<LookAt>
				<longitude>0.959479</longitude>
				<latitude>51.241356</latitude>
				<altitude>0</altitude>
				<heading>0</heading>
				<tilt>0</tilt>
				<range>1000</range>
				<altitudeMode>relativeToGround</altitudeMode>
			</LookAt>
			<styleUrl>#Sheet1Map1</styleUrl>
			<ExtendedData>
			</ExtendedData>
			<Point>
				<coordinates>0.959479,51.24135600000001,0</coordinates>
			</Point>
		</Placemark>
		<Placemark>
			<name>609S</name>
			<Snippet maxLines="0"></Snippet>
			<LookAt>
				<longitude>0.959479</longitude>
				<latitude>51.241356</latitude>
				<altitude>0</altitude>
				<heading>0</heading>
				<tilt>0</tilt>
				<range>1000</range>
				<altitudeMode>relativeToGround</altitudeMode>
			</LookAt>
			<styleUrl>#Sheet1Map1</styleUrl>
			<ExtendedData>
			</ExtendedData>
			<Point>
				<coordinates>0.959479,51.24135600000001,0</coordinates>
			</Point>
		</Placemark>
		<Placemark>
			<name>610N</name>
			<Snippet maxLines="0"></Snippet>
			<LookAt>
				<longitude>1.2337719</longitude>
				<latitude>51.214709</latitude>
				<altitude>0</altitude>
				<heading>0</heading>
				<tilt>0</tilt>
				<range>1000</range>
				<altitudeMode>relativeToGround</altitudeMode>
			</LookAt>
			<styleUrl>#Sheet1Map1</styleUrl>
			<ExtendedData>
			</ExtendedData>
			<Point>
				<coordinates>1.2337719,51.214709,0</coordinates>
			</Point>
		</Placemark>
		<Placemark>
			<name>610S</name>
			<Snippet maxLines="0"></Snippet>
			<LookAt>
				<longitude>1.2337719</longitude>
				<latitude>51.214709</latitude>
				<altitude>0</altitude>
				<heading>0</heading>
				<tilt>0</tilt>
				<range>1000</range>
				<altitudeMode>relativeToGround</altitudeMode>
			</LookAt>
			<styleUrl>#Sheet1Map1</styleUrl>
			<ExtendedData>
			</ExtendedData>
			<Point>
				<coordinates>1.2337719,51.214709,0</coordinates>
			</Point>
		</Placemark>
		<Placemark>
			<name>611E</name>
			<Snippet maxLines="0"></Snippet>
			<LookAt>
				<longitude>1.2322795</longitude>
				<latitude>51.215281</latitude>
				<altitude>0</altitude>
				<heading>0</heading>
				<tilt>0</tilt>
				<range>1000</range>
				<altitudeMode>relativeToGround</altitudeMode>
			</LookAt>
			<styleUrl>#Sheet1Map1</styleUrl>
			<ExtendedData>
			</ExtendedData>
			<Point>
				<coordinates>1.2322795,51.215281,0</coordinates>
			</Point>
		</Placemark>
		<Placemark>
			<name>611SW</name>
			<Snippet maxLines="0"></Snippet>
			<LookAt>
				<longitude>1.2322795</longitude>
				<latitude>51.215281</latitude>
				<altitude>0</altitude>
				<heading>0</heading>
				<tilt>0</tilt>
				<range>1000</range>
				<altitudeMode>relativeToGround</altitudeMode>
			</LookAt>
			<styleUrl>#Sheet1Map1</styleUrl>
			<ExtendedData>
			</ExtendedData>
			<Point>
				<coordinates>1.2322795,51.215281,0</coordinates>
			</Point>
		</Placemark>
		<Placemark>
			<name>612NE</name>
			<Snippet maxLines="0"></Snippet>
			<LookAt>
				<longitude>1.2316286</longitude>
				<latitude>51.214984</latitude>
				<altitude>0</altitude>
				<heading>0</heading>
				<tilt>0</tilt>
				<range>1000</range>
				<altitudeMode>relativeToGround</altitudeMode>
			</LookAt>
			<styleUrl>#Sheet1Map1</styleUrl>
			<ExtendedData>
			</ExtendedData>
			<Point>
				<coordinates>1.2316286,51.214984,0</coordinates>
			</Point>
		</Placemark>
		<Placemark>
			<name>612SW</name>
			<Snippet maxLines="0"></Snippet>
			<LookAt>
				<longitude>1.2316286</longitude>
				<latitude>51.214984</latitude>
				<altitude>0</altitude>
				<heading>0</heading>
				<tilt>0</tilt>
				<range>1000</range>
				<altitudeMode>relativeToGround</altitudeMode>
			</LookAt>
			<styleUrl>#Sheet1Map1</styleUrl>
			<ExtendedData>
			</ExtendedData>
			<Point>
				<coordinates>1.2316286,51.214984,0</coordinates>
			</Point>
		</Placemark>
		<Placemark>
			<name>613N</name>
			<Snippet maxLines="0"></Snippet>
			<LookAt>
				<longitude>1.2301355</longitude>
				<latitude>51.214729</latitude>
				<altitude>0</altitude>
				<heading>0</heading>
				<tilt>0</tilt>
				<range>1000</range>
				<altitudeMode>relativeToGround</altitudeMode>
			</LookAt>
			<styleUrl>#Sheet1Map1</styleUrl>
			<ExtendedData>
			</ExtendedData>
			<Point>
				<coordinates>1.2301355,51.214729,0</coordinates>
			</Point>
		</Placemark>
		<Placemark>
			<name>613S</name>
			<Snippet maxLines="0"></Snippet>
			<LookAt>
				<longitude>1.2301355</longitude>
				<latitude>51.214729</latitude>
				<altitude>0</altitude>
				<heading>0</heading>
				<tilt>0</tilt>
				<range>1000</range>
				<altitudeMode>relativeToGround</altitudeMode>
			</LookAt>
			<styleUrl>#Sheet1Map1</styleUrl>
			<ExtendedData>
			</ExtendedData>
			<Point>
				<coordinates>1.2301355,51.214729,0</coordinates>
			</Point>
		</Placemark>
		<Placemark>
			<name>614</name>
			<Snippet maxLines="0"></Snippet>
			<LookAt>
				<longitude>1.2776606</longitude>
				<latitude>51.186178</latitude>
				<altitude>0</altitude>
				<heading>0</heading>
				<tilt>0</tilt>
				<range>1000</range>
				<altitudeMode>relativeToGround</altitudeMode>
			</LookAt>
			<styleUrl>#Sheet1Map1</styleUrl>
			<ExtendedData>
			</ExtendedData>
			<Point>
				<coordinates>1.2776606,51.186178,0</coordinates>
			</Point>
		</Placemark>
		<Placemark>
			<name>615E</name>
			<Snippet maxLines="0"></Snippet>
			<LookAt>
				<longitude>0.18576013</longitude>
				<latitude>51.178122</latitude>
				<altitude>0</altitude>
				<heading>0</heading>
				<tilt>0</tilt>
				<range>1000</range>
				<altitudeMode>relativeToGround</altitudeMode>
			</LookAt>
			<styleUrl>#Sheet1Map1</styleUrl>
			<ExtendedData>
			</ExtendedData>
			<Point>
				<coordinates>0.18576013,51.17812199999999,0</coordinates>
			</Point>
		</Placemark>
		<Placemark>
			<name>615W</name>
			<Snippet maxLines="0"></Snippet>
			<LookAt>
				<longitude>0.18576013</longitude>
				<latitude>51.178122</latitude>
				<altitude>0</altitude>
				<heading>0</heading>
				<tilt>0</tilt>
				<range>1000</range>
				<altitudeMode>relativeToGround</altitudeMode>
			</LookAt>
			<styleUrl>#Sheet1Map1</styleUrl>
			<ExtendedData>
			</ExtendedData>
			<Point>
				<coordinates>0.18576013,51.17812199999999,0</coordinates>
			</Point>
		</Placemark>
		<Placemark>
			<name>616E</name>
			<Snippet maxLines="0"></Snippet>
			<LookAt>
				<longitude>0.18637365</longitude>
				<latitude>51.188669</latitude>
				<altitude>0</altitude>
				<heading>0</heading>
				<tilt>0</tilt>
				<range>1000</range>
				<altitudeMode>relativeToGround</altitudeMode>
			</LookAt>
			<styleUrl>#Sheet1Map1</styleUrl>
			<ExtendedData>
			</ExtendedData>
			<Point>
				<coordinates>0.18637365,51.188669,0</coordinates>
			</Point>
		</Placemark>
		<Placemark>
			<name>616W</name>
			<Snippet maxLines="0"></Snippet>
			<LookAt>
				<longitude>0.18637365</longitude>
				<latitude>51.188669</latitude>
				<altitude>0</altitude>
				<heading>0</heading>
				<tilt>0</tilt>
				<range>1000</range>
				<altitudeMode>relativeToGround</altitudeMode>
			</LookAt>
			<styleUrl>#Sheet1Map1</styleUrl>
			<ExtendedData>
			</ExtendedData>
			<Point>
				<coordinates>0.18637365,51.188669,0</coordinates>
			</Point>
		</Placemark>
		<Placemark>
			<name>617</name>
			<Snippet maxLines="0"></Snippet>
			<LookAt>
				<longitude>0.18637237</longitude>
				<latitude>51.188642</latitude>
				<altitude>0</altitude>
				<heading>0</heading>
				<tilt>0</tilt>
				<range>1000</range>
				<altitudeMode>relativeToGround</altitudeMode>
			</LookAt>
			<styleUrl>#Sheet1Map1</styleUrl>
			<ExtendedData>
			</ExtendedData>
			<Point>
				<coordinates>0.18637237,51.188642,0</coordinates>
			</Point>
		</Placemark>
		<Placemark>
			<name>618E</name>
			<Snippet maxLines="0"></Snippet>
			<LookAt>
				<longitude>0.18646624</longitude>
				<latitude>51.188811</latitude>
				<altitude>0</altitude>
				<heading>0</heading>
				<tilt>0</tilt>
				<range>1000</range>
				<altitudeMode>relativeToGround</altitudeMode>
			</LookAt>
			<styleUrl>#Sheet1Map1</styleUrl>
			<ExtendedData>
			</ExtendedData>
			<Point>
				<coordinates>0.18646624,51.18881099999999,0</coordinates>
			</Point>
		</Placemark>
		<Placemark>
			<name>618W</name>
			<Snippet maxLines="0"></Snippet>
			<LookAt>
				<longitude>0.18646624</longitude>
				<latitude>51.188811</latitude>
				<altitude>0</altitude>
				<heading>0</heading>
				<tilt>0</tilt>
				<range>1000</range>
				<altitudeMode>relativeToGround</altitudeMode>
			</LookAt>
			<styleUrl>#Sheet1Map1</styleUrl>
			<ExtendedData>
			</ExtendedData>
			<Point>
				<coordinates>0.18646624,51.18881099999999,0</coordinates>
			</Point>
		</Placemark>
		<Placemark>
			<name>619N</name>
			<Snippet maxLines="0"></Snippet>
			<LookAt>
				<longitude>0.18646582</longitude>
				<latitude>51.188802</latitude>
				<altitude>0</altitude>
				<heading>0</heading>
				<tilt>0</tilt>
				<range>1000</range>
				<altitudeMode>relativeToGround</altitudeMode>
			</LookAt>
			<styleUrl>#Sheet1Map1</styleUrl>
			<ExtendedData>
			</ExtendedData>
			<Point>
				<coordinates>0.18646582,51.188802,0</coordinates>
			</Point>
		</Placemark>
		<Placemark>
			<name>619W</name>
			<Snippet maxLines="0"></Snippet>
			<LookAt>
				<longitude>0.18646582</longitude>
				<latitude>51.188802</latitude>
				<altitude>0</altitude>
				<heading>0</heading>
				<tilt>0</tilt>
				<range>1000</range>
				<altitudeMode>relativeToGround</altitudeMode>
			</LookAt>
			<styleUrl>#Sheet1Map1</styleUrl>
			<ExtendedData>
			</ExtendedData>
			<Point>
				<coordinates>0.18646582,51.188802,0</coordinates>
			</Point>
		</Placemark>
		<Placemark>
			<name>620</name>
			<Snippet maxLines="0"></Snippet>
			<LookAt>
				<longitude>0.40984824</longitude>
				<latitude>51.403989</latitude>
				<altitude>0</altitude>
				<heading>0</heading>
				<tilt>0</tilt>
				<range>1000</range>
				<altitudeMode>relativeToGround</altitudeMode>
			</LookAt>
			<styleUrl>#Sheet1Map1</styleUrl>
			<ExtendedData>
			</ExtendedData>
			<Point>
				<coordinates>0.40984824,51.40398900000001,0</coordinates>
			</Point>
		</Placemark>
		<Placemark>
			<name>621</name>
			<Snippet maxLines="0"></Snippet>
			<LookAt>
				<longitude>0.17427191</longitude>
				<latitude>51.353075</latitude>
				<altitude>0</altitude>
				<heading>0</heading>
				<tilt>0</tilt>
				<range>1000</range>
				<altitudeMode>relativeToGround</altitudeMode>
			</LookAt>
			<styleUrl>#Sheet1Map1</styleUrl>
			<ExtendedData>
			</ExtendedData>
			<Point>
				<coordinates>0.17427191,51.353075,0</coordinates>
			</Point>
		</Placemark>
		<Placemark>
			<name>622</name>
			<Snippet maxLines="0"></Snippet>
			<LookAt>
				<longitude>0.17427814</longitude>
				<latitude>51.351689</latitude>
				<altitude>0</altitude>
				<heading>0</heading>
				<tilt>0</tilt>
				<range>1000</range>
				<altitudeMode>relativeToGround</altitudeMode>
			</LookAt>
			<styleUrl>#Sheet1Map1</styleUrl>
			<ExtendedData>
			</ExtendedData>
			<Point>
				<coordinates>0.17427814,51.351689,0</coordinates>
			</Point>
		</Placemark>
		<Placemark>
			<name>623</name>
			<Snippet maxLines="0"></Snippet>
			<LookAt>
				<longitude>0.67570829</longitude>
				<latitude>51.358007</latitude>
				<altitude>0</altitude>
				<heading>0</heading>
				<tilt>0</tilt>
				<range>1000</range>
				<altitudeMode>relativeToGround</altitudeMode>
			</LookAt>
			<styleUrl>#Sheet1Map1</styleUrl>
			<ExtendedData>
			</ExtendedData>
			<Point>
				<coordinates>0.67570829,51.35800700000001,0</coordinates>
			</Point>
		</Placemark>
		<Placemark>
			<name>624</name>
			<Snippet maxLines="0"></Snippet>
			<LookAt>
				<longitude>0.67574851</longitude>
				<latitude>51.358204</latitude>
				<altitude>0</altitude>
				<heading>0</heading>
				<tilt>0</tilt>
				<range>1000</range>
				<altitudeMode>relativeToGround</altitudeMode>
			</LookAt>
			<styleUrl>#Sheet1Map1</styleUrl>
			<ExtendedData>
			</ExtendedData>
			<Point>
				<coordinates>0.67574851,51.358204,0</coordinates>
			</Point>
		</Placemark>
		<Placemark>
			<name>625E</name>
			<Snippet maxLines="0"></Snippet>
			<LookAt>
				<longitude>0.67283119</longitude>
				<latitude>51.35917</latitude>
				<altitude>0</altitude>
				<heading>0</heading>
				<tilt>0</tilt>
				<range>1000</range>
				<altitudeMode>relativeToGround</altitudeMode>
			</LookAt>
			<styleUrl>#Sheet1Map1</styleUrl>
			<ExtendedData>
			</ExtendedData>
			<Point>
				<coordinates>0.67283119,51.35917,0</coordinates>
			</Point>
		</Placemark>
		<Placemark>
			<name>625W</name>
			<Snippet maxLines="0"></Snippet>
			<LookAt>
				<longitude>0.67283119</longitude>
				<latitude>51.35917</latitude>
				<altitude>0</altitude>
				<heading>0</heading>
				<tilt>0</tilt>
				<range>1000</range>
				<altitudeMode>relativeToGround</altitudeMode>
			</LookAt>
			<styleUrl>#Sheet1Map1</styleUrl>
			<ExtendedData>
			</ExtendedData>
			<Point>
				<coordinates>0.67283119,51.35917,0</coordinates>
			</Point>
		</Placemark>
		<Placemark>
			<name>626</name>
			<Snippet maxLines="0"></Snippet>
			<LookAt>
				<longitude>0.68720112</longitude>
				<latitude>51.338389</latitude>
				<altitude>0</altitude>
				<heading>0</heading>
				<tilt>0</tilt>
				<range>1000</range>
				<altitudeMode>relativeToGround</altitudeMode>
			</LookAt>
			<styleUrl>#Sheet1Map1</styleUrl>
			<ExtendedData>
			</ExtendedData>
			<Point>
				<coordinates>0.68720112,51.338389,0</coordinates>
			</Point>
		</Placemark>
		<Placemark>
			<name>627</name>
			<Snippet maxLines="0"></Snippet>
			<LookAt>
				<longitude>0.68824131</longitude>
				<latitude>51.338743</latitude>
				<altitude>0</altitude>
				<heading>0</heading>
				<tilt>0</tilt>
				<range>1000</range>
				<altitudeMode>relativeToGround</altitudeMode>
			</LookAt>
			<styleUrl>#Sheet1Map1</styleUrl>
			<ExtendedData>
			</ExtendedData>
			<Point>
				<coordinates>0.68824131,51.338743,0</coordinates>
			</Point>
		</Placemark>
		<Placemark>
			<name>254</name>
			<Snippet maxLines="0"></Snippet>
			<LookAt>
				<longitude>0.68825618</longitude>
				<latitude>51.338751</latitude>
				<altitude>0</altitude>
				<heading>0</heading>
				<tilt>0</tilt>
				<range>1000</range>
				<altitudeMode>relativeToGround</altitudeMode>
			</LookAt>
			<styleUrl>#Sheet1Map1</styleUrl>
			<ExtendedData>
			</ExtendedData>
			<Point>
				<coordinates>0.68825618,51.338751,0</coordinates>
			</Point>
		</Placemark>
		<Placemark>
			<name>628N</name>
			<Snippet maxLines="0"></Snippet>
			<LookAt>
				<longitude>-0.69355482</longitude>
				<latitude>51.3903</latitude>
				<altitude>0</altitude>
				<heading>0</heading>
				<tilt>0</tilt>
				<range>1000</range>
				<altitudeMode>relativeToGround</altitudeMode>
			</LookAt>
			<styleUrl>#Sheet1Map1</styleUrl>
			<ExtendedData>
			</ExtendedData>
			<Point>
				<coordinates>-0.69355482,51.39030000000001,0</coordinates>
			</Point>
		</Placemark>
		<Placemark>
			<name>628S</name>
			<Snippet maxLines="0"></Snippet>
			<LookAt>
				<longitude>-0.69355482</longitude>
				<latitude>51.3903</latitude>
				<altitude>0</altitude>
				<heading>0</heading>
				<tilt>0</tilt>
				<range>1000</range>
				<altitudeMode>relativeToGround</altitudeMode>
			</LookAt>
			<styleUrl>#Sheet1Map1</styleUrl>
			<ExtendedData>
			</ExtendedData>
			<Point>
				<coordinates>-0.69355482,51.39030000000001,0</coordinates>
			</Point>
		</Placemark>
		<Placemark>
			<name>629</name>
			<Snippet maxLines="0"></Snippet>
			<LookAt>
				<longitude>-0.7238111699999999</longitude>
				<latitude>51.372649</latitude>
				<altitude>0</altitude>
				<heading>0</heading>
				<tilt>0</tilt>
				<range>1000</range>
				<altitudeMode>relativeToGround</altitudeMode>
			</LookAt>
			<styleUrl>#Sheet1Map1</styleUrl>
			<ExtendedData>
			</ExtendedData>
			<Point>
				<coordinates>-0.7238111699999998,51.372649,0</coordinates>
			</Point>
		</Placemark>
		<Placemark>
			<name>630</name>
			<Snippet maxLines="0"></Snippet>
			<LookAt>
				<longitude>-0.71216349</longitude>
				<latitude>51.356632</latitude>
				<altitude>0</altitude>
				<heading>0</heading>
				<tilt>0</tilt>
				<range>1000</range>
				<altitudeMode>relativeToGround</altitudeMode>
			</LookAt>
			<styleUrl>#Sheet1Map1</styleUrl>
			<ExtendedData>
			</ExtendedData>
			<Point>
				<coordinates>-0.71216349,51.356632,0</coordinates>
			</Point>
		</Placemark>
		<Placemark>
			<name>631</name>
			<Snippet maxLines="0"></Snippet>
			<LookAt>
				<longitude>-0.72724311</longitude>
				<latitude>51.379448</latitude>
				<altitude>0</altitude>
				<heading>0</heading>
				<tilt>0</tilt>
				<range>1000</range>
				<altitudeMode>relativeToGround</altitudeMode>
			</LookAt>
			<styleUrl>#Sheet1Map1</styleUrl>
			<ExtendedData>
			</ExtendedData>
			<Point>
				<coordinates>-0.72724311,51.379448,0</coordinates>
			</Point>
		</Placemark>
		<Placemark>
			<name>632</name>
			<Snippet maxLines="0"></Snippet>
			<LookAt>
				<longitude>-0.46752123</longitude>
				<latitude>52.589032</latitude>
				<altitude>0</altitude>
				<heading>0</heading>
				<tilt>0</tilt>
				<range>1000</range>
				<altitudeMode>relativeToGround</altitudeMode>
			</LookAt>
			<styleUrl>#Sheet1Map1</styleUrl>
			<ExtendedData>
			</ExtendedData>
			<Point>
				<coordinates>-0.46752123,52.589032,0</coordinates>
			</Point>
		</Placemark>
		<Placemark>
			<name>633</name>
			<Snippet maxLines="0"></Snippet>
			<LookAt>
				<longitude>-0.46815918</longitude>
				<latitude>52.589363</latitude>
				<altitude>0</altitude>
				<heading>0</heading>
				<tilt>0</tilt>
				<range>1000</range>
				<altitudeMode>relativeToGround</altitudeMode>
			</LookAt>
			<styleUrl>#Sheet1Map1</styleUrl>
			<ExtendedData>
			</ExtendedData>
			<Point>
				<coordinates>-0.46815918,52.589363,0</coordinates>
			</Point>
		</Placemark>
		<Placemark>
			<name>634</name>
			<Snippet maxLines="0"></Snippet>
			<LookAt>
				<longitude>1.0882493</longitude>
				<latitude>52.91674</latitude>
				<altitude>0</altitude>
				<heading>0</heading>
				<tilt>0</tilt>
				<range>1000</range>
				<altitudeMode>relativeToGround</altitudeMode>
			</LookAt>
			<styleUrl>#Sheet1Map1</styleUrl>
			<ExtendedData>
			</ExtendedData>
			<Point>
				<coordinates>1.0882493,52.91674,0</coordinates>
			</Point>
		</Placemark>
		<Placemark>
			<name>635N</name>
			<Snippet maxLines="0"></Snippet>
			<LookAt>
				<longitude>1.091529</longitude>
				<latitude>52.915162</latitude>
				<altitude>0</altitude>
				<heading>0</heading>
				<tilt>0</tilt>
				<range>1000</range>
				<altitudeMode>relativeToGround</altitudeMode>
			</LookAt>
			<styleUrl>#Sheet1Map1</styleUrl>
			<ExtendedData>
			</ExtendedData>
			<Point>
				<coordinates>1.091529,52.915162,0</coordinates>
			</Point>
		</Placemark>
		<Placemark>
			<name>635S</name>
			<Snippet maxLines="0"></Snippet>
			<LookAt>
				<longitude>1.091529</longitude>
				<latitude>52.915162</latitude>
				<altitude>0</altitude>
				<heading>0</heading>
				<tilt>0</tilt>
				<range>1000</range>
				<altitudeMode>relativeToGround</altitudeMode>
			</LookAt>
			<styleUrl>#Sheet1Map1</styleUrl>
			<ExtendedData>
			</ExtendedData>
			<Point>
				<coordinates>1.091529,52.915162,0</coordinates>
			</Point>
		</Placemark>
		<Placemark>
			<name>636N</name>
			<Snippet maxLines="0"></Snippet>
			<LookAt>
				<longitude>1.2605319</longitude>
				<latitude>52.753428</latitude>
				<altitude>0</altitude>
				<heading>0</heading>
				<tilt>0</tilt>
				<range>1000</range>
				<altitudeMode>relativeToGround</altitudeMode>
			</LookAt>
			<styleUrl>#Sheet1Map1</styleUrl>
			<ExtendedData>
			</ExtendedData>
			<Point>
				<coordinates>1.2605319,52.75342800000001,0</coordinates>
			</Point>
		</Placemark>
		<Placemark>
			<name>636S</name>
			<Snippet maxLines="0"></Snippet>
			<LookAt>
				<longitude>1.2605319</longitude>
				<latitude>52.753428</latitude>
				<altitude>0</altitude>
				<heading>0</heading>
				<tilt>0</tilt>
				<range>1000</range>
				<altitudeMode>relativeToGround</altitudeMode>
			</LookAt>
			<styleUrl>#Sheet1Map1</styleUrl>
			<ExtendedData>
			</ExtendedData>
			<Point>
				<coordinates>1.2605319,52.75342800000001,0</coordinates>
			</Point>
		</Placemark>
		<Placemark>
			<name>637N</name>
			<Snippet maxLines="0"></Snippet>
			<LookAt>
				<longitude>1.1242264</longitude>
				<latitude>52.002372</latitude>
				<altitude>0</altitude>
				<heading>0</heading>
				<tilt>0</tilt>
				<range>1000</range>
				<altitudeMode>relativeToGround</altitudeMode>
			</LookAt>
			<styleUrl>#Sheet1Map1</styleUrl>
			<ExtendedData>
			</ExtendedData>
			<Point>
				<coordinates>1.1242264,52.002372,0</coordinates>
			</Point>
		</Placemark>
		<Placemark>
			<name>637S</name>
			<Snippet maxLines="0"></Snippet>
			<LookAt>
				<longitude>1.1242264</longitude>
				<latitude>52.002372</latitude>
				<altitude>0</altitude>
				<heading>0</heading>
				<tilt>0</tilt>
				<range>1000</range>
				<altitudeMode>relativeToGround</altitudeMode>
			</LookAt>
			<styleUrl>#Sheet1Map1</styleUrl>
			<ExtendedData>
			</ExtendedData>
			<Point>
				<coordinates>1.1242264,52.002372,0</coordinates>
			</Point>
		</Placemark>
		<Placemark>
			<name>638N</name>
			<Snippet maxLines="0"></Snippet>
			<LookAt>
				<longitude>1.1253378</longitude>
				<latitude>52.00201</latitude>
				<altitude>0</altitude>
				<heading>0</heading>
				<tilt>0</tilt>
				<range>1000</range>
				<altitudeMode>relativeToGround</altitudeMode>
			</LookAt>
			<styleUrl>#Sheet1Map1</styleUrl>
			<ExtendedData>
			</ExtendedData>
			<Point>
				<coordinates>1.1253378,52.00201,0</coordinates>
			</Point>
		</Placemark>
		<Placemark>
			<name>638S</name>
			<Snippet maxLines="0"></Snippet>
			<LookAt>
				<longitude>1.1253378</longitude>
				<latitude>52.00201</latitude>
				<altitude>0</altitude>
				<heading>0</heading>
				<tilt>0</tilt>
				<range>1000</range>
				<altitudeMode>relativeToGround</altitudeMode>
			</LookAt>
			<styleUrl>#Sheet1Map1</styleUrl>
			<ExtendedData>
			</ExtendedData>
			<Point>
				<coordinates>1.1253378,52.00201,0</coordinates>
			</Point>
		</Placemark>
		<Placemark>
			<name>638W</name>
			<Snippet maxLines="0"></Snippet>
			<LookAt>
				<longitude>1.1253378</longitude>
				<latitude>52.00201</latitude>
				<altitude>0</altitude>
				<heading>0</heading>
				<tilt>0</tilt>
				<range>1000</range>
				<altitudeMode>relativeToGround</altitudeMode>
			</LookAt>
			<styleUrl>#Sheet1Map1</styleUrl>
			<ExtendedData>
			</ExtendedData>
			<Point>
				<coordinates>1.1253378,52.00201,0</coordinates>
			</Point>
		</Placemark>
		<Placemark>
			<name>639E</name>
			<Snippet maxLines="0"></Snippet>
			<LookAt>
				<longitude>1.1324792</longitude>
				<latitude>52.141216</latitude>
				<altitude>0</altitude>
				<heading>0</heading>
				<tilt>0</tilt>
				<range>1000</range>
				<altitudeMode>relativeToGround</altitudeMode>
			</LookAt>
			<styleUrl>#Sheet1Map1</styleUrl>
			<ExtendedData>
			</ExtendedData>
			<Point>
				<coordinates>1.1324792,52.14121599999999,0</coordinates>
			</Point>
		</Placemark>
		<Placemark>
			<name>639W</name>
			<Snippet maxLines="0"></Snippet>
			<LookAt>
				<longitude>1.1324792</longitude>
				<latitude>52.141216</latitude>
				<altitude>0</altitude>
				<heading>0</heading>
				<tilt>0</tilt>
				<range>1000</range>
				<altitudeMode>relativeToGround</altitudeMode>
			</LookAt>
			<styleUrl>#Sheet1Map1</styleUrl>
			<ExtendedData>
			</ExtendedData>
			<Point>
				<coordinates>1.1324792,52.14121599999999,0</coordinates>
			</Point>
		</Placemark>
		<Placemark>
			<name>640</name>
			<Snippet maxLines="0"></Snippet>
			<LookAt>
				<longitude>1.1250921</longitude>
				<latitude>52.002457</latitude>
				<altitude>0</altitude>
				<heading>0</heading>
				<tilt>0</tilt>
				<range>1000</range>
				<altitudeMode>relativeToGround</altitudeMode>
			</LookAt>
			<styleUrl>#Sheet1Map1</styleUrl>
			<ExtendedData>
			</ExtendedData>
			<Point>
				<coordinates>1.1250921,52.002457,0</coordinates>
			</Point>
		</Placemark>
		<Placemark>
			<name>642</name>
			<Snippet maxLines="0"></Snippet>
			<LookAt>
				<longitude>1.0680061</longitude>
				<latitude>51.985099</latitude>
				<altitude>0</altitude>
				<heading>0</heading>
				<tilt>0</tilt>
				<range>1000</range>
				<altitudeMode>relativeToGround</altitudeMode>
			</LookAt>
			<styleUrl>#Sheet1Map1</styleUrl>
			<ExtendedData>
			</ExtendedData>
			<Point>
				<coordinates>1.0680061,51.98509899999999,0</coordinates>
			</Point>
		</Placemark>
		<Placemark>
			<name>643</name>
			<Snippet maxLines="0"></Snippet>
			<LookAt>
				<longitude>1.2029198</longitude>
				<latitude>51.939772</latitude>
				<altitude>0</altitude>
				<heading>0</heading>
				<tilt>0</tilt>
				<range>1000</range>
				<altitudeMode>relativeToGround</altitudeMode>
			</LookAt>
			<styleUrl>#Sheet1Map1</styleUrl>
			<ExtendedData>
			</ExtendedData>
			<Point>
				<coordinates>1.2029198,51.939772,0</coordinates>
			</Point>
		</Placemark>
		<Placemark>
			<name>644E</name>
			<Snippet maxLines="0"></Snippet>
			<LookAt>
				<longitude>1.2034081</longitude>
				<latitude>51.939273</latitude>
				<altitude>0</altitude>
				<heading>0</heading>
				<tilt>0</tilt>
				<range>1000</range>
				<altitudeMode>relativeToGround</altitudeMode>
			</LookAt>
			<styleUrl>#Sheet1Map1</styleUrl>
			<ExtendedData>
			</ExtendedData>
			<Point>
				<coordinates>1.2034081,51.939273,0</coordinates>
			</Point>
		</Placemark>
		<Placemark>
			<name>644W</name>
			<Snippet maxLines="0"></Snippet>
			<LookAt>
				<longitude>1.2034081</longitude>
				<latitude>51.939273</latitude>
				<altitude>0</altitude>
				<heading>0</heading>
				<tilt>0</tilt>
				<range>1000</range>
				<altitudeMode>relativeToGround</altitudeMode>
			</LookAt>
			<styleUrl>#Sheet1Map1</styleUrl>
			<ExtendedData>
			</ExtendedData>
			<Point>
				<coordinates>1.2034081,51.939273,0</coordinates>
			</Point>
		</Placemark>
		<Placemark>
			<name>645E</name>
			<Snippet maxLines="0"></Snippet>
			<LookAt>
				<longitude>1.1825209</longitude>
				<latitude>51.934677</latitude>
				<altitude>0</altitude>
				<heading>0</heading>
				<tilt>0</tilt>
				<range>1000</range>
				<altitudeMode>relativeToGround</altitudeMode>
			</LookAt>
			<styleUrl>#Sheet1Map1</styleUrl>
			<ExtendedData>
			</ExtendedData>
			<Point>
				<coordinates>1.1825209,51.934677,0</coordinates>
			</Point>
		</Placemark>
		<Placemark>
			<name>645S</name>
			<Snippet maxLines="0"></Snippet>
			<LookAt>
				<longitude>1.1825209</longitude>
				<latitude>51.934677</latitude>
				<altitude>0</altitude>
				<heading>0</heading>
				<tilt>0</tilt>
				<range>1000</range>
				<altitudeMode>relativeToGround</altitudeMode>
			</LookAt>
			<styleUrl>#Sheet1Map1</styleUrl>
			<ExtendedData>
			</ExtendedData>
			<Point>
				<coordinates>1.1825209,51.934677,0</coordinates>
			</Point>
		</Placemark>
		<Placemark>
			<name>645W</name>
			<Snippet maxLines="0"></Snippet>
			<LookAt>
				<longitude>1.1825209</longitude>
				<latitude>51.934677</latitude>
				<altitude>0</altitude>
				<heading>0</heading>
				<tilt>0</tilt>
				<range>1000</range>
				<altitudeMode>relativeToGround</altitudeMode>
			</LookAt>
			<styleUrl>#Sheet1Map1</styleUrl>
			<ExtendedData>
			</ExtendedData>
			<Point>
				<coordinates>1.1825209,51.934677,0</coordinates>
			</Point>
		</Placemark>
		<Placemark>
			<name>646</name>
			<Snippet maxLines="0"></Snippet>
			<LookAt>
				<longitude>0.72800494</longitude>
				<latitude>51.920023</latitude>
				<altitude>0</altitude>
				<heading>0</heading>
				<tilt>0</tilt>
				<range>1000</range>
				<altitudeMode>relativeToGround</altitudeMode>
			</LookAt>
			<styleUrl>#Sheet1Map1</styleUrl>
			<ExtendedData>
			</ExtendedData>
			<Point>
				<coordinates>0.7280049399999999,51.92002300000001,0</coordinates>
			</Point>
		</Placemark>
		<Placemark>
			<name>647N</name>
			<Snippet maxLines="0"></Snippet>
			<LookAt>
				<longitude>0.7238428099999999</longitude>
				<latitude>51.913977</latitude>
				<altitude>0</altitude>
				<heading>0</heading>
				<tilt>0</tilt>
				<range>1000</range>
				<altitudeMode>relativeToGround</altitudeMode>
			</LookAt>
			<styleUrl>#Sheet1Map1</styleUrl>
			<ExtendedData>
			</ExtendedData>
			<Point>
				<coordinates>0.7238428099999998,51.91397700000001,0</coordinates>
			</Point>
		</Placemark>
		<Placemark>
			<name>647S</name>
			<Snippet maxLines="0"></Snippet>
			<LookAt>
				<longitude>0.7238428099999999</longitude>
				<latitude>51.913977</latitude>
				<altitude>0</altitude>
				<heading>0</heading>
				<tilt>0</tilt>
				<range>1000</range>
				<altitudeMode>relativeToGround</altitudeMode>
			</LookAt>
			<styleUrl>#Sheet1Map1</styleUrl>
			<ExtendedData>
			</ExtendedData>
			<Point>
				<coordinates>0.7238428099999998,51.91397700000001,0</coordinates>
			</Point>
		</Placemark>
		<Placemark>
			<name>648</name>
			<Snippet maxLines="0"></Snippet>
			<LookAt>
				<longitude>0.72301226</longitude>
				<latitude>51.916353</latitude>
				<altitude>0</altitude>
				<heading>0</heading>
				<tilt>0</tilt>
				<range>1000</range>
				<altitudeMode>relativeToGround</altitudeMode>
			</LookAt>
			<styleUrl>#Sheet1Map1</styleUrl>
			<ExtendedData>
			</ExtendedData>
			<Point>
				<coordinates>0.7230122599999999,51.91635300000001,0</coordinates>
			</Point>
		</Placemark>
		<Placemark>
			<name>649</name>
			<Snippet maxLines="0"></Snippet>
			<LookAt>
				<longitude>0.7216913</longitude>
				<latitude>51.917355</latitude>
				<altitude>0</altitude>
				<heading>0</heading>
				<tilt>0</tilt>
				<range>1000</range>
				<altitudeMode>relativeToGround</altitudeMode>
			</LookAt>
			<styleUrl>#Sheet1Map1</styleUrl>
			<ExtendedData>
			</ExtendedData>
			<Point>
				<coordinates>0.7216912999999999,51.917355,0</coordinates>
			</Point>
		</Placemark>
		<Placemark>
			<name>650S</name>
			<Snippet maxLines="0"></Snippet>
			<LookAt>
				<longitude>0.64276742</longitude>
				<latitude>51.596834</latitude>
				<altitude>0</altitude>
				<heading>0</heading>
				<tilt>0</tilt>
				<range>1000</range>
				<altitudeMode>relativeToGround</altitudeMode>
			</LookAt>
			<styleUrl>#Sheet1Map1</styleUrl>
			<ExtendedData>
			</ExtendedData>
			<Point>
				<coordinates>0.64276742,51.59683399999999,0</coordinates>
			</Point>
		</Placemark>
		<Placemark>
			<name>650W</name>
			<Snippet maxLines="0"></Snippet>
			<LookAt>
				<longitude>0.64276742</longitude>
				<latitude>51.596834</latitude>
				<altitude>0</altitude>
				<heading>0</heading>
				<tilt>0</tilt>
				<range>1000</range>
				<altitudeMode>relativeToGround</altitudeMode>
			</LookAt>
			<styleUrl>#Sheet1Map1</styleUrl>
			<ExtendedData>
			</ExtendedData>
			<Point>
				<coordinates>0.64276742,51.59683399999999,0</coordinates>
			</Point>
		</Placemark>
		<Placemark>
			<name>651</name>
			<Snippet maxLines="0"></Snippet>
			<LookAt>
				<longitude>0.63942442</longitude>
				<latitude>51.597207</latitude>
				<altitude>0</altitude>
				<heading>0</heading>
				<tilt>0</tilt>
				<range>1000</range>
				<altitudeMode>relativeToGround</altitudeMode>
			</LookAt>
			<styleUrl>#Sheet1Map1</styleUrl>
			<ExtendedData>
			</ExtendedData>
			<Point>
				<coordinates>0.63942442,51.597207,0</coordinates>
			</Point>
		</Placemark>
		<Placemark>
			<name>652</name>
			<Snippet maxLines="0"></Snippet>
			<LookAt>
				<longitude>0.63747802</longitude>
				<latitude>51.593023</latitude>
				<altitude>0</altitude>
				<heading>0</heading>
				<tilt>0</tilt>
				<range>1000</range>
				<altitudeMode>relativeToGround</altitudeMode>
			</LookAt>
			<styleUrl>#Sheet1Map1</styleUrl>
			<ExtendedData>
			</ExtendedData>
			<Point>
				<coordinates>0.63747802,51.593023,0</coordinates>
			</Point>
		</Placemark>
		<Placemark>
			<name>653</name>
			<Snippet maxLines="0"></Snippet>
			<LookAt>
				<longitude>0.60322869</longitude>
				<latitude>51.566763</latitude>
				<altitude>0</altitude>
				<heading>0</heading>
				<tilt>0</tilt>
				<range>1000</range>
				<altitudeMode>relativeToGround</altitudeMode>
			</LookAt>
			<styleUrl>#Sheet1Map1</styleUrl>
			<ExtendedData>
			</ExtendedData>
			<Point>
				<coordinates>0.60322869,51.566763,0</coordinates>
			</Point>
		</Placemark>
		<Placemark>
			<name>654</name>
			<Snippet maxLines="0"></Snippet>
			<LookAt>
				<longitude>0.62093437</longitude>
				<latitude>51.558472</latitude>
				<altitude>0</altitude>
				<heading>0</heading>
				<tilt>0</tilt>
				<range>1000</range>
				<altitudeMode>relativeToGround</altitudeMode>
			</LookAt>
			<styleUrl>#Sheet1Map1</styleUrl>
			<ExtendedData>
			</ExtendedData>
			<Point>
				<coordinates>0.62093437,51.558472,0</coordinates>
			</Point>
		</Placemark>
		<Placemark>
			<name>655S</name>
			<Snippet maxLines="0"></Snippet>
			<LookAt>
				<longitude>0.39644641</longitude>
				<latitude>51.708008</latitude>
				<altitude>0</altitude>
				<heading>0</heading>
				<tilt>0</tilt>
				<range>1000</range>
				<altitudeMode>relativeToGround</altitudeMode>
			</LookAt>
			<styleUrl>#Sheet1Map1</styleUrl>
			<ExtendedData>
			</ExtendedData>
			<Point>
				<coordinates>0.39644641,51.70800800000001,0</coordinates>
			</Point>
		</Placemark>
		<Placemark>
			<name>655W</name>
			<Snippet maxLines="0"></Snippet>
			<LookAt>
				<longitude>0.39644641</longitude>
				<latitude>51.708008</latitude>
				<altitude>0</altitude>
				<heading>0</heading>
				<tilt>0</tilt>
				<range>1000</range>
				<altitudeMode>relativeToGround</altitudeMode>
			</LookAt>
			<styleUrl>#Sheet1Map1</styleUrl>
			<ExtendedData>
			</ExtendedData>
			<Point>
				<coordinates>0.39644641,51.70800800000001,0</coordinates>
			</Point>
		</Placemark>
		<Placemark>
			<name>656</name>
			<Snippet maxLines="0"></Snippet>
			<LookAt>
				<longitude>0.39797002</longitude>
				<latitude>51.703426</latitude>
				<altitude>0</altitude>
				<heading>0</heading>
				<tilt>0</tilt>
				<range>1000</range>
				<altitudeMode>relativeToGround</altitudeMode>
			</LookAt>
			<styleUrl>#Sheet1Map1</styleUrl>
			<ExtendedData>
			</ExtendedData>
			<Point>
				<coordinates>0.39797002,51.703426,0</coordinates>
			</Point>
		</Placemark>
		<Placemark>
			<name>657NE</name>
			<Snippet maxLines="0"></Snippet>
			<LookAt>
				<longitude>-2.7105885</longitude>
				<latitude>51.615133</latitude>
				<altitude>0</altitude>
				<heading>0</heading>
				<tilt>0</tilt>
				<range>1000</range>
				<altitudeMode>relativeToGround</altitudeMode>
			</LookAt>
			<styleUrl>#Sheet1Map1</styleUrl>
			<ExtendedData>
			</ExtendedData>
			<Point>
				<coordinates>-2.7105885,51.61513300000001,0</coordinates>
			</Point>
		</Placemark>
		<Placemark>
			<name>657SW</name>
			<Snippet maxLines="0"></Snippet>
			<LookAt>
				<longitude>-2.7105885</longitude>
				<latitude>51.615133</latitude>
				<altitude>0</altitude>
				<heading>0</heading>
				<tilt>0</tilt>
				<range>1000</range>
				<altitudeMode>relativeToGround</altitudeMode>
			</LookAt>
			<styleUrl>#Sheet1Map1</styleUrl>
			<ExtendedData>
			</ExtendedData>
			<Point>
				<coordinates>-2.7105885,51.61513300000001,0</coordinates>
			</Point>
		</Placemark>
		<Placemark>
			<name>658</name>
			<Snippet maxLines="0"></Snippet>
			<LookAt>
				<longitude>-2.708457</longitude>
				<latitude>51.613663</latitude>
				<altitude>0</altitude>
				<heading>0</heading>
				<tilt>0</tilt>
				<range>1000</range>
				<altitudeMode>relativeToGround</altitudeMode>
			</LookAt>
			<styleUrl>#Sheet1Map1</styleUrl>
			<ExtendedData>
			</ExtendedData>
			<Point>
				<coordinates>-2.708457,51.613663,0</coordinates>
			</Point>
		</Placemark>
		<Placemark>
			<name>659N</name>
			<Snippet maxLines="0"></Snippet>
			<LookAt>
				<longitude>-2.7079767</longitude>
				<latitude>51.610644</latitude>
				<altitude>0</altitude>
				<heading>0</heading>
				<tilt>0</tilt>
				<range>1000</range>
				<altitudeMode>relativeToGround</altitudeMode>
			</LookAt>
			<styleUrl>#Sheet1Map1</styleUrl>
			<ExtendedData>
			</ExtendedData>
			<Point>
				<coordinates>-2.7079767,51.61064400000001,0</coordinates>
			</Point>
		</Placemark>
		<Placemark>
			<name>659S</name>
			<Snippet maxLines="0"></Snippet>
			<LookAt>
				<longitude>-2.7079767</longitude>
				<latitude>51.610644</latitude>
				<altitude>0</altitude>
				<heading>0</heading>
				<tilt>0</tilt>
				<range>1000</range>
				<altitudeMode>relativeToGround</altitudeMode>
			</LookAt>
			<styleUrl>#Sheet1Map1</styleUrl>
			<ExtendedData>
			</ExtendedData>
			<Point>
				<coordinates>-2.7079767,51.61064400000001,0</coordinates>
			</Point>
		</Placemark>
		<Placemark>
			<name>660N</name>
			<Snippet maxLines="0"></Snippet>
			<LookAt>
				<longitude>-2.7063791</longitude>
				<latitude>51.611922</latitude>
				<altitude>0</altitude>
				<heading>0</heading>
				<tilt>0</tilt>
				<range>1000</range>
				<altitudeMode>relativeToGround</altitudeMode>
			</LookAt>
			<styleUrl>#Sheet1Map1</styleUrl>
			<ExtendedData>
			</ExtendedData>
			<Point>
				<coordinates>-2.7063791,51.611922,0</coordinates>
			</Point>
		</Placemark>
		<Placemark>
			<name>660S</name>
			<Snippet maxLines="0"></Snippet>
			<LookAt>
				<longitude>-2.7063791</longitude>
				<latitude>51.611922</latitude>
				<altitude>0</altitude>
				<heading>0</heading>
				<tilt>0</tilt>
				<range>1000</range>
				<altitudeMode>relativeToGround</altitudeMode>
			</LookAt>
			<styleUrl>#Sheet1Map1</styleUrl>
			<ExtendedData>
			</ExtendedData>
			<Point>
				<coordinates>-2.7063791,51.611922,0</coordinates>
			</Point>
		</Placemark>
		<Placemark>
			<name>660W</name>
			<Snippet maxLines="0"></Snippet>
			<LookAt>
				<longitude>-2.7063791</longitude>
				<latitude>51.611922</latitude>
				<altitude>0</altitude>
				<heading>0</heading>
				<tilt>0</tilt>
				<range>1000</range>
				<altitudeMode>relativeToGround</altitudeMode>
			</LookAt>
			<styleUrl>#Sheet1Map1</styleUrl>
			<ExtendedData>
			</ExtendedData>
			<Point>
				<coordinates>-2.7063791,51.611922,0</coordinates>
			</Point>
		</Placemark>
		<Placemark>
			<name>661</name>
			<Snippet maxLines="0"></Snippet>
			<LookAt>
				<longitude>-3.1216408</longitude>
				<latitude>51.548506</latitude>
				<altitude>0</altitude>
				<heading>0</heading>
				<tilt>0</tilt>
				<range>1000</range>
				<altitudeMode>relativeToGround</altitudeMode>
			</LookAt>
			<styleUrl>#Sheet1Map1</styleUrl>
			<ExtendedData>
			</ExtendedData>
			<Point>
				<coordinates>-3.1216408,51.548506,0</coordinates>
			</Point>
		</Placemark>
		<Placemark>
			<name>662N</name>
			<Snippet maxLines="0"></Snippet>
			<LookAt>
				<longitude>-3.1220485</longitude>
				<latitude>51.548664</latitude>
				<altitude>0</altitude>
				<heading>0</heading>
				<tilt>0</tilt>
				<range>1000</range>
				<altitudeMode>relativeToGround</altitudeMode>
			</LookAt>
			<styleUrl>#Sheet1Map1</styleUrl>
			<ExtendedData>
			</ExtendedData>
			<Point>
				<coordinates>-3.1220485,51.548664,0</coordinates>
			</Point>
		</Placemark>
		<Placemark>
			<name>662S</name>
			<Snippet maxLines="0"></Snippet>
			<LookAt>
				<longitude>-3.1220485</longitude>
				<latitude>51.548664</latitude>
				<altitude>0</altitude>
				<heading>0</heading>
				<tilt>0</tilt>
				<range>1000</range>
				<altitudeMode>relativeToGround</altitudeMode>
			</LookAt>
			<styleUrl>#Sheet1Map1</styleUrl>
			<ExtendedData>
			</ExtendedData>
			<Point>
				<coordinates>-3.1220485,51.548664,0</coordinates>
			</Point>
		</Placemark>
		<Placemark>
			<name>663</name>
			<Snippet maxLines="0"></Snippet>
			<LookAt>
				<longitude>-3.1333515</longitude>
				<latitude>51.571709</latitude>
				<altitude>0</altitude>
				<heading>0</heading>
				<tilt>0</tilt>
				<range>1000</range>
				<altitudeMode>relativeToGround</altitudeMode>
			</LookAt>
			<styleUrl>#Sheet1Map1</styleUrl>
			<ExtendedData>
			</ExtendedData>
			<Point>
				<coordinates>-3.1333515,51.57170900000001,0</coordinates>
			</Point>
		</Placemark>
		<Placemark>
			<name>664</name>
			<Snippet maxLines="0"></Snippet>
			<LookAt>
				<longitude>-3.1276089</longitude>
				<latitude>51.572304</latitude>
				<altitude>0</altitude>
				<heading>0</heading>
				<tilt>0</tilt>
				<range>1000</range>
				<altitudeMode>relativeToGround</altitudeMode>
			</LookAt>
			<styleUrl>#Sheet1Map1</styleUrl>
			<ExtendedData>
			</ExtendedData>
			<Point>
				<coordinates>-3.1276089,51.572304,0</coordinates>
			</Point>
		</Placemark>
		<Placemark>
			<name>665</name>
			<Snippet maxLines="0"></Snippet>
			<LookAt>
				<longitude>-3.1260619</longitude>
				<latitude>51.572769</latitude>
				<altitude>0</altitude>
				<heading>0</heading>
				<tilt>0</tilt>
				<range>1000</range>
				<altitudeMode>relativeToGround</altitudeMode>
			</LookAt>
			<styleUrl>#Sheet1Map1</styleUrl>
			<ExtendedData>
			</ExtendedData>
			<Point>
				<coordinates>-3.1260619,51.57276899999999,0</coordinates>
			</Point>
		</Placemark>
		<Placemark>
			<name>666E</name>
			<Snippet maxLines="0"></Snippet>
			<LookAt>
				<longitude>-3.1267738</longitude>
				<latitude>51.570046</latitude>
				<altitude>0</altitude>
				<heading>0</heading>
				<tilt>0</tilt>
				<range>1000</range>
				<altitudeMode>relativeToGround</altitudeMode>
			</LookAt>
			<styleUrl>#Sheet1Map1</styleUrl>
			<ExtendedData>
			</ExtendedData>
			<Point>
				<coordinates>-3.1267738,51.570046,0</coordinates>
			</Point>
		</Placemark>
		<Placemark>
			<name>666W</name>
			<Snippet maxLines="0"></Snippet>
			<LookAt>
				<longitude>-3.1267738</longitude>
				<latitude>51.570046</latitude>
				<altitude>0</altitude>
				<heading>0</heading>
				<tilt>0</tilt>
				<range>1000</range>
				<altitudeMode>relativeToGround</altitudeMode>
			</LookAt>
			<styleUrl>#Sheet1Map1</styleUrl>
			<ExtendedData>
			</ExtendedData>
			<Point>
				<coordinates>-3.1267738,51.570046,0</coordinates>
			</Point>
		</Placemark>
		<Placemark>
			<name>668</name>
			<Snippet maxLines="0"></Snippet>
			<LookAt>
				<longitude>-1.1800576</longitude>
				<latitude>53.479168</latitude>
				<altitude>0</altitude>
				<heading>0</heading>
				<tilt>0</tilt>
				<range>1000</range>
				<altitudeMode>relativeToGround</altitudeMode>
			</LookAt>
			<styleUrl>#Sheet1Map1</styleUrl>
			<ExtendedData>
			</ExtendedData>
			<Point>
				<coordinates>-1.1800576,53.479168,0</coordinates>
			</Point>
		</Placemark>
		<Placemark>
			<name>669</name>
			<Snippet maxLines="0"></Snippet>
			<LookAt>
				<longitude>-1.1815019</longitude>
				<latitude>53.479286</latitude>
				<altitude>0</altitude>
				<heading>0</heading>
				<tilt>0</tilt>
				<range>1000</range>
				<altitudeMode>relativeToGround</altitudeMode>
			</LookAt>
			<styleUrl>#Sheet1Map1</styleUrl>
			<ExtendedData>
			</ExtendedData>
			<Point>
				<coordinates>-1.1815019,53.479286,0</coordinates>
			</Point>
		</Placemark>
		<Placemark>
			<name>670</name>
			<Snippet maxLines="0"></Snippet>
			<LookAt>
				<longitude>-1.1836194</longitude>
				<latitude>53.478869</latitude>
				<altitude>0</altitude>
				<heading>0</heading>
				<tilt>0</tilt>
				<range>1000</range>
				<altitudeMode>relativeToGround</altitudeMode>
			</LookAt>
			<styleUrl>#Sheet1Map1</styleUrl>
			<ExtendedData>
			</ExtendedData>
			<Point>
				<coordinates>-1.1836194,53.478869,0</coordinates>
			</Point>
		</Placemark>
		<Placemark>
			<name>671</name>
			<Snippet maxLines="0"></Snippet>
			<LookAt>
				<longitude>-3.7227198</longitude>
				<latitude>51.563969</latitude>
				<altitude>0</altitude>
				<heading>0</heading>
				<tilt>0</tilt>
				<range>1000</range>
				<altitudeMode>relativeToGround</altitudeMode>
			</LookAt>
			<styleUrl>#Sheet1Map1</styleUrl>
			<ExtendedData>
			</ExtendedData>
			<Point>
				<coordinates>-3.722719800000001,51.563969,0</coordinates>
			</Point>
		</Placemark>
		<Placemark>
			<name>672</name>
			<Snippet maxLines="0"></Snippet>
			<LookAt>
				<longitude>-3.7251884</longitude>
				<latitude>51.564769</latitude>
				<altitude>0</altitude>
				<heading>0</heading>
				<tilt>0</tilt>
				<range>1000</range>
				<altitudeMode>relativeToGround</altitudeMode>
			</LookAt>
			<styleUrl>#Sheet1Map1</styleUrl>
			<ExtendedData>
			</ExtendedData>
			<Point>
				<coordinates>-3.7251884,51.564769,0</coordinates>
			</Point>
		</Placemark>
		<Placemark>
			<name>673</name>
			<Snippet maxLines="0"></Snippet>
			<LookAt>
				<longitude>-3.245119</longitude>
				<latitude>51.887153</latitude>
				<altitude>0</altitude>
				<heading>0</heading>
				<tilt>0</tilt>
				<range>1000</range>
				<altitudeMode>relativeToGround</altitudeMode>
			</LookAt>
			<styleUrl>#Sheet1Map1</styleUrl>
			<ExtendedData>
			</ExtendedData>
			<Point>
				<coordinates>-3.245119,51.88715299999999,0</coordinates>
			</Point>
		</Placemark>
		<Placemark>
			<name>674N</name>
			<Snippet maxLines="0"></Snippet>
			<LookAt>
				<longitude>-3.195898</longitude>
				<latitude>51.907696</latitude>
				<altitude>0</altitude>
				<heading>0</heading>
				<tilt>0</tilt>
				<range>1000</range>
				<altitudeMode>relativeToGround</altitudeMode>
			</LookAt>
			<styleUrl>#Sheet1Map1</styleUrl>
			<ExtendedData>
			</ExtendedData>
			<Point>
				<coordinates>-3.195898,51.907696,0</coordinates>
			</Point>
		</Placemark>
		<Placemark>
			<name>674S</name>
			<Snippet maxLines="0"></Snippet>
			<LookAt>
				<longitude>-3.195898</longitude>
				<latitude>51.907696</latitude>
				<altitude>0</altitude>
				<heading>0</heading>
				<tilt>0</tilt>
				<range>1000</range>
				<altitudeMode>relativeToGround</altitudeMode>
			</LookAt>
			<styleUrl>#Sheet1Map1</styleUrl>
			<ExtendedData>
			</ExtendedData>
			<Point>
				<coordinates>-3.195898,51.907696,0</coordinates>
			</Point>
		</Placemark>
		<Placemark>
			<name>675</name>
			<Snippet maxLines="0"></Snippet>
			<LookAt>
				<longitude>-3.1954582</longitude>
				<latitude>51.908105</latitude>
				<altitude>0</altitude>
				<heading>0</heading>
				<tilt>0</tilt>
				<range>1000</range>
				<altitudeMode>relativeToGround</altitudeMode>
			</LookAt>
			<styleUrl>#Sheet1Map1</styleUrl>
			<ExtendedData>
			</ExtendedData>
			<Point>
				<coordinates>-3.1954582,51.908105,0</coordinates>
			</Point>
		</Placemark>
		<Placemark>
			<name>676</name>
			<Snippet maxLines="0"></Snippet>
			<LookAt>
				<longitude>-2.9190591</longitude>
				<latitude>51.773734</latitude>
				<altitude>0</altitude>
				<heading>0</heading>
				<tilt>0</tilt>
				<range>1000</range>
				<altitudeMode>relativeToGround</altitudeMode>
			</LookAt>
			<styleUrl>#Sheet1Map1</styleUrl>
			<ExtendedData>
			</ExtendedData>
			<Point>
				<coordinates>-2.9190591,51.773734,0</coordinates>
			</Point>
		</Placemark>
		<Placemark>
			<name>677</name>
			<Snippet maxLines="0"></Snippet>
			<LookAt>
				<longitude>-2.9194885</longitude>
				<latitude>51.77418</latitude>
				<altitude>0</altitude>
				<heading>0</heading>
				<tilt>0</tilt>
				<range>1000</range>
				<altitudeMode>relativeToGround</altitudeMode>
			</LookAt>
			<styleUrl>#Sheet1Map1</styleUrl>
			<ExtendedData>
			</ExtendedData>
			<Point>
				<coordinates>-2.9194885,51.77418,0</coordinates>
			</Point>
		</Placemark>
		<Placemark>
			<name>678N</name>
			<Snippet maxLines="0"></Snippet>
			<LookAt>
				<longitude>-2.9227503</longitude>
				<latitude>51.770666</latitude>
				<altitude>0</altitude>
				<heading>0</heading>
				<tilt>0</tilt>
				<range>1000</range>
				<altitudeMode>relativeToGround</altitudeMode>
			</LookAt>
			<styleUrl>#Sheet1Map1</styleUrl>
			<ExtendedData>
			</ExtendedData>
			<Point>
				<coordinates>-2.9227503,51.770666,0</coordinates>
			</Point>
		</Placemark>
		<Placemark>
			<name>678S</name>
			<Snippet maxLines="0"></Snippet>
			<LookAt>
				<longitude>-2.9227503</longitude>
				<latitude>51.770666</latitude>
				<altitude>0</altitude>
				<heading>0</heading>
				<tilt>0</tilt>
				<range>1000</range>
				<altitudeMode>relativeToGround</altitudeMode>
			</LookAt>
			<styleUrl>#Sheet1Map1</styleUrl>
			<ExtendedData>
			</ExtendedData>
			<Point>
				<coordinates>-2.9227503,51.770666,0</coordinates>
			</Point>
		</Placemark>
		<Placemark>
			<name>679</name>
			<Snippet maxLines="0"></Snippet>
			<LookAt>
				<longitude>-2.9256321</longitude>
				<latitude>51.774806</latitude>
				<altitude>0</altitude>
				<heading>0</heading>
				<tilt>0</tilt>
				<range>1000</range>
				<altitudeMode>relativeToGround</altitudeMode>
			</LookAt>
			<styleUrl>#Sheet1Map1</styleUrl>
			<ExtendedData>
			</ExtendedData>
			<Point>
				<coordinates>-2.9256321,51.774806,0</coordinates>
			</Point>
		</Placemark>
		<Placemark>
			<name>680E</name>
			<Snippet maxLines="0"></Snippet>
			<LookAt>
				<longitude>-2.1172858</longitude>
				<latitude>52.42217</latitude>
				<altitude>0</altitude>
				<heading>0</heading>
				<tilt>0</tilt>
				<range>1000</range>
				<altitudeMode>relativeToGround</altitudeMode>
			</LookAt>
			<styleUrl>#Sheet1Map1</styleUrl>
			<ExtendedData>
			</ExtendedData>
			<Point>
				<coordinates>-2.1172858,52.42217,0</coordinates>
			</Point>
		</Placemark>
		<Placemark>
			<name>680S</name>
			<Snippet maxLines="0"></Snippet>
			<LookAt>
				<longitude>-2.1172858</longitude>
				<latitude>52.42217</latitude>
				<altitude>0</altitude>
				<heading>0</heading>
				<tilt>0</tilt>
				<range>1000</range>
				<altitudeMode>relativeToGround</altitudeMode>
			</LookAt>
			<styleUrl>#Sheet1Map1</styleUrl>
			<ExtendedData>
			</ExtendedData>
			<Point>
				<coordinates>-2.1172858,52.42217,0</coordinates>
			</Point>
		</Placemark>
		<Placemark>
			<name>680W</name>
			<Snippet maxLines="0"></Snippet>
			<LookAt>
				<longitude>-2.1172858</longitude>
				<latitude>52.42217</latitude>
				<altitude>0</altitude>
				<heading>0</heading>
				<tilt>0</tilt>
				<range>1000</range>
				<altitudeMode>relativeToGround</altitudeMode>
			</LookAt>
			<styleUrl>#Sheet1Map1</styleUrl>
			<ExtendedData>
			</ExtendedData>
			<Point>
				<coordinates>-2.1172858,52.42217,0</coordinates>
			</Point>
		</Placemark>
		<Placemark>
			<name>681NE</name>
			<Snippet maxLines="0"></Snippet>
			<LookAt>
				<longitude>-2.1112434</longitude>
				<latitude>52.422715</latitude>
				<altitude>0</altitude>
				<heading>0</heading>
				<tilt>0</tilt>
				<range>1000</range>
				<altitudeMode>relativeToGround</altitudeMode>
			</LookAt>
			<styleUrl>#Sheet1Map1</styleUrl>
			<ExtendedData>
			</ExtendedData>
			<Point>
				<coordinates>-2.1112434,52.422715,0</coordinates>
			</Point>
		</Placemark>
		<Placemark>
			<name>681SE</name>
			<Snippet maxLines="0"></Snippet>
			<LookAt>
				<longitude>-2.1112434</longitude>
				<latitude>52.422715</latitude>
				<altitude>0</altitude>
				<heading>0</heading>
				<tilt>0</tilt>
				<range>1000</range>
				<altitudeMode>relativeToGround</altitudeMode>
			</LookAt>
			<styleUrl>#Sheet1Map1</styleUrl>
			<ExtendedData>
			</ExtendedData>
			<Point>
				<coordinates>-2.1112434,52.422715,0</coordinates>
			</Point>
		</Placemark>
		<Placemark>
			<name>682</name>
			<Snippet maxLines="0"></Snippet>
			<LookAt>
				<longitude>-2.1064058</longitude>
				<latitude>52.422846</latitude>
				<altitude>0</altitude>
				<heading>0</heading>
				<tilt>0</tilt>
				<range>1000</range>
				<altitudeMode>relativeToGround</altitudeMode>
			</LookAt>
			<styleUrl>#Sheet1Map1</styleUrl>
			<ExtendedData>
			</ExtendedData>
			<Point>
				<coordinates>-2.1064058,52.42284599999999,0</coordinates>
			</Point>
		</Placemark>
		<Placemark>
			<name>683</name>
			<Snippet maxLines="0"></Snippet>
			<LookAt>
				<longitude>-2.1151118</longitude>
				<latitude>52.428717</latitude>
				<altitude>0</altitude>
				<heading>0</heading>
				<tilt>0</tilt>
				<range>1000</range>
				<altitudeMode>relativeToGround</altitudeMode>
			</LookAt>
			<styleUrl>#Sheet1Map1</styleUrl>
			<ExtendedData>
			</ExtendedData>
			<Point>
				<coordinates>-2.1151118,52.42871700000001,0</coordinates>
			</Point>
		</Placemark>
		<Placemark>
			<name>684E</name>
			<Snippet maxLines="0"></Snippet>
			<LookAt>
				<longitude>-2.3134413</longitude>
				<latitude>52.371414</latitude>
				<altitude>0</altitude>
				<heading>0</heading>
				<tilt>0</tilt>
				<range>1000</range>
				<altitudeMode>relativeToGround</altitudeMode>
			</LookAt>
			<styleUrl>#Sheet1Map1</styleUrl>
			<ExtendedData>
			</ExtendedData>
			<Point>
				<coordinates>-2.3134413,52.371414,0</coordinates>
			</Point>
		</Placemark>
		<Placemark>
			<name>684N</name>
			<Snippet maxLines="0"></Snippet>
			<LookAt>
				<longitude>-2.3134413</longitude>
				<latitude>52.371414</latitude>
				<altitude>0</altitude>
				<heading>0</heading>
				<tilt>0</tilt>
				<range>1000</range>
				<altitudeMode>relativeToGround</altitudeMode>
			</LookAt>
			<styleUrl>#Sheet1Map1</styleUrl>
			<ExtendedData>
			</ExtendedData>
			<Point>
				<coordinates>-2.3134413,52.371414,0</coordinates>
			</Point>
		</Placemark>
		<Placemark>
			<name>684S</name>
			<Snippet maxLines="0"></Snippet>
			<LookAt>
				<longitude>-2.3134413</longitude>
				<latitude>52.371414</latitude>
				<altitude>0</altitude>
				<heading>0</heading>
				<tilt>0</tilt>
				<range>1000</range>
				<altitudeMode>relativeToGround</altitudeMode>
			</LookAt>
			<styleUrl>#Sheet1Map1</styleUrl>
			<ExtendedData>
			</ExtendedData>
			<Point>
				<coordinates>-2.3134413,52.371414,0</coordinates>
			</Point>
		</Placemark>
		<Placemark>
			<name>684W</name>
			<Snippet maxLines="0"></Snippet>
			<LookAt>
				<longitude>-2.3134413</longitude>
				<latitude>52.371414</latitude>
				<altitude>0</altitude>
				<heading>0</heading>
				<tilt>0</tilt>
				<range>1000</range>
				<altitudeMode>relativeToGround</altitudeMode>
			</LookAt>
			<styleUrl>#Sheet1Map1</styleUrl>
			<ExtendedData>
			</ExtendedData>
			<Point>
				<coordinates>-2.3134413,52.371414,0</coordinates>
			</Point>
		</Placemark>
		<Placemark>
			<name>690</name>
			<Snippet maxLines="0"></Snippet>
			<LookAt>
				<longitude>-2.3133827</longitude>
				<latitude>52.371441</latitude>
				<altitude>0</altitude>
				<heading>0</heading>
				<tilt>0</tilt>
				<range>1000</range>
				<altitudeMode>relativeToGround</altitudeMode>
			</LookAt>
			<styleUrl>#Sheet1Map1</styleUrl>
			<ExtendedData>
			</ExtendedData>
			<Point>
				<coordinates>-2.3133827,52.371441,0</coordinates>
			</Point>
		</Placemark>
		<Placemark>
			<name>685N</name>
			<Snippet maxLines="0"></Snippet>
			<LookAt>
				<longitude>-2.7059762</longitude>
				<latitude>52.808143</latitude>
				<altitude>0</altitude>
				<heading>0</heading>
				<tilt>0</tilt>
				<range>1000</range>
				<altitudeMode>relativeToGround</altitudeMode>
			</LookAt>
			<styleUrl>#Sheet1Map1</styleUrl>
			<ExtendedData>
			</ExtendedData>
			<Point>
				<coordinates>-2.7059762,52.808143,0</coordinates>
			</Point>
		</Placemark>
		<Placemark>
			<name>685S</name>
			<Snippet maxLines="0"></Snippet>
			<LookAt>
				<longitude>-2.7059762</longitude>
				<latitude>52.808143</latitude>
				<altitude>0</altitude>
				<heading>0</heading>
				<tilt>0</tilt>
				<range>1000</range>
				<altitudeMode>relativeToGround</altitudeMode>
			</LookAt>
			<styleUrl>#Sheet1Map1</styleUrl>
			<ExtendedData>
			</ExtendedData>
			<Point>
				<coordinates>-2.7059762,52.808143,0</coordinates>
			</Point>
		</Placemark>
		<Placemark>
			<name>686</name>
			<Snippet maxLines="0"></Snippet>
			<LookAt>
				<longitude>-2.7050404</longitude>
				<latitude>52.808068</latitude>
				<altitude>0</altitude>
				<heading>0</heading>
				<tilt>0</tilt>
				<range>1000</range>
				<altitudeMode>relativeToGround</altitudeMode>
			</LookAt>
			<styleUrl>#Sheet1Map1</styleUrl>
			<ExtendedData>
			</ExtendedData>
			<Point>
				<coordinates>-2.7050404,52.80806800000001,0</coordinates>
			</Point>
		</Placemark>
		<Placemark>
			<name>687</name>
			<Snippet maxLines="0"></Snippet>
			<LookAt>
				<longitude>-2.8287803</longitude>
				<latitude>52.073752</latitude>
				<altitude>0</altitude>
				<heading>0</heading>
				<tilt>0</tilt>
				<range>1000</range>
				<altitudeMode>relativeToGround</altitudeMode>
			</LookAt>
			<styleUrl>#Sheet1Map1</styleUrl>
			<ExtendedData>
			</ExtendedData>
			<Point>
				<coordinates>-2.8287803,52.07375199999999,0</coordinates>
			</Point>
		</Placemark>
		<Placemark>
			<name>688</name>
			<Snippet maxLines="0"></Snippet>
			<LookAt>
				<longitude>-3.355568</longitude>
				<latitude>53.140546</latitude>
				<altitude>0</altitude>
				<heading>0</heading>
				<tilt>0</tilt>
				<range>1000</range>
				<altitudeMode>relativeToGround</altitudeMode>
			</LookAt>
			<styleUrl>#Sheet1Map1</styleUrl>
			<ExtendedData>
			</ExtendedData>
			<Point>
				<coordinates>-3.355568,53.140546,0</coordinates>
			</Point>
		</Placemark>
		<Placemark>
			<name>689</name>
			<Snippet maxLines="0"></Snippet>
			<LookAt>
				<longitude>-3.355568</longitude>
				<latitude>53.140546</latitude>
				<altitude>0</altitude>
				<heading>0</heading>
				<tilt>0</tilt>
				<range>1000</range>
				<altitudeMode>relativeToGround</altitudeMode>
			</LookAt>
			<styleUrl>#Sheet1Map1</styleUrl>
			<ExtendedData>
			</ExtendedData>
			<Point>
				<coordinates>-3.355568,53.140546,0</coordinates>
			</Point>
		</Placemark>
		<Placemark>
			<name>691</name>
			<Snippet maxLines="0"></Snippet>
			<LookAt>
				<longitude>-0.25400339</longitude>
				<latitude>51.104325</latitude>
				<altitude>0</altitude>
				<heading>0</heading>
				<tilt>0</tilt>
				<range>1000</range>
				<altitudeMode>relativeToGround</altitudeMode>
			</LookAt>
			<styleUrl>#Sheet1Map1</styleUrl>
			<ExtendedData>
			</ExtendedData>
			<Point>
				<coordinates>-0.25400339,51.104325,0</coordinates>
			</Point>
		</Placemark>
		<Placemark>
			<name>692</name>
			<Snippet maxLines="0"></Snippet>
			<LookAt>
				<longitude>-0.25266829</longitude>
				<latitude>51.104881</latitude>
				<altitude>0</altitude>
				<heading>0</heading>
				<tilt>0</tilt>
				<range>1000</range>
				<altitudeMode>relativeToGround</altitudeMode>
			</LookAt>
			<styleUrl>#Sheet1Map1</styleUrl>
			<ExtendedData>
			</ExtendedData>
			<Point>
				<coordinates>-0.25266829,51.10488100000001,0</coordinates>
			</Point>
		</Placemark>
		<Placemark>
			<name>693E</name>
			<Snippet maxLines="0"></Snippet>
			<LookAt>
				<longitude>-1.2843805</longitude>
				<latitude>50.898319</latitude>
				<altitude>0</altitude>
				<heading>0</heading>
				<tilt>0</tilt>
				<range>1000</range>
				<altitudeMode>relativeToGround</altitudeMode>
			</LookAt>
			<styleUrl>#Sheet1Map1</styleUrl>
			<ExtendedData>
			</ExtendedData>
			<Point>
				<coordinates>-1.2843805,50.89831900000001,0</coordinates>
			</Point>
		</Placemark>
		<Placemark>
			<name>693W</name>
			<Snippet maxLines="0"></Snippet>
			<LookAt>
				<longitude>-1.2843805</longitude>
				<latitude>50.898319</latitude>
				<altitude>0</altitude>
				<heading>0</heading>
				<tilt>0</tilt>
				<range>1000</range>
				<altitudeMode>relativeToGround</altitudeMode>
			</LookAt>
			<styleUrl>#Sheet1Map1</styleUrl>
			<ExtendedData>
			</ExtendedData>
			<Point>
				<coordinates>-1.2843805,50.89831900000001,0</coordinates>
			</Point>
		</Placemark>
		<Placemark>
			<name>694</name>
			<Snippet maxLines="0"></Snippet>
			<LookAt>
				<longitude>-1.2844251</longitude>
				<latitude>50.898193</latitude>
				<altitude>0</altitude>
				<heading>0</heading>
				<tilt>0</tilt>
				<range>1000</range>
				<altitudeMode>relativeToGround</altitudeMode>
			</LookAt>
			<styleUrl>#Sheet1Map1</styleUrl>
			<ExtendedData>
			</ExtendedData>
			<Point>
				<coordinates>-1.2844251,50.898193,0</coordinates>
			</Point>
		</Placemark>
		<Placemark>
			<name>695</name>
			<Snippet maxLines="0"></Snippet>
			<LookAt>
				<longitude>-3.1099552</longitude>
				<latitude>51.576195</latitude>
				<altitude>0</altitude>
				<heading>0</heading>
				<tilt>0</tilt>
				<range>1000</range>
				<altitudeMode>relativeToGround</altitudeMode>
			</LookAt>
			<styleUrl>#Sheet1Map1</styleUrl>
			<ExtendedData>
			</ExtendedData>
			<Point>
				<coordinates>-3.1099552,51.57619500000001,0</coordinates>
			</Point>
		</Placemark>
		<Placemark>
			<name>696E</name>
			<Snippet maxLines="0"></Snippet>
			<LookAt>
				<longitude>-2.8279306</longitude>
				<latitude>52.074352</latitude>
				<altitude>0</altitude>
				<heading>0</heading>
				<tilt>0</tilt>
				<range>1000</range>
				<altitudeMode>relativeToGround</altitudeMode>
			</LookAt>
			<styleUrl>#Sheet1Map1</styleUrl>
			<ExtendedData>
			</ExtendedData>
			<Point>
				<coordinates>-2.827930600000001,52.074352,0</coordinates>
			</Point>
		</Placemark>
		<Placemark>
			<name>696W</name>
			<Snippet maxLines="0"></Snippet>
			<LookAt>
				<longitude>-2.8279306</longitude>
				<latitude>52.074352</latitude>
				<altitude>0</altitude>
				<heading>0</heading>
				<tilt>0</tilt>
				<range>1000</range>
				<altitudeMode>relativeToGround</altitudeMode>
			</LookAt>
			<styleUrl>#Sheet1Map1</styleUrl>
			<ExtendedData>
			</ExtendedData>
			<Point>
				<coordinates>-2.827930600000001,52.074352,0</coordinates>
			</Point>
		</Placemark>
		<Placemark>
			<name>697</name>
			<Snippet maxLines="0"></Snippet>
			<LookAt>
				<longitude>-2.8266774</longitude>
				<latitude>52.074441</latitude>
				<altitude>0</altitude>
				<heading>0</heading>
				<tilt>0</tilt>
				<range>1000</range>
				<altitudeMode>relativeToGround</altitudeMode>
			</LookAt>
			<styleUrl>#Sheet1Map1</styleUrl>
			<ExtendedData>
			</ExtendedData>
			<Point>
				<coordinates>-2.8266774,52.074441,0</coordinates>
			</Point>
		</Placemark>
		<Placemark>
			<name>698</name>
			<Snippet maxLines="0"></Snippet>
			<LookAt>
				<longitude>-2.5661643</longitude>
				<latitude>52.05497</latitude>
				<altitude>0</altitude>
				<heading>0</heading>
				<tilt>0</tilt>
				<range>1000</range>
				<altitudeMode>relativeToGround</altitudeMode>
			</LookAt>
			<styleUrl>#Sheet1Map1</styleUrl>
			<ExtendedData>
			</ExtendedData>
			<Point>
				<coordinates>-2.5661643,52.05497,0</coordinates>
			</Point>
		</Placemark>
		<Placemark>
			<name>699</name>
			<Snippet maxLines="0"></Snippet>
			<LookAt>
				<longitude>-2.5796345</longitude>
				<latitude>52.045527</latitude>
				<altitude>0</altitude>
				<heading>0</heading>
				<tilt>0</tilt>
				<range>1000</range>
				<altitudeMode>relativeToGround</altitudeMode>
			</LookAt>
			<styleUrl>#Sheet1Map1</styleUrl>
			<ExtendedData>
			</ExtendedData>
			<Point>
				<coordinates>-2.5796345,52.045527,0</coordinates>
			</Point>
		</Placemark>
		<Placemark>
			<name>700</name>
			<Snippet maxLines="0"></Snippet>
			<LookAt>
				<longitude>-2.5896346</longitude>
				<latitude>52.055304</latitude>
				<altitude>0</altitude>
				<heading>0</heading>
				<tilt>0</tilt>
				<range>1000</range>
				<altitudeMode>relativeToGround</altitudeMode>
			</LookAt>
			<styleUrl>#Sheet1Map1</styleUrl>
			<ExtendedData>
			</ExtendedData>
			<Point>
				<coordinates>-2.5896346,52.055304,0</coordinates>
			</Point>
		</Placemark>
		<Placemark>
			<name>701</name>
			<Snippet maxLines="0"></Snippet>
			<LookAt>
				<longitude>-2.5896057</longitude>
				<latitude>52.055323</latitude>
				<altitude>0</altitude>
				<heading>0</heading>
				<tilt>0</tilt>
				<range>1000</range>
				<altitudeMode>relativeToGround</altitudeMode>
			</LookAt>
			<styleUrl>#Sheet1Map1</styleUrl>
			<ExtendedData>
			</ExtendedData>
			<Point>
				<coordinates>-2.5896057,52.055323,0</coordinates>
			</Point>
		</Placemark>
		<Placemark>
			<name>707</name>
			<Snippet maxLines="0"></Snippet>
			<LookAt>
				<longitude>-3.0376869</longitude>
				<latitude>51.890397</latitude>
				<altitude>0</altitude>
				<heading>0</heading>
				<tilt>0</tilt>
				<range>1000</range>
				<altitudeMode>relativeToGround</altitudeMode>
			</LookAt>
			<styleUrl>#Sheet1Map1</styleUrl>
			<ExtendedData>
			</ExtendedData>
			<Point>
				<coordinates>-3.037686900000001,51.890397,0</coordinates>
			</Point>
		</Placemark>
		<Placemark>
			<name>800</name>
			<Snippet maxLines="0"></Snippet>
			<LookAt>
				<longitude>-0.70575</longitude>
				<latitude>50.86863</latitude>
				<altitude>0</altitude>
				<heading>0</heading>
				<tilt>0</tilt>
				<range>1000</range>
				<altitudeMode>relativeToGround</altitudeMode>
			</LookAt>
			<styleUrl>#Sheet1Map1</styleUrl>
			<ExtendedData>
			</ExtendedData>
			<Point>
				<coordinates>-0.70575,50.86863,0</coordinates>
			</Point>
		</Placemark>
		<Placemark>
			<name>804</name>
			<Snippet maxLines="0"></Snippet>
			<LookAt>
				<longitude>-0.7175</longitude>
				<latitude>50.86636</latitude>
				<altitude>0</altitude>
				<heading>0</heading>
				<tilt>0</tilt>
				<range>1000</range>
				<altitudeMode>relativeToGround</altitudeMode>
			</LookAt>
			<styleUrl>#Sheet1Map1</styleUrl>
			<ExtendedData>
			</ExtendedData>
			<Point>
				<coordinates>-0.7175,50.86636,0</coordinates>
			</Point>
		</Placemark>
		<Placemark>
			<name>807</name>
			<Snippet maxLines="0"></Snippet>
			<LookAt>
				<longitude>-1.34481</longitude>
				<latitude>50.65015</latitude>
				<altitude>0</altitude>
				<heading>0</heading>
				<tilt>0</tilt>
				<range>1000</range>
				<altitudeMode>relativeToGround</altitudeMode>
			</LookAt>
			<styleUrl>#Sheet1Map1</styleUrl>
			<ExtendedData>
			</ExtendedData>
			<Point>
				<coordinates>-1.34481,50.65015,0</coordinates>
			</Point>
		</Placemark>
		<Placemark>
			<name>809</name>
			<Snippet maxLines="0"></Snippet>
			<LookAt>
				<longitude>-1.27526</longitude>
				<latitude>50.68242</latitude>
				<altitude>0</altitude>
				<heading>0</heading>
				<tilt>0</tilt>
				<range>1000</range>
				<altitudeMode>relativeToGround</altitudeMode>
			</LookAt>
			<styleUrl>#Sheet1Map1</styleUrl>
			<ExtendedData>
			</ExtendedData>
			<Point>
				<coordinates>-1.27526,50.68242,0</coordinates>
			</Point>
		</Placemark>
		<Placemark>
			<name>810</name>
			<Snippet maxLines="0"></Snippet>
			<LookAt>
				<longitude>-1.27526</longitude>
				<latitude>50.68242</latitude>
				<altitude>0</altitude>
				<heading>0</heading>
				<tilt>0</tilt>
				<range>1000</range>
				<altitudeMode>relativeToGround</altitudeMode>
			</LookAt>
			<styleUrl>#Sheet1Map1</styleUrl>
			<ExtendedData>
			</ExtendedData>
			<Point>
				<coordinates>-1.27526,50.68242,0</coordinates>
			</Point>
		</Placemark>
		<Placemark>
			<name>811</name>
			<Snippet maxLines="0"></Snippet>
			<LookAt>
				<longitude>-1.27509</longitude>
				<latitude>50.68226</latitude>
				<altitude>0</altitude>
				<heading>0</heading>
				<tilt>0</tilt>
				<range>1000</range>
				<altitudeMode>relativeToGround</altitudeMode>
			</LookAt>
			<styleUrl>#Sheet1Map1</styleUrl>
			<ExtendedData>
			</ExtendedData>
			<Point>
				<coordinates>-1.27509,50.68226000000001,0</coordinates>
			</Point>
		</Placemark>
		<Placemark>
			<name>812</name>
			<Snippet maxLines="0"></Snippet>
			<LookAt>
				<longitude>-1.27542</longitude>
				<latitude>50.6824</latitude>
				<altitude>0</altitude>
				<heading>0</heading>
				<tilt>0</tilt>
				<range>1000</range>
				<altitudeMode>relativeToGround</altitudeMode>
			</LookAt>
			<styleUrl>#Sheet1Map1</styleUrl>
			<ExtendedData>
			</ExtendedData>
			<Point>
				<coordinates>-1.27542,50.68239999999999,0</coordinates>
			</Point>
		</Placemark>
		<Placemark>
			<name>827E</name>
			<Snippet maxLines="0"></Snippet>
			<LookAt>
				<longitude>-1.99773</longitude>
				<latitude>51.08533</latitude>
				<altitude>0</altitude>
				<heading>0</heading>
				<tilt>0</tilt>
				<range>1000</range>
				<altitudeMode>relativeToGround</altitudeMode>
			</LookAt>
			<styleUrl>#Sheet1Map1</styleUrl>
			<ExtendedData>
			</ExtendedData>
			<Point>
				<coordinates>-1.99773,51.08533,0</coordinates>
			</Point>
		</Placemark>
		<Placemark>
			<name>828N</name>
			<Snippet maxLines="0"></Snippet>
			<LookAt>
				<longitude>-1.99798</longitude>
				<latitude>51.08576</latitude>
				<altitude>0</altitude>
				<heading>0</heading>
				<tilt>0</tilt>
				<range>1000</range>
				<altitudeMode>relativeToGround</altitudeMode>
			</LookAt>
			<styleUrl>#Sheet1Map1</styleUrl>
			<ExtendedData>
			</ExtendedData>
			<Point>
				<coordinates>-1.99798,51.08576,0</coordinates>
			</Point>
		</Placemark>
		<Placemark>
			<name>828S</name>
			<Snippet maxLines="0"></Snippet>
			<LookAt>
				<longitude>-1.99798</longitude>
				<latitude>51.08576</latitude>
				<altitude>0</altitude>
				<heading>0</heading>
				<tilt>0</tilt>
				<range>1000</range>
				<altitudeMode>relativeToGround</altitudeMode>
			</LookAt>
			<styleUrl>#Sheet1Map1</styleUrl>
			<ExtendedData>
			</ExtendedData>
			<Point>
				<coordinates>-1.99798,51.08576,0</coordinates>
			</Point>
		</Placemark>
		<Placemark>
			<name>T10</name>
			<Snippet maxLines="0"></Snippet>
			<LookAt>
				<longitude>-2.4282135</longitude>
				<latitude>51.637597</latitude>
				<altitude>0</altitude>
				<heading>0</heading>
				<tilt>0</tilt>
				<range>1000</range>
				<altitudeMode>relativeToGround</altitudeMode>
			</LookAt>
			<styleUrl>#Sheet1Map1</styleUrl>
			<ExtendedData>
			</ExtendedData>
			<Point>
				<coordinates>-2.4282135,51.637597,0</coordinates>
			</Point>
		</Placemark>
		<Placemark>
			<name>T11</name>
			<Snippet maxLines="0"></Snippet>
			<LookAt>
				<longitude>-2.4282135</longitude>
				<latitude>51.637597</latitude>
				<altitude>0</altitude>
				<heading>0</heading>
				<tilt>0</tilt>
				<range>1000</range>
				<altitudeMode>relativeToGround</altitudeMode>
			</LookAt>
			<styleUrl>#Sheet1Map1</styleUrl>
			<ExtendedData>
			</ExtendedData>
			<Point>
				<coordinates>-2.4282135,51.637597,0</coordinates>
			</Point>
		</Placemark>
		<Placemark>
			<name>FTT01</name>
			<Snippet maxLines="0"></Snippet>
			<LookAt>
				<longitude>-2.7304695</longitude>
				<latitude>51.991454</latitude>
				<altitude>0</altitude>
				<heading>0</heading>
				<tilt>0</tilt>
				<range>1000</range>
				<altitudeMode>relativeToGround</altitudeMode>
			</LookAt>
			<styleUrl>#Sheet1Map22</styleUrl>
			<ExtendedData>
			</ExtendedData>
			<Point>
				<coordinates>-2.7304695,51.991454,0</coordinates>
			</Point>
		</Placemark>
		<Placemark>
			<name>FTT02</name>
			<Snippet maxLines="0"></Snippet>
			<LookAt>
				<longitude>-4.9713366</longitude>
				<latitude>50.340887</latitude>
				<altitude>0</altitude>
				<heading>0</heading>
				<tilt>0</tilt>
				<range>1000</range>
				<altitudeMode>relativeToGround</altitudeMode>
			</LookAt>
			<styleUrl>#Sheet1Map22</styleUrl>
			<ExtendedData>
			</ExtendedData>
			<Point>
				<coordinates>-4.9713366,50.340887,0</coordinates>
			</Point>
		</Placemark>
		<Placemark>
			<name>FTT03</name>
			<Snippet maxLines="0"></Snippet>
			<LookAt>
				<longitude>1.0498087</longitude>
				<latitude>51.96575</latitude>
				<altitude>0</altitude>
				<heading>0</heading>
				<tilt>0</tilt>
				<range>1000</range>
				<altitudeMode>relativeToGround</altitudeMode>
			</LookAt>
			<styleUrl>#Sheet1Map22</styleUrl>
			<ExtendedData>
			</ExtendedData>
			<Point>
				<coordinates>1.0498087,51.96575,0</coordinates>
			</Point>
		</Placemark>
		<Placemark>
			<name>FTT04</name>
			<Snippet maxLines="0"></Snippet>
			<LookAt>
				<longitude>1.0396282</longitude>
				<latitude>51.96721</latitude>
				<altitude>0</altitude>
				<heading>0</heading>
				<tilt>0</tilt>
				<range>1000</range>
				<altitudeMode>relativeToGround</altitudeMode>
			</LookAt>
			<styleUrl>#Sheet1Map22</styleUrl>
			<ExtendedData>
			</ExtendedData>
			<Point>
				<coordinates>1.0396282,51.96721,0</coordinates>
			</Point>
		</Placemark>
		<Placemark>
			<name>FTT05</name>
			<Snippet maxLines="0"></Snippet>
			<LookAt>
				<longitude>-2.8417484</longitude>
				<latitude>51.981252</latitude>
				<altitude>0</altitude>
				<heading>0</heading>
				<tilt>0</tilt>
				<range>1000</range>
				<altitudeMode>relativeToGround</altitudeMode>
			</LookAt>
			<styleUrl>#Sheet1Map22</styleUrl>
			<ExtendedData>
			</ExtendedData>
			<Point>
				<coordinates>-2.8417484,51.981252,0</coordinates>
			</Point>
		</Placemark>
		<Placemark>
			<name>FTT06</name>
			<Snippet maxLines="0"></Snippet>
			<LookAt>
				<longitude>-2.8401247</longitude>
				<latitude>51.98085</latitude>
				<altitude>0</altitude>
				<heading>0</heading>
				<tilt>0</tilt>
				<range>1000</range>
				<altitudeMode>relativeToGround</altitudeMode>
			</LookAt>
			<styleUrl>#Sheet1Map22</styleUrl>
			<ExtendedData>
			</ExtendedData>
			<Point>
				<coordinates>-2.8401247,51.98085,0</coordinates>
			</Point>
		</Placemark>
		<Placemark>
			<name>FTT07</name>
			<Snippet maxLines="0"></Snippet>
			<LookAt>
				<longitude>-3.4959755</longitude>
				<latitude>50.625163</latitude>
				<altitude>0</altitude>
				<heading>0</heading>
				<tilt>0</tilt>
				<range>1000</range>
				<altitudeMode>relativeToGround</altitudeMode>
			</LookAt>
			<styleUrl>#Sheet1Map22</styleUrl>
			<ExtendedData>
			</ExtendedData>
			<Point>
				<coordinates>-3.4959755,50.625163,0</coordinates>
			</Point>
		</Placemark>
		<Placemark>
			<name>FTT08</name>
			<Snippet maxLines="0"></Snippet>
			<LookAt>
				<longitude>-2.5088449</longitude>
				<latitude>51.779543</latitude>
				<altitude>0</altitude>
				<heading>0</heading>
				<tilt>0</tilt>
				<range>1000</range>
				<altitudeMode>relativeToGround</altitudeMode>
			</LookAt>
			<styleUrl>#Sheet1Map22</styleUrl>
			<ExtendedData>
			</ExtendedData>
			<Point>
				<coordinates>-2.5088449,51.779543,0</coordinates>
			</Point>
		</Placemark>
		<Placemark>
			<name>FTT09</name>
			<Snippet maxLines="0"></Snippet>
			<LookAt>
				<longitude>-4.6279047</longitude>
				<latitude>50.420105</latitude>
				<altitude>0</altitude>
				<heading>0</heading>
				<tilt>0</tilt>
				<range>1000</range>
				<altitudeMode>relativeToGround</altitudeMode>
			</LookAt>
			<styleUrl>#Sheet1Map22</styleUrl>
			<ExtendedData>
			</ExtendedData>
			<Point>
				<coordinates>-4.6279047,50.420105,0</coordinates>
			</Point>
		</Placemark>
		<Placemark>
			<name>FTT10</name>
			<Snippet maxLines="0"></Snippet>
			<LookAt>
				<longitude>-4.60374</longitude>
				<latitude>50.419749</latitude>
				<altitude>0</altitude>
				<heading>0</heading>
				<tilt>0</tilt>
				<range>1000</range>
				<altitudeMode>relativeToGround</altitudeMode>
			</LookAt>
			<styleUrl>#Sheet1Map22</styleUrl>
			<ExtendedData>
			</ExtendedData>
			<Point>
				<coordinates>-4.60374,50.419749,0</coordinates>
			</Point>
		</Placemark>
		<Placemark>
			<name>FTT11</name>
			<Snippet maxLines="0"></Snippet>
			<LookAt>
				<longitude>0.89491822</longitude>
				<latitude>51.960489</latitude>
				<altitude>0</altitude>
				<heading>0</heading>
				<tilt>0</tilt>
				<range>1000</range>
				<altitudeMode>relativeToGround</altitudeMode>
			</LookAt>
			<styleUrl>#Sheet1Map22</styleUrl>
			<ExtendedData>
			</ExtendedData>
			<Point>
				<coordinates>0.89491822,51.960489,0</coordinates>
			</Point>
		</Placemark>
		<Placemark>
			<name>FTT12</name>
			<Snippet maxLines="0"></Snippet>
			<LookAt>
				<longitude>-2.8691228</longitude>
				<latitude>52.015884</latitude>
				<altitude>0</altitude>
				<heading>0</heading>
				<tilt>0</tilt>
				<range>1000</range>
				<altitudeMode>relativeToGround</altitudeMode>
			</LookAt>
			<styleUrl>#Sheet1Map22</styleUrl>
			<ExtendedData>
			</ExtendedData>
			<Point>
				<coordinates>-2.8691228,52.01588400000001,0</coordinates>
			</Point>
		</Placemark>
		<Placemark>
			<name>FTT13</name>
			<Snippet maxLines="0"></Snippet>
			<LookAt>
				<longitude>-2.86999</longitude>
				<latitude>52.015518</latitude>
				<altitude>0</altitude>
				<heading>0</heading>
				<tilt>0</tilt>
				<range>1000</range>
				<altitudeMode>relativeToGround</altitudeMode>
			</LookAt>
			<styleUrl>#Sheet1Map22</styleUrl>
			<ExtendedData>
			</ExtendedData>
			<Point>
				<coordinates>-2.86999,52.015518,0</coordinates>
			</Point>
		</Placemark>
		<Placemark>
			<name>FTT14</name>
			<Snippet maxLines="0"></Snippet>
			<LookAt>
				<longitude>-2.54167</longitude>
				<latitude>51.835852</latitude>
				<altitude>0</altitude>
				<heading>0</heading>
				<tilt>0</tilt>
				<range>1000</range>
				<altitudeMode>relativeToGround</altitudeMode>
			</LookAt>
			<styleUrl>#Sheet1Map22</styleUrl>
			<ExtendedData>
			</ExtendedData>
			<Point>
				<coordinates>-2.54167,51.835852,0</coordinates>
			</Point>
		</Placemark>
		<Placemark>
			<name>FTT17</name>
			<Snippet maxLines="0"></Snippet>
			<LookAt>
				<longitude>-3.2106295</longitude>
				<latitude>52.750513</latitude>
				<altitude>0</altitude>
				<heading>0</heading>
				<tilt>0</tilt>
				<range>1000</range>
				<altitudeMode>relativeToGround</altitudeMode>
			</LookAt>
			<styleUrl>#Sheet1Map22</styleUrl>
			<ExtendedData>
			</ExtendedData>
			<Point>
				<coordinates>-3.2106295,52.75051300000001,0</coordinates>
			</Point>
		</Placemark>
		<Placemark>
			<name>FTT18</name>
			<Snippet maxLines="0"></Snippet>
			<LookAt>
				<longitude>-3.2128496</longitude>
				<latitude>52.749897</latitude>
				<altitude>0</altitude>
				<heading>0</heading>
				<tilt>0</tilt>
				<range>1000</range>
				<altitudeMode>relativeToGround</altitudeMode>
			</LookAt>
			<styleUrl>#Sheet1Map22</styleUrl>
			<ExtendedData>
			</ExtendedData>
			<Point>
				<coordinates>-3.212849600000001,52.74989699999999,0</coordinates>
			</Point>
		</Placemark>
		<Placemark>
			<name>FTT19</name>
			<Snippet maxLines="0"></Snippet>
			<LookAt>
				<longitude>-3.2108306</longitude>
				<latitude>52.750286</latitude>
				<altitude>0</altitude>
				<heading>0</heading>
				<tilt>0</tilt>
				<range>1000</range>
				<altitudeMode>relativeToGround</altitudeMode>
			</LookAt>
			<styleUrl>#Sheet1Map22</styleUrl>
			<ExtendedData>
			</ExtendedData>
			<Point>
				<coordinates>-3.2108306,52.750286,0</coordinates>
			</Point>
		</Placemark>
		<Placemark>
			<name>FTT20</name>
			<Snippet maxLines="0"></Snippet>
			<LookAt>
				<longitude>-1.1345856</longitude>
				<latitude>53.051139</latitude>
				<altitude>0</altitude>
				<heading>0</heading>
				<tilt>0</tilt>
				<range>1000</range>
				<altitudeMode>relativeToGround</altitudeMode>
			</LookAt>
			<styleUrl>#Sheet1Map22</styleUrl>
			<ExtendedData>
			</ExtendedData>
			<Point>
				<coordinates>-1.1345856,53.051139,0</coordinates>
			</Point>
		</Placemark>
		<Placemark>
			<name>FTT21</name>
			<Snippet maxLines="0"></Snippet>
			<LookAt>
				<longitude>0.34501242</longitude>
				<latitude>50.871372</latitude>
				<altitude>0</altitude>
				<heading>0</heading>
				<tilt>0</tilt>
				<range>1000</range>
				<altitudeMode>relativeToGround</altitudeMode>
			</LookAt>
			<styleUrl>#Sheet1Map22</styleUrl>
			<ExtendedData>
			</ExtendedData>
			<Point>
				<coordinates>0.34501242,50.87137199999999,0</coordinates>
			</Point>
		</Placemark>
		<Placemark>
			<name>FTT22</name>
			<Snippet maxLines="0"></Snippet>
			<LookAt>
				<longitude>-1.1031806</longitude>
				<latitude>53.235717</latitude>
				<altitude>0</altitude>
				<heading>0</heading>
				<tilt>0</tilt>
				<range>1000</range>
				<altitudeMode>relativeToGround</altitudeMode>
			</LookAt>
			<styleUrl>#Sheet1Map22</styleUrl>
			<ExtendedData>
			</ExtendedData>
			<Point>
				<coordinates>-1.1031806,53.23571700000001,0</coordinates>
			</Point>
		</Placemark>
		<Placemark>
			<name>FTT23</name>
			<Snippet maxLines="0"></Snippet>
			<LookAt>
				<longitude>-2.6030993</longitude>
				<latitude>51.715907</latitude>
				<altitude>0</altitude>
				<heading>0</heading>
				<tilt>0</tilt>
				<range>1000</range>
				<altitudeMode>relativeToGround</altitudeMode>
			</LookAt>
			<styleUrl>#Sheet1Map22</styleUrl>
			<ExtendedData>
			</ExtendedData>
			<Point>
				<coordinates>-2.6030993,51.715907,0</coordinates>
			</Point>
		</Placemark>
		<Placemark>
			<name>FTT24</name>
			<Snippet maxLines="0"></Snippet>
			<LookAt>
				<longitude>-2.6016778</longitude>
				<latitude>51.716778</latitude>
				<altitude>0</altitude>
				<heading>0</heading>
				<tilt>0</tilt>
				<range>1000</range>
				<altitudeMode>relativeToGround</altitudeMode>
			</LookAt>
			<styleUrl>#Sheet1Map22</styleUrl>
			<ExtendedData>
			</ExtendedData>
			<Point>
				<coordinates>-2.6016778,51.716778,0</coordinates>
			</Point>
		</Placemark>
		<Placemark>
			<name>FTT25</name>
			<Snippet maxLines="0"></Snippet>
			<LookAt>
				<longitude>-2.5925591</longitude>
				<latitude>51.761088</latitude>
				<altitude>0</altitude>
				<heading>0</heading>
				<tilt>0</tilt>
				<range>1000</range>
				<altitudeMode>relativeToGround</altitudeMode>
			</LookAt>
			<styleUrl>#Sheet1Map22</styleUrl>
			<ExtendedData>
			</ExtendedData>
			<Point>
				<coordinates>-2.5925591,51.76108800000001,0</coordinates>
			</Point>
		</Placemark>
		<Placemark>
			<name>FTT26</name>
			<Snippet maxLines="0"></Snippet>
			<LookAt>
				<longitude>-2.5921338</longitude>
				<latitude>51.761809</latitude>
				<altitude>0</altitude>
				<heading>0</heading>
				<tilt>0</tilt>
				<range>1000</range>
				<altitudeMode>relativeToGround</altitudeMode>
			</LookAt>
			<styleUrl>#Sheet1Map22</styleUrl>
			<ExtendedData>
			</ExtendedData>
			<Point>
				<coordinates>-2.5921338,51.761809,0</coordinates>
			</Point>
		</Placemark>
		<Placemark>
			<name>FTT28</name>
			<Snippet maxLines="0"></Snippet>
			<LookAt>
				<longitude>-3.6040434</longitude>
				<latitude>57.609517</latitude>
				<altitude>0</altitude>
				<heading>0</heading>
				<tilt>0</tilt>
				<range>1000</range>
				<altitudeMode>relativeToGround</altitudeMode>
			</LookAt>
			<styleUrl>#Sheet1Map22</styleUrl>
			<ExtendedData>
			</ExtendedData>
			<Point>
				<coordinates>-3.6040434,57.609517,0</coordinates>
			</Point>
		</Placemark>
		<Placemark>
			<name>FTT29</name>
			<Snippet maxLines="0"></Snippet>
			<LookAt>
				<longitude>-3.5580353</longitude>
				<latitude>50.46054</latitude>
				<altitude>0</altitude>
				<heading>0</heading>
				<tilt>0</tilt>
				<range>1000</range>
				<altitudeMode>relativeToGround</altitudeMode>
			</LookAt>
			<styleUrl>#Sheet1Map22</styleUrl>
			<ExtendedData>
			</ExtendedData>
			<Point>
				<coordinates>-3.5580353,50.46054,0</coordinates>
			</Point>
		</Placemark>
		<Placemark>
			<name>FTT30</name>
			<Snippet maxLines="0"></Snippet>
			<LookAt>
				<longitude>0.69006399</longitude>
				<latitude>50.959662</latitude>
				<altitude>0</altitude>
				<heading>0</heading>
				<tilt>0</tilt>
				<range>1000</range>
				<altitudeMode>relativeToGround</altitudeMode>
			</LookAt>
			<styleUrl>#Sheet1Map22</styleUrl>
			<ExtendedData>
			</ExtendedData>
			<Point>
				<coordinates>0.69006399,50.95966199999999,0</coordinates>
			</Point>
		</Placemark>
		<Placemark>
			<name>FTT31</name>
			<Snippet maxLines="0"></Snippet>
			<LookAt>
				<longitude>-3.3423814</longitude>
				<latitude>53.12998</latitude>
				<altitude>0</altitude>
				<heading>0</heading>
				<tilt>0</tilt>
				<range>1000</range>
				<altitudeMode>relativeToGround</altitudeMode>
			</LookAt>
			<styleUrl>#Sheet1Map22</styleUrl>
			<ExtendedData>
			</ExtendedData>
			<Point>
				<coordinates>-3.3423814,53.12998000000001,0</coordinates>
			</Point>
		</Placemark>
		<Placemark>
			<name>FTT32</name>
			<Snippet maxLines="0"></Snippet>
			<LookAt>
				<longitude>-4.2250124</longitude>
				<latitude>50.500323</latitude>
				<altitude>0</altitude>
				<heading>0</heading>
				<tilt>0</tilt>
				<range>1000</range>
				<altitudeMode>relativeToGround</altitudeMode>
			</LookAt>
			<styleUrl>#Sheet1Map22</styleUrl>
			<ExtendedData>
			</ExtendedData>
			<Point>
				<coordinates>-4.2250124,50.50032299999999,0</coordinates>
			</Point>
		</Placemark>
		<Placemark>
			<name>FTT33</name>
			<Snippet maxLines="0"></Snippet>
			<LookAt>
				<longitude>-4.2376705</longitude>
				<latitude>50.492157</latitude>
				<altitude>0</altitude>
				<heading>0</heading>
				<tilt>0</tilt>
				<range>1000</range>
				<altitudeMode>relativeToGround</altitudeMode>
			</LookAt>
			<styleUrl>#Sheet1Map22</styleUrl>
			<ExtendedData>
			</ExtendedData>
			<Point>
				<coordinates>-4.2376705,50.492157,0</coordinates>
			</Point>
		</Placemark>
		<Placemark>
			<name>FTT34</name>
			<Snippet maxLines="0"></Snippet>
			<LookAt>
				<longitude>0.46692829</longitude>
				<latitude>51.238642</latitude>
				<altitude>0</altitude>
				<heading>0</heading>
				<tilt>0</tilt>
				<range>1000</range>
				<altitudeMode>relativeToGround</altitudeMode>
			</LookAt>
			<styleUrl>#Sheet1Map22</styleUrl>
			<ExtendedData>
			</ExtendedData>
			<Point>
				<coordinates>0.46692829,51.238642,0</coordinates>
			</Point>
		</Placemark>
		<Placemark>
			<name>FTT36</name>
			<Snippet maxLines="0"></Snippet>
			<LookAt>
				<longitude>-2.4395802</longitude>
				<latitude>51.643031</latitude>
				<altitude>0</altitude>
				<heading>0</heading>
				<tilt>0</tilt>
				<range>1000</range>
				<altitudeMode>relativeToGround</altitudeMode>
			</LookAt>
			<styleUrl>#Sheet1Map22</styleUrl>
			<ExtendedData>
			</ExtendedData>
			<Point>
				<coordinates>-2.4395802,51.643031,0</coordinates>
			</Point>
		</Placemark>
		<Placemark>
			<name>FTT37</name>
			<Snippet maxLines="0"></Snippet>
			<LookAt>
				<longitude>1.0568034</longitude>
				<latitude>51.984653</latitude>
				<altitude>0</altitude>
				<heading>0</heading>
				<tilt>0</tilt>
				<range>1000</range>
				<altitudeMode>relativeToGround</altitudeMode>
			</LookAt>
			<styleUrl>#Sheet1Map22</styleUrl>
			<ExtendedData>
			</ExtendedData>
			<Point>
				<coordinates>1.0568034,51.984653,0</coordinates>
			</Point>
		</Placemark>
		<Placemark>
			<name>FTT38</name>
			<Snippet maxLines="0"></Snippet>
			<LookAt>
				<longitude>-3.6284235</longitude>
				<latitude>50.778478</latitude>
				<altitude>0</altitude>
				<heading>0</heading>
				<tilt>0</tilt>
				<range>1000</range>
				<altitudeMode>relativeToGround</altitudeMode>
			</LookAt>
			<styleUrl>#Sheet1Map22</styleUrl>
			<ExtendedData>
			</ExtendedData>
			<Point>
				<coordinates>-3.6284235,50.77847800000001,0</coordinates>
			</Point>
		</Placemark>
		<Placemark>
			<name>FTT39</name>
			<Snippet maxLines="0"></Snippet>
			<LookAt>
				<longitude>-3.6231405</longitude>
				<latitude>50.779522</latitude>
				<altitude>0</altitude>
				<heading>0</heading>
				<tilt>0</tilt>
				<range>1000</range>
				<altitudeMode>relativeToGround</altitudeMode>
			</LookAt>
			<styleUrl>#Sheet1Map22</styleUrl>
			<ExtendedData>
			</ExtendedData>
			<Point>
				<coordinates>-3.623140499999999,50.77952200000001,0</coordinates>
			</Point>
		</Placemark>
		<Placemark>
			<name>FTT40</name>
			<Snippet maxLines="0"></Snippet>
			<LookAt>
				<longitude>-4.2772409</longitude>
				<latitude>50.586333</latitude>
				<altitude>0</altitude>
				<heading>0</heading>
				<tilt>0</tilt>
				<range>1000</range>
				<altitudeMode>relativeToGround</altitudeMode>
			</LookAt>
			<styleUrl>#Sheet1Map22</styleUrl>
			<ExtendedData>
			</ExtendedData>
			<Point>
				<coordinates>-4.2772409,50.586333,0</coordinates>
			</Point>
		</Placemark>
		<Placemark>
			<name>FTT42</name>
			<Snippet maxLines="0"></Snippet>
			<LookAt>
				<longitude>-0.56334732</longitude>
				<latitude>51.692752</latitude>
				<altitude>0</altitude>
				<heading>0</heading>
				<tilt>0</tilt>
				<range>1000</range>
				<altitudeMode>relativeToGround</altitudeMode>
			</LookAt>
			<styleUrl>#Sheet1Map22</styleUrl>
			<ExtendedData>
			</ExtendedData>
			<Point>
				<coordinates>-0.56334732,51.692752,0</coordinates>
			</Point>
		</Placemark>
		<Placemark>
			<name>FTT43</name>
			<Snippet maxLines="0"></Snippet>
			<LookAt>
				<longitude>-0.63697889</longitude>
				<latitude>51.066126</latitude>
				<altitude>0</altitude>
				<heading>0</heading>
				<tilt>0</tilt>
				<range>1000</range>
				<altitudeMode>relativeToGround</altitudeMode>
			</LookAt>
			<styleUrl>#Sheet1Map22</styleUrl>
			<ExtendedData>
			</ExtendedData>
			<Point>
				<coordinates>-0.63697889,51.066126,0</coordinates>
			</Point>
		</Placemark>
		<Placemark>
			<name>FTT44</name>
			<Snippet maxLines="0"></Snippet>
			<LookAt>
				<longitude>-0.63692765</longitude>
				<latitude>51.066899</latitude>
				<altitude>0</altitude>
				<heading>0</heading>
				<tilt>0</tilt>
				<range>1000</range>
				<altitudeMode>relativeToGround</altitudeMode>
			</LookAt>
			<styleUrl>#Sheet1Map22</styleUrl>
			<ExtendedData>
			</ExtendedData>
			<Point>
				<coordinates>-0.63692765,51.06689899999999,0</coordinates>
			</Point>
		</Placemark>
		<Placemark>
			<name>FTT45</name>
			<Snippet maxLines="0"></Snippet>
			<LookAt>
				<longitude>-0.90588806</longitude>
				<latitude>51.17499</latitude>
				<altitude>0</altitude>
				<heading>0</heading>
				<tilt>0</tilt>
				<range>1000</range>
				<altitudeMode>relativeToGround</altitudeMode>
			</LookAt>
			<styleUrl>#Sheet1Map22</styleUrl>
			<ExtendedData>
			</ExtendedData>
			<Point>
				<coordinates>-0.90588806,51.17499,0</coordinates>
			</Point>
		</Placemark>
		<Placemark>
			<name>FTT46</name>
			<Snippet maxLines="0"></Snippet>
			<LookAt>
				<longitude>-3.0943001</longitude>
				<latitude>57.614483</latitude>
				<altitude>0</altitude>
				<heading>0</heading>
				<tilt>0</tilt>
				<range>1000</range>
				<altitudeMode>relativeToGround</altitudeMode>
			</LookAt>
			<styleUrl>#Sheet1Map22</styleUrl>
			<ExtendedData>
			</ExtendedData>
			<Point>
				<coordinates>-3.094300099999999,57.614483,0</coordinates>
			</Point>
		</Placemark>
		<Placemark>
			<name>FTT48</name>
			<Snippet maxLines="0"></Snippet>
			<LookAt>
				<longitude>0.45619071</longitude>
				<latitude>51.233948</latitude>
				<altitude>0</altitude>
				<heading>0</heading>
				<tilt>0</tilt>
				<range>1000</range>
				<altitudeMode>relativeToGround</altitudeMode>
			</LookAt>
			<styleUrl>#Sheet1Map22</styleUrl>
			<ExtendedData>
			</ExtendedData>
			<Point>
				<coordinates>0.45619071,51.233948,0</coordinates>
			</Point>
		</Placemark>
		<Placemark>
			<name>FTT49</name>
			<Snippet maxLines="0"></Snippet>
			<LookAt>
				<longitude>-3.9939914</longitude>
				<latitude>51.009103</latitude>
				<altitude>0</altitude>
				<heading>0</heading>
				<tilt>0</tilt>
				<range>1000</range>
				<altitudeMode>relativeToGround</altitudeMode>
			</LookAt>
			<styleUrl>#Sheet1Map22</styleUrl>
			<ExtendedData>
			</ExtendedData>
			<Point>
				<coordinates>-3.9939914,51.00910300000001,0</coordinates>
			</Point>
		</Placemark>
		<Placemark>
			<name>FTT50</name>
			<Snippet maxLines="0"></Snippet>
			<LookAt>
				<longitude>-3.9904367</longitude>
				<latitude>51.009317</latitude>
				<altitude>0</altitude>
				<heading>0</heading>
				<tilt>0</tilt>
				<range>1000</range>
				<altitudeMode>relativeToGround</altitudeMode>
			</LookAt>
			<styleUrl>#Sheet1Map22</styleUrl>
			<ExtendedData>
			</ExtendedData>
			<Point>
				<coordinates>-3.9904367,51.00931700000001,0</coordinates>
			</Point>
		</Placemark>
		<Placemark>
			<name>FTT51</name>
			<Snippet maxLines="0"></Snippet>
			<LookAt>
				<longitude>-2.4398072</longitude>
				<latitude>51.636619</latitude>
				<altitude>0</altitude>
				<heading>0</heading>
				<tilt>0</tilt>
				<range>1000</range>
				<altitudeMode>relativeToGround</altitudeMode>
			</LookAt>
			<styleUrl>#Sheet1Map22</styleUrl>
			<ExtendedData>
			</ExtendedData>
			<Point>
				<coordinates>-2.4398072,51.636619,0</coordinates>
			</Point>
		</Placemark>
		<Placemark>
			<name>FTT52</name>
			<Snippet maxLines="0"></Snippet>
			<LookAt>
				<longitude>-1.2557532</longitude>
				<latitude>51.454006</latitude>
				<altitude>0</altitude>
				<heading>0</heading>
				<tilt>0</tilt>
				<range>1000</range>
				<altitudeMode>relativeToGround</altitudeMode>
			</LookAt>
			<styleUrl>#Sheet1Map22</styleUrl>
			<ExtendedData>
			</ExtendedData>
			<Point>
				<coordinates>-1.2557532,51.454006,0</coordinates>
			</Point>
		</Placemark>
		<Placemark>
			<name>FTT53</name>
			<Snippet maxLines="0"></Snippet>
			<LookAt>
				<longitude>-1.2522779</longitude>
				<latitude>51.457949</latitude>
				<altitude>0</altitude>
				<heading>0</heading>
				<tilt>0</tilt>
				<range>1000</range>
				<altitudeMode>relativeToGround</altitudeMode>
			</LookAt>
			<styleUrl>#Sheet1Map22</styleUrl>
			<ExtendedData>
			</ExtendedData>
			<Point>
				<coordinates>-1.2522779,51.457949,0</coordinates>
			</Point>
		</Placemark>
		<Placemark>
			<name>FTT54</name>
			<Snippet maxLines="0"></Snippet>
			<LookAt>
				<longitude>-4.8400238</longitude>
				<latitude>50.30434</latitude>
				<altitude>0</altitude>
				<heading>0</heading>
				<tilt>0</tilt>
				<range>1000</range>
				<altitudeMode>relativeToGround</altitudeMode>
			</LookAt>
			<styleUrl>#Sheet1Map22</styleUrl>
			<ExtendedData>
			</ExtendedData>
			<Point>
				<coordinates>-4.8400238,50.30434,0</coordinates>
			</Point>
		</Placemark>
		<Placemark>
			<name>FTT55</name>
			<Snippet maxLines="0"></Snippet>
			<LookAt>
				<longitude>-4.8411186</longitude>
				<latitude>50.30362</latitude>
				<altitude>0</altitude>
				<heading>0</heading>
				<tilt>0</tilt>
				<range>1000</range>
				<altitudeMode>relativeToGround</altitudeMode>
			</LookAt>
			<styleUrl>#Sheet1Map22</styleUrl>
			<ExtendedData>
			</ExtendedData>
			<Point>
				<coordinates>-4.8411186,50.30362,0</coordinates>
			</Point>
		</Placemark>
		<Placemark>
			<name>FTT56</name>
			<Snippet maxLines="0"></Snippet>
			<LookAt>
				<longitude>-2.7295045</longitude>
				<latitude>52.008237</latitude>
				<altitude>0</altitude>
				<heading>0</heading>
				<tilt>0</tilt>
				<range>1000</range>
				<altitudeMode>relativeToGround</altitudeMode>
			</LookAt>
			<styleUrl>#Sheet1Map22</styleUrl>
			<ExtendedData>
			</ExtendedData>
			<Point>
				<coordinates>-2.7295045,52.008237,0</coordinates>
			</Point>
		</Placemark>
		<Placemark>
			<name>FTT58</name>
			<Snippet maxLines="0"></Snippet>
			<LookAt>
				<longitude>1.1485646</longitude>
				<latitude>51.268917</latitude>
				<altitude>0</altitude>
				<heading>0</heading>
				<tilt>0</tilt>
				<range>1000</range>
				<altitudeMode>relativeToGround</altitudeMode>
			</LookAt>
			<styleUrl>#Sheet1Map22</styleUrl>
			<ExtendedData>
			</ExtendedData>
			<Point>
				<coordinates>1.1485646,51.268917,0</coordinates>
			</Point>
		</Placemark>
		<Placemark>
			<name>FTT59</name>
			<Snippet maxLines="0"></Snippet>
			<LookAt>
				<longitude>0.34539699</longitude>
				<latitude>50.866291</latitude>
				<altitude>0</altitude>
				<heading>0</heading>
				<tilt>0</tilt>
				<range>1000</range>
				<altitudeMode>relativeToGround</altitudeMode>
			</LookAt>
			<styleUrl>#Sheet1Map22</styleUrl>
			<ExtendedData>
			</ExtendedData>
			<Point>
				<coordinates>0.34539699,50.866291,0</coordinates>
			</Point>
		</Placemark>
		<Placemark>
			<name>FTT60</name>
			<Snippet maxLines="0"></Snippet>
			<LookAt>
				<longitude>-0.63086295</longitude>
				<latitude>50.963258</latitude>
				<altitude>0</altitude>
				<heading>0</heading>
				<tilt>0</tilt>
				<range>1000</range>
				<altitudeMode>relativeToGround</altitudeMode>
			</LookAt>
			<styleUrl>#Sheet1Map22</styleUrl>
			<ExtendedData>
			</ExtendedData>
			<Point>
				<coordinates>-0.63086295,50.963258,0</coordinates>
			</Point>
		</Placemark>
		<Placemark>
			<name>FTT61</name>
			<Snippet maxLines="0"></Snippet>
			<LookAt>
				<longitude>-1.7091433</longitude>
				<latitude>51.055427</latitude>
				<altitude>0</altitude>
				<heading>0</heading>
				<tilt>0</tilt>
				<range>1000</range>
				<altitudeMode>relativeToGround</altitudeMode>
			</LookAt>
			<styleUrl>#Sheet1Map22</styleUrl>
			<ExtendedData>
			</ExtendedData>
			<Point>
				<coordinates>-1.7091433,51.05542699999999,0</coordinates>
			</Point>
		</Placemark>
		<Placemark>
			<name>FTT62</name>
			<Snippet maxLines="0"></Snippet>
			<LookAt>
				<longitude>1.0440839</longitude>
				<latitude>51.257246</latitude>
				<altitude>0</altitude>
				<heading>0</heading>
				<tilt>0</tilt>
				<range>1000</range>
				<altitudeMode>relativeToGround</altitudeMode>
			</LookAt>
			<styleUrl>#Sheet1Map22</styleUrl>
			<ExtendedData>
			</ExtendedData>
			<Point>
				<coordinates>1.0440839,51.257246,0</coordinates>
			</Point>
		</Placemark>
		<Placemark>
			<name>FTT63</name>
			<Snippet maxLines="0"></Snippet>
			<LookAt>
				<longitude>1.0454771</longitude>
				<latitude>51.262058</latitude>
				<altitude>0</altitude>
				<heading>0</heading>
				<tilt>0</tilt>
				<range>1000</range>
				<altitudeMode>relativeToGround</altitudeMode>
			</LookAt>
			<styleUrl>#Sheet1Map22</styleUrl>
			<ExtendedData>
			</ExtendedData>
			<Point>
				<coordinates>1.0454771,51.262058,0</coordinates>
			</Point>
		</Placemark>
		<Placemark>
			<name>FTT64</name>
			<Snippet maxLines="0"></Snippet>
			<LookAt>
				<longitude>1.0457824</longitude>
				<latitude>51.262122</latitude>
				<altitude>0</altitude>
				<heading>0</heading>
				<tilt>0</tilt>
				<range>1000</range>
				<altitudeMode>relativeToGround</altitudeMode>
			</LookAt>
			<styleUrl>#Sheet1Map22</styleUrl>
			<ExtendedData>
			</ExtendedData>
			<Point>
				<coordinates>1.0457824,51.262122,0</coordinates>
			</Point>
		</Placemark>
		<Placemark>
			<name>FTT65</name>
			<Snippet maxLines="0"></Snippet>
			<LookAt>
				<longitude>0.63656433</longitude>
				<latitude>51.248396</latitude>
				<altitude>0</altitude>
				<heading>0</heading>
				<tilt>0</tilt>
				<range>1000</range>
				<altitudeMode>relativeToGround</altitudeMode>
			</LookAt>
			<styleUrl>#Sheet1Map22</styleUrl>
			<ExtendedData>
			</ExtendedData>
			<Point>
				<coordinates>0.63656433,51.248396,0</coordinates>
			</Point>
		</Placemark>
		<Placemark>
			<name>FTT66</name>
			<Snippet maxLines="0"></Snippet>
			<LookAt>
				<longitude>0.63656433</longitude>
				<latitude>51.248396</latitude>
				<altitude>0</altitude>
				<heading>0</heading>
				<tilt>0</tilt>
				<range>1000</range>
				<altitudeMode>relativeToGround</altitudeMode>
			</LookAt>
			<styleUrl>#Sheet1Map22</styleUrl>
			<ExtendedData>
			</ExtendedData>
			<Point>
				<coordinates>0.63656433,51.248396,0</coordinates>
			</Point>
		</Placemark>
		<Placemark>
			<name>FTT67</name>
			<Snippet maxLines="0"></Snippet>
			<LookAt>
				<longitude>-2.3290144</longitude>
				<latitude>52.681371</latitude>
				<altitude>0</altitude>
				<heading>0</heading>
				<tilt>0</tilt>
				<range>1000</range>
				<altitudeMode>relativeToGround</altitudeMode>
			</LookAt>
			<styleUrl>#Sheet1Map22</styleUrl>
			<ExtendedData>
			</ExtendedData>
			<Point>
				<coordinates>-2.3290144,52.681371,0</coordinates>
			</Point>
		</Placemark>
		<Placemark>
			<name>FTT68</name>
			<Snippet maxLines="0"></Snippet>
			<LookAt>
				<longitude>-2.3389195</longitude>
				<latitude>52.686404</latitude>
				<altitude>0</altitude>
				<heading>0</heading>
				<tilt>0</tilt>
				<range>1000</range>
				<altitudeMode>relativeToGround</altitudeMode>
			</LookAt>
			<styleUrl>#Sheet1Map22</styleUrl>
			<ExtendedData>
			</ExtendedData>
			<Point>
				<coordinates>-2.3389195,52.68640400000001,0</coordinates>
			</Point>
		</Placemark>
		<Placemark>
			<name>FTT69</name>
			<Snippet maxLines="0"></Snippet>
			<LookAt>
				<longitude>-2.3299574</longitude>
				<latitude>52.682852</latitude>
				<altitude>0</altitude>
				<heading>0</heading>
				<tilt>0</tilt>
				<range>1000</range>
				<altitudeMode>relativeToGround</altitudeMode>
			</LookAt>
			<styleUrl>#Sheet1Map22</styleUrl>
			<ExtendedData>
			</ExtendedData>
			<Point>
				<coordinates>-2.3299574,52.682852,0</coordinates>
			</Point>
		</Placemark>
		<Placemark>
			<name>FTT70</name>
			<Snippet maxLines="0"></Snippet>
			<LookAt>
				<longitude>-4.4956649</longitude>
				<latitude>50.436727</latitude>
				<altitude>0</altitude>
				<heading>0</heading>
				<tilt>0</tilt>
				<range>1000</range>
				<altitudeMode>relativeToGround</altitudeMode>
			</LookAt>
			<styleUrl>#Sheet1Map22</styleUrl>
			<ExtendedData>
			</ExtendedData>
			<Point>
				<coordinates>-4.4956649,50.436727,0</coordinates>
			</Point>
		</Placemark>
		<Placemark>
			<name>FTT71</name>
			<Snippet maxLines="0"></Snippet>
			<LookAt>
				<longitude>-3.6620666</longitude>
				<latitude>50.796403</latitude>
				<altitude>0</altitude>
				<heading>0</heading>
				<tilt>0</tilt>
				<range>1000</range>
				<altitudeMode>relativeToGround</altitudeMode>
			</LookAt>
			<styleUrl>#Sheet1Map22</styleUrl>
			<ExtendedData>
			</ExtendedData>
			<Point>
				<coordinates>-3.6620666,50.79640300000001,0</coordinates>
			</Point>
		</Placemark>
		<Placemark>
			<name>FTT72</name>
			<Snippet maxLines="0"></Snippet>
			<LookAt>
				<longitude>-3.6615418</longitude>
				<latitude>50.796411</latitude>
				<altitude>0</altitude>
				<heading>0</heading>
				<tilt>0</tilt>
				<range>1000</range>
				<altitudeMode>relativeToGround</altitudeMode>
			</LookAt>
			<styleUrl>#Sheet1Map22</styleUrl>
			<ExtendedData>
			</ExtendedData>
			<Point>
				<coordinates>-3.6615418,50.79641099999999,0</coordinates>
			</Point>
		</Placemark>
		<Placemark>
			<name>FTT73</name>
			<Snippet maxLines="0"></Snippet>
			<LookAt>
				<longitude>-3.6603393</longitude>
				<latitude>50.796913</latitude>
				<altitude>0</altitude>
				<heading>0</heading>
				<tilt>0</tilt>
				<range>1000</range>
				<altitudeMode>relativeToGround</altitudeMode>
			</LookAt>
			<styleUrl>#Sheet1Map22</styleUrl>
			<ExtendedData>
			</ExtendedData>
			<Point>
				<coordinates>-3.6603393,50.796913,0</coordinates>
			</Point>
		</Placemark>
		<Placemark>
			<name>FTT74</name>
			<Snippet maxLines="0"></Snippet>
			<LookAt>
				<longitude>-2.227202</longitude>
				<latitude>51.194135</latitude>
				<altitude>0</altitude>
				<heading>0</heading>
				<tilt>0</tilt>
				<range>1000</range>
				<altitudeMode>relativeToGround</altitudeMode>
			</LookAt>
			<styleUrl>#Sheet1Map22</styleUrl>
			<ExtendedData>
			</ExtendedData>
			<Point>
				<coordinates>-2.227202,51.194135,0</coordinates>
			</Point>
		</Placemark>
		<Placemark>
			<name>FTT75</name>
			<Snippet maxLines="0"></Snippet>
			<LookAt>
				<longitude>0.39106702</longitude>
				<latitude>51.351556</latitude>
				<altitude>0</altitude>
				<heading>0</heading>
				<tilt>0</tilt>
				<range>1000</range>
				<altitudeMode>relativeToGround</altitudeMode>
			</LookAt>
			<styleUrl>#Sheet1Map22</styleUrl>
			<ExtendedData>
			</ExtendedData>
			<Point>
				<coordinates>0.39106702,51.351556,0</coordinates>
			</Point>
		</Placemark>
		<Placemark>
			<name>FTT76</name>
			<Snippet maxLines="0"></Snippet>
			<LookAt>
				<longitude>1.2628818</longitude>
				<latitude>52.071409</latitude>
				<altitude>0</altitude>
				<heading>0</heading>
				<tilt>0</tilt>
				<range>1000</range>
				<altitudeMode>relativeToGround</altitudeMode>
			</LookAt>
			<styleUrl>#Sheet1Map22</styleUrl>
			<ExtendedData>
			</ExtendedData>
			<Point>
				<coordinates>1.2628818,52.071409,0</coordinates>
			</Point>
		</Placemark>
		<Placemark>
			<name>FTT77</name>
			<Snippet maxLines="0"></Snippet>
			<LookAt>
				<longitude>0.059203613</longitude>
				<latitude>51.139472</latitude>
				<altitude>0</altitude>
				<heading>0</heading>
				<tilt>0</tilt>
				<range>1000</range>
				<altitudeMode>relativeToGround</altitudeMode>
			</LookAt>
			<styleUrl>#Sheet1Map22</styleUrl>
			<ExtendedData>
			</ExtendedData>
			<Point>
				<coordinates>0.059203613,51.139472,0</coordinates>
			</Point>
		</Placemark>
		<Placemark>
			<name>FTT78</name>
			<Snippet maxLines="0"></Snippet>
			<LookAt>
				<longitude>0.74074892</longitude>
				<latitude>51.292708</latitude>
				<altitude>0</altitude>
				<heading>0</heading>
				<tilt>0</tilt>
				<range>1000</range>
				<altitudeMode>relativeToGround</altitudeMode>
			</LookAt>
			<styleUrl>#Sheet1Map22</styleUrl>
			<ExtendedData>
			</ExtendedData>
			<Point>
				<coordinates>0.74074892,51.292708,0</coordinates>
			</Point>
		</Placemark>
		<Placemark>
			<name>FTT79</name>
			<Snippet maxLines="0"></Snippet>
			<LookAt>
				<longitude>0.7406852</longitude>
				<latitude>51.292602</latitude>
				<altitude>0</altitude>
				<heading>0</heading>
				<tilt>0</tilt>
				<range>1000</range>
				<altitudeMode>relativeToGround</altitudeMode>
			</LookAt>
			<styleUrl>#Sheet1Map22</styleUrl>
			<ExtendedData>
			</ExtendedData>
			<Point>
				<coordinates>0.7406852,51.292602,0</coordinates>
			</Point>
		</Placemark>
		<Placemark>
			<name>FTT80</name>
			<Snippet maxLines="0"></Snippet>
			<LookAt>
				<longitude>-0.67344853</longitude>
				<latitude>51.548154</latitude>
				<altitude>0</altitude>
				<heading>0</heading>
				<tilt>0</tilt>
				<range>1000</range>
				<altitudeMode>relativeToGround</altitudeMode>
			</LookAt>
			<styleUrl>#Sheet1Map22</styleUrl>
			<ExtendedData>
			</ExtendedData>
			<Point>
				<coordinates>-0.67344853,51.548154,0</coordinates>
			</Point>
		</Placemark>
		<Placemark>
			<name>FTT81</name>
			<Snippet maxLines="0"></Snippet>
			<LookAt>
				<longitude>-0.67299444</longitude>
				<latitude>51.550874</latitude>
				<altitude>0</altitude>
				<heading>0</heading>
				<tilt>0</tilt>
				<range>1000</range>
				<altitudeMode>relativeToGround</altitudeMode>
			</LookAt>
			<styleUrl>#Sheet1Map22</styleUrl>
			<ExtendedData>
			</ExtendedData>
			<Point>
				<coordinates>-0.67299444,51.550874,0</coordinates>
			</Point>
		</Placemark>
		<Placemark>
			<name>FTT82</name>
			<Snippet maxLines="0"></Snippet>
			<LookAt>
				<longitude>-0.28876166</longitude>
				<latitude>51.28268</latitude>
				<altitude>0</altitude>
				<heading>0</heading>
				<tilt>0</tilt>
				<range>1000</range>
				<altitudeMode>relativeToGround</altitudeMode>
			</LookAt>
			<styleUrl>#Sheet1Map22</styleUrl>
			<ExtendedData>
			</ExtendedData>
			<Point>
				<coordinates>-0.28876166,51.28268,0</coordinates>
			</Point>
		</Placemark>
		<Placemark>
			<name>FTT84</name>
			<Snippet maxLines="0"></Snippet>
			<LookAt>
				<longitude>-5.0146674</longitude>
				<latitude>50.271566</latitude>
				<altitude>0</altitude>
				<heading>0</heading>
				<tilt>0</tilt>
				<range>1000</range>
				<altitudeMode>relativeToGround</altitudeMode>
			</LookAt>
			<styleUrl>#Sheet1Map22</styleUrl>
			<ExtendedData>
			</ExtendedData>
			<Point>
				<coordinates>-5.0146674,50.271566,0</coordinates>
			</Point>
		</Placemark>
		<Placemark>
			<name>FTT85</name>
			<Snippet maxLines="0"></Snippet>
			<LookAt>
				<longitude>-5.0146674</longitude>
				<latitude>50.271566</latitude>
				<altitude>0</altitude>
				<heading>0</heading>
				<tilt>0</tilt>
				<range>1000</range>
				<altitudeMode>relativeToGround</altitudeMode>
			</LookAt>
			<styleUrl>#Sheet1Map22</styleUrl>
			<ExtendedData>
			</ExtendedData>
			<Point>
				<coordinates>-5.0146674,50.271566,0</coordinates>
			</Point>
		</Placemark>
		<Placemark>
			<name>FTT86</name>
			<Snippet maxLines="0"></Snippet>
			<LookAt>
				<longitude>-5.0123167</longitude>
				<latitude>50.270125</latitude>
				<altitude>0</altitude>
				<heading>0</heading>
				<tilt>0</tilt>
				<range>1000</range>
				<altitudeMode>relativeToGround</altitudeMode>
			</LookAt>
			<styleUrl>#Sheet1Map22</styleUrl>
			<ExtendedData>
			</ExtendedData>
			<Point>
				<coordinates>-5.0123167,50.270125,0</coordinates>
			</Point>
		</Placemark>
		<Placemark>
			<name>FTT87</name>
			<Snippet maxLines="0"></Snippet>
			<LookAt>
				<longitude>-4.2511555</longitude>
				<latitude>50.46351</latitude>
				<altitude>0</altitude>
				<heading>0</heading>
				<tilt>0</tilt>
				<range>1000</range>
				<altitudeMode>relativeToGround</altitudeMode>
			</LookAt>
			<styleUrl>#Sheet1Map22</styleUrl>
			<ExtendedData>
			</ExtendedData>
			<Point>
				<coordinates>-4.2511555,50.46351,0</coordinates>
			</Point>
		</Placemark>
		<Placemark>
			<name>FTT88</name>
			<Snippet maxLines="0"></Snippet>
			<LookAt>
				<longitude>-4.2499819</longitude>
				<latitude>50.464315</latitude>
				<altitude>0</altitude>
				<heading>0</heading>
				<tilt>0</tilt>
				<range>1000</range>
				<altitudeMode>relativeToGround</altitudeMode>
			</LookAt>
			<styleUrl>#Sheet1Map22</styleUrl>
			<ExtendedData>
			</ExtendedData>
			<Point>
				<coordinates>-4.2499819,50.464315,0</coordinates>
			</Point>
		</Placemark>
		<Placemark>
			<name>FTT89</name>
			<Snippet maxLines="0"></Snippet>
			<LookAt>
				<longitude>-2.2578299</longitude>
				<latitude>51.163966</latitude>
				<altitude>0</altitude>
				<heading>0</heading>
				<tilt>0</tilt>
				<range>1000</range>
				<altitudeMode>relativeToGround</altitudeMode>
			</LookAt>
			<styleUrl>#Sheet1Map22</styleUrl>
			<ExtendedData>
			</ExtendedData>
			<Point>
				<coordinates>-2.2578299,51.163966,0</coordinates>
			</Point>
		</Placemark>
		<Placemark>
			<name>FTT90</name>
			<Snippet maxLines="0"></Snippet>
			<LookAt>
				<longitude>-2.2608706</longitude>
				<latitude>51.165533</latitude>
				<altitude>0</altitude>
				<heading>0</heading>
				<tilt>0</tilt>
				<range>1000</range>
				<altitudeMode>relativeToGround</altitudeMode>
			</LookAt>
			<styleUrl>#Sheet1Map22</styleUrl>
			<ExtendedData>
			</ExtendedData>
			<Point>
				<coordinates>-2.2608706,51.165533,0</coordinates>
			</Point>
		</Placemark>
		<Placemark>
			<name>FTT91</name>
			<Snippet maxLines="0"></Snippet>
			<LookAt>
				<longitude>-2.4283287</longitude>
				<latitude>51.87935</latitude>
				<altitude>0</altitude>
				<heading>0</heading>
				<tilt>0</tilt>
				<range>1000</range>
				<altitudeMode>relativeToGround</altitudeMode>
			</LookAt>
			<styleUrl>#Sheet1Map22</styleUrl>
			<ExtendedData>
			</ExtendedData>
			<Point>
				<coordinates>-2.4283287,51.87935,0</coordinates>
			</Point>
		</Placemark>
		<Placemark>
			<name>FTT92</name>
			<Snippet maxLines="0"></Snippet>
			<LookAt>
				<longitude>-2.4284185</longitude>
				<latitude>51.878109</latitude>
				<altitude>0</altitude>
				<heading>0</heading>
				<tilt>0</tilt>
				<range>1000</range>
				<altitudeMode>relativeToGround</altitudeMode>
			</LookAt>
			<styleUrl>#Sheet1Map22</styleUrl>
			<ExtendedData>
			</ExtendedData>
			<Point>
				<coordinates>-2.4284185,51.878109,0</coordinates>
			</Point>
		</Placemark>
		<Placemark>
			<name>FTT93</name>
			<Snippet maxLines="0"></Snippet>
			<LookAt>
				<longitude>-3.0291133</longitude>
				<latitude>51.699982</latitude>
				<altitude>0</altitude>
				<heading>0</heading>
				<tilt>0</tilt>
				<range>1000</range>
				<altitudeMode>relativeToGround</altitudeMode>
			</LookAt>
			<styleUrl>#Sheet1Map22</styleUrl>
			<ExtendedData>
			</ExtendedData>
			<Point>
				<coordinates>-3.0291133,51.699982,0</coordinates>
			</Point>
		</Placemark>
		<Placemark>
			<name>FTT94</name>
			<Snippet maxLines="0"></Snippet>
			<LookAt>
				<longitude>-3.4717209</longitude>
				<latitude>50.646642</latitude>
				<altitude>0</altitude>
				<heading>0</heading>
				<tilt>0</tilt>
				<range>1000</range>
				<altitudeMode>relativeToGround</altitudeMode>
			</LookAt>
			<styleUrl>#Sheet1Map22</styleUrl>
			<ExtendedData>
			</ExtendedData>
			<Point>
				<coordinates>-3.4717209,50.646642,0</coordinates>
			</Point>
		</Placemark>
		<Placemark>
			<name>FTT95</name>
			<Snippet maxLines="0"></Snippet>
			<LookAt>
				<longitude>-3.4884939</longitude>
				<latitude>50.627768</latitude>
				<altitude>0</altitude>
				<heading>0</heading>
				<tilt>0</tilt>
				<range>1000</range>
				<altitudeMode>relativeToGround</altitudeMode>
			</LookAt>
			<styleUrl>#Sheet1Map22</styleUrl>
			<ExtendedData>
			</ExtendedData>
			<Point>
				<coordinates>-3.4884939,50.627768,0</coordinates>
			</Point>
		</Placemark>
		<Placemark>
			<name>FTT96</name>
			<Snippet maxLines="0"></Snippet>
			<LookAt>
				<longitude>-3.489352</longitude>
				<latitude>50.627631</latitude>
				<altitude>0</altitude>
				<heading>0</heading>
				<tilt>0</tilt>
				<range>1000</range>
				<altitudeMode>relativeToGround</altitudeMode>
			</LookAt>
			<styleUrl>#Sheet1Map22</styleUrl>
			<ExtendedData>
			</ExtendedData>
			<Point>
				<coordinates>-3.489352,50.627631,0</coordinates>
			</Point>
		</Placemark>
		<Placemark>
			<name>FTT97</name>
			<Snippet maxLines="0"></Snippet>
			<LookAt>
				<longitude>-2.6881697</longitude>
				<latitude>52.030863</latitude>
				<altitude>0</altitude>
				<heading>0</heading>
				<tilt>0</tilt>
				<range>1000</range>
				<altitudeMode>relativeToGround</altitudeMode>
			</LookAt>
			<styleUrl>#Sheet1Map22</styleUrl>
			<ExtendedData>
			</ExtendedData>
			<Point>
				<coordinates>-2.6881697,52.030863,0</coordinates>
			</Point>
		</Placemark>
		<Placemark>
			<name>FTT98</name>
			<Snippet maxLines="0"></Snippet>
			<LookAt>
				<longitude>1.622254</longitude>
				<latitude>52.41428</latitude>
				<altitude>0</altitude>
				<heading>0</heading>
				<tilt>0</tilt>
				<range>1000</range>
				<altitudeMode>relativeToGround</altitudeMode>
			</LookAt>
			<styleUrl>#Sheet1Map22</styleUrl>
			<ExtendedData>
			</ExtendedData>
			<Point>
				<coordinates>1.622254,52.41428,0</coordinates>
			</Point>
		</Placemark>
		<Placemark>
			<name>FTT99</name>
			<Snippet maxLines="0"></Snippet>
			<LookAt>
				<longitude>0.62740415</longitude>
				<latitude>51.236029</latitude>
				<altitude>0</altitude>
				<heading>0</heading>
				<tilt>0</tilt>
				<range>1000</range>
				<altitudeMode>relativeToGround</altitudeMode>
			</LookAt>
			<styleUrl>#Sheet1Map22</styleUrl>
			<ExtendedData>
			</ExtendedData>
			<Point>
				<coordinates>0.62740415,51.23602899999999,0</coordinates>
			</Point>
		</Placemark>
		<Placemark>
			<name>FTT100</name>
			<Snippet maxLines="0"></Snippet>
			<LookAt>
				<longitude>0.62728456</longitude>
				<latitude>51.235942</latitude>
				<altitude>0</altitude>
				<heading>0</heading>
				<tilt>0</tilt>
				<range>1000</range>
				<altitudeMode>relativeToGround</altitudeMode>
			</LookAt>
			<styleUrl>#Sheet1Map22</styleUrl>
			<ExtendedData>
			</ExtendedData>
			<Point>
				<coordinates>0.62728456,51.235942,0</coordinates>
			</Point>
		</Placemark>
		<Placemark>
			<name>FTT101</name>
			<Snippet maxLines="0"></Snippet>
			<LookAt>
				<longitude>-0.55163392</longitude>
				<latitude>50.973643</latitude>
				<altitude>0</altitude>
				<heading>0</heading>
				<tilt>0</tilt>
				<range>1000</range>
				<altitudeMode>relativeToGround</altitudeMode>
			</LookAt>
			<styleUrl>#Sheet1Map22</styleUrl>
			<ExtendedData>
			</ExtendedData>
			<Point>
				<coordinates>-0.55163392,50.97364300000001,0</coordinates>
			</Point>
		</Placemark>
		<Placemark>
			<name>FTT102</name>
			<Snippet maxLines="0"></Snippet>
			<LookAt>
				<longitude>-2.7323331</longitude>
				<latitude>51.992314</latitude>
				<altitude>0</altitude>
				<heading>0</heading>
				<tilt>0</tilt>
				<range>1000</range>
				<altitudeMode>relativeToGround</altitudeMode>
			</LookAt>
			<styleUrl>#Sheet1Map22</styleUrl>
			<ExtendedData>
			</ExtendedData>
			<Point>
				<coordinates>-2.7323331,51.99231400000001,0</coordinates>
			</Point>
		</Placemark>
		<Placemark>
			<name>FTT104</name>
			<Snippet maxLines="0"></Snippet>
			<LookAt>
				<longitude>-2.7283037</longitude>
				<latitude>51.996196</latitude>
				<altitude>0</altitude>
				<heading>0</heading>
				<tilt>0</tilt>
				<range>1000</range>
				<altitudeMode>relativeToGround</altitudeMode>
			</LookAt>
			<styleUrl>#Sheet1Map22</styleUrl>
			<ExtendedData>
			</ExtendedData>
			<Point>
				<coordinates>-2.7283037,51.996196,0</coordinates>
			</Point>
		</Placemark>
		<Placemark>
			<name>FTT105</name>
			<Snippet maxLines="0"></Snippet>
			<LookAt>
				<longitude>-2.5765038</longitude>
				<latitude>56.976889</latitude>
				<altitude>0</altitude>
				<heading>0</heading>
				<tilt>0</tilt>
				<range>1000</range>
				<altitudeMode>relativeToGround</altitudeMode>
			</LookAt>
			<styleUrl>#Sheet1Map22</styleUrl>
			<ExtendedData>
			</ExtendedData>
			<Point>
				<coordinates>-2.5765038,56.97688899999999,0</coordinates>
			</Point>
		</Placemark>
		<Placemark>
			<name>FTT106</name>
			<Snippet maxLines="0"></Snippet>
			<LookAt>
				<longitude>0.34577094</longitude>
				<latitude>50.873173</latitude>
				<altitude>0</altitude>
				<heading>0</heading>
				<tilt>0</tilt>
				<range>1000</range>
				<altitudeMode>relativeToGround</altitudeMode>
			</LookAt>
			<styleUrl>#Sheet1Map22</styleUrl>
			<ExtendedData>
			</ExtendedData>
			<Point>
				<coordinates>0.34577094,50.873173,0</coordinates>
			</Point>
		</Placemark>
		<Placemark>
			<name>FTT107</name>
			<Snippet maxLines="0"></Snippet>
			<LookAt>
				<longitude>0.6143836499999999</longitude>
				<latitude>52.725513</latitude>
				<altitude>0</altitude>
				<heading>0</heading>
				<tilt>0</tilt>
				<range>1000</range>
				<altitudeMode>relativeToGround</altitudeMode>
			</LookAt>
			<styleUrl>#Sheet1Map22</styleUrl>
			<ExtendedData>
			</ExtendedData>
			<Point>
				<coordinates>0.6143836499999999,52.725513,0</coordinates>
			</Point>
		</Placemark>
		<Placemark>
			<name>FTT109</name>
			<Snippet maxLines="0"></Snippet>
			<LookAt>
				<longitude>-2.5117597</longitude>
				<latitude>51.783496</latitude>
				<altitude>0</altitude>
				<heading>0</heading>
				<tilt>0</tilt>
				<range>1000</range>
				<altitudeMode>relativeToGround</altitudeMode>
			</LookAt>
			<styleUrl>#Sheet1Map22</styleUrl>
			<ExtendedData>
			</ExtendedData>
			<Point>
				<coordinates>-2.5117597,51.78349600000001,0</coordinates>
			</Point>
		</Placemark>
		<Placemark>
			<name>FTT110</name>
			<Snippet maxLines="0"></Snippet>
			<LookAt>
				<longitude>-0.5433716</longitude>
				<latitude>50.958648</latitude>
				<altitude>0</altitude>
				<heading>0</heading>
				<tilt>0</tilt>
				<range>1000</range>
				<altitudeMode>relativeToGround</altitudeMode>
			</LookAt>
			<styleUrl>#Sheet1Map22</styleUrl>
			<ExtendedData>
			</ExtendedData>
			<Point>
				<coordinates>-0.5433716,50.95864799999999,0</coordinates>
			</Point>
		</Placemark>
		<Placemark>
			<name>FTT111</name>
			<Snippet maxLines="0"></Snippet>
			<LookAt>
				<longitude>-0.54217279</longitude>
				<latitude>50.97375</latitude>
				<altitude>0</altitude>
				<heading>0</heading>
				<tilt>0</tilt>
				<range>1000</range>
				<altitudeMode>relativeToGround</altitudeMode>
			</LookAt>
			<styleUrl>#Sheet1Map22</styleUrl>
			<ExtendedData>
			</ExtendedData>
			<Point>
				<coordinates>-0.54217279,50.97375000000001,0</coordinates>
			</Point>
		</Placemark>
		<Placemark>
			<name>FTT112</name>
			<Snippet maxLines="0"></Snippet>
			<LookAt>
				<longitude>-2.1651845</longitude>
				<latitude>52.709752</latitude>
				<altitude>0</altitude>
				<heading>0</heading>
				<tilt>0</tilt>
				<range>1000</range>
				<altitudeMode>relativeToGround</altitudeMode>
			</LookAt>
			<styleUrl>#Sheet1Map22</styleUrl>
			<ExtendedData>
			</ExtendedData>
			<Point>
				<coordinates>-2.1651845,52.709752,0</coordinates>
			</Point>
		</Placemark>
		<Placemark>
			<name>FTT113</name>
			<Snippet maxLines="0"></Snippet>
			<LookAt>
				<longitude>-2.1665467</longitude>
				<latitude>52.709866</latitude>
				<altitude>0</altitude>
				<heading>0</heading>
				<tilt>0</tilt>
				<range>1000</range>
				<altitudeMode>relativeToGround</altitudeMode>
			</LookAt>
			<styleUrl>#Sheet1Map22</styleUrl>
			<ExtendedData>
			</ExtendedData>
			<Point>
				<coordinates>-2.1665467,52.70986599999999,0</coordinates>
			</Point>
		</Placemark>
		<Placemark>
			<name>FTT114</name>
			<Snippet maxLines="0"></Snippet>
			<LookAt>
				<longitude>0.34621492</longitude>
				<latitude>51.26073</latitude>
				<altitude>0</altitude>
				<heading>0</heading>
				<tilt>0</tilt>
				<range>1000</range>
				<altitudeMode>relativeToGround</altitudeMode>
			</LookAt>
			<styleUrl>#Sheet1Map22</styleUrl>
			<ExtendedData>
			</ExtendedData>
			<Point>
				<coordinates>0.34621492,51.26073,0</coordinates>
			</Point>
		</Placemark>
		<Placemark>
			<name>FTT115</name>
			<Snippet maxLines="0"></Snippet>
			<LookAt>
				<longitude>-4.1717261</longitude>
				<latitude>51.042591</latitude>
				<altitude>0</altitude>
				<heading>0</heading>
				<tilt>0</tilt>
				<range>1000</range>
				<altitudeMode>relativeToGround</altitudeMode>
			</LookAt>
			<styleUrl>#Sheet1Map22</styleUrl>
			<ExtendedData>
			</ExtendedData>
			<Point>
				<coordinates>-4.1717261,51.042591,0</coordinates>
			</Point>
		</Placemark>
		<Placemark>
			<name>FTT116</name>
			<Snippet maxLines="0"></Snippet>
			<LookAt>
				<longitude>-4.1673016</longitude>
				<latitude>51.042241</latitude>
				<altitude>0</altitude>
				<heading>0</heading>
				<tilt>0</tilt>
				<range>1000</range>
				<altitudeMode>relativeToGround</altitudeMode>
			</LookAt>
			<styleUrl>#Sheet1Map22</styleUrl>
			<ExtendedData>
			</ExtendedData>
			<Point>
				<coordinates>-4.1673016,51.042241,0</coordinates>
			</Point>
		</Placemark>
		<Placemark>
			<name>FTT117</name>
			<Snippet maxLines="0"></Snippet>
			<LookAt>
				<longitude>-1.5575594</longitude>
				<latitude>52.33105</latitude>
				<altitude>0</altitude>
				<heading>0</heading>
				<tilt>0</tilt>
				<range>1000</range>
				<altitudeMode>relativeToGround</altitudeMode>
			</LookAt>
			<styleUrl>#Sheet1Map22</styleUrl>
			<ExtendedData>
			</ExtendedData>
			<Point>
				<coordinates>-1.5575594,52.33105,0</coordinates>
			</Point>
		</Placemark>
		<Placemark>
			<name>FTT118</name>
			<Snippet maxLines="0"></Snippet>
			<LookAt>
				<longitude>-1.5563817</longitude>
				<latitude>52.331424</latitude>
				<altitude>0</altitude>
				<heading>0</heading>
				<tilt>0</tilt>
				<range>1000</range>
				<altitudeMode>relativeToGround</altitudeMode>
			</LookAt>
			<styleUrl>#Sheet1Map22</styleUrl>
			<ExtendedData>
			</ExtendedData>
			<Point>
				<coordinates>-1.5563817,52.331424,0</coordinates>
			</Point>
		</Placemark>
		<Placemark>
			<name>FTT119</name>
			<Snippet maxLines="0"></Snippet>
			<LookAt>
				<longitude>1.0442989</longitude>
				<latitude>51.833269</latitude>
				<altitude>0</altitude>
				<heading>0</heading>
				<tilt>0</tilt>
				<range>1000</range>
				<altitudeMode>relativeToGround</altitudeMode>
			</LookAt>
			<styleUrl>#Sheet1Map22</styleUrl>
			<ExtendedData>
			</ExtendedData>
			<Point>
				<coordinates>1.0442989,51.83326900000001,0</coordinates>
			</Point>
		</Placemark>
		<Placemark>
			<name>FTT120</name>
			<Snippet maxLines="0"></Snippet>
			<LookAt>
				<longitude>1.0443113</longitude>
				<latitude>51.831947</latitude>
				<altitude>0</altitude>
				<heading>0</heading>
				<tilt>0</tilt>
				<range>1000</range>
				<altitudeMode>relativeToGround</altitudeMode>
			</LookAt>
			<styleUrl>#Sheet1Map22</styleUrl>
			<ExtendedData>
			</ExtendedData>
			<Point>
				<coordinates>1.0443113,51.83194699999999,0</coordinates>
			</Point>
		</Placemark>
		<Placemark>
			<name>FTT121</name>
			<Snippet maxLines="0"></Snippet>
			<LookAt>
				<longitude>0.58847606</longitude>
				<latitude>51.686971</latitude>
				<altitude>0</altitude>
				<heading>0</heading>
				<tilt>0</tilt>
				<range>1000</range>
				<altitudeMode>relativeToGround</altitudeMode>
			</LookAt>
			<styleUrl>#Sheet1Map22</styleUrl>
			<ExtendedData>
			</ExtendedData>
			<Point>
				<coordinates>0.58847606,51.686971,0</coordinates>
			</Point>
		</Placemark>
		<Placemark>
			<name>FTT122</name>
			<Snippet maxLines="0"></Snippet>
			<LookAt>
				<longitude>-2.8939929</longitude>
				<latitude>52.03323</latitude>
				<altitude>0</altitude>
				<heading>0</heading>
				<tilt>0</tilt>
				<range>1000</range>
				<altitudeMode>relativeToGround</altitudeMode>
			</LookAt>
			<styleUrl>#Sheet1Map22</styleUrl>
			<ExtendedData>
			</ExtendedData>
			<Point>
				<coordinates>-2.8939929,52.03323000000001,0</coordinates>
			</Point>
		</Placemark>
		<Placemark>
			<name>FTT123</name>
			<Snippet maxLines="0"></Snippet>
			<LookAt>
				<longitude>-2.8938797</longitude>
				<latitude>52.033402</latitude>
				<altitude>0</altitude>
				<heading>0</heading>
				<tilt>0</tilt>
				<range>1000</range>
				<altitudeMode>relativeToGround</altitudeMode>
			</LookAt>
			<styleUrl>#Sheet1Map22</styleUrl>
			<ExtendedData>
			</ExtendedData>
			<Point>
				<coordinates>-2.893879699999999,52.033402,0</coordinates>
			</Point>
		</Placemark>
		<Placemark>
			<name>FTT124</name>
			<Snippet maxLines="0"></Snippet>
			<LookAt>
				<longitude>-0.61011021</longitude>
				<latitude>51.149297</latitude>
				<altitude>0</altitude>
				<heading>0</heading>
				<tilt>0</tilt>
				<range>1000</range>
				<altitudeMode>relativeToGround</altitudeMode>
			</LookAt>
			<styleUrl>#Sheet1Map22</styleUrl>
			<ExtendedData>
			</ExtendedData>
			<Point>
				<coordinates>-0.61011021,51.149297,0</coordinates>
			</Point>
		</Placemark>
		<Placemark>
			<name>FTT125</name>
			<Snippet maxLines="0"></Snippet>
			<LookAt>
				<longitude>-4.9780711</longitude>
				<latitude>50.258891</latitude>
				<altitude>0</altitude>
				<heading>0</heading>
				<tilt>0</tilt>
				<range>1000</range>
				<altitudeMode>relativeToGround</altitudeMode>
			</LookAt>
			<styleUrl>#Sheet1Map22</styleUrl>
			<ExtendedData>
			</ExtendedData>
			<Point>
				<coordinates>-4.9780711,50.25889099999999,0</coordinates>
			</Point>
		</Placemark>
		<Placemark>
			<name>FTT126</name>
			<Snippet maxLines="0"></Snippet>
			<LookAt>
				<longitude>-5.1891424</longitude>
				<latitude>50.078924</latitude>
				<altitude>0</altitude>
				<heading>0</heading>
				<tilt>0</tilt>
				<range>1000</range>
				<altitudeMode>relativeToGround</altitudeMode>
			</LookAt>
			<styleUrl>#Sheet1Map22</styleUrl>
			<ExtendedData>
			</ExtendedData>
			<Point>
				<coordinates>-5.1891424,50.07892399999999,0</coordinates>
			</Point>
		</Placemark>
		<Placemark>
			<name>FTT127</name>
			<Snippet maxLines="0"></Snippet>
			<LookAt>
				<longitude>-5.1858609</longitude>
				<latitude>50.077926</latitude>
				<altitude>0</altitude>
				<heading>0</heading>
				<tilt>0</tilt>
				<range>1000</range>
				<altitudeMode>relativeToGround</altitudeMode>
			</LookAt>
			<styleUrl>#Sheet1Map22</styleUrl>
			<ExtendedData>
			</ExtendedData>
			<Point>
				<coordinates>-5.1858609,50.077926,0</coordinates>
			</Point>
		</Placemark>
		<Placemark>
			<name>FTT128</name>
			<Snippet maxLines="0"></Snippet>
			<LookAt>
				<longitude>-3.6176871</longitude>
				<latitude>50.822064</latitude>
				<altitude>0</altitude>
				<heading>0</heading>
				<tilt>0</tilt>
				<range>1000</range>
				<altitudeMode>relativeToGround</altitudeMode>
			</LookAt>
			<styleUrl>#Sheet1Map22</styleUrl>
			<ExtendedData>
			</ExtendedData>
			<Point>
				<coordinates>-3.6176871,50.822064,0</coordinates>
			</Point>
		</Placemark>
		<Placemark>
			<name>FTT130</name>
			<Snippet maxLines="0"></Snippet>
			<LookAt>
				<longitude>0.19335437</longitude>
				<latitude>50.891715</latitude>
				<altitude>0</altitude>
				<heading>0</heading>
				<tilt>0</tilt>
				<range>1000</range>
				<altitudeMode>relativeToGround</altitudeMode>
			</LookAt>
			<styleUrl>#Sheet1Map22</styleUrl>
			<ExtendedData>
			</ExtendedData>
			<Point>
				<coordinates>0.19335437,50.891715,0</coordinates>
			</Point>
		</Placemark>
		<Placemark>
			<name>FTT131</name>
			<Snippet maxLines="0"></Snippet>
			<LookAt>
				<longitude>0.19313072</longitude>
				<latitude>50.892403</latitude>
				<altitude>0</altitude>
				<heading>0</heading>
				<tilt>0</tilt>
				<range>1000</range>
				<altitudeMode>relativeToGround</altitudeMode>
			</LookAt>
			<styleUrl>#Sheet1Map22</styleUrl>
			<ExtendedData>
			</ExtendedData>
			<Point>
				<coordinates>0.19313072,50.892403,0</coordinates>
			</Point>
		</Placemark>
		<Placemark>
			<name>FTT132</name>
			<Snippet maxLines="0"></Snippet>
			<LookAt>
				<longitude>-0.61346639</longitude>
				<latitude>51.138447</latitude>
				<altitude>0</altitude>
				<heading>0</heading>
				<tilt>0</tilt>
				<range>1000</range>
				<altitudeMode>relativeToGround</altitudeMode>
			</LookAt>
			<styleUrl>#Sheet1Map22</styleUrl>
			<ExtendedData>
			</ExtendedData>
			<Point>
				<coordinates>-0.61346639,51.138447,0</coordinates>
			</Point>
		</Placemark>
		<Placemark>
			<name>FTT133</name>
			<Snippet maxLines="0"></Snippet>
			<LookAt>
				<longitude>0.07414015</longitude>
				<latitude>51.685572</latitude>
				<altitude>0</altitude>
				<heading>0</heading>
				<tilt>0</tilt>
				<range>1000</range>
				<altitudeMode>relativeToGround</altitudeMode>
			</LookAt>
			<styleUrl>#Sheet1Map22</styleUrl>
			<ExtendedData>
			</ExtendedData>
			<Point>
				<coordinates>0.07414015,51.68557200000001,0</coordinates>
			</Point>
		</Placemark>
		<Placemark>
			<name>FTT134</name>
			<Snippet maxLines="0"></Snippet>
			<LookAt>
				<longitude>0.07374697700000001</longitude>
				<latitude>51.685516</latitude>
				<altitude>0</altitude>
				<heading>0</heading>
				<tilt>0</tilt>
				<range>1000</range>
				<altitudeMode>relativeToGround</altitudeMode>
			</LookAt>
			<styleUrl>#Sheet1Map22</styleUrl>
			<ExtendedData>
			</ExtendedData>
			<Point>
				<coordinates>0.07374697700000001,51.685516,0</coordinates>
			</Point>
		</Placemark>
		<Placemark>
			<name>FTT135</name>
			<Snippet maxLines="0"></Snippet>
			<LookAt>
				<longitude>0.73418819</longitude>
				<latitude>52.750101</latitude>
				<altitude>0</altitude>
				<heading>0</heading>
				<tilt>0</tilt>
				<range>1000</range>
				<altitudeMode>relativeToGround</altitudeMode>
			</LookAt>
			<styleUrl>#Sheet1Map22</styleUrl>
			<ExtendedData>
			</ExtendedData>
			<Point>
				<coordinates>0.73418819,52.75010099999999,0</coordinates>
			</Point>
		</Placemark>
		<Placemark>
			<name>FTT136</name>
			<Snippet maxLines="0"></Snippet>
			<LookAt>
				<longitude>0.7353819700000001</longitude>
				<latitude>52.745739</latitude>
				<altitude>0</altitude>
				<heading>0</heading>
				<tilt>0</tilt>
				<range>1000</range>
				<altitudeMode>relativeToGround</altitudeMode>
			</LookAt>
			<styleUrl>#Sheet1Map22</styleUrl>
			<ExtendedData>
			</ExtendedData>
			<Point>
				<coordinates>0.7353819700000001,52.745739,0</coordinates>
			</Point>
		</Placemark>
		<Placemark>
			<name>FTT137</name>
			<Snippet maxLines="0"></Snippet>
			<LookAt>
				<longitude>-1.1365206</longitude>
				<latitude>53.230318</latitude>
				<altitude>0</altitude>
				<heading>0</heading>
				<tilt>0</tilt>
				<range>1000</range>
				<altitudeMode>relativeToGround</altitudeMode>
			</LookAt>
			<styleUrl>#Sheet1Map22</styleUrl>
			<ExtendedData>
			</ExtendedData>
			<Point>
				<coordinates>-1.1365206,53.23031799999999,0</coordinates>
			</Point>
		</Placemark>
		<Placemark>
			<name>FTT138</name>
			<Snippet maxLines="0"></Snippet>
			<LookAt>
				<longitude>-3.7194953</longitude>
				<latitude>50.235619</latitude>
				<altitude>0</altitude>
				<heading>0</heading>
				<tilt>0</tilt>
				<range>1000</range>
				<altitudeMode>relativeToGround</altitudeMode>
			</LookAt>
			<styleUrl>#Sheet1Map22</styleUrl>
			<ExtendedData>
			</ExtendedData>
			<Point>
				<coordinates>-3.7194953,50.235619,0</coordinates>
			</Point>
		</Placemark>
		<Placemark>
			<name>FTT139</name>
			<Snippet maxLines="0"></Snippet>
			<LookAt>
				<longitude>-3.720414</longitude>
				<latitude>50.234652</latitude>
				<altitude>0</altitude>
				<heading>0</heading>
				<tilt>0</tilt>
				<range>1000</range>
				<altitudeMode>relativeToGround</altitudeMode>
			</LookAt>
			<styleUrl>#Sheet1Map22</styleUrl>
			<ExtendedData>
			</ExtendedData>
			<Point>
				<coordinates>-3.720414,50.234652,0</coordinates>
			</Point>
		</Placemark>
		<Placemark>
			<name>FTT140</name>
			<Snippet maxLines="0"></Snippet>
			<LookAt>
				<longitude>-3.7179612</longitude>
				<latitude>50.233123</latitude>
				<altitude>0</altitude>
				<heading>0</heading>
				<tilt>0</tilt>
				<range>1000</range>
				<altitudeMode>relativeToGround</altitudeMode>
			</LookAt>
			<styleUrl>#Sheet1Map22</styleUrl>
			<ExtendedData>
			</ExtendedData>
			<Point>
				<coordinates>-3.7179612,50.23312299999999,0</coordinates>
			</Point>
		</Placemark>
		<Placemark>
			<name>FTT141</name>
			<Snippet maxLines="0"></Snippet>
			<LookAt>
				<longitude>-1.0063496</longitude>
				<latitude>51.195121</latitude>
				<altitude>0</altitude>
				<heading>0</heading>
				<tilt>0</tilt>
				<range>1000</range>
				<altitudeMode>relativeToGround</altitudeMode>
			</LookAt>
			<styleUrl>#Sheet1Map22</styleUrl>
			<ExtendedData>
			</ExtendedData>
			<Point>
				<coordinates>-1.0063496,51.195121,0</coordinates>
			</Point>
		</Placemark>
		<Placemark>
			<name>FTT142</name>
			<Snippet maxLines="0"></Snippet>
			<LookAt>
				<longitude>-3.5720364</longitude>
				<latitude>50.716163</latitude>
				<altitude>0</altitude>
				<heading>0</heading>
				<tilt>0</tilt>
				<range>1000</range>
				<altitudeMode>relativeToGround</altitudeMode>
			</LookAt>
			<styleUrl>#Sheet1Map22</styleUrl>
			<ExtendedData>
			</ExtendedData>
			<Point>
				<coordinates>-3.5720364,50.716163,0</coordinates>
			</Point>
		</Placemark>
		<Placemark>
			<name>FTT143</name>
			<Snippet maxLines="0"></Snippet>
			<LookAt>
				<longitude>-3.5730908</longitude>
				<latitude>50.71677</latitude>
				<altitude>0</altitude>
				<heading>0</heading>
				<tilt>0</tilt>
				<range>1000</range>
				<altitudeMode>relativeToGround</altitudeMode>
			</LookAt>
			<styleUrl>#Sheet1Map22</styleUrl>
			<ExtendedData>
			</ExtendedData>
			<Point>
				<coordinates>-3.5730908,50.71677,0</coordinates>
			</Point>
		</Placemark>
		<Placemark>
			<name>FTT144</name>
			<Snippet maxLines="0"></Snippet>
			<LookAt>
				<longitude>-0.91848465</longitude>
				<latitude>51.114688</latitude>
				<altitude>0</altitude>
				<heading>0</heading>
				<tilt>0</tilt>
				<range>1000</range>
				<altitudeMode>relativeToGround</altitudeMode>
			</LookAt>
			<styleUrl>#Sheet1Map22</styleUrl>
			<ExtendedData>
			</ExtendedData>
			<Point>
				<coordinates>-0.9184846500000001,51.11468799999999,0</coordinates>
			</Point>
		</Placemark>
		<Placemark>
			<name>FTT145</name>
			<Snippet maxLines="0"></Snippet>
			<LookAt>
				<longitude>0.1861015</longitude>
				<latitude>50.991231</latitude>
				<altitude>0</altitude>
				<heading>0</heading>
				<tilt>0</tilt>
				<range>1000</range>
				<altitudeMode>relativeToGround</altitudeMode>
			</LookAt>
			<styleUrl>#Sheet1Map22</styleUrl>
			<ExtendedData>
			</ExtendedData>
			<Point>
				<coordinates>0.1861015,50.991231,0</coordinates>
			</Point>
		</Placemark>
		<Placemark>
			<name>FTT146</name>
			<Snippet maxLines="0"></Snippet>
			<LookAt>
				<longitude>0.18621455</longitude>
				<latitude>50.991211</latitude>
				<altitude>0</altitude>
				<heading>0</heading>
				<tilt>0</tilt>
				<range>1000</range>
				<altitudeMode>relativeToGround</altitudeMode>
			</LookAt>
			<styleUrl>#Sheet1Map22</styleUrl>
			<ExtendedData>
			</ExtendedData>
			<Point>
				<coordinates>0.18621455,50.991211,0</coordinates>
			</Point>
		</Placemark>
		<Placemark>
			<name>FTT147</name>
			<Snippet maxLines="0"></Snippet>
			<LookAt>
				<longitude>-1.1245353</longitude>
				<latitude>53.190678</latitude>
				<altitude>0</altitude>
				<heading>0</heading>
				<tilt>0</tilt>
				<range>1000</range>
				<altitudeMode>relativeToGround</altitudeMode>
			</LookAt>
			<styleUrl>#Sheet1Map22</styleUrl>
			<ExtendedData>
			</ExtendedData>
			<Point>
				<coordinates>-1.1245353,53.190678,0</coordinates>
			</Point>
		</Placemark>
		<Placemark>
			<name>FTT148</name>
			<Snippet maxLines="0"></Snippet>
			<LookAt>
				<longitude>-2.3663536</longitude>
				<latitude>52.27628</latitude>
				<altitude>0</altitude>
				<heading>0</heading>
				<tilt>0</tilt>
				<range>1000</range>
				<altitudeMode>relativeToGround</altitudeMode>
			</LookAt>
			<styleUrl>#Sheet1Map22</styleUrl>
			<ExtendedData>
			</ExtendedData>
			<Point>
				<coordinates>-2.3663536,52.27628,0</coordinates>
			</Point>
		</Placemark>
		<Placemark>
			<name>FTT149</name>
			<Snippet maxLines="0"></Snippet>
			<LookAt>
				<longitude>0.10718815</longitude>
				<latitude>50.894355</latitude>
				<altitude>0</altitude>
				<heading>0</heading>
				<tilt>0</tilt>
				<range>1000</range>
				<altitudeMode>relativeToGround</altitudeMode>
			</LookAt>
			<styleUrl>#Sheet1Map22</styleUrl>
			<ExtendedData>
			</ExtendedData>
			<Point>
				<coordinates>0.10718815,50.894355,0</coordinates>
			</Point>
		</Placemark>
		<Placemark>
			<name>FTT150</name>
			<Snippet maxLines="0"></Snippet>
			<LookAt>
				<longitude>-1.330932</longitude>
				<latitude>51.766821</latitude>
				<altitude>0</altitude>
				<heading>0</heading>
				<tilt>0</tilt>
				<range>1000</range>
				<altitudeMode>relativeToGround</altitudeMode>
			</LookAt>
			<styleUrl>#Sheet1Map22</styleUrl>
			<ExtendedData>
			</ExtendedData>
			<Point>
				<coordinates>-1.330932,51.76682100000001,0</coordinates>
			</Point>
		</Placemark>
		<Placemark>
			<name>FTT151</name>
			<Snippet maxLines="0"></Snippet>
			<LookAt>
				<longitude>-9.461536799999999</longitude>
				<latitude>52.04857224</latitude>
				<altitude>0</altitude>
				<heading>0</heading>
				<tilt>0</tilt>
				<range>1000</range>
				<altitudeMode>relativeToGround</altitudeMode>
			</LookAt>
			<styleUrl>#Sheet1Map22</styleUrl>
			<ExtendedData>
			</ExtendedData>
			<Point>
				<coordinates>-9.461536799999999,52.04857224,0</coordinates>
			</Point>
		</Placemark>
		<Placemark>
			<name>FTT152</name>
			<Snippet maxLines="0"></Snippet>
			<LookAt>
				<longitude>-9.466827260000001</longitude>
				<latitude>52.05032201</latitude>
				<altitude>0</altitude>
				<heading>0</heading>
				<tilt>0</tilt>
				<range>1000</range>
				<altitudeMode>relativeToGround</altitudeMode>
			</LookAt>
			<styleUrl>#Sheet1Map22</styleUrl>
			<ExtendedData>
			</ExtendedData>
			<Point>
				<coordinates>-9.466827260000001,52.05032201,0</coordinates>
			</Point>
		</Placemark>
		<Placemark>
			<name>FTT153</name>
			<Snippet maxLines="0"></Snippet>
			<LookAt>
				<longitude>-9.47160644</longitude>
				<latitude>52.05158361</latitude>
				<altitude>0</altitude>
				<heading>0</heading>
				<tilt>0</tilt>
				<range>1000</range>
				<altitudeMode>relativeToGround</altitudeMode>
			</LookAt>
			<styleUrl>#Sheet1Map22</styleUrl>
			<ExtendedData>
			</ExtendedData>
			<Point>
				<coordinates>-9.47160644,52.05158361000001,0</coordinates>
			</Point>
		</Placemark>
		<Placemark>
			<name>FTT154</name>
			<Snippet maxLines="0"></Snippet>
			<LookAt>
				<longitude>-9.47181458</longitude>
				<latitude>52.05170684</latitude>
				<altitude>0</altitude>
				<heading>0</heading>
				<tilt>0</tilt>
				<range>1000</range>
				<altitudeMode>relativeToGround</altitudeMode>
			</LookAt>
			<styleUrl>#Sheet1Map22</styleUrl>
			<ExtendedData>
			</ExtendedData>
			<Point>
				<coordinates>-9.47181458,52.05170684,0</coordinates>
			</Point>
		</Placemark>
		<Placemark>
			<name>FTT155</name>
			<Snippet maxLines="0"></Snippet>
			<LookAt>
				<longitude>-9.47358758</longitude>
				<latitude>52.05331146</latitude>
				<altitude>0</altitude>
				<heading>0</heading>
				<tilt>0</tilt>
				<range>1000</range>
				<altitudeMode>relativeToGround</altitudeMode>
			</LookAt>
			<styleUrl>#Sheet1Map22</styleUrl>
			<ExtendedData>
			</ExtendedData>
			<Point>
				<coordinates>-9.47358758,52.05331146,0</coordinates>
			</Point>
		</Placemark>
		<Placemark>
			<name>FTT157</name>
			<Snippet maxLines="0"></Snippet>
			<LookAt>
				<longitude>-9.47572725</longitude>
				<latitude>52.05409357</latitude>
				<altitude>0</altitude>
				<heading>0</heading>
				<tilt>0</tilt>
				<range>1000</range>
				<altitudeMode>relativeToGround</altitudeMode>
			</LookAt>
			<styleUrl>#Sheet1Map22</styleUrl>
			<ExtendedData>
			</ExtendedData>
			<Point>
				<coordinates>-9.47572725,52.05409357,0</coordinates>
			</Point>
		</Placemark>
		<Placemark>
			<name>FTT158</name>
			<Snippet maxLines="0"></Snippet>
			<LookAt>
				<longitude>-9.47527608</longitude>
				<latitude>52.05411719</latitude>
				<altitude>0</altitude>
				<heading>0</heading>
				<tilt>0</tilt>
				<range>1000</range>
				<altitudeMode>relativeToGround</altitudeMode>
			</LookAt>
			<styleUrl>#Sheet1Map22</styleUrl>
			<ExtendedData>
			</ExtendedData>
			<Point>
				<coordinates>-9.47527608,52.05411719000001,0</coordinates>
			</Point>
		</Placemark>
		<Placemark>
			<name>FTT159</name>
			<Snippet maxLines="0"></Snippet>
			<LookAt>
				<longitude>-9.479196890000001</longitude>
				<latitude>52.07130638</latitude>
				<altitude>0</altitude>
				<heading>0</heading>
				<tilt>0</tilt>
				<range>1000</range>
				<altitudeMode>relativeToGround</altitudeMode>
			</LookAt>
			<styleUrl>#Sheet1Map22</styleUrl>
			<ExtendedData>
			</ExtendedData>
			<Point>
				<coordinates>-9.479196890000001,52.07130638,0</coordinates>
			</Point>
		</Placemark>
		<Placemark>
			<name>FTT161</name>
			<Snippet maxLines="0"></Snippet>
			<LookAt>
				<longitude>-8.99296256</longitude>
				<latitude>52.18970607</latitude>
				<altitude>0</altitude>
				<heading>0</heading>
				<tilt>0</tilt>
				<range>1000</range>
				<altitudeMode>relativeToGround</altitudeMode>
			</LookAt>
			<styleUrl>#Sheet1Map22</styleUrl>
			<ExtendedData>
			</ExtendedData>
			<Point>
				<coordinates>-8.99296256,52.18970607,0</coordinates>
			</Point>
		</Placemark>
		<Placemark>
			<name>FTT162</name>
			<Snippet maxLines="0"></Snippet>
			<LookAt>
				<longitude>-8.397762220000001</longitude>
				<latitude>52.13430376</latitude>
				<altitude>0</altitude>
				<heading>0</heading>
				<tilt>0</tilt>
				<range>1000</range>
				<altitudeMode>relativeToGround</altitudeMode>
			</LookAt>
			<styleUrl>#Sheet1Map22</styleUrl>
			<ExtendedData>
			</ExtendedData>
			<Point>
				<coordinates>-8.397762220000001,52.13430375999999,0</coordinates>
			</Point>
		</Placemark>
		<Placemark>
			<name>FTT163</name>
			<Snippet maxLines="0"></Snippet>
			<LookAt>
				<longitude>-8.39810958</longitude>
				<latitude>52.13395211</latitude>
				<altitude>0</altitude>
				<heading>0</heading>
				<tilt>0</tilt>
				<range>1000</range>
				<altitudeMode>relativeToGround</altitudeMode>
			</LookAt>
			<styleUrl>#Sheet1Map22</styleUrl>
			<ExtendedData>
			</ExtendedData>
			<Point>
				<coordinates>-8.39810958,52.13395211,0</coordinates>
			</Point>
		</Placemark>
		<Placemark>
			<name>FTT164</name>
			<Snippet maxLines="0"></Snippet>
			<LookAt>
				<longitude>-8.398167109999999</longitude>
				<latitude>52.13385305</latitude>
				<altitude>0</altitude>
				<heading>0</heading>
				<tilt>0</tilt>
				<range>1000</range>
				<altitudeMode>relativeToGround</altitudeMode>
			</LookAt>
			<styleUrl>#Sheet1Map22</styleUrl>
			<ExtendedData>
			</ExtendedData>
			<Point>
				<coordinates>-8.398167109999999,52.13385304999999,0</coordinates>
			</Point>
		</Placemark>
		<Placemark>
			<name>FTT165</name>
			<Snippet maxLines="0"></Snippet>
			<LookAt>
				<longitude>-8.413735819999999</longitude>
				<latitude>52.13553396</latitude>
				<altitude>0</altitude>
				<heading>0</heading>
				<tilt>0</tilt>
				<range>1000</range>
				<altitudeMode>relativeToGround</altitudeMode>
			</LookAt>
			<styleUrl>#Sheet1Map22</styleUrl>
			<ExtendedData>
			</ExtendedData>
			<Point>
				<coordinates>-8.413735819999999,52.13553396,0</coordinates>
			</Point>
		</Placemark>
		<Placemark>
			<name>FTT166</name>
			<Snippet maxLines="0"></Snippet>
			<LookAt>
				<longitude>-8.411559499999999</longitude>
				<latitude>52.13550562</latitude>
				<altitude>0</altitude>
				<heading>0</heading>
				<tilt>0</tilt>
				<range>1000</range>
				<altitudeMode>relativeToGround</altitudeMode>
			</LookAt>
			<styleUrl>#Sheet1Map22</styleUrl>
			<ExtendedData>
			</ExtendedData>
			<Point>
				<coordinates>-8.411559499999999,52.13550562,0</coordinates>
			</Point>
		</Placemark>
		<Placemark>
			<name>FTT167</name>
			<Snippet maxLines="0"></Snippet>
			<LookAt>
				<longitude>-8.411620729999999</longitude>
				<latitude>52.13581096</latitude>
				<altitude>0</altitude>
				<heading>0</heading>
				<tilt>0</tilt>
				<range>1000</range>
				<altitudeMode>relativeToGround</altitudeMode>
			</LookAt>
			<styleUrl>#Sheet1Map22</styleUrl>
			<ExtendedData>
			</ExtendedData>
			<Point>
				<coordinates>-8.411620729999999,52.13581096,0</coordinates>
			</Point>
		</Placemark>
		<Placemark>
			<name>FTT168</name>
			<Snippet maxLines="0"></Snippet>
			<LookAt>
				<longitude>-8.4173034</longitude>
				<latitude>52.13753446</latitude>
				<altitude>0</altitude>
				<heading>0</heading>
				<tilt>0</tilt>
				<range>1000</range>
				<altitudeMode>relativeToGround</altitudeMode>
			</LookAt>
			<styleUrl>#Sheet1Map22</styleUrl>
			<ExtendedData>
			</ExtendedData>
			<Point>
				<coordinates>-8.4173034,52.13753446,0</coordinates>
			</Point>
		</Placemark>
		<Placemark>
			<name>FTT169</name>
			<Snippet maxLines="0"></Snippet>
			<LookAt>
				<longitude>-8.42058976</longitude>
				<latitude>52.13290354</latitude>
				<altitude>0</altitude>
				<heading>0</heading>
				<tilt>0</tilt>
				<range>1000</range>
				<altitudeMode>relativeToGround</altitudeMode>
			</LookAt>
			<styleUrl>#Sheet1Map22</styleUrl>
			<ExtendedData>
			</ExtendedData>
			<Point>
				<coordinates>-8.42058976,52.13290354,0</coordinates>
			</Point>
		</Placemark>
		<Placemark>
			<name>FTT171</name>
			<Snippet maxLines="0"></Snippet>
			<LookAt>
				<longitude>-8.42063044</longitude>
				<latitude>52.13257088</latitude>
				<altitude>0</altitude>
				<heading>0</heading>
				<tilt>0</tilt>
				<range>1000</range>
				<altitudeMode>relativeToGround</altitudeMode>
			</LookAt>
			<styleUrl>#Sheet1Map22</styleUrl>
			<ExtendedData>
			</ExtendedData>
			<Point>
				<coordinates>-8.42063044,52.13257088,0</coordinates>
			</Point>
		</Placemark>
		<Placemark>
			<name>FTT173</name>
			<Snippet maxLines="0"></Snippet>
			<LookAt>
				<longitude>-7.55356067</longitude>
				<latitude>52.35503936</latitude>
				<altitude>0</altitude>
				<heading>0</heading>
				<tilt>0</tilt>
				<range>1000</range>
				<altitudeMode>relativeToGround</altitudeMode>
			</LookAt>
			<styleUrl>#Sheet1Map22</styleUrl>
			<ExtendedData>
			</ExtendedData>
			<Point>
				<coordinates>-7.55356067,52.35503936,0</coordinates>
			</Point>
		</Placemark>
		<Placemark>
			<name>FTT174</name>
			<Snippet maxLines="0"></Snippet>
			<LookAt>
				<longitude>-7.55356067</longitude>
				<latitude>52.35503936</latitude>
				<altitude>0</altitude>
				<heading>0</heading>
				<tilt>0</tilt>
				<range>1000</range>
				<altitudeMode>relativeToGround</altitudeMode>
			</LookAt>
			<styleUrl>#Sheet1Map22</styleUrl>
			<ExtendedData>
			</ExtendedData>
			<Point>
				<coordinates>-7.55356067,52.35503936,0</coordinates>
			</Point>
		</Placemark>
		<Placemark>
			<name>FTT175</name>
			<Snippet maxLines="0"></Snippet>
			<LookAt>
				<longitude>-7.42771202</longitude>
				<latitude>52.3388151</latitude>
				<altitude>0</altitude>
				<heading>0</heading>
				<tilt>0</tilt>
				<range>1000</range>
				<altitudeMode>relativeToGround</altitudeMode>
			</LookAt>
			<styleUrl>#Sheet1Map22</styleUrl>
			<ExtendedData>
			</ExtendedData>
			<Point>
				<coordinates>-7.427712020000001,52.3388151,0</coordinates>
			</Point>
		</Placemark>
		<Placemark>
			<name>FTT176</name>
			<Snippet maxLines="0"></Snippet>
			<LookAt>
				<longitude>-7.4277758</longitude>
				<latitude>52.33842</latitude>
				<altitude>0</altitude>
				<heading>0</heading>
				<tilt>0</tilt>
				<range>1000</range>
				<altitudeMode>relativeToGround</altitudeMode>
			</LookAt>
			<styleUrl>#Sheet1Map22</styleUrl>
			<ExtendedData>
			</ExtendedData>
			<Point>
				<coordinates>-7.4277758,52.33842,0</coordinates>
			</Point>
		</Placemark>
		<Placemark>
			<name>FTT177</name>
			<Snippet maxLines="0"></Snippet>
			<LookAt>
				<longitude>-6.44400874</longitude>
				<latitude>52.64207532</latitude>
				<altitude>0</altitude>
				<heading>0</heading>
				<tilt>0</tilt>
				<range>1000</range>
				<altitudeMode>relativeToGround</altitudeMode>
			</LookAt>
			<styleUrl>#Sheet1Map22</styleUrl>
			<ExtendedData>
			</ExtendedData>
			<Point>
				<coordinates>-6.44400874,52.64207532,0</coordinates>
			</Point>
		</Placemark>
		<Placemark>
			<name>FTT179</name>
			<Snippet maxLines="0"></Snippet>
			<LookAt>
				<longitude>-6.14791501</longitude>
				<latitude>52.98227901</latitude>
				<altitude>0</altitude>
				<heading>0</heading>
				<tilt>0</tilt>
				<range>1000</range>
				<altitudeMode>relativeToGround</altitudeMode>
			</LookAt>
			<styleUrl>#Sheet1Map22</styleUrl>
			<ExtendedData>
			</ExtendedData>
			<Point>
				<coordinates>-6.14791501,52.98227901,0</coordinates>
			</Point>
		</Placemark>
		<Placemark>
			<name>FTT180</name>
			<Snippet maxLines="0"></Snippet>
			<LookAt>
				<longitude>-6.16685716</longitude>
				<latitude>53.00403312</latitude>
				<altitude>0</altitude>
				<heading>0</heading>
				<tilt>0</tilt>
				<range>1000</range>
				<altitudeMode>relativeToGround</altitudeMode>
			</LookAt>
			<styleUrl>#Sheet1Map22</styleUrl>
			<ExtendedData>
			</ExtendedData>
			<Point>
				<coordinates>-6.16685716,53.00403312,0</coordinates>
			</Point>
		</Placemark>
		<Placemark>
			<name>FTT181</name>
			<Snippet maxLines="0"></Snippet>
			<LookAt>
				<longitude>-6.16707245</longitude>
				<latitude>53.00387468</latitude>
				<altitude>0</altitude>
				<heading>0</heading>
				<tilt>0</tilt>
				<range>1000</range>
				<altitudeMode>relativeToGround</altitudeMode>
			</LookAt>
			<styleUrl>#Sheet1Map22</styleUrl>
			<ExtendedData>
			</ExtendedData>
			<Point>
				<coordinates>-6.16707245,53.00387468,0</coordinates>
			</Point>
		</Placemark>
		<Placemark>
			<name>FTT182</name>
			<Snippet maxLines="0"></Snippet>
			<LookAt>
				<longitude>-6.14802388</longitude>
				<latitude>53.01696068</latitude>
				<altitude>0</altitude>
				<heading>0</heading>
				<tilt>0</tilt>
				<range>1000</range>
				<altitudeMode>relativeToGround</altitudeMode>
			</LookAt>
			<styleUrl>#Sheet1Map22</styleUrl>
			<ExtendedData>
			</ExtendedData>
			<Point>
				<coordinates>-6.14802388,53.01696068,0</coordinates>
			</Point>
		</Placemark>
		<Placemark>
			<name>FTT183</name>
			<Snippet maxLines="0"></Snippet>
			<LookAt>
				<longitude>-8.123264109999999</longitude>
				<latitude>52.45075184</latitude>
				<altitude>0</altitude>
				<heading>0</heading>
				<tilt>0</tilt>
				<range>1000</range>
				<altitudeMode>relativeToGround</altitudeMode>
			</LookAt>
			<styleUrl>#Sheet1Map22</styleUrl>
			<ExtendedData>
			</ExtendedData>
			<Point>
				<coordinates>-8.123264109999999,52.45075184,0</coordinates>
			</Point>
		</Placemark>
		<Placemark>
			<name>FTT184</name>
			<Snippet maxLines="0"></Snippet>
			<LookAt>
				<longitude>-8.12042842</longitude>
				<latitude>52.45186008</latitude>
				<altitude>0</altitude>
				<heading>0</heading>
				<tilt>0</tilt>
				<range>1000</range>
				<altitudeMode>relativeToGround</altitudeMode>
			</LookAt>
			<styleUrl>#Sheet1Map22</styleUrl>
			<ExtendedData>
			</ExtendedData>
			<Point>
				<coordinates>-8.12042842,52.45186008,0</coordinates>
			</Point>
		</Placemark>
		<Placemark>
			<name>FTT185</name>
			<Snippet maxLines="0"></Snippet>
			<LookAt>
				<longitude>-8.12182443</longitude>
				<latitude>52.45138238</latitude>
				<altitude>0</altitude>
				<heading>0</heading>
				<tilt>0</tilt>
				<range>1000</range>
				<altitudeMode>relativeToGround</altitudeMode>
			</LookAt>
			<styleUrl>#Sheet1Map22</styleUrl>
			<ExtendedData>
			</ExtendedData>
			<Point>
				<coordinates>-8.12182443,52.45138238,0</coordinates>
			</Point>
		</Placemark>
		<Placemark>
			<name>FTT186</name>
			<Snippet maxLines="0"></Snippet>
			<LookAt>
				<longitude>-8.12247223</longitude>
				<latitude>52.45160637</latitude>
				<altitude>0</altitude>
				<heading>0</heading>
				<tilt>0</tilt>
				<range>1000</range>
				<altitudeMode>relativeToGround</altitudeMode>
			</LookAt>
			<styleUrl>#Sheet1Map22</styleUrl>
			<ExtendedData>
			</ExtendedData>
			<Point>
				<coordinates>-8.12247223,52.45160637,0</coordinates>
			</Point>
		</Placemark>
		<Placemark>
			<name>FTT187</name>
			<Snippet maxLines="0"></Snippet>
			<LookAt>
				<longitude>-8.122266659999999</longitude>
				<latitude>52.45173239</latitude>
				<altitude>0</altitude>
				<heading>0</heading>
				<tilt>0</tilt>
				<range>1000</range>
				<altitudeMode>relativeToGround</altitudeMode>
			</LookAt>
			<styleUrl>#Sheet1Map22</styleUrl>
			<ExtendedData>
			</ExtendedData>
			<Point>
				<coordinates>-8.122266659999999,52.45173239,0</coordinates>
			</Point>
		</Placemark>
		<Placemark>
			<name>FTT188</name>
			<Snippet maxLines="0"></Snippet>
			<LookAt>
				<longitude>-7.85769761</longitude>
				<latitude>52.15110879</latitude>
				<altitude>0</altitude>
				<heading>0</heading>
				<tilt>0</tilt>
				<range>1000</range>
				<altitudeMode>relativeToGround</altitudeMode>
			</LookAt>
			<styleUrl>#Sheet1Map22</styleUrl>
			<ExtendedData>
			</ExtendedData>
			<Point>
				<coordinates>-7.85769761,52.15110879,0</coordinates>
			</Point>
		</Placemark>
		<Placemark>
			<name>FTT189</name>
			<Snippet maxLines="0"></Snippet>
			<LookAt>
				<longitude>-7.85817992</longitude>
				<latitude>52.15104646</latitude>
				<altitude>0</altitude>
				<heading>0</heading>
				<tilt>0</tilt>
				<range>1000</range>
				<altitudeMode>relativeToGround</altitudeMode>
			</LookAt>
			<styleUrl>#Sheet1Map22</styleUrl>
			<ExtendedData>
			</ExtendedData>
			<Point>
				<coordinates>-7.85817992,52.15104646,0</coordinates>
			</Point>
		</Placemark>
		<Placemark>
			<name>FTT190</name>
			<Snippet maxLines="0"></Snippet>
			<LookAt>
				<longitude>-7.85812192</longitude>
				<latitude>52.15091159</latitude>
				<altitude>0</altitude>
				<heading>0</heading>
				<tilt>0</tilt>
				<range>1000</range>
				<altitudeMode>relativeToGround</altitudeMode>
			</LookAt>
			<styleUrl>#Sheet1Map22</styleUrl>
			<ExtendedData>
			</ExtendedData>
			<Point>
				<coordinates>-7.85812192,52.15091159000001,0</coordinates>
			</Point>
		</Placemark>
		<Placemark>
			<name>FTT191</name>
			<Snippet maxLines="0"></Snippet>
			<LookAt>
				<longitude>-7.8578002</longitude>
				<latitude>52.15101006</latitude>
				<altitude>0</altitude>
				<heading>0</heading>
				<tilt>0</tilt>
				<range>1000</range>
				<altitudeMode>relativeToGround</altitudeMode>
			</LookAt>
			<styleUrl>#Sheet1Map22</styleUrl>
			<ExtendedData>
			</ExtendedData>
			<Point>
				<coordinates>-7.8578002,52.15101006,0</coordinates>
			</Point>
		</Placemark>
		<Placemark>
			<name>FTT192</name>
			<Snippet maxLines="0"></Snippet>
			<LookAt>
				<longitude>-7.52434249</longitude>
				<latitude>52.3479158</latitude>
				<altitude>0</altitude>
				<heading>0</heading>
				<tilt>0</tilt>
				<range>1000</range>
				<altitudeMode>relativeToGround</altitudeMode>
			</LookAt>
			<styleUrl>#Sheet1Map22</styleUrl>
			<ExtendedData>
			</ExtendedData>
			<Point>
				<coordinates>-7.52434249,52.3479158,0</coordinates>
			</Point>
		</Placemark>
		<Placemark>
			<name>FTT193</name>
			<Snippet maxLines="0"></Snippet>
			<LookAt>
				<longitude>-7.52434789</longitude>
				<latitude>52.34741257</latitude>
				<altitude>0</altitude>
				<heading>0</heading>
				<tilt>0</tilt>
				<range>1000</range>
				<altitudeMode>relativeToGround</altitudeMode>
			</LookAt>
			<styleUrl>#Sheet1Map22</styleUrl>
			<ExtendedData>
			</ExtendedData>
			<Point>
				<coordinates>-7.52434789,52.34741257,0</coordinates>
			</Point>
		</Placemark>
		<Placemark>
			<name>FTT194</name>
			<Snippet maxLines="0"></Snippet>
			<LookAt>
				<longitude>-7.52443651</longitude>
				<latitude>52.34735902</latitude>
				<altitude>0</altitude>
				<heading>0</heading>
				<tilt>0</tilt>
				<range>1000</range>
				<altitudeMode>relativeToGround</altitudeMode>
			</LookAt>
			<styleUrl>#Sheet1Map22</styleUrl>
			<ExtendedData>
			</ExtendedData>
			<Point>
				<coordinates>-7.52443651,52.34735902,0</coordinates>
			</Point>
		</Placemark>
		<Placemark>
			<name>FTT195</name>
			<Snippet maxLines="0"></Snippet>
			<LookAt>
				<longitude>-7.58764193</longitude>
				<latitude>52.35639441</latitude>
				<altitude>0</altitude>
				<heading>0</heading>
				<tilt>0</tilt>
				<range>1000</range>
				<altitudeMode>relativeToGround</altitudeMode>
			</LookAt>
			<styleUrl>#Sheet1Map22</styleUrl>
			<ExtendedData>
			</ExtendedData>
			<Point>
				<coordinates>-7.58764193,52.35639441,0</coordinates>
			</Point>
		</Placemark>
		<Placemark>
			<name>FTT196</name>
			<Snippet maxLines="0"></Snippet>
			<LookAt>
				<longitude>-7.58859642</longitude>
				<latitude>52.35634382</latitude>
				<altitude>0</altitude>
				<heading>0</heading>
				<tilt>0</tilt>
				<range>1000</range>
				<altitudeMode>relativeToGround</altitudeMode>
			</LookAt>
			<styleUrl>#Sheet1Map22</styleUrl>
			<ExtendedData>
			</ExtendedData>
			<Point>
				<coordinates>-7.58859642,52.35634382,0</coordinates>
			</Point>
		</Placemark>
		<Placemark>
			<name>FTT197</name>
			<Snippet maxLines="0"></Snippet>
			<LookAt>
				<longitude>-7.56364635</longitude>
				<latitude>52.35475353</latitude>
				<altitude>0</altitude>
				<heading>0</heading>
				<tilt>0</tilt>
				<range>1000</range>
				<altitudeMode>relativeToGround</altitudeMode>
			</LookAt>
			<styleUrl>#Sheet1Map22</styleUrl>
			<ExtendedData>
			</ExtendedData>
			<Point>
				<coordinates>-7.56364635,52.35475353,0</coordinates>
			</Point>
		</Placemark>
		<Placemark>
			<name>FTT198</name>
			<Snippet maxLines="0"></Snippet>
			<LookAt>
				<longitude>-7.56367711</longitude>
				<latitude>52.35460986</latitude>
				<altitude>0</altitude>
				<heading>0</heading>
				<tilt>0</tilt>
				<range>1000</range>
				<altitudeMode>relativeToGround</altitudeMode>
			</LookAt>
			<styleUrl>#Sheet1Map22</styleUrl>
			<ExtendedData>
			</ExtendedData>
			<Point>
				<coordinates>-7.56367711,52.35460986,0</coordinates>
			</Point>
		</Placemark>
		<Placemark>
			<name>FTT200</name>
			<Snippet maxLines="0"></Snippet>
			<LookAt>
				<longitude>-7.56463114</longitude>
				<latitude>52.35460439</latitude>
				<altitude>0</altitude>
				<heading>0</heading>
				<tilt>0</tilt>
				<range>1000</range>
				<altitudeMode>relativeToGround</altitudeMode>
			</LookAt>
			<styleUrl>#Sheet1Map22</styleUrl>
			<ExtendedData>
			</ExtendedData>
			<Point>
				<coordinates>-7.56463114,52.35460439000001,0</coordinates>
			</Point>
		</Placemark>
		<Placemark>
			<name>FTT202</name>
			<Snippet maxLines="0"></Snippet>
			<LookAt>
				<longitude>-7.5663071</longitude>
				<latitude>52.354314</latitude>
				<altitude>0</altitude>
				<heading>0</heading>
				<tilt>0</tilt>
				<range>1000</range>
				<altitudeMode>relativeToGround</altitudeMode>
			</LookAt>
			<styleUrl>#Sheet1Map22</styleUrl>
			<ExtendedData>
			</ExtendedData>
			<Point>
				<coordinates>-7.566307100000001,52.354314,0</coordinates>
			</Point>
		</Placemark>
		<Placemark>
			<name>FTT203</name>
			<Snippet maxLines="0"></Snippet>
			<LookAt>
				<longitude>-7.56507433</longitude>
				<latitude>52.35430947</latitude>
				<altitude>0</altitude>
				<heading>0</heading>
				<tilt>0</tilt>
				<range>1000</range>
				<altitudeMode>relativeToGround</altitudeMode>
			</LookAt>
			<styleUrl>#Sheet1Map22</styleUrl>
			<ExtendedData>
			</ExtendedData>
			<Point>
				<coordinates>-7.56507433,52.35430946999999,0</coordinates>
			</Point>
		</Placemark>
		<Placemark>
			<name>FTT205</name>
			<Snippet maxLines="0"></Snippet>
			<LookAt>
				<longitude>-6.99596866</longitude>
				<latitude>54.22910081</latitude>
				<altitude>0</altitude>
				<heading>0</heading>
				<tilt>0</tilt>
				<range>1000</range>
				<altitudeMode>relativeToGround</altitudeMode>
			</LookAt>
			<styleUrl>#Sheet1Map22</styleUrl>
			<ExtendedData>
			</ExtendedData>
			<Point>
				<coordinates>-6.99596866,54.22910081,0</coordinates>
			</Point>
		</Placemark>
		<Placemark>
			<name>FTT206</name>
			<Snippet maxLines="0"></Snippet>
			<LookAt>
				<longitude>-6.99597782</longitude>
				<latitude>54.22872356</latitude>
				<altitude>0</altitude>
				<heading>0</heading>
				<tilt>0</tilt>
				<range>1000</range>
				<altitudeMode>relativeToGround</altitudeMode>
			</LookAt>
			<styleUrl>#Sheet1Map22</styleUrl>
			<ExtendedData>
			</ExtendedData>
			<Point>
				<coordinates>-6.995977819999999,54.22872356,0</coordinates>
			</Point>
		</Placemark>
	</Folder>
</Document>
</kml>
