# Supplementary material for: DNA analysis of Castanea sativa (sweet chestnut) in Britain and Ireland: Elucidating European origins and genepool diversity
Source: PLoS One. 2019 Sep 25;14(9):e0222936. doi: 10.1371/journal.pone.0222936 (PMC6760806; doi:10.1371/journal.pone.0222936)
Supplement: S2 File — (KML) [file pone.0222936.s002.kml]

<?xml version="1.0" encoding="UTF-8"?>
<kml xmlns="http://www.opengis.net/kml/2.2" xmlns:gx="http://www.google.com/kml/ext/2.2" xmlns:kml="http://www.opengis.net/kml/2.2" xmlns:atom="http://www.w3.org/2005/Atom">
<Document>
	<name>Br &amp; Ir ser 1 ser 2 names</name>
	<visibility>0</visibility>
	<Snippet maxLines="1">Earth Point Excel To KML</Snippet>
	<description><![CDATA[<style type='text/css'>*{font-family:Verdana,Arial,Helvetica,Sans-Serif;}</style><table style="width: 300px;"><tr><td style="vertical-align: top;">Source</td><td style="width: 100%;">Br & Ir ser 1 ser 2 names.xlsx</td></tr><tr><td>DateTime</td><td>2019-02-05 20:04:58 UTC <br/></td></tr></table><br/>&copy;2019 Earth Point<br/><a target='_blank' href='http://www.earthpoint.us'>www.earthpoint.us</a><br/><br/>For illustration only.&nbsp; User to verify all information.]]></description>
	<Style>
		<IconStyle>
			<Icon>
			</Icon>
		</IconStyle>
		<BalloonStyle>
			<text>$[description]</text>
			<textColor>ff000000</textColor>
			<displayMode>default</displayMode>
		</BalloonStyle>
	</Style>
	<gx:balloonVisibility>1</gx:balloonVisibility>
	<Style id="NormalSheet1Map2">
		<IconStyle>
			<color>ffffff00</color>
			<Icon>
				<href>http://www.earthpoint.us/Dots/GoogleEarth/WhiteShapes/shaded_dot.png</href>
			</Icon>
		</IconStyle>
		<LabelStyle>
		</LabelStyle>
		<BalloonStyle>
			<text>$[description]</text>
		</BalloonStyle>
		<LineStyle>
			<color>ffff00ff</color>
			<width>2</width>
		</LineStyle>
	</Style>
	<Style id="HighlightSheet1Map0">
		<IconStyle>
			<color>ff0000ff</color>
			<scale>1.1</scale>
			<Icon>
				<href>http://www.earthpoint.us/Dots/GoogleEarth/WhiteShapes/shaded_dot.png</href>
			</Icon>
		</IconStyle>
		<LabelStyle>
			<scale>1.1</scale>
		</LabelStyle>
		<BalloonStyle>
			<text>$[description]</text>
		</BalloonStyle>
		<LineStyle>
			<color>ffff00ff</color>
			<width>3</width>
		</LineStyle>
	</Style>
	<StyleMap id="Sheet1Map2">
		<Pair>
			<key>normal</key>
			<styleUrl>#NormalSheet1Map2</styleUrl>
		</Pair>
		<Pair>
			<key>highlight</key>
			<styleUrl>#HighlightSheet1Map2</styleUrl>
		</Pair>
	</StyleMap>
	<Style id="NormalSheet1Map0">
		<IconStyle>
			<color>ff0000ff</color>
			<Icon>
				<href>http://www.earthpoint.us/Dots/GoogleEarth/WhiteShapes/shaded_dot.png</href>
			</Icon>
		</IconStyle>
		<LabelStyle>
		</LabelStyle>
		<BalloonStyle>
			<text>$[description]</text>
		</BalloonStyle>
		<LineStyle>
			<color>ffff00ff</color>
			<width>2</width>
		</LineStyle>
	</Style>
	<Style id="HighlightSheet1Map2">
		<IconStyle>
			<color>ffffff00</color>
			<scale>1.1</scale>
			<Icon>
				<href>http://www.earthpoint.us/Dots/GoogleEarth/WhiteShapes/shaded_dot.png</href>
			</Icon>
		</IconStyle>
		<LabelStyle>
			<scale>1.1</scale>
		</LabelStyle>
		<BalloonStyle>
			<text>$[description]</text>
		</BalloonStyle>
		<LineStyle>
			<color>ffff00ff</color>
			<width>3</width>
		</LineStyle>
	</Style>
	<StyleMap id="Sheet1Map0">
		<Pair>
			<key>normal</key>
			<styleUrl>#NormalSheet1Map0</styleUrl>
		</Pair>
		<Pair>
			<key>highlight</key>
			<styleUrl>#HighlightSheet1Map0</styleUrl>
		</Pair>
	</StyleMap>
	<Folder>
		<name>mapEngIreWal K=2 ser 1, 2 names</name>
		<visibility>0</visibility>
		<Placemark>
			<name>678S</name>
			<visibility>0</visibility>
			<Snippet maxLines="0"></Snippet>
			<description><![CDATA[<style type='text/css'>*{font-family:Verdana,Arial,Helvetica,Sans-Serif;}</style><table border='0' cellspacing='0' cellpadding='0'><tr><td colspan='2' style='vertical-align: top; padding-left: 10px; padding-right: 10px; white-space: nowrap;'><b>678S</b></td></tr><tr><td colspan='2' style='vertical-align: top; padding-left: 10px; padding-right: 10px; max-width: 400px; white-space: nowrap;'>&nbsp;</td></tr><tr bgcolor='#ddffdd' ><td style='vertical-align: top; padding-left: 10px; white-space: nowrap;'><b>Latitude</b></td><td style='vertical-align: top; padding-left: 6px; padding-right: 10px; white-space: nowrap;'>51.770666</td></tr><tr><td style='vertical-align: top; padding-left: 10px; white-space: nowrap;'><b>Longitude</b></td><td style='vertical-align: top; padding-left: 6px; padding-right: 10px; white-space: nowrap;'>-2.9227503</td></tr></table>]]></description>
			<LookAt>
				<longitude>-2.9227503</longitude>
				<latitude>51.770666</latitude>
				<altitude>0</altitude>
				<heading>0</heading>
				<tilt>0</tilt>
				<range>1000</range>
				<altitudeMode>relativeToGround</altitudeMode>
			</LookAt>
			<styleUrl>#Sheet1Map0</styleUrl>
			<ExtendedData>
			</ExtendedData>
			<Point>
				<coordinates>-2.9227503,51.770666,0</coordinates>
			</Point>
		</Placemark>
		<Placemark>
			<name>687</name>
			<visibility>0</visibility>
			<Snippet maxLines="0"></Snippet>
			<description><![CDATA[<style type='text/css'>*{font-family:Verdana,Arial,Helvetica,Sans-Serif;}</style><table border='0' cellspacing='0' cellpadding='0'><tr><td colspan='2' style='vertical-align: top; padding-left: 10px; padding-right: 10px; white-space: nowrap;'><b>687</b></td></tr><tr><td colspan='2' style='vertical-align: top; padding-left: 10px; padding-right: 10px; max-width: 400px; white-space: nowrap;'>&nbsp;</td></tr><tr bgcolor='#ddffdd' ><td style='vertical-align: top; padding-left: 10px; white-space: nowrap;'><b>Latitude</b></td><td style='vertical-align: top; padding-left: 6px; padding-right: 10px; white-space: nowrap;'>52.073752</td></tr><tr><td style='vertical-align: top; padding-left: 10px; white-space: nowrap;'><b>Longitude</b></td><td style='vertical-align: top; padding-left: 6px; padding-right: 10px; white-space: nowrap;'>-2.8287803</td></tr></table>]]></description>
			<LookAt>
				<longitude>-2.8287803</longitude>
				<latitude>52.073752</latitude>
				<altitude>0</altitude>
				<heading>0</heading>
				<tilt>0</tilt>
				<range>1000</range>
				<altitudeMode>relativeToGround</altitudeMode>
			</LookAt>
			<styleUrl>#Sheet1Map0</styleUrl>
			<ExtendedData>
			</ExtendedData>
			<Point>
				<coordinates>-2.8287803,52.07375199999999,0</coordinates>
			</Point>
		</Placemark>
		<Placemark>
			<name>16</name>
			<visibility>0</visibility>
			<Snippet maxLines="0"></Snippet>
			<description><![CDATA[<style type='text/css'>*{font-family:Verdana,Arial,Helvetica,Sans-Serif;}</style><table border='0' cellspacing='0' cellpadding='0'><tr><td colspan='2' style='vertical-align: top; padding-left: 10px; padding-right: 10px; white-space: nowrap;'><b>16</b></td></tr><tr><td colspan='2' style='vertical-align: top; padding-left: 10px; padding-right: 10px; max-width: 400px; white-space: nowrap;'>&nbsp;</td></tr><tr bgcolor='#ddffdd' ><td style='vertical-align: top; padding-left: 10px; white-space: nowrap;'><b>Latitude</b></td><td style='vertical-align: top; padding-left: 6px; padding-right: 10px; white-space: nowrap;'>51.82838</td></tr><tr><td style='vertical-align: top; padding-left: 10px; white-space: nowrap;'><b>Longitude</b></td><td style='vertical-align: top; padding-left: 6px; padding-right: 10px; white-space: nowrap;'>-2.4640346</td></tr></table>]]></description>
			<LookAt>
				<longitude>-2.4640346</longitude>
				<latitude>51.82838</latitude>
				<altitude>0</altitude>
				<heading>0</heading>
				<tilt>0</tilt>
				<range>1000</range>
				<altitudeMode>relativeToGround</altitudeMode>
			</LookAt>
			<styleUrl>#Sheet1Map0</styleUrl>
			<ExtendedData>
			</ExtendedData>
			<Point>
				<coordinates>-2.4640346,51.82838,0</coordinates>
			</Point>
		</Placemark>
		<Placemark>
			<name>98</name>
			<visibility>0</visibility>
			<Snippet maxLines="0"></Snippet>
			<description><![CDATA[<style type='text/css'>*{font-family:Verdana,Arial,Helvetica,Sans-Serif;}</style><table border='0' cellspacing='0' cellpadding='0'><tr><td colspan='2' style='vertical-align: top; padding-left: 10px; padding-right: 10px; white-space: nowrap;'><b>98</b></td></tr><tr><td colspan='2' style='vertical-align: top; padding-left: 10px; padding-right: 10px; max-width: 400px; white-space: nowrap;'>&nbsp;</td></tr><tr bgcolor='#ddffdd' ><td style='vertical-align: top; padding-left: 10px; white-space: nowrap;'><b>Latitude</b></td><td style='vertical-align: top; padding-left: 6px; padding-right: 10px; white-space: nowrap;'>51.740597</td></tr><tr><td style='vertical-align: top; padding-left: 10px; white-space: nowrap;'><b>Longitude</b></td><td style='vertical-align: top; padding-left: 6px; padding-right: 10px; white-space: nowrap;'>-2.6678908</td></tr></table>]]></description>
			<LookAt>
				<longitude>-2.6678908</longitude>
				<latitude>51.740597</latitude>
				<altitude>0</altitude>
				<heading>0</heading>
				<tilt>0</tilt>
				<range>1000</range>
				<altitudeMode>relativeToGround</altitudeMode>
			</LookAt>
			<styleUrl>#Sheet1Map0</styleUrl>
			<ExtendedData>
			</ExtendedData>
			<Point>
				<coordinates>-2.6678908,51.74059700000001,0</coordinates>
			</Point>
		</Placemark>
		<Placemark>
			<name>15</name>
			<visibility>0</visibility>
			<Snippet maxLines="0"></Snippet>
			<description><![CDATA[<style type='text/css'>*{font-family:Verdana,Arial,Helvetica,Sans-Serif;}</style><table border='0' cellspacing='0' cellpadding='0'><tr><td colspan='2' style='vertical-align: top; padding-left: 10px; padding-right: 10px; white-space: nowrap;'><b>15</b></td></tr><tr><td colspan='2' style='vertical-align: top; padding-left: 10px; padding-right: 10px; max-width: 400px; white-space: nowrap;'>&nbsp;</td></tr><tr bgcolor='#ddffdd' ><td style='vertical-align: top; padding-left: 10px; white-space: nowrap;'><b>Latitude</b></td><td style='vertical-align: top; padding-left: 6px; padding-right: 10px; white-space: nowrap;'>51.828353</td></tr><tr><td style='vertical-align: top; padding-left: 10px; white-space: nowrap;'><b>Longitude</b></td><td style='vertical-align: top; padding-left: 6px; padding-right: 10px; white-space: nowrap;'>-2.4640488</td></tr></table>]]></description>
			<LookAt>
				<longitude>-2.4640488</longitude>
				<latitude>51.828353</latitude>
				<altitude>0</altitude>
				<heading>0</heading>
				<tilt>0</tilt>
				<range>1000</range>
				<altitudeMode>relativeToGround</altitudeMode>
			</LookAt>
			<styleUrl>#Sheet1Map0</styleUrl>
			<ExtendedData>
			</ExtendedData>
			<Point>
				<coordinates>-2.4640488,51.828353,0</coordinates>
			</Point>
		</Placemark>
		<Placemark>
			<name>FTT80</name>
			<visibility>0</visibility>
			<Snippet maxLines="0"></Snippet>
			<description><![CDATA[<style type='text/css'>*{font-family:Verdana,Arial,Helvetica,Sans-Serif;}</style><table border='0' cellspacing='0' cellpadding='0'><tr><td colspan='2' style='vertical-align: top; padding-left: 10px; padding-right: 10px; white-space: nowrap;'><b>FTT80</b></td></tr><tr><td colspan='2' style='vertical-align: top; padding-left: 10px; padding-right: 10px; max-width: 400px; white-space: nowrap;'>&nbsp;</td></tr><tr bgcolor='#ddffdd' ><td style='vertical-align: top; padding-left: 10px; white-space: nowrap;'><b>Latitude</b></td><td style='vertical-align: top; padding-left: 6px; padding-right: 10px; white-space: nowrap;'>51.548154</td></tr><tr><td style='vertical-align: top; padding-left: 10px; white-space: nowrap;'><b>Longitude</b></td><td style='vertical-align: top; padding-left: 6px; padding-right: 10px; white-space: nowrap;'>-0.67344853</td></tr></table>]]></description>
			<LookAt>
				<longitude>-0.67344853</longitude>
				<latitude>51.548154</latitude>
				<altitude>0</altitude>
				<heading>0</heading>
				<tilt>0</tilt>
				<range>1000</range>
				<altitudeMode>relativeToGround</altitudeMode>
			</LookAt>
			<styleUrl>#Sheet1Map0</styleUrl>
			<ExtendedData>
			</ExtendedData>
			<Point>
				<coordinates>-0.67344853,51.548154,0</coordinates>
			</Point>
		</Placemark>
		<Placemark>
			<name>574W</name>
			<visibility>0</visibility>
			<Snippet maxLines="0"></Snippet>
			<description><![CDATA[<style type='text/css'>*{font-family:Verdana,Arial,Helvetica,Sans-Serif;}</style><table border='0' cellspacing='0' cellpadding='0'><tr><td colspan='2' style='vertical-align: top; padding-left: 10px; padding-right: 10px; white-space: nowrap;'><b>574W</b></td></tr><tr><td colspan='2' style='vertical-align: top; padding-left: 10px; padding-right: 10px; max-width: 400px; white-space: nowrap;'>&nbsp;</td></tr><tr bgcolor='#ddffdd' ><td style='vertical-align: top; padding-left: 10px; white-space: nowrap;'><b>Latitude</b></td><td style='vertical-align: top; padding-left: 6px; padding-right: 10px; white-space: nowrap;'>51.424221</td></tr><tr><td style='vertical-align: top; padding-left: 10px; white-space: nowrap;'><b>Longitude</b></td><td style='vertical-align: top; padding-left: 6px; padding-right: 10px; white-space: nowrap;'>-0.65173966</td></tr></table>]]></description>
			<LookAt>
				<longitude>-0.6517396600000001</longitude>
				<latitude>51.424221</latitude>
				<altitude>0</altitude>
				<heading>0</heading>
				<tilt>0</tilt>
				<range>1000</range>
				<altitudeMode>relativeToGround</altitudeMode>
			</LookAt>
			<styleUrl>#Sheet1Map0</styleUrl>
			<ExtendedData>
			</ExtendedData>
			<Point>
				<coordinates>-0.6517396600000001,51.424221,0</coordinates>
			</Point>
		</Placemark>
		<Placemark>
			<name>566Cen</name>
			<visibility>0</visibility>
			<Snippet maxLines="0"></Snippet>
			<description><![CDATA[<style type='text/css'>*{font-family:Verdana,Arial,Helvetica,Sans-Serif;}</style><table border='0' cellspacing='0' cellpadding='0'><tr><td colspan='2' style='vertical-align: top; padding-left: 10px; padding-right: 10px; white-space: nowrap;'><b>566Cen</b></td></tr><tr><td colspan='2' style='vertical-align: top; padding-left: 10px; padding-right: 10px; max-width: 400px; white-space: nowrap;'>&nbsp;</td></tr><tr bgcolor='#ddffdd' ><td style='vertical-align: top; padding-left: 10px; white-space: nowrap;'><b>Latitude</b></td><td style='vertical-align: top; padding-left: 6px; padding-right: 10px; white-space: nowrap;'>51.837858</td></tr><tr><td style='vertical-align: top; padding-left: 10px; white-space: nowrap;'><b>Longitude</b></td><td style='vertical-align: top; padding-left: 6px; padding-right: 10px; white-space: nowrap;'>-2.4704311</td></tr></table>]]></description>
			<LookAt>
				<longitude>-2.4704311</longitude>
				<latitude>51.837858</latitude>
				<altitude>0</altitude>
				<heading>0</heading>
				<tilt>0</tilt>
				<range>1000</range>
				<altitudeMode>relativeToGround</altitudeMode>
			</LookAt>
			<styleUrl>#Sheet1Map0</styleUrl>
			<ExtendedData>
			</ExtendedData>
			<Point>
				<coordinates>-2.4704311,51.837858,0</coordinates>
			</Point>
		</Placemark>
		<Placemark>
			<name>810</name>
			<visibility>0</visibility>
			<Snippet maxLines="0"></Snippet>
			<description><![CDATA[<style type='text/css'>*{font-family:Verdana,Arial,Helvetica,Sans-Serif;}</style><table border='0' cellspacing='0' cellpadding='0'><tr><td colspan='2' style='vertical-align: top; padding-left: 10px; padding-right: 10px; white-space: nowrap;'><b>810</b></td></tr><tr><td colspan='2' style='vertical-align: top; padding-left: 10px; padding-right: 10px; max-width: 400px; white-space: nowrap;'>&nbsp;</td></tr><tr bgcolor='#ddffdd' ><td style='vertical-align: top; padding-left: 10px; white-space: nowrap;'><b>Latitude</b></td><td style='vertical-align: top; padding-left: 6px; padding-right: 10px; white-space: nowrap;'>50.68242</td></tr><tr><td style='vertical-align: top; padding-left: 10px; white-space: nowrap;'><b>Longitude</b></td><td style='vertical-align: top; padding-left: 6px; padding-right: 10px; white-space: nowrap;'>-1.27526</td></tr></table>]]></description>
			<LookAt>
				<longitude>-1.27526</longitude>
				<latitude>50.68242</latitude>
				<altitude>0</altitude>
				<heading>0</heading>
				<tilt>0</tilt>
				<range>1000</range>
				<altitudeMode>relativeToGround</altitudeMode>
			</LookAt>
			<styleUrl>#Sheet1Map0</styleUrl>
			<ExtendedData>
			</ExtendedData>
			<Point>
				<coordinates>-1.27526,50.68242,0</coordinates>
			</Point>
		</Placemark>
		<Placemark>
			<name>34</name>
			<visibility>0</visibility>
			<Snippet maxLines="0"></Snippet>
			<description><![CDATA[<style type='text/css'>*{font-family:Verdana,Arial,Helvetica,Sans-Serif;}</style><table border='0' cellspacing='0' cellpadding='0'><tr><td colspan='2' style='vertical-align: top; padding-left: 10px; padding-right: 10px; white-space: nowrap;'><b>34</b></td></tr><tr><td colspan='2' style='vertical-align: top; padding-left: 10px; padding-right: 10px; max-width: 400px; white-space: nowrap;'>&nbsp;</td></tr><tr bgcolor='#ddffdd' ><td style='vertical-align: top; padding-left: 10px; white-space: nowrap;'><b>Latitude</b></td><td style='vertical-align: top; padding-left: 6px; padding-right: 10px; white-space: nowrap;'>51.844944</td></tr><tr><td style='vertical-align: top; padding-left: 10px; white-space: nowrap;'><b>Longitude</b></td><td style='vertical-align: top; padding-left: 6px; padding-right: 10px; white-space: nowrap;'>-2.5090598</td></tr></table>]]></description>
			<LookAt>
				<longitude>-2.5090598</longitude>
				<latitude>51.844944</latitude>
				<altitude>0</altitude>
				<heading>0</heading>
				<tilt>0</tilt>
				<range>1000</range>
				<altitudeMode>relativeToGround</altitudeMode>
			</LookAt>
			<styleUrl>#Sheet1Map0</styleUrl>
			<ExtendedData>
			</ExtendedData>
			<Point>
				<coordinates>-2.5090598,51.844944,0</coordinates>
			</Point>
		</Placemark>
		<Placemark>
			<name>283</name>
			<visibility>0</visibility>
			<Snippet maxLines="0"></Snippet>
			<description><![CDATA[<style type='text/css'>*{font-family:Verdana,Arial,Helvetica,Sans-Serif;}</style><table border='0' cellspacing='0' cellpadding='0'><tr><td colspan='2' style='vertical-align: top; padding-left: 10px; padding-right: 10px; white-space: nowrap;'><b>283</b></td></tr><tr><td colspan='2' style='vertical-align: top; padding-left: 10px; padding-right: 10px; max-width: 400px; white-space: nowrap;'>&nbsp;</td></tr><tr bgcolor='#ddffdd' ><td style='vertical-align: top; padding-left: 10px; white-space: nowrap;'><b>Latitude</b></td><td style='vertical-align: top; padding-left: 6px; padding-right: 10px; white-space: nowrap;'>51.14015</td></tr><tr><td style='vertical-align: top; padding-left: 10px; white-space: nowrap;'><b>Longitude</b></td><td style='vertical-align: top; padding-left: 6px; padding-right: 10px; white-space: nowrap;'>-0.048455977</td></tr></table>]]></description>
			<LookAt>
				<longitude>-0.048455977</longitude>
				<latitude>51.14015</latitude>
				<altitude>0</altitude>
				<heading>0</heading>
				<tilt>0</tilt>
				<range>1000</range>
				<altitudeMode>relativeToGround</altitudeMode>
			</LookAt>
			<styleUrl>#Sheet1Map0</styleUrl>
			<ExtendedData>
			</ExtendedData>
			<Point>
				<coordinates>-0.048455977,51.14015,0</coordinates>
			</Point>
		</Placemark>
		<Placemark>
			<name>639E</name>
			<visibility>0</visibility>
			<Snippet maxLines="0"></Snippet>
			<description><![CDATA[<style type='text/css'>*{font-family:Verdana,Arial,Helvetica,Sans-Serif;}</style><table border='0' cellspacing='0' cellpadding='0'><tr><td colspan='2' style='vertical-align: top; padding-left: 10px; padding-right: 10px; white-space: nowrap;'><b>639E</b></td></tr><tr><td colspan='2' style='vertical-align: top; padding-left: 10px; padding-right: 10px; max-width: 400px; white-space: nowrap;'>&nbsp;</td></tr><tr bgcolor='#ddffdd' ><td style='vertical-align: top; padding-left: 10px; white-space: nowrap;'><b>Latitude</b></td><td style='vertical-align: top; padding-left: 6px; padding-right: 10px; white-space: nowrap;'>52.141216</td></tr><tr><td style='vertical-align: top; padding-left: 10px; white-space: nowrap;'><b>Longitude</b></td><td style='vertical-align: top; padding-left: 6px; padding-right: 10px; white-space: nowrap;'>1.1324792</td></tr></table>]]></description>
			<LookAt>
				<longitude>1.1324792</longitude>
				<latitude>52.141216</latitude>
				<altitude>0</altitude>
				<heading>0</heading>
				<tilt>0</tilt>
				<range>1000</range>
				<altitudeMode>relativeToGround</altitudeMode>
			</LookAt>
			<styleUrl>#Sheet1Map0</styleUrl>
			<ExtendedData>
			</ExtendedData>
			<Point>
				<coordinates>1.1324792,52.14121599999999,0</coordinates>
			</Point>
		</Placemark>
		<Placemark>
			<name>222</name>
			<visibility>0</visibility>
			<Snippet maxLines="0"></Snippet>
			<description><![CDATA[<style type='text/css'>*{font-family:Verdana,Arial,Helvetica,Sans-Serif;}</style><table border='0' cellspacing='0' cellpadding='0'><tr><td colspan='2' style='vertical-align: top; padding-left: 10px; padding-right: 10px; white-space: nowrap;'><b>222</b></td></tr><tr><td colspan='2' style='vertical-align: top; padding-left: 10px; padding-right: 10px; max-width: 400px; white-space: nowrap;'>&nbsp;</td></tr><tr bgcolor='#ddffdd' ><td style='vertical-align: top; padding-left: 10px; white-space: nowrap;'><b>Latitude</b></td><td style='vertical-align: top; padding-left: 6px; padding-right: 10px; white-space: nowrap;'>51.645326</td></tr><tr><td style='vertical-align: top; padding-left: 10px; white-space: nowrap;'><b>Longitude</b></td><td style='vertical-align: top; padding-left: 6px; padding-right: 10px; white-space: nowrap;'>-2.8745182</td></tr></table>]]></description>
			<LookAt>
				<longitude>-2.8745182</longitude>
				<latitude>51.645326</latitude>
				<altitude>0</altitude>
				<heading>0</heading>
				<tilt>0</tilt>
				<range>1000</range>
				<altitudeMode>relativeToGround</altitudeMode>
			</LookAt>
			<styleUrl>#Sheet1Map0</styleUrl>
			<ExtendedData>
			</ExtendedData>
			<Point>
				<coordinates>-2.8745182,51.64532599999999,0</coordinates>
			</Point>
		</Placemark>
		<Placemark>
			<name>622</name>
			<visibility>0</visibility>
			<Snippet maxLines="0"></Snippet>
			<description><![CDATA[<style type='text/css'>*{font-family:Verdana,Arial,Helvetica,Sans-Serif;}</style><table border='0' cellspacing='0' cellpadding='0'><tr><td colspan='2' style='vertical-align: top; padding-left: 10px; padding-right: 10px; white-space: nowrap;'><b>622</b></td></tr><tr><td colspan='2' style='vertical-align: top; padding-left: 10px; padding-right: 10px; max-width: 400px; white-space: nowrap;'>&nbsp;</td></tr><tr bgcolor='#ddffdd' ><td style='vertical-align: top; padding-left: 10px; white-space: nowrap;'><b>Latitude</b></td><td style='vertical-align: top; padding-left: 6px; padding-right: 10px; white-space: nowrap;'>51.351689</td></tr><tr><td style='vertical-align: top; padding-left: 10px; white-space: nowrap;'><b>Longitude</b></td><td style='vertical-align: top; padding-left: 6px; padding-right: 10px; white-space: nowrap;'>0.17427814</td></tr></table>]]></description>
			<LookAt>
				<longitude>0.17427814</longitude>
				<latitude>51.351689</latitude>
				<altitude>0</altitude>
				<heading>0</heading>
				<tilt>0</tilt>
				<range>1000</range>
				<altitudeMode>relativeToGround</altitudeMode>
			</LookAt>
			<styleUrl>#Sheet1Map0</styleUrl>
			<ExtendedData>
			</ExtendedData>
			<Point>
				<coordinates>0.17427814,51.351689,0</coordinates>
			</Point>
		</Placemark>
		<Placemark>
			<name>94</name>
			<visibility>0</visibility>
			<Snippet maxLines="0"></Snippet>
			<description><![CDATA[<style type='text/css'>*{font-family:Verdana,Arial,Helvetica,Sans-Serif;}</style><table border='0' cellspacing='0' cellpadding='0'><tr><td colspan='2' style='vertical-align: top; padding-left: 10px; padding-right: 10px; white-space: nowrap;'><b>94</b></td></tr><tr><td colspan='2' style='vertical-align: top; padding-left: 10px; padding-right: 10px; max-width: 400px; white-space: nowrap;'>&nbsp;</td></tr><tr bgcolor='#ddffdd' ><td style='vertical-align: top; padding-left: 10px; white-space: nowrap;'><b>Latitude</b></td><td style='vertical-align: top; padding-left: 6px; padding-right: 10px; white-space: nowrap;'>51.878341</td></tr><tr><td style='vertical-align: top; padding-left: 10px; white-space: nowrap;'><b>Longitude</b></td><td style='vertical-align: top; padding-left: 6px; padding-right: 10px; white-space: nowrap;'>-2.5518992</td></tr></table>]]></description>
			<LookAt>
				<longitude>-2.5518992</longitude>
				<latitude>51.878341</latitude>
				<altitude>0</altitude>
				<heading>0</heading>
				<tilt>0</tilt>
				<range>1000</range>
				<altitudeMode>relativeToGround</altitudeMode>
			</LookAt>
			<styleUrl>#Sheet1Map0</styleUrl>
			<ExtendedData>
			</ExtendedData>
			<Point>
				<coordinates>-2.5518992,51.878341,0</coordinates>
			</Point>
		</Placemark>
		<Placemark>
			<name>46</name>
			<visibility>0</visibility>
			<Snippet maxLines="0"></Snippet>
			<description><![CDATA[<style type='text/css'>*{font-family:Verdana,Arial,Helvetica,Sans-Serif;}</style><table border='0' cellspacing='0' cellpadding='0'><tr><td colspan='2' style='vertical-align: top; padding-left: 10px; padding-right: 10px; white-space: nowrap;'><b>46</b></td></tr><tr><td colspan='2' style='vertical-align: top; padding-left: 10px; padding-right: 10px; max-width: 400px; white-space: nowrap;'>&nbsp;</td></tr><tr bgcolor='#ddffdd' ><td style='vertical-align: top; padding-left: 10px; white-space: nowrap;'><b>Latitude</b></td><td style='vertical-align: top; padding-left: 6px; padding-right: 10px; white-space: nowrap;'>51.805737</td></tr><tr><td style='vertical-align: top; padding-left: 10px; white-space: nowrap;'><b>Longitude</b></td><td style='vertical-align: top; padding-left: 6px; padding-right: 10px; white-space: nowrap;'>-2.5578864</td></tr></table>]]></description>
			<LookAt>
				<longitude>-2.5578864</longitude>
				<latitude>51.805737</latitude>
				<altitude>0</altitude>
				<heading>0</heading>
				<tilt>0</tilt>
				<range>1000</range>
				<altitudeMode>relativeToGround</altitudeMode>
			</LookAt>
			<styleUrl>#Sheet1Map0</styleUrl>
			<ExtendedData>
			</ExtendedData>
			<Point>
				<coordinates>-2.5578864,51.80573700000001,0</coordinates>
			</Point>
		</Placemark>
		<Placemark>
			<name>575W</name>
			<visibility>0</visibility>
			<Snippet maxLines="0"></Snippet>
			<description><![CDATA[<style type='text/css'>*{font-family:Verdana,Arial,Helvetica,Sans-Serif;}</style><table border='0' cellspacing='0' cellpadding='0'><tr><td colspan='2' style='vertical-align: top; padding-left: 10px; padding-right: 10px; white-space: nowrap;'><b>575W</b></td></tr><tr><td colspan='2' style='vertical-align: top; padding-left: 10px; padding-right: 10px; max-width: 400px; white-space: nowrap;'>&nbsp;</td></tr><tr bgcolor='#ddffdd' ><td style='vertical-align: top; padding-left: 10px; white-space: nowrap;'><b>Latitude</b></td><td style='vertical-align: top; padding-left: 6px; padding-right: 10px; white-space: nowrap;'>51.424087</td></tr><tr><td style='vertical-align: top; padding-left: 10px; white-space: nowrap;'><b>Longitude</b></td><td style='vertical-align: top; padding-left: 6px; padding-right: 10px; white-space: nowrap;'>-0.65181552</td></tr></table>]]></description>
			<LookAt>
				<longitude>-0.65181552</longitude>
				<latitude>51.424087</latitude>
				<altitude>0</altitude>
				<heading>0</heading>
				<tilt>0</tilt>
				<range>1000</range>
				<altitudeMode>relativeToGround</altitudeMode>
			</LookAt>
			<styleUrl>#Sheet1Map0</styleUrl>
			<ExtendedData>
			</ExtendedData>
			<Point>
				<coordinates>-0.65181552,51.424087,0</coordinates>
			</Point>
		</Placemark>
		<Placemark>
			<name>FTT117</name>
			<visibility>0</visibility>
			<Snippet maxLines="0"></Snippet>
			<description><![CDATA[<style type='text/css'>*{font-family:Verdana,Arial,Helvetica,Sans-Serif;}</style><table border='0' cellspacing='0' cellpadding='0'><tr><td colspan='2' style='vertical-align: top; padding-left: 10px; padding-right: 10px; white-space: nowrap;'><b>FTT117</b></td></tr><tr><td colspan='2' style='vertical-align: top; padding-left: 10px; padding-right: 10px; max-width: 400px; white-space: nowrap;'>&nbsp;</td></tr><tr bgcolor='#ddffdd' ><td style='vertical-align: top; padding-left: 10px; white-space: nowrap;'><b>Latitude</b></td><td style='vertical-align: top; padding-left: 6px; padding-right: 10px; white-space: nowrap;'>52.33105</td></tr><tr><td style='vertical-align: top; padding-left: 10px; white-space: nowrap;'><b>Longitude</b></td><td style='vertical-align: top; padding-left: 6px; padding-right: 10px; white-space: nowrap;'>-1.5575594</td></tr></table>]]></description>
			<LookAt>
				<longitude>-1.5575594</longitude>
				<latitude>52.33105</latitude>
				<altitude>0</altitude>
				<heading>0</heading>
				<tilt>0</tilt>
				<range>1000</range>
				<altitudeMode>relativeToGround</altitudeMode>
			</LookAt>
			<styleUrl>#Sheet1Map0</styleUrl>
			<ExtendedData>
			</ExtendedData>
			<Point>
				<coordinates>-1.5575594,52.33105,0</coordinates>
			</Point>
		</Placemark>
		<Placemark>
			<name>FTT123</name>
			<visibility>0</visibility>
			<Snippet maxLines="0"></Snippet>
			<description><![CDATA[<style type='text/css'>*{font-family:Verdana,Arial,Helvetica,Sans-Serif;}</style><table border='0' cellspacing='0' cellpadding='0'><tr><td colspan='2' style='vertical-align: top; padding-left: 10px; padding-right: 10px; white-space: nowrap;'><b>FTT123</b></td></tr><tr><td colspan='2' style='vertical-align: top; padding-left: 10px; padding-right: 10px; max-width: 400px; white-space: nowrap;'>&nbsp;</td></tr><tr bgcolor='#ddffdd' ><td style='vertical-align: top; padding-left: 10px; white-space: nowrap;'><b>Latitude</b></td><td style='vertical-align: top; padding-left: 6px; padding-right: 10px; white-space: nowrap;'>52.033402</td></tr><tr><td style='vertical-align: top; padding-left: 10px; white-space: nowrap;'><b>Longitude</b></td><td style='vertical-align: top; padding-left: 6px; padding-right: 10px; white-space: nowrap;'>-2.8938797</td></tr></table>]]></description>
			<LookAt>
				<longitude>-2.8938797</longitude>
				<latitude>52.033402</latitude>
				<altitude>0</altitude>
				<heading>0</heading>
				<tilt>0</tilt>
				<range>1000</range>
				<altitudeMode>relativeToGround</altitudeMode>
			</LookAt>
			<styleUrl>#Sheet1Map0</styleUrl>
			<ExtendedData>
			</ExtendedData>
			<Point>
				<coordinates>-2.893879699999999,52.033402,0</coordinates>
			</Point>
		</Placemark>
		<Placemark>
			<name>FTT110</name>
			<visibility>0</visibility>
			<Snippet maxLines="0"></Snippet>
			<description><![CDATA[<style type='text/css'>*{font-family:Verdana,Arial,Helvetica,Sans-Serif;}</style><table border='0' cellspacing='0' cellpadding='0'><tr><td colspan='2' style='vertical-align: top; padding-left: 10px; padding-right: 10px; white-space: nowrap;'><b>FTT110</b></td></tr><tr><td colspan='2' style='vertical-align: top; padding-left: 10px; padding-right: 10px; max-width: 400px; white-space: nowrap;'>&nbsp;</td></tr><tr bgcolor='#ddffdd' ><td style='vertical-align: top; padding-left: 10px; white-space: nowrap;'><b>Latitude</b></td><td style='vertical-align: top; padding-left: 6px; padding-right: 10px; white-space: nowrap;'>50.958648</td></tr><tr><td style='vertical-align: top; padding-left: 10px; white-space: nowrap;'><b>Longitude</b></td><td style='vertical-align: top; padding-left: 6px; padding-right: 10px; white-space: nowrap;'>-0.5433716</td></tr></table>]]></description>
			<LookAt>
				<longitude>-0.5433716</longitude>
				<latitude>50.958648</latitude>
				<altitude>0</altitude>
				<heading>0</heading>
				<tilt>0</tilt>
				<range>1000</range>
				<altitudeMode>relativeToGround</altitudeMode>
			</LookAt>
			<styleUrl>#Sheet1Map0</styleUrl>
			<ExtendedData>
			</ExtendedData>
			<Point>
				<coordinates>-0.5433716,50.95864799999999,0</coordinates>
			</Point>
		</Placemark>
		<Placemark>
			<name>FTT73</name>
			<visibility>0</visibility>
			<Snippet maxLines="0"></Snippet>
			<description><![CDATA[<style type='text/css'>*{font-family:Verdana,Arial,Helvetica,Sans-Serif;}</style><table border='0' cellspacing='0' cellpadding='0'><tr><td colspan='2' style='vertical-align: top; padding-left: 10px; padding-right: 10px; white-space: nowrap;'><b>FTT73</b></td></tr><tr><td colspan='2' style='vertical-align: top; padding-left: 10px; padding-right: 10px; max-width: 400px; white-space: nowrap;'>&nbsp;</td></tr><tr bgcolor='#ddffdd' ><td style='vertical-align: top; padding-left: 10px; white-space: nowrap;'><b>Latitude</b></td><td style='vertical-align: top; padding-left: 6px; padding-right: 10px; white-space: nowrap;'>50.796913</td></tr><tr><td style='vertical-align: top; padding-left: 10px; white-space: nowrap;'><b>Longitude</b></td><td style='vertical-align: top; padding-left: 6px; padding-right: 10px; white-space: nowrap;'>-3.6603393</td></tr></table>]]></description>
			<LookAt>
				<longitude>-3.6603393</longitude>
				<latitude>50.796913</latitude>
				<altitude>0</altitude>
				<heading>0</heading>
				<tilt>0</tilt>
				<range>1000</range>
				<altitudeMode>relativeToGround</altitudeMode>
			</LookAt>
			<styleUrl>#Sheet1Map0</styleUrl>
			<ExtendedData>
			</ExtendedData>
			<Point>
				<coordinates>-3.6603393,50.796913,0</coordinates>
			</Point>
		</Placemark>
		<Placemark>
			<name>666W</name>
			<visibility>0</visibility>
			<Snippet maxLines="0"></Snippet>
			<description><![CDATA[<style type='text/css'>*{font-family:Verdana,Arial,Helvetica,Sans-Serif;}</style><table border='0' cellspacing='0' cellpadding='0'><tr><td colspan='2' style='vertical-align: top; padding-left: 10px; padding-right: 10px; white-space: nowrap;'><b>666W</b></td></tr><tr><td colspan='2' style='vertical-align: top; padding-left: 10px; padding-right: 10px; max-width: 400px; white-space: nowrap;'>&nbsp;</td></tr><tr bgcolor='#ddffdd' ><td style='vertical-align: top; padding-left: 10px; white-space: nowrap;'><b>Latitude</b></td><td style='vertical-align: top; padding-left: 6px; padding-right: 10px; white-space: nowrap;'>51.570046</td></tr><tr><td style='vertical-align: top; padding-left: 10px; white-space: nowrap;'><b>Longitude</b></td><td style='vertical-align: top; padding-left: 6px; padding-right: 10px; white-space: nowrap;'>-3.1267738</td></tr></table>]]></description>
			<LookAt>
				<longitude>-3.1267738</longitude>
				<latitude>51.570046</latitude>
				<altitude>0</altitude>
				<heading>0</heading>
				<tilt>0</tilt>
				<range>1000</range>
				<altitudeMode>relativeToGround</altitudeMode>
			</LookAt>
			<styleUrl>#Sheet1Map0</styleUrl>
			<ExtendedData>
			</ExtendedData>
			<Point>
				<coordinates>-3.1267738,51.570046,0</coordinates>
			</Point>
		</Placemark>
		<Placemark>
			<name>007N</name>
			<visibility>0</visibility>
			<Snippet maxLines="0"></Snippet>
			<description><![CDATA[<style type='text/css'>*{font-family:Verdana,Arial,Helvetica,Sans-Serif;}</style><table border='0' cellspacing='0' cellpadding='0'><tr><td colspan='2' style='vertical-align: top; padding-left: 10px; padding-right: 10px; white-space: nowrap;'><b>007N</b></td></tr><tr><td colspan='2' style='vertical-align: top; padding-left: 10px; padding-right: 10px; max-width: 400px; white-space: nowrap;'>&nbsp;</td></tr><tr bgcolor='#ddffdd' ><td style='vertical-align: top; padding-left: 10px; white-space: nowrap;'><b>Latitude</b></td><td style='vertical-align: top; padding-left: 6px; padding-right: 10px; white-space: nowrap;'>51.832174</td></tr><tr><td style='vertical-align: top; padding-left: 10px; white-space: nowrap;'><b>Longitude</b></td><td style='vertical-align: top; padding-left: 6px; padding-right: 10px; white-space: nowrap;'>-2.4707346</td></tr></table>]]></description>
			<LookAt>
				<longitude>-2.4707346</longitude>
				<latitude>51.832174</latitude>
				<altitude>0</altitude>
				<heading>0</heading>
				<tilt>0</tilt>
				<range>1000</range>
				<altitudeMode>relativeToGround</altitudeMode>
			</LookAt>
			<styleUrl>#Sheet1Map0</styleUrl>
			<ExtendedData>
			</ExtendedData>
			<Point>
				<coordinates>-2.4707346,51.832174,0</coordinates>
			</Point>
		</Placemark>
		<Placemark>
			<name>648</name>
			<visibility>0</visibility>
			<Snippet maxLines="0"></Snippet>
			<description><![CDATA[<style type='text/css'>*{font-family:Verdana,Arial,Helvetica,Sans-Serif;}</style><table border='0' cellspacing='0' cellpadding='0'><tr><td colspan='2' style='vertical-align: top; padding-left: 10px; padding-right: 10px; white-space: nowrap;'><b>648</b></td></tr><tr><td colspan='2' style='vertical-align: top; padding-left: 10px; padding-right: 10px; max-width: 400px; white-space: nowrap;'>&nbsp;</td></tr><tr bgcolor='#ddffdd' ><td style='vertical-align: top; padding-left: 10px; white-space: nowrap;'><b>Latitude</b></td><td style='vertical-align: top; padding-left: 6px; padding-right: 10px; white-space: nowrap;'>51.916353</td></tr><tr><td style='vertical-align: top; padding-left: 10px; white-space: nowrap;'><b>Longitude</b></td><td style='vertical-align: top; padding-left: 6px; padding-right: 10px; white-space: nowrap;'>0.72301226</td></tr></table>]]></description>
			<LookAt>
				<longitude>0.72301226</longitude>
				<latitude>51.916353</latitude>
				<altitude>0</altitude>
				<heading>0</heading>
				<tilt>0</tilt>
				<range>1000</range>
				<altitudeMode>relativeToGround</altitudeMode>
			</LookAt>
			<styleUrl>#Sheet1Map0</styleUrl>
			<ExtendedData>
			</ExtendedData>
			<Point>
				<coordinates>0.7230122599999999,51.91635300000001,0</coordinates>
			</Point>
		</Placemark>
		<Placemark>
			<name>662S</name>
			<visibility>0</visibility>
			<Snippet maxLines="0"></Snippet>
			<description><![CDATA[<style type='text/css'>*{font-family:Verdana,Arial,Helvetica,Sans-Serif;}</style><table border='0' cellspacing='0' cellpadding='0'><tr><td colspan='2' style='vertical-align: top; padding-left: 10px; padding-right: 10px; white-space: nowrap;'><b>662S</b></td></tr><tr><td colspan='2' style='vertical-align: top; padding-left: 10px; padding-right: 10px; max-width: 400px; white-space: nowrap;'>&nbsp;</td></tr><tr bgcolor='#ddffdd' ><td style='vertical-align: top; padding-left: 10px; white-space: nowrap;'><b>Latitude</b></td><td style='vertical-align: top; padding-left: 6px; padding-right: 10px; white-space: nowrap;'>51.548664</td></tr><tr><td style='vertical-align: top; padding-left: 10px; white-space: nowrap;'><b>Longitude</b></td><td style='vertical-align: top; padding-left: 6px; padding-right: 10px; white-space: nowrap;'>-3.1220485</td></tr></table>]]></description>
			<LookAt>
				<longitude>-3.1220485</longitude>
				<latitude>51.548664</latitude>
				<altitude>0</altitude>
				<heading>0</heading>
				<tilt>0</tilt>
				<range>1000</range>
				<altitudeMode>relativeToGround</altitudeMode>
			</LookAt>
			<styleUrl>#Sheet1Map0</styleUrl>
			<ExtendedData>
			</ExtendedData>
			<Point>
				<coordinates>-3.1220485,51.548664,0</coordinates>
			</Point>
		</Placemark>
		<Placemark>
			<name>675</name>
			<visibility>0</visibility>
			<Snippet maxLines="0"></Snippet>
			<description><![CDATA[<style type='text/css'>*{font-family:Verdana,Arial,Helvetica,Sans-Serif;}</style><table border='0' cellspacing='0' cellpadding='0'><tr><td colspan='2' style='vertical-align: top; padding-left: 10px; padding-right: 10px; white-space: nowrap;'><b>675</b></td></tr><tr><td colspan='2' style='vertical-align: top; padding-left: 10px; padding-right: 10px; max-width: 400px; white-space: nowrap;'>&nbsp;</td></tr><tr bgcolor='#ddffdd' ><td style='vertical-align: top; padding-left: 10px; white-space: nowrap;'><b>Latitude</b></td><td style='vertical-align: top; padding-left: 6px; padding-right: 10px; white-space: nowrap;'>51.908105</td></tr><tr><td style='vertical-align: top; padding-left: 10px; white-space: nowrap;'><b>Longitude</b></td><td style='vertical-align: top; padding-left: 6px; padding-right: 10px; white-space: nowrap;'>-3.1954582</td></tr></table>]]></description>
			<LookAt>
				<longitude>-3.1954582</longitude>
				<latitude>51.908105</latitude>
				<altitude>0</altitude>
				<heading>0</heading>
				<tilt>0</tilt>
				<range>1000</range>
				<altitudeMode>relativeToGround</altitudeMode>
			</LookAt>
			<styleUrl>#Sheet1Map0</styleUrl>
			<ExtendedData>
			</ExtendedData>
			<Point>
				<coordinates>-3.1954582,51.908105,0</coordinates>
			</Point>
		</Placemark>
		<Placemark>
			<name>634</name>
			<visibility>0</visibility>
			<Snippet maxLines="0"></Snippet>
			<description><![CDATA[<style type='text/css'>*{font-family:Verdana,Arial,Helvetica,Sans-Serif;}</style><table border='0' cellspacing='0' cellpadding='0'><tr><td colspan='2' style='vertical-align: top; padding-left: 10px; padding-right: 10px; white-space: nowrap;'><b>634</b></td></tr><tr><td colspan='2' style='vertical-align: top; padding-left: 10px; padding-right: 10px; max-width: 400px; white-space: nowrap;'>&nbsp;</td></tr><tr bgcolor='#ddffdd' ><td style='vertical-align: top; padding-left: 10px; white-space: nowrap;'><b>Latitude</b></td><td style='vertical-align: top; padding-left: 6px; padding-right: 10px; white-space: nowrap;'>52.91674</td></tr><tr><td style='vertical-align: top; padding-left: 10px; white-space: nowrap;'><b>Longitude</b></td><td style='vertical-align: top; padding-left: 6px; padding-right: 10px; white-space: nowrap;'>1.0882493</td></tr></table>]]></description>
			<LookAt>
				<longitude>1.0882493</longitude>
				<latitude>52.91674</latitude>
				<altitude>0</altitude>
				<heading>0</heading>
				<tilt>0</tilt>
				<range>1000</range>
				<altitudeMode>relativeToGround</altitudeMode>
			</LookAt>
			<styleUrl>#Sheet1Map0</styleUrl>
			<ExtendedData>
			</ExtendedData>
			<Point>
				<coordinates>1.0882493,52.91674,0</coordinates>
			</Point>
		</Placemark>
		<Placemark>
			<name>007S</name>
			<visibility>0</visibility>
			<Snippet maxLines="0"></Snippet>
			<description><![CDATA[<style type='text/css'>*{font-family:Verdana,Arial,Helvetica,Sans-Serif;}</style><table border='0' cellspacing='0' cellpadding='0'><tr><td colspan='2' style='vertical-align: top; padding-left: 10px; padding-right: 10px; white-space: nowrap;'><b>007S</b></td></tr><tr><td colspan='2' style='vertical-align: top; padding-left: 10px; padding-right: 10px; max-width: 400px; white-space: nowrap;'>&nbsp;</td></tr><tr bgcolor='#ddffdd' ><td style='vertical-align: top; padding-left: 10px; white-space: nowrap;'><b>Latitude</b></td><td style='vertical-align: top; padding-left: 6px; padding-right: 10px; white-space: nowrap;'>51.832174</td></tr><tr><td style='vertical-align: top; padding-left: 10px; white-space: nowrap;'><b>Longitude</b></td><td style='vertical-align: top; padding-left: 6px; padding-right: 10px; white-space: nowrap;'>-2.4707346</td></tr></table>]]></description>
			<LookAt>
				<longitude>-2.4707346</longitude>
				<latitude>51.832174</latitude>
				<altitude>0</altitude>
				<heading>0</heading>
				<tilt>0</tilt>
				<range>1000</range>
				<altitudeMode>relativeToGround</altitudeMode>
			</LookAt>
			<styleUrl>#Sheet1Map0</styleUrl>
			<ExtendedData>
			</ExtendedData>
			<Point>
				<coordinates>-2.4707346,51.832174,0</coordinates>
			</Point>
		</Placemark>
		<Placemark>
			<name>224</name>
			<visibility>0</visibility>
			<Snippet maxLines="0"></Snippet>
			<description><![CDATA[<style type='text/css'>*{font-family:Verdana,Arial,Helvetica,Sans-Serif;}</style><table border='0' cellspacing='0' cellpadding='0'><tr><td colspan='2' style='vertical-align: top; padding-left: 10px; padding-right: 10px; white-space: nowrap;'><b>224</b></td></tr><tr><td colspan='2' style='vertical-align: top; padding-left: 10px; padding-right: 10px; max-width: 400px; white-space: nowrap;'>&nbsp;</td></tr><tr bgcolor='#ddffdd' ><td style='vertical-align: top; padding-left: 10px; white-space: nowrap;'><b>Latitude</b></td><td style='vertical-align: top; padding-left: 6px; padding-right: 10px; white-space: nowrap;'>51.645207</td></tr><tr><td style='vertical-align: top; padding-left: 10px; white-space: nowrap;'><b>Longitude</b></td><td style='vertical-align: top; padding-left: 6px; padding-right: 10px; white-space: nowrap;'>-2.8747183</td></tr></table>]]></description>
			<LookAt>
				<longitude>-2.8747183</longitude>
				<latitude>51.645207</latitude>
				<altitude>0</altitude>
				<heading>0</heading>
				<tilt>0</tilt>
				<range>1000</range>
				<altitudeMode>relativeToGround</altitudeMode>
			</LookAt>
			<styleUrl>#Sheet1Map0</styleUrl>
			<ExtendedData>
			</ExtendedData>
			<Point>
				<coordinates>-2.8747183,51.645207,0</coordinates>
			</Point>
		</Placemark>
		<Placemark>
			<name>531</name>
			<visibility>0</visibility>
			<Snippet maxLines="0"></Snippet>
			<description><![CDATA[<style type='text/css'>*{font-family:Verdana,Arial,Helvetica,Sans-Serif;}</style><table border='0' cellspacing='0' cellpadding='0'><tr><td colspan='2' style='vertical-align: top; padding-left: 10px; padding-right: 10px; white-space: nowrap;'><b>531</b></td></tr><tr><td colspan='2' style='vertical-align: top; padding-left: 10px; padding-right: 10px; max-width: 400px; white-space: nowrap;'>&nbsp;</td></tr><tr bgcolor='#ddffdd' ><td style='vertical-align: top; padding-left: 10px; white-space: nowrap;'><b>Latitude</b></td><td style='vertical-align: top; padding-left: 6px; padding-right: 10px; white-space: nowrap;'>50.78876</td></tr><tr><td style='vertical-align: top; padding-left: 10px; white-space: nowrap;'><b>Longitude</b></td><td style='vertical-align: top; padding-left: 6px; padding-right: 10px; white-space: nowrap;'>-1.9513028</td></tr></table>]]></description>
			<LookAt>
				<longitude>-1.9513028</longitude>
				<latitude>50.78876</latitude>
				<altitude>0</altitude>
				<heading>0</heading>
				<tilt>0</tilt>
				<range>1000</range>
				<altitudeMode>relativeToGround</altitudeMode>
			</LookAt>
			<styleUrl>#Sheet1Map0</styleUrl>
			<ExtendedData>
			</ExtendedData>
			<Point>
				<coordinates>-1.9513028,50.78876,0</coordinates>
			</Point>
		</Placemark>
		<Placemark>
			<name>159</name>
			<visibility>0</visibility>
			<Snippet maxLines="0"></Snippet>
			<description><![CDATA[<style type='text/css'>*{font-family:Verdana,Arial,Helvetica,Sans-Serif;}</style><table border='0' cellspacing='0' cellpadding='0'><tr><td colspan='2' style='vertical-align: top; padding-left: 10px; padding-right: 10px; white-space: nowrap;'><b>159</b></td></tr><tr><td colspan='2' style='vertical-align: top; padding-left: 10px; padding-right: 10px; max-width: 400px; white-space: nowrap;'>&nbsp;</td></tr><tr bgcolor='#ddffdd' ><td style='vertical-align: top; padding-left: 10px; white-space: nowrap;'><b>Latitude</b></td><td style='vertical-align: top; padding-left: 6px; padding-right: 10px; white-space: nowrap;'>51.876844</td></tr><tr><td style='vertical-align: top; padding-left: 10px; white-space: nowrap;'><b>Longitude</b></td><td style='vertical-align: top; padding-left: 6px; padding-right: 10px; white-space: nowrap;'>-2.3267366</td></tr></table>]]></description>
			<LookAt>
				<longitude>-2.3267366</longitude>
				<latitude>51.876844</latitude>
				<altitude>0</altitude>
				<heading>0</heading>
				<tilt>0</tilt>
				<range>1000</range>
				<altitudeMode>relativeToGround</altitudeMode>
			</LookAt>
			<styleUrl>#Sheet1Map0</styleUrl>
			<ExtendedData>
			</ExtendedData>
			<Point>
				<coordinates>-2.3267366,51.876844,0</coordinates>
			</Point>
		</Placemark>
		<Placemark>
			<name>671</name>
			<visibility>0</visibility>
			<Snippet maxLines="0"></Snippet>
			<description><![CDATA[<style type='text/css'>*{font-family:Verdana,Arial,Helvetica,Sans-Serif;}</style><table border='0' cellspacing='0' cellpadding='0'><tr><td colspan='2' style='vertical-align: top; padding-left: 10px; padding-right: 10px; white-space: nowrap;'><b>671</b></td></tr><tr><td colspan='2' style='vertical-align: top; padding-left: 10px; padding-right: 10px; max-width: 400px; white-space: nowrap;'>&nbsp;</td></tr><tr bgcolor='#ddffdd' ><td style='vertical-align: top; padding-left: 10px; white-space: nowrap;'><b>Latitude</b></td><td style='vertical-align: top; padding-left: 6px; padding-right: 10px; white-space: nowrap;'>51.563969</td></tr><tr><td style='vertical-align: top; padding-left: 10px; white-space: nowrap;'><b>Longitude</b></td><td style='vertical-align: top; padding-left: 6px; padding-right: 10px; white-space: nowrap;'>-3.7227198</td></tr></table>]]></description>
			<LookAt>
				<longitude>-3.7227198</longitude>
				<latitude>51.563969</latitude>
				<altitude>0</altitude>
				<heading>0</heading>
				<tilt>0</tilt>
				<range>1000</range>
				<altitudeMode>relativeToGround</altitudeMode>
			</LookAt>
			<styleUrl>#Sheet1Map0</styleUrl>
			<ExtendedData>
			</ExtendedData>
			<Point>
				<coordinates>-3.722719800000001,51.563969,0</coordinates>
			</Point>
		</Placemark>
		<Placemark>
			<name>225</name>
			<visibility>0</visibility>
			<Snippet maxLines="0"></Snippet>
			<description><![CDATA[<style type='text/css'>*{font-family:Verdana,Arial,Helvetica,Sans-Serif;}</style><table border='0' cellspacing='0' cellpadding='0'><tr><td colspan='2' style='vertical-align: top; padding-left: 10px; padding-right: 10px; white-space: nowrap;'><b>225</b></td></tr><tr><td colspan='2' style='vertical-align: top; padding-left: 10px; padding-right: 10px; max-width: 400px; white-space: nowrap;'>&nbsp;</td></tr><tr bgcolor='#ddffdd' ><td style='vertical-align: top; padding-left: 10px; white-space: nowrap;'><b>Latitude</b></td><td style='vertical-align: top; padding-left: 6px; padding-right: 10px; white-space: nowrap;'>51.645135</td></tr><tr><td style='vertical-align: top; padding-left: 10px; white-space: nowrap;'><b>Longitude</b></td><td style='vertical-align: top; padding-left: 6px; padding-right: 10px; white-space: nowrap;'>-2.874818</td></tr></table>]]></description>
			<LookAt>
				<longitude>-2.874818</longitude>
				<latitude>51.645135</latitude>
				<altitude>0</altitude>
				<heading>0</heading>
				<tilt>0</tilt>
				<range>1000</range>
				<altitudeMode>relativeToGround</altitudeMode>
			</LookAt>
			<styleUrl>#Sheet1Map0</styleUrl>
			<ExtendedData>
			</ExtendedData>
			<Point>
				<coordinates>-2.874817999999999,51.645135,0</coordinates>
			</Point>
		</Placemark>
		<Placemark>
			<name>FTT107</name>
			<visibility>0</visibility>
			<Snippet maxLines="0"></Snippet>
			<description><![CDATA[<style type='text/css'>*{font-family:Verdana,Arial,Helvetica,Sans-Serif;}</style><table border='0' cellspacing='0' cellpadding='0'><tr><td colspan='2' style='vertical-align: top; padding-left: 10px; padding-right: 10px; white-space: nowrap;'><b>FTT107</b></td></tr><tr><td colspan='2' style='vertical-align: top; padding-left: 10px; padding-right: 10px; max-width: 400px; white-space: nowrap;'>&nbsp;</td></tr><tr bgcolor='#ddffdd' ><td style='vertical-align: top; padding-left: 10px; white-space: nowrap;'><b>Latitude</b></td><td style='vertical-align: top; padding-left: 6px; padding-right: 10px; white-space: nowrap;'>52.725513</td></tr><tr><td style='vertical-align: top; padding-left: 10px; white-space: nowrap;'><b>Longitude</b></td><td style='vertical-align: top; padding-left: 6px; padding-right: 10px; white-space: nowrap;'>0.61438365</td></tr></table>]]></description>
			<LookAt>
				<longitude>0.6143836499999999</longitude>
				<latitude>52.725513</latitude>
				<altitude>0</altitude>
				<heading>0</heading>
				<tilt>0</tilt>
				<range>1000</range>
				<altitudeMode>relativeToGround</altitudeMode>
			</LookAt>
			<styleUrl>#Sheet1Map0</styleUrl>
			<ExtendedData>
			</ExtendedData>
			<Point>
				<coordinates>0.6143836499999999,52.725513,0</coordinates>
			</Point>
		</Placemark>
		<Placemark>
			<name>1</name>
			<visibility>0</visibility>
			<Snippet maxLines="0"></Snippet>
			<description><![CDATA[<style type='text/css'>*{font-family:Verdana,Arial,Helvetica,Sans-Serif;}</style><table border='0' cellspacing='0' cellpadding='0'><tr><td colspan='2' style='vertical-align: top; padding-left: 10px; padding-right: 10px; white-space: nowrap;'><b>1</b></td></tr><tr><td colspan='2' style='vertical-align: top; padding-left: 10px; padding-right: 10px; max-width: 400px; white-space: nowrap;'>&nbsp;</td></tr><tr bgcolor='#ddffdd' ><td style='vertical-align: top; padding-left: 10px; white-space: nowrap;'><b>Latitude</b></td><td style='vertical-align: top; padding-left: 6px; padding-right: 10px; white-space: nowrap;'>51.836473</td></tr><tr><td style='vertical-align: top; padding-left: 10px; white-space: nowrap;'><b>Longitude</b></td><td style='vertical-align: top; padding-left: 6px; padding-right: 10px; white-space: nowrap;'>-2.4680655</td></tr></table>]]></description>
			<LookAt>
				<longitude>-2.4680655</longitude>
				<latitude>51.836473</latitude>
				<altitude>0</altitude>
				<heading>0</heading>
				<tilt>0</tilt>
				<range>1000</range>
				<altitudeMode>relativeToGround</altitudeMode>
			</LookAt>
			<styleUrl>#Sheet1Map0</styleUrl>
			<ExtendedData>
			</ExtendedData>
			<Point>
				<coordinates>-2.4680655,51.836473,0</coordinates>
			</Point>
		</Placemark>
		<Placemark>
			<name>219</name>
			<visibility>0</visibility>
			<Snippet maxLines="0"></Snippet>
			<description><![CDATA[<style type='text/css'>*{font-family:Verdana,Arial,Helvetica,Sans-Serif;}</style><table border='0' cellspacing='0' cellpadding='0'><tr><td colspan='2' style='vertical-align: top; padding-left: 10px; padding-right: 10px; white-space: nowrap;'><b>219</b></td></tr><tr><td colspan='2' style='vertical-align: top; padding-left: 10px; padding-right: 10px; max-width: 400px; white-space: nowrap;'>&nbsp;</td></tr><tr bgcolor='#ddffdd' ><td style='vertical-align: top; padding-left: 10px; white-space: nowrap;'><b>Latitude</b></td><td style='vertical-align: top; padding-left: 6px; padding-right: 10px; white-space: nowrap;'>51.640641</td></tr><tr><td style='vertical-align: top; padding-left: 10px; white-space: nowrap;'><b>Longitude</b></td><td style='vertical-align: top; padding-left: 6px; padding-right: 10px; white-space: nowrap;'>-2.8745437</td></tr></table>]]></description>
			<LookAt>
				<longitude>-2.8745437</longitude>
				<latitude>51.640641</latitude>
				<altitude>0</altitude>
				<heading>0</heading>
				<tilt>0</tilt>
				<range>1000</range>
				<altitudeMode>relativeToGround</altitudeMode>
			</LookAt>
			<styleUrl>#Sheet1Map0</styleUrl>
			<ExtendedData>
			</ExtendedData>
			<Point>
				<coordinates>-2.874543699999999,51.640641,0</coordinates>
			</Point>
		</Placemark>
		<Placemark>
			<name>8</name>
			<visibility>0</visibility>
			<Snippet maxLines="0"></Snippet>
			<description><![CDATA[<style type='text/css'>*{font-family:Verdana,Arial,Helvetica,Sans-Serif;}</style><table border='0' cellspacing='0' cellpadding='0'><tr><td colspan='2' style='vertical-align: top; padding-left: 10px; padding-right: 10px; white-space: nowrap;'><b>8</b></td></tr><tr><td colspan='2' style='vertical-align: top; padding-left: 10px; padding-right: 10px; max-width: 400px; white-space: nowrap;'>&nbsp;</td></tr><tr bgcolor='#ddffdd' ><td style='vertical-align: top; padding-left: 10px; white-space: nowrap;'><b>Latitude</b></td><td style='vertical-align: top; padding-left: 6px; padding-right: 10px; white-space: nowrap;'>51.831644</td></tr><tr><td style='vertical-align: top; padding-left: 10px; white-space: nowrap;'><b>Longitude</b></td><td style='vertical-align: top; padding-left: 6px; padding-right: 10px; white-space: nowrap;'>-2.4729204</td></tr></table>]]></description>
			<LookAt>
				<longitude>-2.4729204</longitude>
				<latitude>51.831644</latitude>
				<altitude>0</altitude>
				<heading>0</heading>
				<tilt>0</tilt>
				<range>1000</range>
				<altitudeMode>relativeToGround</altitudeMode>
			</LookAt>
			<styleUrl>#Sheet1Map0</styleUrl>
			<ExtendedData>
			</ExtendedData>
			<Point>
				<coordinates>-2.4729204,51.831644,0</coordinates>
			</Point>
		</Placemark>
		<Placemark>
			<name>FTT191</name>
			<visibility>0</visibility>
			<Snippet maxLines="0"></Snippet>
			<description><![CDATA[<style type='text/css'>*{font-family:Verdana,Arial,Helvetica,Sans-Serif;}</style><table border='0' cellspacing='0' cellpadding='0'><tr><td colspan='2' style='vertical-align: top; padding-left: 10px; padding-right: 10px; white-space: nowrap;'><b>FTT191</b></td></tr><tr><td colspan='2' style='vertical-align: top; padding-left: 10px; padding-right: 10px; max-width: 400px; white-space: nowrap;'>&nbsp;</td></tr><tr bgcolor='#ddffdd' ><td style='vertical-align: top; padding-left: 10px; white-space: nowrap;'><b>Latitude</b></td><td style='vertical-align: top; padding-left: 6px; padding-right: 10px; white-space: nowrap;'>52.15101006</td></tr><tr><td style='vertical-align: top; padding-left: 10px; white-space: nowrap;'><b>Longitude</b></td><td style='vertical-align: top; padding-left: 6px; padding-right: 10px; white-space: nowrap;'>-7.8578002</td></tr></table>]]></description>
			<LookAt>
				<longitude>-7.8578002</longitude>
				<latitude>52.15101006</latitude>
				<altitude>0</altitude>
				<heading>0</heading>
				<tilt>0</tilt>
				<range>1000</range>
				<altitudeMode>relativeToGround</altitudeMode>
			</LookAt>
			<styleUrl>#Sheet1Map0</styleUrl>
			<ExtendedData>
			</ExtendedData>
			<Point>
				<coordinates>-7.8578002,52.15101006,0</coordinates>
			</Point>
		</Placemark>
		<Placemark>
			<name>118</name>
			<visibility>0</visibility>
			<Snippet maxLines="0"></Snippet>
			<description><![CDATA[<style type='text/css'>*{font-family:Verdana,Arial,Helvetica,Sans-Serif;}</style><table border='0' cellspacing='0' cellpadding='0'><tr><td colspan='2' style='vertical-align: top; padding-left: 10px; padding-right: 10px; white-space: nowrap;'><b>118</b></td></tr><tr><td colspan='2' style='vertical-align: top; padding-left: 10px; padding-right: 10px; max-width: 400px; white-space: nowrap;'>&nbsp;</td></tr><tr bgcolor='#ddffdd' ><td style='vertical-align: top; padding-left: 10px; white-space: nowrap;'><b>Latitude</b></td><td style='vertical-align: top; padding-left: 6px; padding-right: 10px; white-space: nowrap;'>51.68586</td></tr><tr><td style='vertical-align: top; padding-left: 10px; white-space: nowrap;'><b>Longitude</b></td><td style='vertical-align: top; padding-left: 6px; padding-right: 10px; white-space: nowrap;'>-2.62578</td></tr></table>]]></description>
			<LookAt>
				<longitude>-2.62578</longitude>
				<latitude>51.68586</latitude>
				<altitude>0</altitude>
				<heading>0</heading>
				<tilt>0</tilt>
				<range>1000</range>
				<altitudeMode>relativeToGround</altitudeMode>
			</LookAt>
			<styleUrl>#Sheet1Map0</styleUrl>
			<ExtendedData>
			</ExtendedData>
			<Point>
				<coordinates>-2.62578,51.68585999999999,0</coordinates>
			</Point>
		</Placemark>
		<Placemark>
			<name>592N</name>
			<visibility>0</visibility>
			<Snippet maxLines="0"></Snippet>
			<description><![CDATA[<style type='text/css'>*{font-family:Verdana,Arial,Helvetica,Sans-Serif;}</style><table border='0' cellspacing='0' cellpadding='0'><tr><td colspan='2' style='vertical-align: top; padding-left: 10px; padding-right: 10px; white-space: nowrap;'><b>592N</b></td></tr><tr><td colspan='2' style='vertical-align: top; padding-left: 10px; padding-right: 10px; max-width: 400px; white-space: nowrap;'>&nbsp;</td></tr><tr bgcolor='#ddffdd' ><td style='vertical-align: top; padding-left: 10px; white-space: nowrap;'><b>Latitude</b></td><td style='vertical-align: top; padding-left: 6px; padding-right: 10px; white-space: nowrap;'>51.203961</td></tr><tr><td style='vertical-align: top; padding-left: 10px; white-space: nowrap;'><b>Longitude</b></td><td style='vertical-align: top; padding-left: 6px; padding-right: 10px; white-space: nowrap;'>-3.5592878</td></tr></table>]]></description>
			<LookAt>
				<longitude>-3.5592878</longitude>
				<latitude>51.203961</latitude>
				<altitude>0</altitude>
				<heading>0</heading>
				<tilt>0</tilt>
				<range>1000</range>
				<altitudeMode>relativeToGround</altitudeMode>
			</LookAt>
			<styleUrl>#Sheet1Map0</styleUrl>
			<ExtendedData>
			</ExtendedData>
			<Point>
				<coordinates>-3.5592878,51.203961,0</coordinates>
			</Point>
		</Placemark>
		<Placemark>
			<name>623</name>
			<visibility>0</visibility>
			<Snippet maxLines="0"></Snippet>
			<description><![CDATA[<style type='text/css'>*{font-family:Verdana,Arial,Helvetica,Sans-Serif;}</style><table border='0' cellspacing='0' cellpadding='0'><tr><td colspan='2' style='vertical-align: top; padding-left: 10px; padding-right: 10px; white-space: nowrap;'><b>623</b></td></tr><tr><td colspan='2' style='vertical-align: top; padding-left: 10px; padding-right: 10px; max-width: 400px; white-space: nowrap;'>&nbsp;</td></tr><tr bgcolor='#ddffdd' ><td style='vertical-align: top; padding-left: 10px; white-space: nowrap;'><b>Latitude</b></td><td style='vertical-align: top; padding-left: 6px; padding-right: 10px; white-space: nowrap;'>51.358007</td></tr><tr><td style='vertical-align: top; padding-left: 10px; white-space: nowrap;'><b>Longitude</b></td><td style='vertical-align: top; padding-left: 6px; padding-right: 10px; white-space: nowrap;'>0.67570829</td></tr></table>]]></description>
			<LookAt>
				<longitude>0.67570829</longitude>
				<latitude>51.358007</latitude>
				<altitude>0</altitude>
				<heading>0</heading>
				<tilt>0</tilt>
				<range>1000</range>
				<altitudeMode>relativeToGround</altitudeMode>
			</LookAt>
			<styleUrl>#Sheet1Map0</styleUrl>
			<ExtendedData>
			</ExtendedData>
			<Point>
				<coordinates>0.67570829,51.35800700000001,0</coordinates>
			</Point>
		</Placemark>
		<Placemark>
			<name>199</name>
			<visibility>0</visibility>
			<Snippet maxLines="0"></Snippet>
			<description><![CDATA[<style type='text/css'>*{font-family:Verdana,Arial,Helvetica,Sans-Serif;}</style><table border='0' cellspacing='0' cellpadding='0'><tr><td colspan='2' style='vertical-align: top; padding-left: 10px; padding-right: 10px; white-space: nowrap;'><b>199</b></td></tr><tr><td colspan='2' style='vertical-align: top; padding-left: 10px; padding-right: 10px; max-width: 400px; white-space: nowrap;'>&nbsp;</td></tr><tr bgcolor='#ddffdd' ><td style='vertical-align: top; padding-left: 10px; white-space: nowrap;'><b>Latitude</b></td><td style='vertical-align: top; padding-left: 6px; padding-right: 10px; white-space: nowrap;'>51.873373</td></tr><tr><td style='vertical-align: top; padding-left: 10px; white-space: nowrap;'><b>Longitude</b></td><td style='vertical-align: top; padding-left: 6px; padding-right: 10px; white-space: nowrap;'>-2.4656017</td></tr></table>]]></description>
			<LookAt>
				<longitude>-2.4656017</longitude>
				<latitude>51.873373</latitude>
				<altitude>0</altitude>
				<heading>0</heading>
				<tilt>0</tilt>
				<range>1000</range>
				<altitudeMode>relativeToGround</altitudeMode>
			</LookAt>
			<styleUrl>#Sheet1Map0</styleUrl>
			<ExtendedData>
			</ExtendedData>
			<Point>
				<coordinates>-2.4656017,51.873373,0</coordinates>
			</Point>
		</Placemark>
		<Placemark>
			<name>626</name>
			<visibility>0</visibility>
			<Snippet maxLines="0"></Snippet>
			<description><![CDATA[<style type='text/css'>*{font-family:Verdana,Arial,Helvetica,Sans-Serif;}</style><table border='0' cellspacing='0' cellpadding='0'><tr><td colspan='2' style='vertical-align: top; padding-left: 10px; padding-right: 10px; white-space: nowrap;'><b>626</b></td></tr><tr><td colspan='2' style='vertical-align: top; padding-left: 10px; padding-right: 10px; max-width: 400px; white-space: nowrap;'>&nbsp;</td></tr><tr bgcolor='#ddffdd' ><td style='vertical-align: top; padding-left: 10px; white-space: nowrap;'><b>Latitude</b></td><td style='vertical-align: top; padding-left: 6px; padding-right: 10px; white-space: nowrap;'>51.338389</td></tr><tr><td style='vertical-align: top; padding-left: 10px; white-space: nowrap;'><b>Longitude</b></td><td style='vertical-align: top; padding-left: 6px; padding-right: 10px; white-space: nowrap;'>0.68720112</td></tr></table>]]></description>
			<LookAt>
				<longitude>0.68720112</longitude>
				<latitude>51.338389</latitude>
				<altitude>0</altitude>
				<heading>0</heading>
				<tilt>0</tilt>
				<range>1000</range>
				<altitudeMode>relativeToGround</altitudeMode>
			</LookAt>
			<styleUrl>#Sheet1Map0</styleUrl>
			<ExtendedData>
			</ExtendedData>
			<Point>
				<coordinates>0.68720112,51.338389,0</coordinates>
			</Point>
		</Placemark>
		<Placemark>
			<name>5</name>
			<visibility>0</visibility>
			<Snippet maxLines="0"></Snippet>
			<description><![CDATA[<style type='text/css'>*{font-family:Verdana,Arial,Helvetica,Sans-Serif;}</style><table border='0' cellspacing='0' cellpadding='0'><tr><td colspan='2' style='vertical-align: top; padding-left: 10px; padding-right: 10px; white-space: nowrap;'><b>5</b></td></tr><tr><td colspan='2' style='vertical-align: top; padding-left: 10px; padding-right: 10px; max-width: 400px; white-space: nowrap;'>&nbsp;</td></tr><tr bgcolor='#ddffdd' ><td style='vertical-align: top; padding-left: 10px; white-space: nowrap;'><b>Latitude</b></td><td style='vertical-align: top; padding-left: 6px; padding-right: 10px; white-space: nowrap;'>51.831112</td></tr><tr><td style='vertical-align: top; padding-left: 10px; white-space: nowrap;'><b>Longitude</b></td><td style='vertical-align: top; padding-left: 6px; padding-right: 10px; white-space: nowrap;'>-2.4641498</td></tr></table>]]></description>
			<LookAt>
				<longitude>-2.4641498</longitude>
				<latitude>51.831112</latitude>
				<altitude>0</altitude>
				<heading>0</heading>
				<tilt>0</tilt>
				<range>1000</range>
				<altitudeMode>relativeToGround</altitudeMode>
			</LookAt>
			<styleUrl>#Sheet1Map0</styleUrl>
			<ExtendedData>
			</ExtendedData>
			<Point>
				<coordinates>-2.4641498,51.831112,0</coordinates>
			</Point>
		</Placemark>
		<Placemark>
			<name>651</name>
			<visibility>0</visibility>
			<Snippet maxLines="0"></Snippet>
			<description><![CDATA[<style type='text/css'>*{font-family:Verdana,Arial,Helvetica,Sans-Serif;}</style><table border='0' cellspacing='0' cellpadding='0'><tr><td colspan='2' style='vertical-align: top; padding-left: 10px; padding-right: 10px; white-space: nowrap;'><b>651</b></td></tr><tr><td colspan='2' style='vertical-align: top; padding-left: 10px; padding-right: 10px; max-width: 400px; white-space: nowrap;'>&nbsp;</td></tr><tr bgcolor='#ddffdd' ><td style='vertical-align: top; padding-left: 10px; white-space: nowrap;'><b>Latitude</b></td><td style='vertical-align: top; padding-left: 6px; padding-right: 10px; white-space: nowrap;'>51.597207</td></tr><tr><td style='vertical-align: top; padding-left: 10px; white-space: nowrap;'><b>Longitude</b></td><td style='vertical-align: top; padding-left: 6px; padding-right: 10px; white-space: nowrap;'>0.63942442</td></tr></table>]]></description>
			<LookAt>
				<longitude>0.63942442</longitude>
				<latitude>51.597207</latitude>
				<altitude>0</altitude>
				<heading>0</heading>
				<tilt>0</tilt>
				<range>1000</range>
				<altitudeMode>relativeToGround</altitudeMode>
			</LookAt>
			<styleUrl>#Sheet1Map0</styleUrl>
			<ExtendedData>
			</ExtendedData>
			<Point>
				<coordinates>0.63942442,51.597207,0</coordinates>
			</Point>
		</Placemark>
		<Placemark>
			<name>96</name>
			<visibility>0</visibility>
			<Snippet maxLines="0"></Snippet>
			<description><![CDATA[<style type='text/css'>*{font-family:Verdana,Arial,Helvetica,Sans-Serif;}</style><table border='0' cellspacing='0' cellpadding='0'><tr><td colspan='2' style='vertical-align: top; padding-left: 10px; padding-right: 10px; white-space: nowrap;'><b>96</b></td></tr><tr><td colspan='2' style='vertical-align: top; padding-left: 10px; padding-right: 10px; max-width: 400px; white-space: nowrap;'>&nbsp;</td></tr><tr bgcolor='#ddffdd' ><td style='vertical-align: top; padding-left: 10px; white-space: nowrap;'><b>Latitude</b></td><td style='vertical-align: top; padding-left: 6px; padding-right: 10px; white-space: nowrap;'>51.736514</td></tr><tr><td style='vertical-align: top; padding-left: 10px; white-space: nowrap;'><b>Longitude</b></td><td style='vertical-align: top; padding-left: 6px; padding-right: 10px; white-space: nowrap;'>-2.6650501</td></tr></table>]]></description>
			<LookAt>
				<longitude>-2.6650501</longitude>
				<latitude>51.736514</latitude>
				<altitude>0</altitude>
				<heading>0</heading>
				<tilt>0</tilt>
				<range>1000</range>
				<altitudeMode>relativeToGround</altitudeMode>
			</LookAt>
			<styleUrl>#Sheet1Map0</styleUrl>
			<ExtendedData>
			</ExtendedData>
			<Point>
				<coordinates>-2.6650501,51.736514,0</coordinates>
			</Point>
		</Placemark>
		<Placemark>
			<name>661</name>
			<visibility>0</visibility>
			<Snippet maxLines="0"></Snippet>
			<description><![CDATA[<style type='text/css'>*{font-family:Verdana,Arial,Helvetica,Sans-Serif;}</style><table border='0' cellspacing='0' cellpadding='0'><tr><td colspan='2' style='vertical-align: top; padding-left: 10px; padding-right: 10px; white-space: nowrap;'><b>661</b></td></tr><tr><td colspan='2' style='vertical-align: top; padding-left: 10px; padding-right: 10px; max-width: 400px; white-space: nowrap;'>&nbsp;</td></tr><tr bgcolor='#ddffdd' ><td style='vertical-align: top; padding-left: 10px; white-space: nowrap;'><b>Latitude</b></td><td style='vertical-align: top; padding-left: 6px; padding-right: 10px; white-space: nowrap;'>51.548506</td></tr><tr><td style='vertical-align: top; padding-left: 10px; white-space: nowrap;'><b>Longitude</b></td><td style='vertical-align: top; padding-left: 6px; padding-right: 10px; white-space: nowrap;'>-3.1216408</td></tr></table>]]></description>
			<LookAt>
				<longitude>-3.1216408</longitude>
				<latitude>51.548506</latitude>
				<altitude>0</altitude>
				<heading>0</heading>
				<tilt>0</tilt>
				<range>1000</range>
				<altitudeMode>relativeToGround</altitudeMode>
			</LookAt>
			<styleUrl>#Sheet1Map0</styleUrl>
			<ExtendedData>
			</ExtendedData>
			<Point>
				<coordinates>-3.1216408,51.548506,0</coordinates>
			</Point>
		</Placemark>
		<Placemark>
			<name>570SW</name>
			<visibility>0</visibility>
			<Snippet maxLines="0"></Snippet>
			<description><![CDATA[<style type='text/css'>*{font-family:Verdana,Arial,Helvetica,Sans-Serif;}</style><table border='0' cellspacing='0' cellpadding='0'><tr><td colspan='2' style='vertical-align: top; padding-left: 10px; padding-right: 10px; white-space: nowrap;'><b>570SW</b></td></tr><tr><td colspan='2' style='vertical-align: top; padding-left: 10px; padding-right: 10px; max-width: 400px; white-space: nowrap;'>&nbsp;</td></tr><tr bgcolor='#ddffdd' ><td style='vertical-align: top; padding-left: 10px; white-space: nowrap;'><b>Latitude</b></td><td style='vertical-align: top; padding-left: 6px; padding-right: 10px; white-space: nowrap;'>51.83593</td></tr><tr><td style='vertical-align: top; padding-left: 10px; white-space: nowrap;'><b>Longitude</b></td><td style='vertical-align: top; padding-left: 6px; padding-right: 10px; white-space: nowrap;'>-2.4690177</td></tr></table>]]></description>
			<LookAt>
				<longitude>-2.4690177</longitude>
				<latitude>51.83593</latitude>
				<altitude>0</altitude>
				<heading>0</heading>
				<tilt>0</tilt>
				<range>1000</range>
				<altitudeMode>relativeToGround</altitudeMode>
			</LookAt>
			<styleUrl>#Sheet1Map0</styleUrl>
			<ExtendedData>
			</ExtendedData>
			<Point>
				<coordinates>-2.4690177,51.83592999999999,0</coordinates>
			</Point>
		</Placemark>
		<Placemark>
			<name>12</name>
			<visibility>0</visibility>
			<Snippet maxLines="0"></Snippet>
			<description><![CDATA[<style type='text/css'>*{font-family:Verdana,Arial,Helvetica,Sans-Serif;}</style><table border='0' cellspacing='0' cellpadding='0'><tr><td colspan='2' style='vertical-align: top; padding-left: 10px; padding-right: 10px; white-space: nowrap;'><b>12</b></td></tr><tr><td colspan='2' style='vertical-align: top; padding-left: 10px; padding-right: 10px; max-width: 400px; white-space: nowrap;'>&nbsp;</td></tr><tr bgcolor='#ddffdd' ><td style='vertical-align: top; padding-left: 10px; white-space: nowrap;'><b>Latitude</b></td><td style='vertical-align: top; padding-left: 6px; padding-right: 10px; white-space: nowrap;'>51.826384</td></tr><tr><td style='vertical-align: top; padding-left: 10px; white-space: nowrap;'><b>Longitude</b></td><td style='vertical-align: top; padding-left: 6px; padding-right: 10px; white-space: nowrap;'>-2.4685557</td></tr></table>]]></description>
			<LookAt>
				<longitude>-2.4685557</longitude>
				<latitude>51.826384</latitude>
				<altitude>0</altitude>
				<heading>0</heading>
				<tilt>0</tilt>
				<range>1000</range>
				<altitudeMode>relativeToGround</altitudeMode>
			</LookAt>
			<styleUrl>#Sheet1Map0</styleUrl>
			<ExtendedData>
			</ExtendedData>
			<Point>
				<coordinates>-2.4685557,51.826384,0</coordinates>
			</Point>
		</Placemark>
		<Placemark>
			<name>647N</name>
			<visibility>0</visibility>
			<Snippet maxLines="0"></Snippet>
			<description><![CDATA[<style type='text/css'>*{font-family:Verdana,Arial,Helvetica,Sans-Serif;}</style><table border='0' cellspacing='0' cellpadding='0'><tr><td colspan='2' style='vertical-align: top; padding-left: 10px; padding-right: 10px; white-space: nowrap;'><b>647N</b></td></tr><tr><td colspan='2' style='vertical-align: top; padding-left: 10px; padding-right: 10px; max-width: 400px; white-space: nowrap;'>&nbsp;</td></tr><tr bgcolor='#ddffdd' ><td style='vertical-align: top; padding-left: 10px; white-space: nowrap;'><b>Latitude</b></td><td style='vertical-align: top; padding-left: 6px; padding-right: 10px; white-space: nowrap;'>51.913977</td></tr><tr><td style='vertical-align: top; padding-left: 10px; white-space: nowrap;'><b>Longitude</b></td><td style='vertical-align: top; padding-left: 6px; padding-right: 10px; white-space: nowrap;'>0.72384281</td></tr></table>]]></description>
			<LookAt>
				<longitude>0.7238428099999999</longitude>
				<latitude>51.913977</latitude>
				<altitude>0</altitude>
				<heading>0</heading>
				<tilt>0</tilt>
				<range>1000</range>
				<altitudeMode>relativeToGround</altitudeMode>
			</LookAt>
			<styleUrl>#Sheet1Map0</styleUrl>
			<ExtendedData>
			</ExtendedData>
			<Point>
				<coordinates>0.7238428099999998,51.91397700000001,0</coordinates>
			</Point>
		</Placemark>
		<Placemark>
			<name>FTT67</name>
			<visibility>0</visibility>
			<Snippet maxLines="0"></Snippet>
			<description><![CDATA[<style type='text/css'>*{font-family:Verdana,Arial,Helvetica,Sans-Serif;}</style><table border='0' cellspacing='0' cellpadding='0'><tr><td colspan='2' style='vertical-align: top; padding-left: 10px; padding-right: 10px; white-space: nowrap;'><b>FTT67</b></td></tr><tr><td colspan='2' style='vertical-align: top; padding-left: 10px; padding-right: 10px; max-width: 400px; white-space: nowrap;'>&nbsp;</td></tr><tr bgcolor='#ddffdd' ><td style='vertical-align: top; padding-left: 10px; white-space: nowrap;'><b>Latitude</b></td><td style='vertical-align: top; padding-left: 6px; padding-right: 10px; white-space: nowrap;'>52.681371</td></tr><tr><td style='vertical-align: top; padding-left: 10px; white-space: nowrap;'><b>Longitude</b></td><td style='vertical-align: top; padding-left: 6px; padding-right: 10px; white-space: nowrap;'>-2.3290144</td></tr></table>]]></description>
			<LookAt>
				<longitude>-2.3290144</longitude>
				<latitude>52.681371</latitude>
				<altitude>0</altitude>
				<heading>0</heading>
				<tilt>0</tilt>
				<range>1000</range>
				<altitudeMode>relativeToGround</altitudeMode>
			</LookAt>
			<styleUrl>#Sheet1Map0</styleUrl>
			<ExtendedData>
			</ExtendedData>
			<Point>
				<coordinates>-2.3290144,52.681371,0</coordinates>
			</Point>
		</Placemark>
		<Placemark>
			<name>602</name>
			<visibility>0</visibility>
			<Snippet maxLines="0"></Snippet>
			<description><![CDATA[<style type='text/css'>*{font-family:Verdana,Arial,Helvetica,Sans-Serif;}</style><table border='0' cellspacing='0' cellpadding='0'><tr><td colspan='2' style='vertical-align: top; padding-left: 10px; padding-right: 10px; white-space: nowrap;'><b>602</b></td></tr><tr><td colspan='2' style='vertical-align: top; padding-left: 10px; padding-right: 10px; max-width: 400px; white-space: nowrap;'>&nbsp;</td></tr><tr bgcolor='#ddffdd' ><td style='vertical-align: top; padding-left: 10px; white-space: nowrap;'><b>Latitude</b></td><td style='vertical-align: top; padding-left: 6px; padding-right: 10px; white-space: nowrap;'>51.159244</td></tr><tr><td style='vertical-align: top; padding-left: 10px; white-space: nowrap;'><b>Longitude</b></td><td style='vertical-align: top; padding-left: 6px; padding-right: 10px; white-space: nowrap;'>0.84099042</td></tr></table>]]></description>
			<LookAt>
				<longitude>0.84099042</longitude>
				<latitude>51.159244</latitude>
				<altitude>0</altitude>
				<heading>0</heading>
				<tilt>0</tilt>
				<range>1000</range>
				<altitudeMode>relativeToGround</altitudeMode>
			</LookAt>
			<styleUrl>#Sheet1Map0</styleUrl>
			<ExtendedData>
			</ExtendedData>
			<Point>
				<coordinates>0.84099042,51.15924400000001,0</coordinates>
			</Point>
		</Placemark>
		<Placemark>
			<name>291bS</name>
			<visibility>0</visibility>
			<Snippet maxLines="0"></Snippet>
			<description><![CDATA[<style type='text/css'>*{font-family:Verdana,Arial,Helvetica,Sans-Serif;}</style><table border='0' cellspacing='0' cellpadding='0'><tr><td colspan='2' style='vertical-align: top; padding-left: 10px; padding-right: 10px; white-space: nowrap;'><b>291bS</b></td></tr><tr><td colspan='2' style='vertical-align: top; padding-left: 10px; padding-right: 10px; max-width: 400px; white-space: nowrap;'>&nbsp;</td></tr><tr bgcolor='#ddffdd' ><td style='vertical-align: top; padding-left: 10px; white-space: nowrap;'><b>Latitude</b></td><td style='vertical-align: top; padding-left: 6px; padding-right: 10px; white-space: nowrap;'>51.434337</td></tr><tr><td style='vertical-align: top; padding-left: 10px; white-space: nowrap;'><b>Longitude</b></td><td style='vertical-align: top; padding-left: 6px; padding-right: 10px; white-space: nowrap;'>0.17224409</td></tr></table>]]></description>
			<LookAt>
				<longitude>0.17224409</longitude>
				<latitude>51.434337</latitude>
				<altitude>0</altitude>
				<heading>0</heading>
				<tilt>0</tilt>
				<range>1000</range>
				<altitudeMode>relativeToGround</altitudeMode>
			</LookAt>
			<styleUrl>#Sheet1Map0</styleUrl>
			<ExtendedData>
			</ExtendedData>
			<Point>
				<coordinates>0.17224409,51.434337,0</coordinates>
			</Point>
		</Placemark>
		<Placemark>
			<name>624</name>
			<visibility>0</visibility>
			<Snippet maxLines="0"></Snippet>
			<description><![CDATA[<style type='text/css'>*{font-family:Verdana,Arial,Helvetica,Sans-Serif;}</style><table border='0' cellspacing='0' cellpadding='0'><tr><td colspan='2' style='vertical-align: top; padding-left: 10px; padding-right: 10px; white-space: nowrap;'><b>624</b></td></tr><tr><td colspan='2' style='vertical-align: top; padding-left: 10px; padding-right: 10px; max-width: 400px; white-space: nowrap;'>&nbsp;</td></tr><tr bgcolor='#ddffdd' ><td style='vertical-align: top; padding-left: 10px; white-space: nowrap;'><b>Latitude</b></td><td style='vertical-align: top; padding-left: 6px; padding-right: 10px; white-space: nowrap;'>51.358204</td></tr><tr><td style='vertical-align: top; padding-left: 10px; white-space: nowrap;'><b>Longitude</b></td><td style='vertical-align: top; padding-left: 6px; padding-right: 10px; white-space: nowrap;'>0.67574851</td></tr></table>]]></description>
			<LookAt>
				<longitude>0.67574851</longitude>
				<latitude>51.358204</latitude>
				<altitude>0</altitude>
				<heading>0</heading>
				<tilt>0</tilt>
				<range>1000</range>
				<altitudeMode>relativeToGround</altitudeMode>
			</LookAt>
			<styleUrl>#Sheet1Map0</styleUrl>
			<ExtendedData>
			</ExtendedData>
			<Point>
				<coordinates>0.67574851,51.358204,0</coordinates>
			</Point>
		</Placemark>
		<Placemark>
			<name>FTT139</name>
			<visibility>0</visibility>
			<Snippet maxLines="0"></Snippet>
			<description><![CDATA[<style type='text/css'>*{font-family:Verdana,Arial,Helvetica,Sans-Serif;}</style><table border='0' cellspacing='0' cellpadding='0'><tr><td colspan='2' style='vertical-align: top; padding-left: 10px; padding-right: 10px; white-space: nowrap;'><b>FTT139</b></td></tr><tr><td colspan='2' style='vertical-align: top; padding-left: 10px; padding-right: 10px; max-width: 400px; white-space: nowrap;'>&nbsp;</td></tr><tr bgcolor='#ddffdd' ><td style='vertical-align: top; padding-left: 10px; white-space: nowrap;'><b>Latitude</b></td><td style='vertical-align: top; padding-left: 6px; padding-right: 10px; white-space: nowrap;'>50.234652</td></tr><tr><td style='vertical-align: top; padding-left: 10px; white-space: nowrap;'><b>Longitude</b></td><td style='vertical-align: top; padding-left: 6px; padding-right: 10px; white-space: nowrap;'>-3.720414</td></tr></table>]]></description>
			<LookAt>
				<longitude>-3.720414</longitude>
				<latitude>50.234652</latitude>
				<altitude>0</altitude>
				<heading>0</heading>
				<tilt>0</tilt>
				<range>1000</range>
				<altitudeMode>relativeToGround</altitudeMode>
			</LookAt>
			<styleUrl>#Sheet1Map0</styleUrl>
			<ExtendedData>
			</ExtendedData>
			<Point>
				<coordinates>-3.720414,50.234652,0</coordinates>
			</Point>
		</Placemark>
		<Placemark>
			<name>663</name>
			<visibility>0</visibility>
			<Snippet maxLines="0"></Snippet>
			<description><![CDATA[<style type='text/css'>*{font-family:Verdana,Arial,Helvetica,Sans-Serif;}</style><table border='0' cellspacing='0' cellpadding='0'><tr><td colspan='2' style='vertical-align: top; padding-left: 10px; padding-right: 10px; white-space: nowrap;'><b>663</b></td></tr><tr><td colspan='2' style='vertical-align: top; padding-left: 10px; padding-right: 10px; max-width: 400px; white-space: nowrap;'>&nbsp;</td></tr><tr bgcolor='#ddffdd' ><td style='vertical-align: top; padding-left: 10px; white-space: nowrap;'><b>Latitude</b></td><td style='vertical-align: top; padding-left: 6px; padding-right: 10px; white-space: nowrap;'>51.571709</td></tr><tr><td style='vertical-align: top; padding-left: 10px; white-space: nowrap;'><b>Longitude</b></td><td style='vertical-align: top; padding-left: 6px; padding-right: 10px; white-space: nowrap;'>-3.1333515</td></tr></table>]]></description>
			<LookAt>
				<longitude>-3.1333515</longitude>
				<latitude>51.571709</latitude>
				<altitude>0</altitude>
				<heading>0</heading>
				<tilt>0</tilt>
				<range>1000</range>
				<altitudeMode>relativeToGround</altitudeMode>
			</LookAt>
			<styleUrl>#Sheet1Map0</styleUrl>
			<ExtendedData>
			</ExtendedData>
			<Point>
				<coordinates>-3.1333515,51.57170900000001,0</coordinates>
			</Point>
		</Placemark>
		<Placemark>
			<name>673</name>
			<visibility>0</visibility>
			<Snippet maxLines="0"></Snippet>
			<description><![CDATA[<style type='text/css'>*{font-family:Verdana,Arial,Helvetica,Sans-Serif;}</style><table border='0' cellspacing='0' cellpadding='0'><tr><td colspan='2' style='vertical-align: top; padding-left: 10px; padding-right: 10px; white-space: nowrap;'><b>673</b></td></tr><tr><td colspan='2' style='vertical-align: top; padding-left: 10px; padding-right: 10px; max-width: 400px; white-space: nowrap;'>&nbsp;</td></tr><tr bgcolor='#ddffdd' ><td style='vertical-align: top; padding-left: 10px; white-space: nowrap;'><b>Latitude</b></td><td style='vertical-align: top; padding-left: 6px; padding-right: 10px; white-space: nowrap;'>51.887153</td></tr><tr><td style='vertical-align: top; padding-left: 10px; white-space: nowrap;'><b>Longitude</b></td><td style='vertical-align: top; padding-left: 6px; padding-right: 10px; white-space: nowrap;'>-3.245119</td></tr></table>]]></description>
			<LookAt>
				<longitude>-3.245119</longitude>
				<latitude>51.887153</latitude>
				<altitude>0</altitude>
				<heading>0</heading>
				<tilt>0</tilt>
				<range>1000</range>
				<altitudeMode>relativeToGround</altitudeMode>
			</LookAt>
			<styleUrl>#Sheet1Map0</styleUrl>
			<ExtendedData>
			</ExtendedData>
			<Point>
				<coordinates>-3.245119,51.88715299999999,0</coordinates>
			</Point>
		</Placemark>
		<Placemark>
			<name>655S</name>
			<visibility>0</visibility>
			<Snippet maxLines="0"></Snippet>
			<description><![CDATA[<style type='text/css'>*{font-family:Verdana,Arial,Helvetica,Sans-Serif;}</style><table border='0' cellspacing='0' cellpadding='0'><tr><td colspan='2' style='vertical-align: top; padding-left: 10px; padding-right: 10px; white-space: nowrap;'><b>655S</b></td></tr><tr><td colspan='2' style='vertical-align: top; padding-left: 10px; padding-right: 10px; max-width: 400px; white-space: nowrap;'>&nbsp;</td></tr><tr bgcolor='#ddffdd' ><td style='vertical-align: top; padding-left: 10px; white-space: nowrap;'><b>Latitude</b></td><td style='vertical-align: top; padding-left: 6px; padding-right: 10px; white-space: nowrap;'>51.708008</td></tr><tr><td style='vertical-align: top; padding-left: 10px; white-space: nowrap;'><b>Longitude</b></td><td style='vertical-align: top; padding-left: 6px; padding-right: 10px; white-space: nowrap;'>0.39644641</td></tr></table>]]></description>
			<LookAt>
				<longitude>0.39644641</longitude>
				<latitude>51.708008</latitude>
				<altitude>0</altitude>
				<heading>0</heading>
				<tilt>0</tilt>
				<range>1000</range>
				<altitudeMode>relativeToGround</altitudeMode>
			</LookAt>
			<styleUrl>#Sheet1Map0</styleUrl>
			<ExtendedData>
			</ExtendedData>
			<Point>
				<coordinates>0.39644641,51.70800800000001,0</coordinates>
			</Point>
		</Placemark>
		<Placemark>
			<name>674S</name>
			<visibility>0</visibility>
			<Snippet maxLines="0"></Snippet>
			<description><![CDATA[<style type='text/css'>*{font-family:Verdana,Arial,Helvetica,Sans-Serif;}</style><table border='0' cellspacing='0' cellpadding='0'><tr><td colspan='2' style='vertical-align: top; padding-left: 10px; padding-right: 10px; white-space: nowrap;'><b>674S</b></td></tr><tr><td colspan='2' style='vertical-align: top; padding-left: 10px; padding-right: 10px; max-width: 400px; white-space: nowrap;'>&nbsp;</td></tr><tr bgcolor='#ddffdd' ><td style='vertical-align: top; padding-left: 10px; white-space: nowrap;'><b>Latitude</b></td><td style='vertical-align: top; padding-left: 6px; padding-right: 10px; white-space: nowrap;'>51.907696</td></tr><tr><td style='vertical-align: top; padding-left: 10px; white-space: nowrap;'><b>Longitude</b></td><td style='vertical-align: top; padding-left: 6px; padding-right: 10px; white-space: nowrap;'>-3.195898</td></tr></table>]]></description>
			<LookAt>
				<longitude>-3.195898</longitude>
				<latitude>51.907696</latitude>
				<altitude>0</altitude>
				<heading>0</heading>
				<tilt>0</tilt>
				<range>1000</range>
				<altitudeMode>relativeToGround</altitudeMode>
			</LookAt>
			<styleUrl>#Sheet1Map0</styleUrl>
			<ExtendedData>
			</ExtendedData>
			<Point>
				<coordinates>-3.195898,51.907696,0</coordinates>
			</Point>
		</Placemark>
		<Placemark>
			<name>9</name>
			<visibility>0</visibility>
			<Snippet maxLines="0"></Snippet>
			<description><![CDATA[<style type='text/css'>*{font-family:Verdana,Arial,Helvetica,Sans-Serif;}</style><table border='0' cellspacing='0' cellpadding='0'><tr><td colspan='2' style='vertical-align: top; padding-left: 10px; padding-right: 10px; white-space: nowrap;'><b>9</b></td></tr><tr><td colspan='2' style='vertical-align: top; padding-left: 10px; padding-right: 10px; max-width: 400px; white-space: nowrap;'>&nbsp;</td></tr><tr bgcolor='#ddffdd' ><td style='vertical-align: top; padding-left: 10px; white-space: nowrap;'><b>Latitude</b></td><td style='vertical-align: top; padding-left: 6px; padding-right: 10px; white-space: nowrap;'>51.828875</td></tr><tr><td style='vertical-align: top; padding-left: 10px; white-space: nowrap;'><b>Longitude</b></td><td style='vertical-align: top; padding-left: 6px; padding-right: 10px; white-space: nowrap;'>-2.4704825</td></tr></table>]]></description>
			<LookAt>
				<longitude>-2.4704825</longitude>
				<latitude>51.828875</latitude>
				<altitude>0</altitude>
				<heading>0</heading>
				<tilt>0</tilt>
				<range>1000</range>
				<altitudeMode>relativeToGround</altitudeMode>
			</LookAt>
			<styleUrl>#Sheet1Map0</styleUrl>
			<ExtendedData>
			</ExtendedData>
			<Point>
				<coordinates>-2.4704825,51.828875,0</coordinates>
			</Point>
		</Placemark>
		<Placemark>
			<name>592E</name>
			<visibility>0</visibility>
			<Snippet maxLines="0"></Snippet>
			<description><![CDATA[<style type='text/css'>*{font-family:Verdana,Arial,Helvetica,Sans-Serif;}</style><table border='0' cellspacing='0' cellpadding='0'><tr><td colspan='2' style='vertical-align: top; padding-left: 10px; padding-right: 10px; white-space: nowrap;'><b>592E</b></td></tr><tr><td colspan='2' style='vertical-align: top; padding-left: 10px; padding-right: 10px; max-width: 400px; white-space: nowrap;'>&nbsp;</td></tr><tr bgcolor='#ddffdd' ><td style='vertical-align: top; padding-left: 10px; white-space: nowrap;'><b>Latitude</b></td><td style='vertical-align: top; padding-left: 6px; padding-right: 10px; white-space: nowrap;'>51.203961</td></tr><tr><td style='vertical-align: top; padding-left: 10px; white-space: nowrap;'><b>Longitude</b></td><td style='vertical-align: top; padding-left: 6px; padding-right: 10px; white-space: nowrap;'>-3.5592878</td></tr></table>]]></description>
			<LookAt>
				<longitude>-3.5592878</longitude>
				<latitude>51.203961</latitude>
				<altitude>0</altitude>
				<heading>0</heading>
				<tilt>0</tilt>
				<range>1000</range>
				<altitudeMode>relativeToGround</altitudeMode>
			</LookAt>
			<styleUrl>#Sheet1Map0</styleUrl>
			<ExtendedData>
			</ExtendedData>
			<Point>
				<coordinates>-3.5592878,51.203961,0</coordinates>
			</Point>
		</Placemark>
		<Placemark>
			<name>516</name>
			<visibility>0</visibility>
			<Snippet maxLines="0"></Snippet>
			<description><![CDATA[<style type='text/css'>*{font-family:Verdana,Arial,Helvetica,Sans-Serif;}</style><table border='0' cellspacing='0' cellpadding='0'><tr><td colspan='2' style='vertical-align: top; padding-left: 10px; padding-right: 10px; white-space: nowrap;'><b>516</b></td></tr><tr><td colspan='2' style='vertical-align: top; padding-left: 10px; padding-right: 10px; max-width: 400px; white-space: nowrap;'>&nbsp;</td></tr><tr bgcolor='#ddffdd' ><td style='vertical-align: top; padding-left: 10px; white-space: nowrap;'><b>Latitude</b></td><td style='vertical-align: top; padding-left: 6px; padding-right: 10px; white-space: nowrap;'>51.484488</td></tr><tr><td style='vertical-align: top; padding-left: 10px; white-space: nowrap;'><b>Longitude</b></td><td style='vertical-align: top; padding-left: 6px; padding-right: 10px; white-space: nowrap;'>0.12335026</td></tr></table>]]></description>
			<LookAt>
				<longitude>0.12335026</longitude>
				<latitude>51.484488</latitude>
				<altitude>0</altitude>
				<heading>0</heading>
				<tilt>0</tilt>
				<range>1000</range>
				<altitudeMode>relativeToGround</altitudeMode>
			</LookAt>
			<styleUrl>#Sheet1Map0</styleUrl>
			<ExtendedData>
			</ExtendedData>
			<Point>
				<coordinates>0.12335026,51.484488,0</coordinates>
			</Point>
		</Placemark>
		<Placemark>
			<name>594W</name>
			<visibility>0</visibility>
			<Snippet maxLines="0"></Snippet>
			<description><![CDATA[<style type='text/css'>*{font-family:Verdana,Arial,Helvetica,Sans-Serif;}</style><table border='0' cellspacing='0' cellpadding='0'><tr><td colspan='2' style='vertical-align: top; padding-left: 10px; padding-right: 10px; white-space: nowrap;'><b>594W</b></td></tr><tr><td colspan='2' style='vertical-align: top; padding-left: 10px; padding-right: 10px; max-width: 400px; white-space: nowrap;'>&nbsp;</td></tr><tr bgcolor='#ddffdd' ><td style='vertical-align: top; padding-left: 10px; white-space: nowrap;'><b>Latitude</b></td><td style='vertical-align: top; padding-left: 6px; padding-right: 10px; white-space: nowrap;'>51.420042</td></tr><tr><td style='vertical-align: top; padding-left: 10px; white-space: nowrap;'><b>Longitude</b></td><td style='vertical-align: top; padding-left: 6px; padding-right: 10px; white-space: nowrap;'>-0.33874983</td></tr></table>]]></description>
			<LookAt>
				<longitude>-0.33874983</longitude>
				<latitude>51.420042</latitude>
				<altitude>0</altitude>
				<heading>0</heading>
				<tilt>0</tilt>
				<range>1000</range>
				<altitudeMode>relativeToGround</altitudeMode>
			</LookAt>
			<styleUrl>#Sheet1Map0</styleUrl>
			<ExtendedData>
			</ExtendedData>
			<Point>
				<coordinates>-0.33874983,51.420042,0</coordinates>
			</Point>
		</Placemark>
		<Placemark>
			<name>FTT157</name>
			<visibility>0</visibility>
			<Snippet maxLines="0"></Snippet>
			<description><![CDATA[<style type='text/css'>*{font-family:Verdana,Arial,Helvetica,Sans-Serif;}</style><table border='0' cellspacing='0' cellpadding='0'><tr><td colspan='2' style='vertical-align: top; padding-left: 10px; padding-right: 10px; white-space: nowrap;'><b>FTT157</b></td></tr><tr><td colspan='2' style='vertical-align: top; padding-left: 10px; padding-right: 10px; max-width: 400px; white-space: nowrap;'>&nbsp;</td></tr><tr bgcolor='#ddffdd' ><td style='vertical-align: top; padding-left: 10px; white-space: nowrap;'><b>Latitude</b></td><td style='vertical-align: top; padding-left: 6px; padding-right: 10px; white-space: nowrap;'>52.05409357</td></tr><tr><td style='vertical-align: top; padding-left: 10px; white-space: nowrap;'><b>Longitude</b></td><td style='vertical-align: top; padding-left: 6px; padding-right: 10px; white-space: nowrap;'>-9.47572725</td></tr></table>]]></description>
			<LookAt>
				<longitude>-9.47572725</longitude>
				<latitude>52.05409357</latitude>
				<altitude>0</altitude>
				<heading>0</heading>
				<tilt>0</tilt>
				<range>1000</range>
				<altitudeMode>relativeToGround</altitudeMode>
			</LookAt>
			<styleUrl>#Sheet1Map0</styleUrl>
			<ExtendedData>
			</ExtendedData>
			<Point>
				<coordinates>-9.47572725,52.05409357,0</coordinates>
			</Point>
		</Placemark>
		<Placemark>
			<name>49</name>
			<visibility>0</visibility>
			<Snippet maxLines="0"></Snippet>
			<description><![CDATA[<style type='text/css'>*{font-family:Verdana,Arial,Helvetica,Sans-Serif;}</style><table border='0' cellspacing='0' cellpadding='0'><tr><td colspan='2' style='vertical-align: top; padding-left: 10px; padding-right: 10px; white-space: nowrap;'><b>49</b></td></tr><tr><td colspan='2' style='vertical-align: top; padding-left: 10px; padding-right: 10px; max-width: 400px; white-space: nowrap;'>&nbsp;</td></tr><tr bgcolor='#ddffdd' ><td style='vertical-align: top; padding-left: 10px; white-space: nowrap;'><b>Latitude</b></td><td style='vertical-align: top; padding-left: 6px; padding-right: 10px; white-space: nowrap;'>51.831866</td></tr><tr><td style='vertical-align: top; padding-left: 10px; white-space: nowrap;'><b>Longitude</b></td><td style='vertical-align: top; padding-left: 6px; padding-right: 10px; white-space: nowrap;'>-2.4554213</td></tr></table>]]></description>
			<LookAt>
				<longitude>-2.4554213</longitude>
				<latitude>51.831866</latitude>
				<altitude>0</altitude>
				<heading>0</heading>
				<tilt>0</tilt>
				<range>1000</range>
				<altitudeMode>relativeToGround</altitudeMode>
			</LookAt>
			<styleUrl>#Sheet1Map0</styleUrl>
			<ExtendedData>
			</ExtendedData>
			<Point>
				<coordinates>-2.4554213,51.831866,0</coordinates>
			</Point>
		</Placemark>
		<Placemark>
			<name>150a</name>
			<visibility>0</visibility>
			<Snippet maxLines="0"></Snippet>
			<description><![CDATA[<style type='text/css'>*{font-family:Verdana,Arial,Helvetica,Sans-Serif;}</style><table border='0' cellspacing='0' cellpadding='0'><tr><td colspan='2' style='vertical-align: top; padding-left: 10px; padding-right: 10px; white-space: nowrap;'><b>150a</b></td></tr><tr><td colspan='2' style='vertical-align: top; padding-left: 10px; padding-right: 10px; max-width: 400px; white-space: nowrap;'>&nbsp;</td></tr><tr bgcolor='#ddffdd' ><td style='vertical-align: top; padding-left: 10px; white-space: nowrap;'><b>Latitude</b></td><td style='vertical-align: top; padding-left: 6px; padding-right: 10px; white-space: nowrap;'>51.838851</td></tr><tr><td style='vertical-align: top; padding-left: 10px; white-space: nowrap;'><b>Longitude</b></td><td style='vertical-align: top; padding-left: 6px; padding-right: 10px; white-space: nowrap;'>-2.4716316</td></tr></table>]]></description>
			<LookAt>
				<longitude>-2.4716316</longitude>
				<latitude>51.838851</latitude>
				<altitude>0</altitude>
				<heading>0</heading>
				<tilt>0</tilt>
				<range>1000</range>
				<altitudeMode>relativeToGround</altitudeMode>
			</LookAt>
			<styleUrl>#Sheet1Map0</styleUrl>
			<ExtendedData>
			</ExtendedData>
			<Point>
				<coordinates>-2.4716316,51.838851,0</coordinates>
			</Point>
		</Placemark>
		<Placemark>
			<name>539</name>
			<visibility>0</visibility>
			<Snippet maxLines="0"></Snippet>
			<description><![CDATA[<style type='text/css'>*{font-family:Verdana,Arial,Helvetica,Sans-Serif;}</style><table border='0' cellspacing='0' cellpadding='0'><tr><td colspan='2' style='vertical-align: top; padding-left: 10px; padding-right: 10px; white-space: nowrap;'><b>539</b></td></tr><tr><td colspan='2' style='vertical-align: top; padding-left: 10px; padding-right: 10px; max-width: 400px; white-space: nowrap;'>&nbsp;</td></tr><tr bgcolor='#ddffdd' ><td style='vertical-align: top; padding-left: 10px; white-space: nowrap;'><b>Latitude</b></td><td style='vertical-align: top; padding-left: 6px; padding-right: 10px; white-space: nowrap;'>50.65421</td></tr><tr><td style='vertical-align: top; padding-left: 10px; white-space: nowrap;'><b>Longitude</b></td><td style='vertical-align: top; padding-left: 6px; padding-right: 10px; white-space: nowrap;'>-1.1933298</td></tr></table>]]></description>
			<LookAt>
				<longitude>-1.1933298</longitude>
				<latitude>50.65421</latitude>
				<altitude>0</altitude>
				<heading>0</heading>
				<tilt>0</tilt>
				<range>1000</range>
				<altitudeMode>relativeToGround</altitudeMode>
			</LookAt>
			<styleUrl>#Sheet1Map0</styleUrl>
			<ExtendedData>
			</ExtendedData>
			<Point>
				<coordinates>-1.1933298,50.65421,0</coordinates>
			</Point>
		</Placemark>
		<Placemark>
			<name>226</name>
			<visibility>0</visibility>
			<Snippet maxLines="0"></Snippet>
			<description><![CDATA[<style type='text/css'>*{font-family:Verdana,Arial,Helvetica,Sans-Serif;}</style><table border='0' cellspacing='0' cellpadding='0'><tr><td colspan='2' style='vertical-align: top; padding-left: 10px; padding-right: 10px; white-space: nowrap;'><b>226</b></td></tr><tr><td colspan='2' style='vertical-align: top; padding-left: 10px; padding-right: 10px; max-width: 400px; white-space: nowrap;'>&nbsp;</td></tr><tr bgcolor='#ddffdd' ><td style='vertical-align: top; padding-left: 10px; white-space: nowrap;'><b>Latitude</b></td><td style='vertical-align: top; padding-left: 6px; padding-right: 10px; white-space: nowrap;'>51.645035</td></tr><tr><td style='vertical-align: top; padding-left: 10px; white-space: nowrap;'><b>Longitude</b></td><td style='vertical-align: top; padding-left: 6px; padding-right: 10px; white-space: nowrap;'>-2.8749462</td></tr></table>]]></description>
			<LookAt>
				<longitude>-2.8749462</longitude>
				<latitude>51.645035</latitude>
				<altitude>0</altitude>
				<heading>0</heading>
				<tilt>0</tilt>
				<range>1000</range>
				<altitudeMode>relativeToGround</altitudeMode>
			</LookAt>
			<styleUrl>#Sheet1Map0</styleUrl>
			<ExtendedData>
			</ExtendedData>
			<Point>
				<coordinates>-2.874946200000001,51.64503499999999,0</coordinates>
			</Point>
		</Placemark>
		<Placemark>
			<name>124</name>
			<visibility>0</visibility>
			<Snippet maxLines="0"></Snippet>
			<description><![CDATA[<style type='text/css'>*{font-family:Verdana,Arial,Helvetica,Sans-Serif;}</style><table border='0' cellspacing='0' cellpadding='0'><tr><td colspan='2' style='vertical-align: top; padding-left: 10px; padding-right: 10px; white-space: nowrap;'><b>124</b></td></tr><tr><td colspan='2' style='vertical-align: top; padding-left: 10px; padding-right: 10px; max-width: 400px; white-space: nowrap;'>&nbsp;</td></tr><tr bgcolor='#ddffdd' ><td style='vertical-align: top; padding-left: 10px; white-space: nowrap;'><b>Latitude</b></td><td style='vertical-align: top; padding-left: 6px; padding-right: 10px; white-space: nowrap;'>51.828254</td></tr><tr><td style='vertical-align: top; padding-left: 10px; white-space: nowrap;'><b>Longitude</b></td><td style='vertical-align: top; padding-left: 6px; padding-right: 10px; white-space: nowrap;'>-2.4639462</td></tr></table>]]></description>
			<LookAt>
				<longitude>-2.4639462</longitude>
				<latitude>51.828254</latitude>
				<altitude>0</altitude>
				<heading>0</heading>
				<tilt>0</tilt>
				<range>1000</range>
				<altitudeMode>relativeToGround</altitudeMode>
			</LookAt>
			<styleUrl>#Sheet1Map0</styleUrl>
			<ExtendedData>
			</ExtendedData>
			<Point>
				<coordinates>-2.4639462,51.828254,0</coordinates>
			</Point>
		</Placemark>
		<Placemark>
			<name>553E</name>
			<visibility>0</visibility>
			<Snippet maxLines="0"></Snippet>
			<description><![CDATA[<style type='text/css'>*{font-family:Verdana,Arial,Helvetica,Sans-Serif;}</style><table border='0' cellspacing='0' cellpadding='0'><tr><td colspan='2' style='vertical-align: top; padding-left: 10px; padding-right: 10px; white-space: nowrap;'><b>553E</b></td></tr><tr><td colspan='2' style='vertical-align: top; padding-left: 10px; padding-right: 10px; max-width: 400px; white-space: nowrap;'>&nbsp;</td></tr><tr bgcolor='#ddffdd' ><td style='vertical-align: top; padding-left: 10px; white-space: nowrap;'><b>Latitude</b></td><td style='vertical-align: top; padding-left: 6px; padding-right: 10px; white-space: nowrap;'>51.877361</td></tr><tr><td style='vertical-align: top; padding-left: 10px; white-space: nowrap;'><b>Longitude</b></td><td style='vertical-align: top; padding-left: 6px; padding-right: 10px; white-space: nowrap;'>-2.9798453</td></tr></table>]]></description>
			<LookAt>
				<longitude>-2.9798453</longitude>
				<latitude>51.877361</latitude>
				<altitude>0</altitude>
				<heading>0</heading>
				<tilt>0</tilt>
				<range>1000</range>
				<altitudeMode>relativeToGround</altitudeMode>
			</LookAt>
			<styleUrl>#Sheet1Map0</styleUrl>
			<ExtendedData>
			</ExtendedData>
			<Point>
				<coordinates>-2.9798453,51.877361,0</coordinates>
			</Point>
		</Placemark>
		<Placemark>
			<name>615W</name>
			<visibility>0</visibility>
			<Snippet maxLines="0"></Snippet>
			<description><![CDATA[<style type='text/css'>*{font-family:Verdana,Arial,Helvetica,Sans-Serif;}</style><table border='0' cellspacing='0' cellpadding='0'><tr><td colspan='2' style='vertical-align: top; padding-left: 10px; padding-right: 10px; white-space: nowrap;'><b>615W</b></td></tr><tr><td colspan='2' style='vertical-align: top; padding-left: 10px; padding-right: 10px; max-width: 400px; white-space: nowrap;'>&nbsp;</td></tr><tr bgcolor='#ddffdd' ><td style='vertical-align: top; padding-left: 10px; white-space: nowrap;'><b>Latitude</b></td><td style='vertical-align: top; padding-left: 6px; padding-right: 10px; white-space: nowrap;'>51.178122</td></tr><tr><td style='vertical-align: top; padding-left: 10px; white-space: nowrap;'><b>Longitude</b></td><td style='vertical-align: top; padding-left: 6px; padding-right: 10px; white-space: nowrap;'>0.18576013</td></tr></table>]]></description>
			<LookAt>
				<longitude>0.18576013</longitude>
				<latitude>51.178122</latitude>
				<altitude>0</altitude>
				<heading>0</heading>
				<tilt>0</tilt>
				<range>1000</range>
				<altitudeMode>relativeToGround</altitudeMode>
			</LookAt>
			<styleUrl>#Sheet1Map0</styleUrl>
			<ExtendedData>
			</ExtendedData>
			<Point>
				<coordinates>0.18576013,51.17812199999999,0</coordinates>
			</Point>
		</Placemark>
		<Placemark>
			<name>571W</name>
			<visibility>0</visibility>
			<Snippet maxLines="0"></Snippet>
			<description><![CDATA[<style type='text/css'>*{font-family:Verdana,Arial,Helvetica,Sans-Serif;}</style><table border='0' cellspacing='0' cellpadding='0'><tr><td colspan='2' style='vertical-align: top; padding-left: 10px; padding-right: 10px; white-space: nowrap;'><b>571W</b></td></tr><tr><td colspan='2' style='vertical-align: top; padding-left: 10px; padding-right: 10px; max-width: 400px; white-space: nowrap;'>&nbsp;</td></tr><tr bgcolor='#ddffdd' ><td style='vertical-align: top; padding-left: 10px; white-space: nowrap;'><b>Latitude</b></td><td style='vertical-align: top; padding-left: 6px; padding-right: 10px; white-space: nowrap;'>51.836663</td></tr><tr><td style='vertical-align: top; padding-left: 10px; white-space: nowrap;'><b>Longitude</b></td><td style='vertical-align: top; padding-left: 6px; padding-right: 10px; white-space: nowrap;'>-2.4702154</td></tr></table>]]></description>
			<LookAt>
				<longitude>-2.4702154</longitude>
				<latitude>51.836663</latitude>
				<altitude>0</altitude>
				<heading>0</heading>
				<tilt>0</tilt>
				<range>1000</range>
				<altitudeMode>relativeToGround</altitudeMode>
			</LookAt>
			<styleUrl>#Sheet1Map0</styleUrl>
			<ExtendedData>
			</ExtendedData>
			<Point>
				<coordinates>-2.4702154,51.836663,0</coordinates>
			</Point>
		</Placemark>
		<Placemark>
			<name>697</name>
			<visibility>0</visibility>
			<Snippet maxLines="0"></Snippet>
			<description><![CDATA[<style type='text/css'>*{font-family:Verdana,Arial,Helvetica,Sans-Serif;}</style><table border='0' cellspacing='0' cellpadding='0'><tr><td colspan='2' style='vertical-align: top; padding-left: 10px; padding-right: 10px; white-space: nowrap;'><b>697</b></td></tr><tr><td colspan='2' style='vertical-align: top; padding-left: 10px; padding-right: 10px; max-width: 400px; white-space: nowrap;'>&nbsp;</td></tr><tr bgcolor='#ddffdd' ><td style='vertical-align: top; padding-left: 10px; white-space: nowrap;'><b>Latitude</b></td><td style='vertical-align: top; padding-left: 6px; padding-right: 10px; white-space: nowrap;'>52.074441</td></tr><tr><td style='vertical-align: top; padding-left: 10px; white-space: nowrap;'><b>Longitude</b></td><td style='vertical-align: top; padding-left: 6px; padding-right: 10px; white-space: nowrap;'>-2.8266774</td></tr></table>]]></description>
			<LookAt>
				<longitude>-2.8266774</longitude>
				<latitude>52.074441</latitude>
				<altitude>0</altitude>
				<heading>0</heading>
				<tilt>0</tilt>
				<range>1000</range>
				<altitudeMode>relativeToGround</altitudeMode>
			</LookAt>
			<styleUrl>#Sheet1Map0</styleUrl>
			<ExtendedData>
			</ExtendedData>
			<Point>
				<coordinates>-2.8266774,52.074441,0</coordinates>
			</Point>
		</Placemark>
		<Placemark>
			<name>19</name>
			<visibility>0</visibility>
			<Snippet maxLines="0"></Snippet>
			<description><![CDATA[<style type='text/css'>*{font-family:Verdana,Arial,Helvetica,Sans-Serif;}</style><table border='0' cellspacing='0' cellpadding='0'><tr><td colspan='2' style='vertical-align: top; padding-left: 10px; padding-right: 10px; white-space: nowrap;'><b>19</b></td></tr><tr><td colspan='2' style='vertical-align: top; padding-left: 10px; padding-right: 10px; max-width: 400px; white-space: nowrap;'>&nbsp;</td></tr><tr bgcolor='#ddffdd' ><td style='vertical-align: top; padding-left: 10px; white-space: nowrap;'><b>Latitude</b></td><td style='vertical-align: top; padding-left: 6px; padding-right: 10px; white-space: nowrap;'>51.819788</td></tr><tr><td style='vertical-align: top; padding-left: 10px; white-space: nowrap;'><b>Longitude</b></td><td style='vertical-align: top; padding-left: 6px; padding-right: 10px; white-space: nowrap;'>-2.4698655</td></tr></table>]]></description>
			<LookAt>
				<longitude>-2.4698655</longitude>
				<latitude>51.819788</latitude>
				<altitude>0</altitude>
				<heading>0</heading>
				<tilt>0</tilt>
				<range>1000</range>
				<altitudeMode>relativeToGround</altitudeMode>
			</LookAt>
			<styleUrl>#Sheet1Map0</styleUrl>
			<ExtendedData>
			</ExtendedData>
			<Point>
				<coordinates>-2.4698655,51.819788,0</coordinates>
			</Point>
		</Placemark>
		<Placemark>
			<name>696W</name>
			<visibility>0</visibility>
			<Snippet maxLines="0"></Snippet>
			<description><![CDATA[<style type='text/css'>*{font-family:Verdana,Arial,Helvetica,Sans-Serif;}</style><table border='0' cellspacing='0' cellpadding='0'><tr><td colspan='2' style='vertical-align: top; padding-left: 10px; padding-right: 10px; white-space: nowrap;'><b>696W</b></td></tr><tr><td colspan='2' style='vertical-align: top; padding-left: 10px; padding-right: 10px; max-width: 400px; white-space: nowrap;'>&nbsp;</td></tr><tr bgcolor='#ddffdd' ><td style='vertical-align: top; padding-left: 10px; white-space: nowrap;'><b>Latitude</b></td><td style='vertical-align: top; padding-left: 6px; padding-right: 10px; white-space: nowrap;'>52.074352</td></tr><tr><td style='vertical-align: top; padding-left: 10px; white-space: nowrap;'><b>Longitude</b></td><td style='vertical-align: top; padding-left: 6px; padding-right: 10px; white-space: nowrap;'>-2.8279306</td></tr></table>]]></description>
			<LookAt>
				<longitude>-2.8279306</longitude>
				<latitude>52.074352</latitude>
				<altitude>0</altitude>
				<heading>0</heading>
				<tilt>0</tilt>
				<range>1000</range>
				<altitudeMode>relativeToGround</altitudeMode>
			</LookAt>
			<styleUrl>#Sheet1Map0</styleUrl>
			<ExtendedData>
			</ExtendedData>
			<Point>
				<coordinates>-2.827930600000001,52.074352,0</coordinates>
			</Point>
		</Placemark>
		<Placemark>
			<name>11</name>
			<visibility>0</visibility>
			<Snippet maxLines="0"></Snippet>
			<description><![CDATA[<style type='text/css'>*{font-family:Verdana,Arial,Helvetica,Sans-Serif;}</style><table border='0' cellspacing='0' cellpadding='0'><tr><td colspan='2' style='vertical-align: top; padding-left: 10px; padding-right: 10px; white-space: nowrap;'><b>11</b></td></tr><tr><td colspan='2' style='vertical-align: top; padding-left: 10px; padding-right: 10px; max-width: 400px; white-space: nowrap;'>&nbsp;</td></tr><tr bgcolor='#ddffdd' ><td style='vertical-align: top; padding-left: 10px; white-space: nowrap;'><b>Latitude</b></td><td style='vertical-align: top; padding-left: 6px; padding-right: 10px; white-space: nowrap;'>51.824752</td></tr><tr><td style='vertical-align: top; padding-left: 10px; white-space: nowrap;'><b>Longitude</b></td><td style='vertical-align: top; padding-left: 6px; padding-right: 10px; white-space: nowrap;'>-2.469598</td></tr></table>]]></description>
			<LookAt>
				<longitude>-2.469598</longitude>
				<latitude>51.824752</latitude>
				<altitude>0</altitude>
				<heading>0</heading>
				<tilt>0</tilt>
				<range>1000</range>
				<altitudeMode>relativeToGround</altitudeMode>
			</LookAt>
			<styleUrl>#Sheet1Map0</styleUrl>
			<ExtendedData>
			</ExtendedData>
			<Point>
				<coordinates>-2.469598,51.82475199999999,0</coordinates>
			</Point>
		</Placemark>
		<Placemark>
			<name>610S</name>
			<visibility>0</visibility>
			<Snippet maxLines="0"></Snippet>
			<description><![CDATA[<style type='text/css'>*{font-family:Verdana,Arial,Helvetica,Sans-Serif;}</style><table border='0' cellspacing='0' cellpadding='0'><tr><td colspan='2' style='vertical-align: top; padding-left: 10px; padding-right: 10px; white-space: nowrap;'><b>610S</b></td></tr><tr><td colspan='2' style='vertical-align: top; padding-left: 10px; padding-right: 10px; max-width: 400px; white-space: nowrap;'>&nbsp;</td></tr><tr bgcolor='#ddffdd' ><td style='vertical-align: top; padding-left: 10px; white-space: nowrap;'><b>Latitude</b></td><td style='vertical-align: top; padding-left: 6px; padding-right: 10px; white-space: nowrap;'>51.214709</td></tr><tr><td style='vertical-align: top; padding-left: 10px; white-space: nowrap;'><b>Longitude</b></td><td style='vertical-align: top; padding-left: 6px; padding-right: 10px; white-space: nowrap;'>1.2337719</td></tr></table>]]></description>
			<LookAt>
				<longitude>1.2337719</longitude>
				<latitude>51.214709</latitude>
				<altitude>0</altitude>
				<heading>0</heading>
				<tilt>0</tilt>
				<range>1000</range>
				<altitudeMode>relativeToGround</altitudeMode>
			</LookAt>
			<styleUrl>#Sheet1Map0</styleUrl>
			<ExtendedData>
			</ExtendedData>
			<Point>
				<coordinates>1.2337719,51.214709,0</coordinates>
			</Point>
		</Placemark>
		<Placemark>
			<name>284</name>
			<visibility>0</visibility>
			<Snippet maxLines="0"></Snippet>
			<description><![CDATA[<style type='text/css'>*{font-family:Verdana,Arial,Helvetica,Sans-Serif;}</style><table border='0' cellspacing='0' cellpadding='0'><tr><td colspan='2' style='vertical-align: top; padding-left: 10px; padding-right: 10px; white-space: nowrap;'><b>284</b></td></tr><tr><td colspan='2' style='vertical-align: top; padding-left: 10px; padding-right: 10px; max-width: 400px; white-space: nowrap;'>&nbsp;</td></tr><tr bgcolor='#ddffdd' ><td style='vertical-align: top; padding-left: 10px; white-space: nowrap;'><b>Latitude</b></td><td style='vertical-align: top; padding-left: 6px; padding-right: 10px; white-space: nowrap;'>51.139483</td></tr><tr><td style='vertical-align: top; padding-left: 10px; white-space: nowrap;'><b>Longitude</b></td><td style='vertical-align: top; padding-left: 6px; padding-right: 10px; white-space: nowrap;'>-0.04676864</td></tr></table>]]></description>
			<LookAt>
				<longitude>-0.04676864</longitude>
				<latitude>51.139483</latitude>
				<altitude>0</altitude>
				<heading>0</heading>
				<tilt>0</tilt>
				<range>1000</range>
				<altitudeMode>relativeToGround</altitudeMode>
			</LookAt>
			<styleUrl>#Sheet1Map0</styleUrl>
			<ExtendedData>
			</ExtendedData>
			<Point>
				<coordinates>-0.04676864,51.139483,0</coordinates>
			</Point>
		</Placemark>
		<Placemark>
			<name>526E</name>
			<visibility>0</visibility>
			<Snippet maxLines="0"></Snippet>
			<description><![CDATA[<style type='text/css'>*{font-family:Verdana,Arial,Helvetica,Sans-Serif;}</style><table border='0' cellspacing='0' cellpadding='0'><tr><td colspan='2' style='vertical-align: top; padding-left: 10px; padding-right: 10px; white-space: nowrap;'><b>526E</b></td></tr><tr><td colspan='2' style='vertical-align: top; padding-left: 10px; padding-right: 10px; max-width: 400px; white-space: nowrap;'>&nbsp;</td></tr><tr bgcolor='#ddffdd' ><td style='vertical-align: top; padding-left: 10px; white-space: nowrap;'><b>Latitude</b></td><td style='vertical-align: top; padding-left: 6px; padding-right: 10px; white-space: nowrap;'>51.928518</td></tr><tr><td style='vertical-align: top; padding-left: 10px; white-space: nowrap;'><b>Longitude</b></td><td style='vertical-align: top; padding-left: 6px; padding-right: 10px; white-space: nowrap;'>-0.2309116</td></tr></table>]]></description>
			<LookAt>
				<longitude>-0.2309116</longitude>
				<latitude>51.928518</latitude>
				<altitude>0</altitude>
				<heading>0</heading>
				<tilt>0</tilt>
				<range>1000</range>
				<altitudeMode>relativeToGround</altitudeMode>
			</LookAt>
			<styleUrl>#Sheet1Map0</styleUrl>
			<ExtendedData>
			</ExtendedData>
			<Point>
				<coordinates>-0.2309116,51.928518,0</coordinates>
			</Point>
		</Placemark>
		<Placemark>
			<name>276</name>
			<visibility>0</visibility>
			<Snippet maxLines="0"></Snippet>
			<description><![CDATA[<style type='text/css'>*{font-family:Verdana,Arial,Helvetica,Sans-Serif;}</style><table border='0' cellspacing='0' cellpadding='0'><tr><td colspan='2' style='vertical-align: top; padding-left: 10px; padding-right: 10px; white-space: nowrap;'><b>276</b></td></tr><tr><td colspan='2' style='vertical-align: top; padding-left: 10px; padding-right: 10px; max-width: 400px; white-space: nowrap;'>&nbsp;</td></tr><tr bgcolor='#ddffdd' ><td style='vertical-align: top; padding-left: 10px; white-space: nowrap;'><b>Latitude</b></td><td style='vertical-align: top; padding-left: 6px; padding-right: 10px; white-space: nowrap;'>50.989919</td></tr><tr><td style='vertical-align: top; padding-left: 10px; white-space: nowrap;'><b>Longitude</b></td><td style='vertical-align: top; padding-left: 6px; padding-right: 10px; white-space: nowrap;'>-0.7128339</td></tr></table>]]></description>
			<LookAt>
				<longitude>-0.7128339</longitude>
				<latitude>50.989919</latitude>
				<altitude>0</altitude>
				<heading>0</heading>
				<tilt>0</tilt>
				<range>1000</range>
				<altitudeMode>relativeToGround</altitudeMode>
			</LookAt>
			<styleUrl>#Sheet1Map0</styleUrl>
			<ExtendedData>
			</ExtendedData>
			<Point>
				<coordinates>-0.7128338999999999,50.98991899999999,0</coordinates>
			</Point>
		</Placemark>
		<Placemark>
			<name>14</name>
			<visibility>0</visibility>
			<Snippet maxLines="0"></Snippet>
			<description><![CDATA[<style type='text/css'>*{font-family:Verdana,Arial,Helvetica,Sans-Serif;}</style><table border='0' cellspacing='0' cellpadding='0'><tr><td colspan='2' style='vertical-align: top; padding-left: 10px; padding-right: 10px; white-space: nowrap;'><b>14</b></td></tr><tr><td colspan='2' style='vertical-align: top; padding-left: 10px; padding-right: 10px; max-width: 400px; white-space: nowrap;'>&nbsp;</td></tr><tr bgcolor='#ddffdd' ><td style='vertical-align: top; padding-left: 10px; white-space: nowrap;'><b>Latitude</b></td><td style='vertical-align: top; padding-left: 6px; padding-right: 10px; white-space: nowrap;'>51.828723</td></tr><tr><td style='vertical-align: top; padding-left: 10px; white-space: nowrap;'><b>Longitude</b></td><td style='vertical-align: top; padding-left: 6px; padding-right: 10px; white-space: nowrap;'>-2.4637044</td></tr></table>]]></description>
			<LookAt>
				<longitude>-2.4637044</longitude>
				<latitude>51.828723</latitude>
				<altitude>0</altitude>
				<heading>0</heading>
				<tilt>0</tilt>
				<range>1000</range>
				<altitudeMode>relativeToGround</altitudeMode>
			</LookAt>
			<styleUrl>#Sheet1Map0</styleUrl>
			<ExtendedData>
			</ExtendedData>
			<Point>
				<coordinates>-2.4637044,51.828723,0</coordinates>
			</Point>
		</Placemark>
		<Placemark>
			<name>547</name>
			<visibility>0</visibility>
			<Snippet maxLines="0"></Snippet>
			<description><![CDATA[<style type='text/css'>*{font-family:Verdana,Arial,Helvetica,Sans-Serif;}</style><table border='0' cellspacing='0' cellpadding='0'><tr><td colspan='2' style='vertical-align: top; padding-left: 10px; padding-right: 10px; white-space: nowrap;'><b>547</b></td></tr><tr><td colspan='2' style='vertical-align: top; padding-left: 10px; padding-right: 10px; max-width: 400px; white-space: nowrap;'>&nbsp;</td></tr><tr bgcolor='#ddffdd' ><td style='vertical-align: top; padding-left: 10px; white-space: nowrap;'><b>Latitude</b></td><td style='vertical-align: top; padding-left: 6px; padding-right: 10px; white-space: nowrap;'>50.644403</td></tr><tr><td style='vertical-align: top; padding-left: 10px; white-space: nowrap;'><b>Longitude</b></td><td style='vertical-align: top; padding-left: 6px; padding-right: 10px; white-space: nowrap;'>-3.4667288</td></tr></table>]]></description>
			<LookAt>
				<longitude>-3.4667288</longitude>
				<latitude>50.644403</latitude>
				<altitude>0</altitude>
				<heading>0</heading>
				<tilt>0</tilt>
				<range>1000</range>
				<altitudeMode>relativeToGround</altitudeMode>
			</LookAt>
			<styleUrl>#Sheet1Map0</styleUrl>
			<ExtendedData>
			</ExtendedData>
			<Point>
				<coordinates>-3.4667288,50.644403,0</coordinates>
			</Point>
		</Placemark>
		<Placemark>
			<name>95</name>
			<visibility>0</visibility>
			<Snippet maxLines="0"></Snippet>
			<description><![CDATA[<style type='text/css'>*{font-family:Verdana,Arial,Helvetica,Sans-Serif;}</style><table border='0' cellspacing='0' cellpadding='0'><tr><td colspan='2' style='vertical-align: top; padding-left: 10px; padding-right: 10px; white-space: nowrap;'><b>95</b></td></tr><tr><td colspan='2' style='vertical-align: top; padding-left: 10px; padding-right: 10px; max-width: 400px; white-space: nowrap;'>&nbsp;</td></tr><tr bgcolor='#ddffdd' ><td style='vertical-align: top; padding-left: 10px; white-space: nowrap;'><b>Latitude</b></td><td style='vertical-align: top; padding-left: 6px; padding-right: 10px; white-space: nowrap;'>51.735891</td></tr><tr><td style='vertical-align: top; padding-left: 10px; white-space: nowrap;'><b>Longitude</b></td><td style='vertical-align: top; padding-left: 6px; padding-right: 10px; white-space: nowrap;'>-2.663897</td></tr></table>]]></description>
			<LookAt>
				<longitude>-2.663897</longitude>
				<latitude>51.735891</latitude>
				<altitude>0</altitude>
				<heading>0</heading>
				<tilt>0</tilt>
				<range>1000</range>
				<altitudeMode>relativeToGround</altitudeMode>
			</LookAt>
			<styleUrl>#Sheet1Map0</styleUrl>
			<ExtendedData>
			</ExtendedData>
			<Point>
				<coordinates>-2.663897,51.735891,0</coordinates>
			</Point>
		</Placemark>
		<Placemark>
			<name>571Cen</name>
			<visibility>0</visibility>
			<Snippet maxLines="0"></Snippet>
			<description><![CDATA[<style type='text/css'>*{font-family:Verdana,Arial,Helvetica,Sans-Serif;}</style><table border='0' cellspacing='0' cellpadding='0'><tr><td colspan='2' style='vertical-align: top; padding-left: 10px; padding-right: 10px; white-space: nowrap;'><b>571Cen</b></td></tr><tr><td colspan='2' style='vertical-align: top; padding-left: 10px; padding-right: 10px; max-width: 400px; white-space: nowrap;'>&nbsp;</td></tr><tr bgcolor='#ddffdd' ><td style='vertical-align: top; padding-left: 10px; white-space: nowrap;'><b>Latitude</b></td><td style='vertical-align: top; padding-left: 6px; padding-right: 10px; white-space: nowrap;'>51.836663</td></tr><tr><td style='vertical-align: top; padding-left: 10px; white-space: nowrap;'><b>Longitude</b></td><td style='vertical-align: top; padding-left: 6px; padding-right: 10px; white-space: nowrap;'>-2.4702154</td></tr></table>]]></description>
			<LookAt>
				<longitude>-2.4702154</longitude>
				<latitude>51.836663</latitude>
				<altitude>0</altitude>
				<heading>0</heading>
				<tilt>0</tilt>
				<range>1000</range>
				<altitudeMode>relativeToGround</altitudeMode>
			</LookAt>
			<styleUrl>#Sheet1Map0</styleUrl>
			<ExtendedData>
			</ExtendedData>
			<Point>
				<coordinates>-2.4702154,51.836663,0</coordinates>
			</Point>
		</Placemark>
		<Placemark>
			<name>FTT58</name>
			<visibility>0</visibility>
			<Snippet maxLines="0"></Snippet>
			<description><![CDATA[<style type='text/css'>*{font-family:Verdana,Arial,Helvetica,Sans-Serif;}</style><table border='0' cellspacing='0' cellpadding='0'><tr><td colspan='2' style='vertical-align: top; padding-left: 10px; padding-right: 10px; white-space: nowrap;'><b>FTT58</b></td></tr><tr><td colspan='2' style='vertical-align: top; padding-left: 10px; padding-right: 10px; max-width: 400px; white-space: nowrap;'>&nbsp;</td></tr><tr bgcolor='#ddffdd' ><td style='vertical-align: top; padding-left: 10px; white-space: nowrap;'><b>Latitude</b></td><td style='vertical-align: top; padding-left: 6px; padding-right: 10px; white-space: nowrap;'>51.268917</td></tr><tr><td style='vertical-align: top; padding-left: 10px; white-space: nowrap;'><b>Longitude</b></td><td style='vertical-align: top; padding-left: 6px; padding-right: 10px; white-space: nowrap;'>1.1485646</td></tr></table>]]></description>
			<LookAt>
				<longitude>1.1485646</longitude>
				<latitude>51.268917</latitude>
				<altitude>0</altitude>
				<heading>0</heading>
				<tilt>0</tilt>
				<range>1000</range>
				<altitudeMode>relativeToGround</altitudeMode>
			</LookAt>
			<styleUrl>#Sheet1Map0</styleUrl>
			<ExtendedData>
			</ExtendedData>
			<Point>
				<coordinates>1.1485646,51.268917,0</coordinates>
			</Point>
		</Placemark>
		<Placemark>
			<name>681SE</name>
			<visibility>0</visibility>
			<Snippet maxLines="0"></Snippet>
			<description><![CDATA[<style type='text/css'>*{font-family:Verdana,Arial,Helvetica,Sans-Serif;}</style><table border='0' cellspacing='0' cellpadding='0'><tr><td colspan='2' style='vertical-align: top; padding-left: 10px; padding-right: 10px; white-space: nowrap;'><b>681SE</b></td></tr><tr><td colspan='2' style='vertical-align: top; padding-left: 10px; padding-right: 10px; max-width: 400px; white-space: nowrap;'>&nbsp;</td></tr><tr bgcolor='#ddffdd' ><td style='vertical-align: top; padding-left: 10px; white-space: nowrap;'><b>Latitude</b></td><td style='vertical-align: top; padding-left: 6px; padding-right: 10px; white-space: nowrap;'>52.422715</td></tr><tr><td style='vertical-align: top; padding-left: 10px; white-space: nowrap;'><b>Longitude</b></td><td style='vertical-align: top; padding-left: 6px; padding-right: 10px; white-space: nowrap;'>-2.1112434</td></tr></table>]]></description>
			<LookAt>
				<longitude>-2.1112434</longitude>
				<latitude>52.422715</latitude>
				<altitude>0</altitude>
				<heading>0</heading>
				<tilt>0</tilt>
				<range>1000</range>
				<altitudeMode>relativeToGround</altitudeMode>
			</LookAt>
			<styleUrl>#Sheet1Map0</styleUrl>
			<ExtendedData>
			</ExtendedData>
			<Point>
				<coordinates>-2.1112434,52.422715,0</coordinates>
			</Point>
		</Placemark>
		<Placemark>
			<name>828S</name>
			<visibility>0</visibility>
			<Snippet maxLines="0"></Snippet>
			<description><![CDATA[<style type='text/css'>*{font-family:Verdana,Arial,Helvetica,Sans-Serif;}</style><table border='0' cellspacing='0' cellpadding='0'><tr><td colspan='2' style='vertical-align: top; padding-left: 10px; padding-right: 10px; white-space: nowrap;'><b>828S</b></td></tr><tr><td colspan='2' style='vertical-align: top; padding-left: 10px; padding-right: 10px; max-width: 400px; white-space: nowrap;'>&nbsp;</td></tr><tr bgcolor='#ddffdd' ><td style='vertical-align: top; padding-left: 10px; white-space: nowrap;'><b>Latitude</b></td><td style='vertical-align: top; padding-left: 6px; padding-right: 10px; white-space: nowrap;'>51.08576</td></tr><tr><td style='vertical-align: top; padding-left: 10px; white-space: nowrap;'><b>Longitude</b></td><td style='vertical-align: top; padding-left: 6px; padding-right: 10px; white-space: nowrap;'>-1.99798</td></tr></table>]]></description>
			<LookAt>
				<longitude>-1.99798</longitude>
				<latitude>51.08576</latitude>
				<altitude>0</altitude>
				<heading>0</heading>
				<tilt>0</tilt>
				<range>1000</range>
				<altitudeMode>relativeToGround</altitudeMode>
			</LookAt>
			<styleUrl>#Sheet1Map0</styleUrl>
			<ExtendedData>
			</ExtendedData>
			<Point>
				<coordinates>-1.99798,51.08576,0</coordinates>
			</Point>
		</Placemark>
		<Placemark>
			<name>105</name>
			<visibility>0</visibility>
			<Snippet maxLines="0"></Snippet>
			<description><![CDATA[<style type='text/css'>*{font-family:Verdana,Arial,Helvetica,Sans-Serif;}</style><table border='0' cellspacing='0' cellpadding='0'><tr><td colspan='2' style='vertical-align: top; padding-left: 10px; padding-right: 10px; white-space: nowrap;'><b>105</b></td></tr><tr><td colspan='2' style='vertical-align: top; padding-left: 10px; padding-right: 10px; max-width: 400px; white-space: nowrap;'>&nbsp;</td></tr><tr bgcolor='#ddffdd' ><td style='vertical-align: top; padding-left: 10px; white-space: nowrap;'><b>Latitude</b></td><td style='vertical-align: top; padding-left: 6px; padding-right: 10px; white-space: nowrap;'>51.793774</td></tr><tr><td style='vertical-align: top; padding-left: 10px; white-space: nowrap;'><b>Longitude</b></td><td style='vertical-align: top; padding-left: 6px; padding-right: 10px; white-space: nowrap;'>-2.5846212</td></tr></table>]]></description>
			<LookAt>
				<longitude>-2.5846212</longitude>
				<latitude>51.793774</latitude>
				<altitude>0</altitude>
				<heading>0</heading>
				<tilt>0</tilt>
				<range>1000</range>
				<altitudeMode>relativeToGround</altitudeMode>
			</LookAt>
			<styleUrl>#Sheet1Map0</styleUrl>
			<ExtendedData>
			</ExtendedData>
			<Point>
				<coordinates>-2.5846212,51.793774,0</coordinates>
			</Point>
		</Placemark>
		<Placemark>
			<name>237</name>
			<visibility>0</visibility>
			<Snippet maxLines="0"></Snippet>
			<description><![CDATA[<style type='text/css'>*{font-family:Verdana,Arial,Helvetica,Sans-Serif;}</style><table border='0' cellspacing='0' cellpadding='0'><tr><td colspan='2' style='vertical-align: top; padding-left: 10px; padding-right: 10px; white-space: nowrap;'><b>237</b></td></tr><tr><td colspan='2' style='vertical-align: top; padding-left: 10px; padding-right: 10px; max-width: 400px; white-space: nowrap;'>&nbsp;</td></tr><tr bgcolor='#ddffdd' ><td style='vertical-align: top; padding-left: 10px; white-space: nowrap;'><b>Latitude</b></td><td style='vertical-align: top; padding-left: 6px; padding-right: 10px; white-space: nowrap;'>52.282187</td></tr><tr><td style='vertical-align: top; padding-left: 10px; white-space: nowrap;'><b>Longitude</b></td><td style='vertical-align: top; padding-left: 6px; padding-right: 10px; white-space: nowrap;'>-2.8217001</td></tr></table>]]></description>
			<LookAt>
				<longitude>-2.8217001</longitude>
				<latitude>52.282187</latitude>
				<altitude>0</altitude>
				<heading>0</heading>
				<tilt>0</tilt>
				<range>1000</range>
				<altitudeMode>relativeToGround</altitudeMode>
			</LookAt>
			<styleUrl>#Sheet1Map0</styleUrl>
			<ExtendedData>
			</ExtendedData>
			<Point>
				<coordinates>-2.8217001,52.282187,0</coordinates>
			</Point>
		</Placemark>
		<Placemark>
			<name>534</name>
			<visibility>0</visibility>
			<Snippet maxLines="0"></Snippet>
			<description><![CDATA[<style type='text/css'>*{font-family:Verdana,Arial,Helvetica,Sans-Serif;}</style><table border='0' cellspacing='0' cellpadding='0'><tr><td colspan='2' style='vertical-align: top; padding-left: 10px; padding-right: 10px; white-space: nowrap;'><b>534</b></td></tr><tr><td colspan='2' style='vertical-align: top; padding-left: 10px; padding-right: 10px; max-width: 400px; white-space: nowrap;'>&nbsp;</td></tr><tr bgcolor='#ddffdd' ><td style='vertical-align: top; padding-left: 10px; white-space: nowrap;'><b>Latitude</b></td><td style='vertical-align: top; padding-left: 6px; padding-right: 10px; white-space: nowrap;'>50.635321</td></tr><tr><td style='vertical-align: top; padding-left: 10px; white-space: nowrap;'><b>Longitude</b></td><td style='vertical-align: top; padding-left: 6px; padding-right: 10px; white-space: nowrap;'>-1.1979377</td></tr></table>]]></description>
			<LookAt>
				<longitude>-1.1979377</longitude>
				<latitude>50.635321</latitude>
				<altitude>0</altitude>
				<heading>0</heading>
				<tilt>0</tilt>
				<range>1000</range>
				<altitudeMode>relativeToGround</altitudeMode>
			</LookAt>
			<styleUrl>#Sheet1Map0</styleUrl>
			<ExtendedData>
			</ExtendedData>
			<Point>
				<coordinates>-1.1979377,50.635321,0</coordinates>
			</Point>
		</Placemark>
		<Placemark>
			<name>829</name>
			<visibility>0</visibility>
			<Snippet maxLines="0"></Snippet>
			<description><![CDATA[<style type='text/css'>*{font-family:Verdana,Arial,Helvetica,Sans-Serif;}</style><table border='0' cellspacing='0' cellpadding='0'><tr><td colspan='2' style='vertical-align: top; padding-left: 10px; padding-right: 10px; white-space: nowrap;'><b>829</b></td></tr><tr><td colspan='2' style='vertical-align: top; padding-left: 10px; padding-right: 10px; max-width: 400px; white-space: nowrap;'>&nbsp;</td></tr><tr bgcolor='#ddffdd' ><td style='vertical-align: top; padding-left: 10px; white-space: nowrap;'><b>Latitude</b></td><td style='vertical-align: top; padding-left: 6px; padding-right: 10px; white-space: nowrap;'>51.48647</td></tr><tr><td style='vertical-align: top; padding-left: 10px; white-space: nowrap;'><b>Longitude</b></td><td style='vertical-align: top; padding-left: 6px; padding-right: 10px; white-space: nowrap;'>0.12551</td></tr></table>]]></description>
			<LookAt>
				<longitude>0.12551</longitude>
				<latitude>51.48647</latitude>
				<altitude>0</altitude>
				<heading>0</heading>
				<tilt>0</tilt>
				<range>1000</range>
				<altitudeMode>relativeToGround</altitudeMode>
			</LookAt>
			<styleUrl>#Sheet1Map0</styleUrl>
			<ExtendedData>
			</ExtendedData>
			<Point>
				<coordinates>0.12551,51.48647,0</coordinates>
			</Point>
		</Placemark>
		<Placemark>
			<name>613N</name>
			<visibility>0</visibility>
			<Snippet maxLines="0"></Snippet>
			<description><![CDATA[<style type='text/css'>*{font-family:Verdana,Arial,Helvetica,Sans-Serif;}</style><table border='0' cellspacing='0' cellpadding='0'><tr><td colspan='2' style='vertical-align: top; padding-left: 10px; padding-right: 10px; white-space: nowrap;'><b>613N</b></td></tr><tr><td colspan='2' style='vertical-align: top; padding-left: 10px; padding-right: 10px; max-width: 400px; white-space: nowrap;'>&nbsp;</td></tr><tr bgcolor='#ddffdd' ><td style='vertical-align: top; padding-left: 10px; white-space: nowrap;'><b>Latitude</b></td><td style='vertical-align: top; padding-left: 6px; padding-right: 10px; white-space: nowrap;'>51.214729</td></tr><tr><td style='vertical-align: top; padding-left: 10px; white-space: nowrap;'><b>Longitude</b></td><td style='vertical-align: top; padding-left: 6px; padding-right: 10px; white-space: nowrap;'>1.2301355</td></tr></table>]]></description>
			<LookAt>
				<longitude>1.2301355</longitude>
				<latitude>51.214729</latitude>
				<altitude>0</altitude>
				<heading>0</heading>
				<tilt>0</tilt>
				<range>1000</range>
				<altitudeMode>relativeToGround</altitudeMode>
			</LookAt>
			<styleUrl>#Sheet1Map0</styleUrl>
			<ExtendedData>
			</ExtendedData>
			<Point>
				<coordinates>1.2301355,51.214729,0</coordinates>
			</Point>
		</Placemark>
		<Placemark>
			<name>FTT188</name>
			<visibility>0</visibility>
			<Snippet maxLines="0"></Snippet>
			<description><![CDATA[<style type='text/css'>*{font-family:Verdana,Arial,Helvetica,Sans-Serif;}</style><table border='0' cellspacing='0' cellpadding='0'><tr><td colspan='2' style='vertical-align: top; padding-left: 10px; padding-right: 10px; white-space: nowrap;'><b>FTT188</b></td></tr><tr><td colspan='2' style='vertical-align: top; padding-left: 10px; padding-right: 10px; max-width: 400px; white-space: nowrap;'>&nbsp;</td></tr><tr bgcolor='#ddffdd' ><td style='vertical-align: top; padding-left: 10px; white-space: nowrap;'><b>Latitude</b></td><td style='vertical-align: top; padding-left: 6px; padding-right: 10px; white-space: nowrap;'>52.15110879</td></tr><tr><td style='vertical-align: top; padding-left: 10px; white-space: nowrap;'><b>Longitude</b></td><td style='vertical-align: top; padding-left: 6px; padding-right: 10px; white-space: nowrap;'>-7.85769761</td></tr></table>]]></description>
			<LookAt>
				<longitude>-7.85769761</longitude>
				<latitude>52.15110879</latitude>
				<altitude>0</altitude>
				<heading>0</heading>
				<tilt>0</tilt>
				<range>1000</range>
				<altitudeMode>relativeToGround</altitudeMode>
			</LookAt>
			<styleUrl>#Sheet1Map0</styleUrl>
			<ExtendedData>
			</ExtendedData>
			<Point>
				<coordinates>-7.85769761,52.15110879,0</coordinates>
			</Point>
		</Placemark>
		<Placemark>
			<name>FTT198</name>
			<visibility>0</visibility>
			<Snippet maxLines="0"></Snippet>
			<description><![CDATA[<style type='text/css'>*{font-family:Verdana,Arial,Helvetica,Sans-Serif;}</style><table border='0' cellspacing='0' cellpadding='0'><tr><td colspan='2' style='vertical-align: top; padding-left: 10px; padding-right: 10px; white-space: nowrap;'><b>FTT198</b></td></tr><tr><td colspan='2' style='vertical-align: top; padding-left: 10px; padding-right: 10px; max-width: 400px; white-space: nowrap;'>&nbsp;</td></tr><tr bgcolor='#ddffdd' ><td style='vertical-align: top; padding-left: 10px; white-space: nowrap;'><b>Latitude</b></td><td style='vertical-align: top; padding-left: 6px; padding-right: 10px; white-space: nowrap;'>52.35460986</td></tr><tr><td style='vertical-align: top; padding-left: 10px; white-space: nowrap;'><b>Longitude</b></td><td style='vertical-align: top; padding-left: 6px; padding-right: 10px; white-space: nowrap;'>-7.56367711</td></tr></table>]]></description>
			<LookAt>
				<longitude>-7.56367711</longitude>
				<latitude>52.35460986</latitude>
				<altitude>0</altitude>
				<heading>0</heading>
				<tilt>0</tilt>
				<range>1000</range>
				<altitudeMode>relativeToGround</altitudeMode>
			</LookAt>
			<styleUrl>#Sheet1Map0</styleUrl>
			<ExtendedData>
			</ExtendedData>
			<Point>
				<coordinates>-7.56367711,52.35460986,0</coordinates>
			</Point>
		</Placemark>
		<Placemark>
			<name>542</name>
			<visibility>0</visibility>
			<Snippet maxLines="0"></Snippet>
			<description><![CDATA[<style type='text/css'>*{font-family:Verdana,Arial,Helvetica,Sans-Serif;}</style><table border='0' cellspacing='0' cellpadding='0'><tr><td colspan='2' style='vertical-align: top; padding-left: 10px; padding-right: 10px; white-space: nowrap;'><b>542</b></td></tr><tr><td colspan='2' style='vertical-align: top; padding-left: 10px; padding-right: 10px; max-width: 400px; white-space: nowrap;'>&nbsp;</td></tr><tr bgcolor='#ddffdd' ><td style='vertical-align: top; padding-left: 10px; white-space: nowrap;'><b>Latitude</b></td><td style='vertical-align: top; padding-left: 6px; padding-right: 10px; white-space: nowrap;'>50.644744</td></tr><tr><td style='vertical-align: top; padding-left: 10px; white-space: nowrap;'><b>Longitude</b></td><td style='vertical-align: top; padding-left: 6px; padding-right: 10px; white-space: nowrap;'>-3.4660606</td></tr></table>]]></description>
			<LookAt>
				<longitude>-3.4660606</longitude>
				<latitude>50.644744</latitude>
				<altitude>0</altitude>
				<heading>0</heading>
				<tilt>0</tilt>
				<range>1000</range>
				<altitudeMode>relativeToGround</altitudeMode>
			</LookAt>
			<styleUrl>#Sheet1Map0</styleUrl>
			<ExtendedData>
			</ExtendedData>
			<Point>
				<coordinates>-3.4660606,50.644744,0</coordinates>
			</Point>
		</Placemark>
		<Placemark>
			<name>613S</name>
			<visibility>0</visibility>
			<Snippet maxLines="0"></Snippet>
			<description><![CDATA[<style type='text/css'>*{font-family:Verdana,Arial,Helvetica,Sans-Serif;}</style><table border='0' cellspacing='0' cellpadding='0'><tr><td colspan='2' style='vertical-align: top; padding-left: 10px; padding-right: 10px; white-space: nowrap;'><b>613S</b></td></tr><tr><td colspan='2' style='vertical-align: top; padding-left: 10px; padding-right: 10px; max-width: 400px; white-space: nowrap;'>&nbsp;</td></tr><tr bgcolor='#ddffdd' ><td style='vertical-align: top; padding-left: 10px; white-space: nowrap;'><b>Latitude</b></td><td style='vertical-align: top; padding-left: 6px; padding-right: 10px; white-space: nowrap;'>51.214729</td></tr><tr><td style='vertical-align: top; padding-left: 10px; white-space: nowrap;'><b>Longitude</b></td><td style='vertical-align: top; padding-left: 6px; padding-right: 10px; white-space: nowrap;'>1.2301355</td></tr></table>]]></description>
			<LookAt>
				<longitude>1.2301355</longitude>
				<latitude>51.214729</latitude>
				<altitude>0</altitude>
				<heading>0</heading>
				<tilt>0</tilt>
				<range>1000</range>
				<altitudeMode>relativeToGround</altitudeMode>
			</LookAt>
			<styleUrl>#Sheet1Map0</styleUrl>
			<ExtendedData>
			</ExtendedData>
			<Point>
				<coordinates>1.2301355,51.214729,0</coordinates>
			</Point>
		</Placemark>
		<Placemark>
			<name>FTT11</name>
			<visibility>0</visibility>
			<Snippet maxLines="0"></Snippet>
			<description><![CDATA[<style type='text/css'>*{font-family:Verdana,Arial,Helvetica,Sans-Serif;}</style><table border='0' cellspacing='0' cellpadding='0'><tr><td colspan='2' style='vertical-align: top; padding-left: 10px; padding-right: 10px; white-space: nowrap;'><b>FTT11</b></td></tr><tr><td colspan='2' style='vertical-align: top; padding-left: 10px; padding-right: 10px; max-width: 400px; white-space: nowrap;'>&nbsp;</td></tr><tr bgcolor='#ddffdd' ><td style='vertical-align: top; padding-left: 10px; white-space: nowrap;'><b>Latitude</b></td><td style='vertical-align: top; padding-left: 6px; padding-right: 10px; white-space: nowrap;'>51.960489</td></tr><tr><td style='vertical-align: top; padding-left: 10px; white-space: nowrap;'><b>Longitude</b></td><td style='vertical-align: top; padding-left: 6px; padding-right: 10px; white-space: nowrap;'>0.89491822</td></tr></table>]]></description>
			<LookAt>
				<longitude>0.89491822</longitude>
				<latitude>51.960489</latitude>
				<altitude>0</altitude>
				<heading>0</heading>
				<tilt>0</tilt>
				<range>1000</range>
				<altitudeMode>relativeToGround</altitudeMode>
			</LookAt>
			<styleUrl>#Sheet1Map0</styleUrl>
			<ExtendedData>
			</ExtendedData>
			<Point>
				<coordinates>0.89491822,51.960489,0</coordinates>
			</Point>
		</Placemark>
		<Placemark>
			<name>632</name>
			<visibility>0</visibility>
			<Snippet maxLines="0"></Snippet>
			<description><![CDATA[<style type='text/css'>*{font-family:Verdana,Arial,Helvetica,Sans-Serif;}</style><table border='0' cellspacing='0' cellpadding='0'><tr><td colspan='2' style='vertical-align: top; padding-left: 10px; padding-right: 10px; white-space: nowrap;'><b>632</b></td></tr><tr><td colspan='2' style='vertical-align: top; padding-left: 10px; padding-right: 10px; max-width: 400px; white-space: nowrap;'>&nbsp;</td></tr><tr bgcolor='#ddffdd' ><td style='vertical-align: top; padding-left: 10px; white-space: nowrap;'><b>Latitude</b></td><td style='vertical-align: top; padding-left: 6px; padding-right: 10px; white-space: nowrap;'>52.589032</td></tr><tr><td style='vertical-align: top; padding-left: 10px; white-space: nowrap;'><b>Longitude</b></td><td style='vertical-align: top; padding-left: 6px; padding-right: 10px; white-space: nowrap;'>-0.46752123</td></tr></table>]]></description>
			<LookAt>
				<longitude>-0.46752123</longitude>
				<latitude>52.589032</latitude>
				<altitude>0</altitude>
				<heading>0</heading>
				<tilt>0</tilt>
				<range>1000</range>
				<altitudeMode>relativeToGround</altitudeMode>
			</LookAt>
			<styleUrl>#Sheet1Map0</styleUrl>
			<ExtendedData>
			</ExtendedData>
			<Point>
				<coordinates>-0.46752123,52.589032,0</coordinates>
			</Point>
		</Placemark>
		<Placemark>
			<name>88</name>
			<visibility>0</visibility>
			<Snippet maxLines="0"></Snippet>
			<description><![CDATA[<style type='text/css'>*{font-family:Verdana,Arial,Helvetica,Sans-Serif;}</style><table border='0' cellspacing='0' cellpadding='0'><tr><td colspan='2' style='vertical-align: top; padding-left: 10px; padding-right: 10px; white-space: nowrap;'><b>88</b></td></tr><tr><td colspan='2' style='vertical-align: top; padding-left: 10px; padding-right: 10px; max-width: 400px; white-space: nowrap;'>&nbsp;</td></tr><tr bgcolor='#ddffdd' ><td style='vertical-align: top; padding-left: 10px; white-space: nowrap;'><b>Latitude</b></td><td style='vertical-align: top; padding-left: 6px; padding-right: 10px; white-space: nowrap;'>51.815178</td></tr><tr><td style='vertical-align: top; padding-left: 10px; white-space: nowrap;'><b>Longitude</b></td><td style='vertical-align: top; padding-left: 6px; padding-right: 10px; white-space: nowrap;'>-2.4759829</td></tr></table>]]></description>
			<LookAt>
				<longitude>-2.4759829</longitude>
				<latitude>51.815178</latitude>
				<altitude>0</altitude>
				<heading>0</heading>
				<tilt>0</tilt>
				<range>1000</range>
				<altitudeMode>relativeToGround</altitudeMode>
			</LookAt>
			<styleUrl>#Sheet1Map0</styleUrl>
			<ExtendedData>
			</ExtendedData>
			<Point>
				<coordinates>-2.4759829,51.815178,0</coordinates>
			</Point>
		</Placemark>
		<Placemark>
			<name>33</name>
			<visibility>0</visibility>
			<Snippet maxLines="0"></Snippet>
			<description><![CDATA[<style type='text/css'>*{font-family:Verdana,Arial,Helvetica,Sans-Serif;}</style><table border='0' cellspacing='0' cellpadding='0'><tr><td colspan='2' style='vertical-align: top; padding-left: 10px; padding-right: 10px; white-space: nowrap;'><b>33</b></td></tr><tr><td colspan='2' style='vertical-align: top; padding-left: 10px; padding-right: 10px; max-width: 400px; white-space: nowrap;'>&nbsp;</td></tr><tr bgcolor='#ddffdd' ><td style='vertical-align: top; padding-left: 10px; white-space: nowrap;'><b>Latitude</b></td><td style='vertical-align: top; padding-left: 6px; padding-right: 10px; white-space: nowrap;'>51.844911</td></tr><tr><td style='vertical-align: top; padding-left: 10px; white-space: nowrap;'><b>Longitude</b></td><td style='vertical-align: top; padding-left: 6px; padding-right: 10px; white-space: nowrap;'>-2.4870385</td></tr></table>]]></description>
			<LookAt>
				<longitude>-2.4870385</longitude>
				<latitude>51.844911</latitude>
				<altitude>0</altitude>
				<heading>0</heading>
				<tilt>0</tilt>
				<range>1000</range>
				<altitudeMode>relativeToGround</altitudeMode>
			</LookAt>
			<styleUrl>#Sheet1Map0</styleUrl>
			<ExtendedData>
			</ExtendedData>
			<Point>
				<coordinates>-2.4870385,51.844911,0</coordinates>
			</Point>
		</Placemark>
		<Placemark>
			<name>685S</name>
			<visibility>0</visibility>
			<Snippet maxLines="0"></Snippet>
			<description><![CDATA[<style type='text/css'>*{font-family:Verdana,Arial,Helvetica,Sans-Serif;}</style><table border='0' cellspacing='0' cellpadding='0'><tr><td colspan='2' style='vertical-align: top; padding-left: 10px; padding-right: 10px; white-space: nowrap;'><b>685S</b></td></tr><tr><td colspan='2' style='vertical-align: top; padding-left: 10px; padding-right: 10px; max-width: 400px; white-space: nowrap;'>&nbsp;</td></tr><tr bgcolor='#ddffdd' ><td style='vertical-align: top; padding-left: 10px; white-space: nowrap;'><b>Latitude</b></td><td style='vertical-align: top; padding-left: 6px; padding-right: 10px; white-space: nowrap;'>52.808143</td></tr><tr><td style='vertical-align: top; padding-left: 10px; white-space: nowrap;'><b>Longitude</b></td><td style='vertical-align: top; padding-left: 6px; padding-right: 10px; white-space: nowrap;'>-2.7059762</td></tr></table>]]></description>
			<LookAt>
				<longitude>-2.7059762</longitude>
				<latitude>52.808143</latitude>
				<altitude>0</altitude>
				<heading>0</heading>
				<tilt>0</tilt>
				<range>1000</range>
				<altitudeMode>relativeToGround</altitudeMode>
			</LookAt>
			<styleUrl>#Sheet1Map0</styleUrl>
			<ExtendedData>
			</ExtendedData>
			<Point>
				<coordinates>-2.7059762,52.808143,0</coordinates>
			</Point>
		</Placemark>
		<Placemark>
			<name>FTT119</name>
			<visibility>0</visibility>
			<Snippet maxLines="0"></Snippet>
			<description><![CDATA[<style type='text/css'>*{font-family:Verdana,Arial,Helvetica,Sans-Serif;}</style><table border='0' cellspacing='0' cellpadding='0'><tr><td colspan='2' style='vertical-align: top; padding-left: 10px; padding-right: 10px; white-space: nowrap;'><b>FTT119</b></td></tr><tr><td colspan='2' style='vertical-align: top; padding-left: 10px; padding-right: 10px; max-width: 400px; white-space: nowrap;'>&nbsp;</td></tr><tr bgcolor='#ddffdd' ><td style='vertical-align: top; padding-left: 10px; white-space: nowrap;'><b>Latitude</b></td><td style='vertical-align: top; padding-left: 6px; padding-right: 10px; white-space: nowrap;'>51.833269</td></tr><tr><td style='vertical-align: top; padding-left: 10px; white-space: nowrap;'><b>Longitude</b></td><td style='vertical-align: top; padding-left: 6px; padding-right: 10px; white-space: nowrap;'>1.0442989</td></tr></table>]]></description>
			<LookAt>
				<longitude>1.0442989</longitude>
				<latitude>51.833269</latitude>
				<altitude>0</altitude>
				<heading>0</heading>
				<tilt>0</tilt>
				<range>1000</range>
				<altitudeMode>relativeToGround</altitudeMode>
			</LookAt>
			<styleUrl>#Sheet1Map0</styleUrl>
			<ExtendedData>
			</ExtendedData>
			<Point>
				<coordinates>1.0442989,51.83326900000001,0</coordinates>
			</Point>
		</Placemark>
		<Placemark>
			<name>89</name>
			<visibility>0</visibility>
			<Snippet maxLines="0"></Snippet>
			<description><![CDATA[<style type='text/css'>*{font-family:Verdana,Arial,Helvetica,Sans-Serif;}</style><table border='0' cellspacing='0' cellpadding='0'><tr><td colspan='2' style='vertical-align: top; padding-left: 10px; padding-right: 10px; white-space: nowrap;'><b>89</b></td></tr><tr><td colspan='2' style='vertical-align: top; padding-left: 10px; padding-right: 10px; max-width: 400px; white-space: nowrap;'>&nbsp;</td></tr><tr bgcolor='#ddffdd' ><td style='vertical-align: top; padding-left: 10px; white-space: nowrap;'><b>Latitude</b></td><td style='vertical-align: top; padding-left: 6px; padding-right: 10px; white-space: nowrap;'>51.815189</td></tr><tr><td style='vertical-align: top; padding-left: 10px; white-space: nowrap;'><b>Longitude</b></td><td style='vertical-align: top; padding-left: 6px; padding-right: 10px; white-space: nowrap;'>-2.4731687</td></tr></table>]]></description>
			<LookAt>
				<longitude>-2.4731687</longitude>
				<latitude>51.815189</latitude>
				<altitude>0</altitude>
				<heading>0</heading>
				<tilt>0</tilt>
				<range>1000</range>
				<altitudeMode>relativeToGround</altitudeMode>
			</LookAt>
			<styleUrl>#Sheet1Map0</styleUrl>
			<ExtendedData>
			</ExtendedData>
			<Point>
				<coordinates>-2.4731687,51.81518899999999,0</coordinates>
			</Point>
		</Placemark>
		<Placemark>
			<name>41</name>
			<visibility>0</visibility>
			<Snippet maxLines="0"></Snippet>
			<description><![CDATA[<style type='text/css'>*{font-family:Verdana,Arial,Helvetica,Sans-Serif;}</style><table border='0' cellspacing='0' cellpadding='0'><tr><td colspan='2' style='vertical-align: top; padding-left: 10px; padding-right: 10px; white-space: nowrap;'><b>41</b></td></tr><tr><td colspan='2' style='vertical-align: top; padding-left: 10px; padding-right: 10px; max-width: 400px; white-space: nowrap;'>&nbsp;</td></tr><tr bgcolor='#ddffdd' ><td style='vertical-align: top; padding-left: 10px; white-space: nowrap;'><b>Latitude</b></td><td style='vertical-align: top; padding-left: 6px; padding-right: 10px; white-space: nowrap;'>51.825404</td></tr><tr><td style='vertical-align: top; padding-left: 10px; white-space: nowrap;'><b>Longitude</b></td><td style='vertical-align: top; padding-left: 6px; padding-right: 10px; white-space: nowrap;'>-2.5552565</td></tr></table>]]></description>
			<LookAt>
				<longitude>-2.5552565</longitude>
				<latitude>51.825404</latitude>
				<altitude>0</altitude>
				<heading>0</heading>
				<tilt>0</tilt>
				<range>1000</range>
				<altitudeMode>relativeToGround</altitudeMode>
			</LookAt>
			<styleUrl>#Sheet1Map0</styleUrl>
			<ExtendedData>
			</ExtendedData>
			<Point>
				<coordinates>-2.5552565,51.825404,0</coordinates>
			</Point>
		</Placemark>
		<Placemark>
			<name>154</name>
			<visibility>0</visibility>
			<Snippet maxLines="0"></Snippet>
			<description><![CDATA[<style type='text/css'>*{font-family:Verdana,Arial,Helvetica,Sans-Serif;}</style><table border='0' cellspacing='0' cellpadding='0'><tr><td colspan='2' style='vertical-align: top; padding-left: 10px; padding-right: 10px; white-space: nowrap;'><b>154</b></td></tr><tr><td colspan='2' style='vertical-align: top; padding-left: 10px; padding-right: 10px; max-width: 400px; white-space: nowrap;'>&nbsp;</td></tr><tr bgcolor='#ddffdd' ><td style='vertical-align: top; padding-left: 10px; white-space: nowrap;'><b>Latitude</b></td><td style='vertical-align: top; padding-left: 6px; padding-right: 10px; white-space: nowrap;'>51.838904</td></tr><tr><td style='vertical-align: top; padding-left: 10px; white-space: nowrap;'><b>Longitude</b></td><td style='vertical-align: top; padding-left: 6px; padding-right: 10px; white-space: nowrap;'>-2.4718499</td></tr></table>]]></description>
			<LookAt>
				<longitude>-2.4718499</longitude>
				<latitude>51.838904</latitude>
				<altitude>0</altitude>
				<heading>0</heading>
				<tilt>0</tilt>
				<range>1000</range>
				<altitudeMode>relativeToGround</altitudeMode>
			</LookAt>
			<styleUrl>#Sheet1Map0</styleUrl>
			<ExtendedData>
			</ExtendedData>
			<Point>
				<coordinates>-2.4718499,51.838904,0</coordinates>
			</Point>
		</Placemark>
		<Placemark>
			<name>230</name>
			<visibility>0</visibility>
			<Snippet maxLines="0"></Snippet>
			<description><![CDATA[<style type='text/css'>*{font-family:Verdana,Arial,Helvetica,Sans-Serif;}</style><table border='0' cellspacing='0' cellpadding='0'><tr><td colspan='2' style='vertical-align: top; padding-left: 10px; padding-right: 10px; white-space: nowrap;'><b>230</b></td></tr><tr><td colspan='2' style='vertical-align: top; padding-left: 10px; padding-right: 10px; max-width: 400px; white-space: nowrap;'>&nbsp;</td></tr><tr bgcolor='#ddffdd' ><td style='vertical-align: top; padding-left: 10px; white-space: nowrap;'><b>Latitude</b></td><td style='vertical-align: top; padding-left: 6px; padding-right: 10px; white-space: nowrap;'>52.283323</td></tr><tr><td style='vertical-align: top; padding-left: 10px; white-space: nowrap;'><b>Longitude</b></td><td style='vertical-align: top; padding-left: 6px; padding-right: 10px; white-space: nowrap;'>-2.812178</td></tr></table>]]></description>
			<LookAt>
				<longitude>-2.812178</longitude>
				<latitude>52.283323</latitude>
				<altitude>0</altitude>
				<heading>0</heading>
				<tilt>0</tilt>
				<range>1000</range>
				<altitudeMode>relativeToGround</altitudeMode>
			</LookAt>
			<styleUrl>#Sheet1Map0</styleUrl>
			<ExtendedData>
			</ExtendedData>
			<Point>
				<coordinates>-2.812178,52.28332300000001,0</coordinates>
			</Point>
		</Placemark>
		<Placemark>
			<name>FTT30</name>
			<visibility>0</visibility>
			<Snippet maxLines="0"></Snippet>
			<description><![CDATA[<style type='text/css'>*{font-family:Verdana,Arial,Helvetica,Sans-Serif;}</style><table border='0' cellspacing='0' cellpadding='0'><tr><td colspan='2' style='vertical-align: top; padding-left: 10px; padding-right: 10px; white-space: nowrap;'><b>FTT30</b></td></tr><tr><td colspan='2' style='vertical-align: top; padding-left: 10px; padding-right: 10px; max-width: 400px; white-space: nowrap;'>&nbsp;</td></tr><tr bgcolor='#ddffdd' ><td style='vertical-align: top; padding-left: 10px; white-space: nowrap;'><b>Latitude</b></td><td style='vertical-align: top; padding-left: 6px; padding-right: 10px; white-space: nowrap;'>50.959662</td></tr><tr><td style='vertical-align: top; padding-left: 10px; white-space: nowrap;'><b>Longitude</b></td><td style='vertical-align: top; padding-left: 6px; padding-right: 10px; white-space: nowrap;'>0.69006399</td></tr></table>]]></description>
			<LookAt>
				<longitude>0.69006399</longitude>
				<latitude>50.959662</latitude>
				<altitude>0</altitude>
				<heading>0</heading>
				<tilt>0</tilt>
				<range>1000</range>
				<altitudeMode>relativeToGround</altitudeMode>
			</LookAt>
			<styleUrl>#Sheet1Map0</styleUrl>
			<ExtendedData>
			</ExtendedData>
			<Point>
				<coordinates>0.69006399,50.95966199999999,0</coordinates>
			</Point>
		</Placemark>
		<Placemark>
			<name>FTT99</name>
			<visibility>0</visibility>
			<Snippet maxLines="0"></Snippet>
			<description><![CDATA[<style type='text/css'>*{font-family:Verdana,Arial,Helvetica,Sans-Serif;}</style><table border='0' cellspacing='0' cellpadding='0'><tr><td colspan='2' style='vertical-align: top; padding-left: 10px; padding-right: 10px; white-space: nowrap;'><b>FTT99</b></td></tr><tr><td colspan='2' style='vertical-align: top; padding-left: 10px; padding-right: 10px; max-width: 400px; white-space: nowrap;'>&nbsp;</td></tr><tr bgcolor='#ddffdd' ><td style='vertical-align: top; padding-left: 10px; white-space: nowrap;'><b>Latitude</b></td><td style='vertical-align: top; padding-left: 6px; padding-right: 10px; white-space: nowrap;'>51.236029</td></tr><tr><td style='vertical-align: top; padding-left: 10px; white-space: nowrap;'><b>Longitude</b></td><td style='vertical-align: top; padding-left: 6px; padding-right: 10px; white-space: nowrap;'>0.62740415</td></tr></table>]]></description>
			<LookAt>
				<longitude>0.62740415</longitude>
				<latitude>51.236029</latitude>
				<altitude>0</altitude>
				<heading>0</heading>
				<tilt>0</tilt>
				<range>1000</range>
				<altitudeMode>relativeToGround</altitudeMode>
			</LookAt>
			<styleUrl>#Sheet1Map0</styleUrl>
			<ExtendedData>
			</ExtendedData>
			<Point>
				<coordinates>0.62740415,51.23602899999999,0</coordinates>
			</Point>
		</Placemark>
		<Placemark>
			<name>658</name>
			<visibility>0</visibility>
			<Snippet maxLines="0"></Snippet>
			<description><![CDATA[<style type='text/css'>*{font-family:Verdana,Arial,Helvetica,Sans-Serif;}</style><table border='0' cellspacing='0' cellpadding='0'><tr><td colspan='2' style='vertical-align: top; padding-left: 10px; padding-right: 10px; white-space: nowrap;'><b>658</b></td></tr><tr><td colspan='2' style='vertical-align: top; padding-left: 10px; padding-right: 10px; max-width: 400px; white-space: nowrap;'>&nbsp;</td></tr><tr bgcolor='#ddffdd' ><td style='vertical-align: top; padding-left: 10px; white-space: nowrap;'><b>Latitude</b></td><td style='vertical-align: top; padding-left: 6px; padding-right: 10px; white-space: nowrap;'>51.613663</td></tr><tr><td style='vertical-align: top; padding-left: 10px; white-space: nowrap;'><b>Longitude</b></td><td style='vertical-align: top; padding-left: 6px; padding-right: 10px; white-space: nowrap;'>-2.708457</td></tr></table>]]></description>
			<LookAt>
				<longitude>-2.708457</longitude>
				<latitude>51.613663</latitude>
				<altitude>0</altitude>
				<heading>0</heading>
				<tilt>0</tilt>
				<range>1000</range>
				<altitudeMode>relativeToGround</altitudeMode>
			</LookAt>
			<styleUrl>#Sheet1Map0</styleUrl>
			<ExtendedData>
			</ExtendedData>
			<Point>
				<coordinates>-2.708457,51.613663,0</coordinates>
			</Point>
		</Placemark>
		<Placemark>
			<name>FTT40</name>
			<visibility>0</visibility>
			<Snippet maxLines="0"></Snippet>
			<description><![CDATA[<style type='text/css'>*{font-family:Verdana,Arial,Helvetica,Sans-Serif;}</style><table border='0' cellspacing='0' cellpadding='0'><tr><td colspan='2' style='vertical-align: top; padding-left: 10px; padding-right: 10px; white-space: nowrap;'><b>FTT40</b></td></tr><tr><td colspan='2' style='vertical-align: top; padding-left: 10px; padding-right: 10px; max-width: 400px; white-space: nowrap;'>&nbsp;</td></tr><tr bgcolor='#ddffdd' ><td style='vertical-align: top; padding-left: 10px; white-space: nowrap;'><b>Latitude</b></td><td style='vertical-align: top; padding-left: 6px; padding-right: 10px; white-space: nowrap;'>50.586333</td></tr><tr><td style='vertical-align: top; padding-left: 10px; white-space: nowrap;'><b>Longitude</b></td><td style='vertical-align: top; padding-left: 6px; padding-right: 10px; white-space: nowrap;'>-4.2772409</td></tr></table>]]></description>
			<LookAt>
				<longitude>-4.2772409</longitude>
				<latitude>50.586333</latitude>
				<altitude>0</altitude>
				<heading>0</heading>
				<tilt>0</tilt>
				<range>1000</range>
				<altitudeMode>relativeToGround</altitudeMode>
			</LookAt>
			<styleUrl>#Sheet1Map0</styleUrl>
			<ExtendedData>
			</ExtendedData>
			<Point>
				<coordinates>-4.2772409,50.586333,0</coordinates>
			</Point>
		</Placemark>
		<Placemark>
			<name>291aSE</name>
			<visibility>0</visibility>
			<Snippet maxLines="0"></Snippet>
			<description><![CDATA[<style type='text/css'>*{font-family:Verdana,Arial,Helvetica,Sans-Serif;}</style><table border='0' cellspacing='0' cellpadding='0'><tr><td colspan='2' style='vertical-align: top; padding-left: 10px; padding-right: 10px; white-space: nowrap;'><b>291aSE</b></td></tr><tr><td colspan='2' style='vertical-align: top; padding-left: 10px; padding-right: 10px; max-width: 400px; white-space: nowrap;'>&nbsp;</td></tr><tr bgcolor='#ddffdd' ><td style='vertical-align: top; padding-left: 10px; white-space: nowrap;'><b>Latitude</b></td><td style='vertical-align: top; padding-left: 6px; padding-right: 10px; white-space: nowrap;'>51.434337</td></tr><tr><td style='vertical-align: top; padding-left: 10px; white-space: nowrap;'><b>Longitude</b></td><td style='vertical-align: top; padding-left: 6px; padding-right: 10px; white-space: nowrap;'>0.17224409</td></tr></table>]]></description>
			<LookAt>
				<longitude>0.17224409</longitude>
				<latitude>51.434337</latitude>
				<altitude>0</altitude>
				<heading>0</heading>
				<tilt>0</tilt>
				<range>1000</range>
				<altitudeMode>relativeToGround</altitudeMode>
			</LookAt>
			<styleUrl>#Sheet1Map0</styleUrl>
			<ExtendedData>
			</ExtendedData>
			<Point>
				<coordinates>0.17224409,51.434337,0</coordinates>
			</Point>
		</Placemark>
		<Placemark>
			<name>67</name>
			<visibility>0</visibility>
			<Snippet maxLines="0"></Snippet>
			<description><![CDATA[<style type='text/css'>*{font-family:Verdana,Arial,Helvetica,Sans-Serif;}</style><table border='0' cellspacing='0' cellpadding='0'><tr><td colspan='2' style='vertical-align: top; padding-left: 10px; padding-right: 10px; white-space: nowrap;'><b>67</b></td></tr><tr><td colspan='2' style='vertical-align: top; padding-left: 10px; padding-right: 10px; max-width: 400px; white-space: nowrap;'>&nbsp;</td></tr><tr bgcolor='#ddffdd' ><td style='vertical-align: top; padding-left: 10px; white-space: nowrap;'><b>Latitude</b></td><td style='vertical-align: top; padding-left: 6px; padding-right: 10px; white-space: nowrap;'>51.837606</td></tr><tr><td style='vertical-align: top; padding-left: 10px; white-space: nowrap;'><b>Longitude</b></td><td style='vertical-align: top; padding-left: 6px; padding-right: 10px; white-space: nowrap;'>-2.4472645</td></tr></table>]]></description>
			<LookAt>
				<longitude>-2.4472645</longitude>
				<latitude>51.837606</latitude>
				<altitude>0</altitude>
				<heading>0</heading>
				<tilt>0</tilt>
				<range>1000</range>
				<altitudeMode>relativeToGround</altitudeMode>
			</LookAt>
			<styleUrl>#Sheet1Map0</styleUrl>
			<ExtendedData>
			</ExtendedData>
			<Point>
				<coordinates>-2.4472645,51.83760599999999,0</coordinates>
			</Point>
		</Placemark>
		<Placemark>
			<name>FTT04</name>
			<visibility>0</visibility>
			<Snippet maxLines="0"></Snippet>
			<description><![CDATA[<style type='text/css'>*{font-family:Verdana,Arial,Helvetica,Sans-Serif;}</style><table border='0' cellspacing='0' cellpadding='0'><tr><td colspan='2' style='vertical-align: top; padding-left: 10px; padding-right: 10px; white-space: nowrap;'><b>FTT04</b></td></tr><tr><td colspan='2' style='vertical-align: top; padding-left: 10px; padding-right: 10px; max-width: 400px; white-space: nowrap;'>&nbsp;</td></tr><tr bgcolor='#ddffdd' ><td style='vertical-align: top; padding-left: 10px; white-space: nowrap;'><b>Latitude</b></td><td style='vertical-align: top; padding-left: 6px; padding-right: 10px; white-space: nowrap;'>51.96721</td></tr><tr><td style='vertical-align: top; padding-left: 10px; white-space: nowrap;'><b>Longitude</b></td><td style='vertical-align: top; padding-left: 6px; padding-right: 10px; white-space: nowrap;'>1.0396282</td></tr></table>]]></description>
			<LookAt>
				<longitude>1.0396282</longitude>
				<latitude>51.96721</latitude>
				<altitude>0</altitude>
				<heading>0</heading>
				<tilt>0</tilt>
				<range>1000</range>
				<altitudeMode>relativeToGround</altitudeMode>
			</LookAt>
			<styleUrl>#Sheet1Map0</styleUrl>
			<ExtendedData>
			</ExtendedData>
			<Point>
				<coordinates>1.0396282,51.96721,0</coordinates>
			</Point>
		</Placemark>
		<Placemark>
			<name>606S</name>
			<visibility>0</visibility>
			<Snippet maxLines="0"></Snippet>
			<description><![CDATA[<style type='text/css'>*{font-family:Verdana,Arial,Helvetica,Sans-Serif;}</style><table border='0' cellspacing='0' cellpadding='0'><tr><td colspan='2' style='vertical-align: top; padding-left: 10px; padding-right: 10px; white-space: nowrap;'><b>606S</b></td></tr><tr><td colspan='2' style='vertical-align: top; padding-left: 10px; padding-right: 10px; max-width: 400px; white-space: nowrap;'>&nbsp;</td></tr><tr bgcolor='#ddffdd' ><td style='vertical-align: top; padding-left: 10px; white-space: nowrap;'><b>Latitude</b></td><td style='vertical-align: top; padding-left: 6px; padding-right: 10px; white-space: nowrap;'>51.239209</td></tr><tr><td style='vertical-align: top; padding-left: 10px; white-space: nowrap;'><b>Longitude</b></td><td style='vertical-align: top; padding-left: 6px; padding-right: 10px; white-space: nowrap;'>0.95439773</td></tr></table>]]></description>
			<LookAt>
				<longitude>0.9543977300000001</longitude>
				<latitude>51.239209</latitude>
				<altitude>0</altitude>
				<heading>0</heading>
				<tilt>0</tilt>
				<range>1000</range>
				<altitudeMode>relativeToGround</altitudeMode>
			</LookAt>
			<styleUrl>#Sheet1Map0</styleUrl>
			<ExtendedData>
			</ExtendedData>
			<Point>
				<coordinates>0.9543977300000002,51.239209,0</coordinates>
			</Point>
		</Placemark>
		<Placemark>
			<name>FTT133</name>
			<visibility>0</visibility>
			<Snippet maxLines="0"></Snippet>
			<description><![CDATA[<style type='text/css'>*{font-family:Verdana,Arial,Helvetica,Sans-Serif;}</style><table border='0' cellspacing='0' cellpadding='0'><tr><td colspan='2' style='vertical-align: top; padding-left: 10px; padding-right: 10px; white-space: nowrap;'><b>FTT133</b></td></tr><tr><td colspan='2' style='vertical-align: top; padding-left: 10px; padding-right: 10px; max-width: 400px; white-space: nowrap;'>&nbsp;</td></tr><tr bgcolor='#ddffdd' ><td style='vertical-align: top; padding-left: 10px; white-space: nowrap;'><b>Latitude</b></td><td style='vertical-align: top; padding-left: 6px; padding-right: 10px; white-space: nowrap;'>51.685572</td></tr><tr><td style='vertical-align: top; padding-left: 10px; white-space: nowrap;'><b>Longitude</b></td><td style='vertical-align: top; padding-left: 6px; padding-right: 10px; white-space: nowrap;'>0.07414015</td></tr></table>]]></description>
			<LookAt>
				<longitude>0.07414015</longitude>
				<latitude>51.685572</latitude>
				<altitude>0</altitude>
				<heading>0</heading>
				<tilt>0</tilt>
				<range>1000</range>
				<altitudeMode>relativeToGround</altitudeMode>
			</LookAt>
			<styleUrl>#Sheet1Map0</styleUrl>
			<ExtendedData>
			</ExtendedData>
			<Point>
				<coordinates>0.07414015,51.68557200000001,0</coordinates>
			</Point>
		</Placemark>
		<Placemark>
			<name>FTT134</name>
			<visibility>0</visibility>
			<Snippet maxLines="0"></Snippet>
			<description><![CDATA[<style type='text/css'>*{font-family:Verdana,Arial,Helvetica,Sans-Serif;}</style><table border='0' cellspacing='0' cellpadding='0'><tr><td colspan='2' style='vertical-align: top; padding-left: 10px; padding-right: 10px; white-space: nowrap;'><b>FTT134</b></td></tr><tr><td colspan='2' style='vertical-align: top; padding-left: 10px; padding-right: 10px; max-width: 400px; white-space: nowrap;'>&nbsp;</td></tr><tr bgcolor='#ddffdd' ><td style='vertical-align: top; padding-left: 10px; white-space: nowrap;'><b>Latitude</b></td><td style='vertical-align: top; padding-left: 6px; padding-right: 10px; white-space: nowrap;'>51.685516</td></tr><tr><td style='vertical-align: top; padding-left: 10px; white-space: nowrap;'><b>Longitude</b></td><td style='vertical-align: top; padding-left: 6px; padding-right: 10px; white-space: nowrap;'>0.073746977</td></tr></table>]]></description>
			<LookAt>
				<longitude>0.07374697700000001</longitude>
				<latitude>51.685516</latitude>
				<altitude>0</altitude>
				<heading>0</heading>
				<tilt>0</tilt>
				<range>1000</range>
				<altitudeMode>relativeToGround</altitudeMode>
			</LookAt>
			<styleUrl>#Sheet1Map0</styleUrl>
			<ExtendedData>
			</ExtendedData>
			<Point>
				<coordinates>0.07374697700000001,51.685516,0</coordinates>
			</Point>
		</Placemark>
		<Placemark>
			<name>655W</name>
			<visibility>0</visibility>
			<Snippet maxLines="0"></Snippet>
			<description><![CDATA[<style type='text/css'>*{font-family:Verdana,Arial,Helvetica,Sans-Serif;}</style><table border='0' cellspacing='0' cellpadding='0'><tr><td colspan='2' style='vertical-align: top; padding-left: 10px; padding-right: 10px; white-space: nowrap;'><b>655W</b></td></tr><tr><td colspan='2' style='vertical-align: top; padding-left: 10px; padding-right: 10px; max-width: 400px; white-space: nowrap;'>&nbsp;</td></tr><tr bgcolor='#ddffdd' ><td style='vertical-align: top; padding-left: 10px; white-space: nowrap;'><b>Latitude</b></td><td style='vertical-align: top; padding-left: 6px; padding-right: 10px; white-space: nowrap;'>51.708008</td></tr><tr><td style='vertical-align: top; padding-left: 10px; white-space: nowrap;'><b>Longitude</b></td><td style='vertical-align: top; padding-left: 6px; padding-right: 10px; white-space: nowrap;'>0.39644641</td></tr></table>]]></description>
			<LookAt>
				<longitude>0.39644641</longitude>
				<latitude>51.708008</latitude>
				<altitude>0</altitude>
				<heading>0</heading>
				<tilt>0</tilt>
				<range>1000</range>
				<altitudeMode>relativeToGround</altitudeMode>
			</LookAt>
			<styleUrl>#Sheet1Map0</styleUrl>
			<ExtendedData>
			</ExtendedData>
			<Point>
				<coordinates>0.39644641,51.70800800000001,0</coordinates>
			</Point>
		</Placemark>
		<Placemark>
			<name>672</name>
			<visibility>0</visibility>
			<Snippet maxLines="0"></Snippet>
			<description><![CDATA[<style type='text/css'>*{font-family:Verdana,Arial,Helvetica,Sans-Serif;}</style><table border='0' cellspacing='0' cellpadding='0'><tr><td colspan='2' style='vertical-align: top; padding-left: 10px; padding-right: 10px; white-space: nowrap;'><b>672</b></td></tr><tr><td colspan='2' style='vertical-align: top; padding-left: 10px; padding-right: 10px; max-width: 400px; white-space: nowrap;'>&nbsp;</td></tr><tr bgcolor='#ddffdd' ><td style='vertical-align: top; padding-left: 10px; white-space: nowrap;'><b>Latitude</b></td><td style='vertical-align: top; padding-left: 6px; padding-right: 10px; white-space: nowrap;'>51.564769</td></tr><tr><td style='vertical-align: top; padding-left: 10px; white-space: nowrap;'><b>Longitude</b></td><td style='vertical-align: top; padding-left: 6px; padding-right: 10px; white-space: nowrap;'>-3.7251884</td></tr></table>]]></description>
			<LookAt>
				<longitude>-3.7251884</longitude>
				<latitude>51.564769</latitude>
				<altitude>0</altitude>
				<heading>0</heading>
				<tilt>0</tilt>
				<range>1000</range>
				<altitudeMode>relativeToGround</altitudeMode>
			</LookAt>
			<styleUrl>#Sheet1Map0</styleUrl>
			<ExtendedData>
			</ExtendedData>
			<Point>
				<coordinates>-3.7251884,51.564769,0</coordinates>
			</Point>
		</Placemark>
		<Placemark>
			<name>569</name>
			<visibility>0</visibility>
			<Snippet maxLines="0"></Snippet>
			<description><![CDATA[<style type='text/css'>*{font-family:Verdana,Arial,Helvetica,Sans-Serif;}</style><table border='0' cellspacing='0' cellpadding='0'><tr><td colspan='2' style='vertical-align: top; padding-left: 10px; padding-right: 10px; white-space: nowrap;'><b>569</b></td></tr><tr><td colspan='2' style='vertical-align: top; padding-left: 10px; padding-right: 10px; max-width: 400px; white-space: nowrap;'>&nbsp;</td></tr><tr bgcolor='#ddffdd' ><td style='vertical-align: top; padding-left: 10px; white-space: nowrap;'><b>Latitude</b></td><td style='vertical-align: top; padding-left: 6px; padding-right: 10px; white-space: nowrap;'>51.836484</td></tr><tr><td style='vertical-align: top; padding-left: 10px; white-space: nowrap;'><b>Longitude</b></td><td style='vertical-align: top; padding-left: 6px; padding-right: 10px; white-space: nowrap;'>-2.4677173</td></tr></table>]]></description>
			<LookAt>
				<longitude>-2.4677173</longitude>
				<latitude>51.836484</latitude>
				<altitude>0</altitude>
				<heading>0</heading>
				<tilt>0</tilt>
				<range>1000</range>
				<altitudeMode>relativeToGround</altitudeMode>
			</LookAt>
			<styleUrl>#Sheet1Map0</styleUrl>
			<ExtendedData>
			</ExtendedData>
			<Point>
				<coordinates>-2.4677173,51.836484,0</coordinates>
			</Point>
		</Placemark>
		<Placemark>
			<name>202</name>
			<visibility>0</visibility>
			<Snippet maxLines="0"></Snippet>
			<description><![CDATA[<style type='text/css'>*{font-family:Verdana,Arial,Helvetica,Sans-Serif;}</style><table border='0' cellspacing='0' cellpadding='0'><tr><td colspan='2' style='vertical-align: top; padding-left: 10px; padding-right: 10px; white-space: nowrap;'><b>202</b></td></tr><tr><td colspan='2' style='vertical-align: top; padding-left: 10px; padding-right: 10px; max-width: 400px; white-space: nowrap;'>&nbsp;</td></tr><tr bgcolor='#ddffdd' ><td style='vertical-align: top; padding-left: 10px; white-space: nowrap;'><b>Latitude</b></td><td style='vertical-align: top; padding-left: 6px; padding-right: 10px; white-space: nowrap;'>51.71831</td></tr><tr><td style='vertical-align: top; padding-left: 10px; white-space: nowrap;'><b>Longitude</b></td><td style='vertical-align: top; padding-left: 6px; padding-right: 10px; white-space: nowrap;'>-2.5534221</td></tr></table>]]></description>
			<LookAt>
				<longitude>-2.5534221</longitude>
				<latitude>51.71831</latitude>
				<altitude>0</altitude>
				<heading>0</heading>
				<tilt>0</tilt>
				<range>1000</range>
				<altitudeMode>relativeToGround</altitudeMode>
			</LookAt>
			<styleUrl>#Sheet1Map0</styleUrl>
			<ExtendedData>
			</ExtendedData>
			<Point>
				<coordinates>-2.5534221,51.71831000000001,0</coordinates>
			</Point>
		</Placemark>
		<Placemark>
			<name>FTT118</name>
			<visibility>0</visibility>
			<Snippet maxLines="0"></Snippet>
			<description><![CDATA[<style type='text/css'>*{font-family:Verdana,Arial,Helvetica,Sans-Serif;}</style><table border='0' cellspacing='0' cellpadding='0'><tr><td colspan='2' style='vertical-align: top; padding-left: 10px; padding-right: 10px; white-space: nowrap;'><b>FTT118</b></td></tr><tr><td colspan='2' style='vertical-align: top; padding-left: 10px; padding-right: 10px; max-width: 400px; white-space: nowrap;'>&nbsp;</td></tr><tr bgcolor='#ddffdd' ><td style='vertical-align: top; padding-left: 10px; white-space: nowrap;'><b>Latitude</b></td><td style='vertical-align: top; padding-left: 6px; padding-right: 10px; white-space: nowrap;'>52.331424</td></tr><tr><td style='vertical-align: top; padding-left: 10px; white-space: nowrap;'><b>Longitude</b></td><td style='vertical-align: top; padding-left: 6px; padding-right: 10px; white-space: nowrap;'>-1.5563817</td></tr></table>]]></description>
			<LookAt>
				<longitude>-1.5563817</longitude>
				<latitude>52.331424</latitude>
				<altitude>0</altitude>
				<heading>0</heading>
				<tilt>0</tilt>
				<range>1000</range>
				<altitudeMode>relativeToGround</altitudeMode>
			</LookAt>
			<styleUrl>#Sheet1Map0</styleUrl>
			<ExtendedData>
			</ExtendedData>
			<Point>
				<coordinates>-1.5563817,52.331424,0</coordinates>
			</Point>
		</Placemark>
		<Placemark>
			<name>573</name>
			<visibility>0</visibility>
			<Snippet maxLines="0"></Snippet>
			<description><![CDATA[<style type='text/css'>*{font-family:Verdana,Arial,Helvetica,Sans-Serif;}</style><table border='0' cellspacing='0' cellpadding='0'><tr><td colspan='2' style='vertical-align: top; padding-left: 10px; padding-right: 10px; white-space: nowrap;'><b>573</b></td></tr><tr><td colspan='2' style='vertical-align: top; padding-left: 10px; padding-right: 10px; max-width: 400px; white-space: nowrap;'>&nbsp;</td></tr><tr bgcolor='#ddffdd' ><td style='vertical-align: top; padding-left: 10px; white-space: nowrap;'><b>Latitude</b></td><td style='vertical-align: top; padding-left: 6px; padding-right: 10px; white-space: nowrap;'>51.83365</td></tr><tr><td style='vertical-align: top; padding-left: 10px; white-space: nowrap;'><b>Longitude</b></td><td style='vertical-align: top; padding-left: 6px; padding-right: 10px; white-space: nowrap;'>-2.4658158</td></tr></table>]]></description>
			<LookAt>
				<longitude>-2.4658158</longitude>
				<latitude>51.83365</latitude>
				<altitude>0</altitude>
				<heading>0</heading>
				<tilt>0</tilt>
				<range>1000</range>
				<altitudeMode>relativeToGround</altitudeMode>
			</LookAt>
			<styleUrl>#Sheet1Map0</styleUrl>
			<ExtendedData>
			</ExtendedData>
			<Point>
				<coordinates>-2.4658158,51.83364999999999,0</coordinates>
			</Point>
		</Placemark>
		<Placemark>
			<name>595</name>
			<visibility>0</visibility>
			<Snippet maxLines="0"></Snippet>
			<description><![CDATA[<style type='text/css'>*{font-family:Verdana,Arial,Helvetica,Sans-Serif;}</style><table border='0' cellspacing='0' cellpadding='0'><tr><td colspan='2' style='vertical-align: top; padding-left: 10px; padding-right: 10px; white-space: nowrap;'><b>595</b></td></tr><tr><td colspan='2' style='vertical-align: top; padding-left: 10px; padding-right: 10px; max-width: 400px; white-space: nowrap;'>&nbsp;</td></tr><tr bgcolor='#ddffdd' ><td style='vertical-align: top; padding-left: 10px; white-space: nowrap;'><b>Latitude</b></td><td style='vertical-align: top; padding-left: 6px; padding-right: 10px; white-space: nowrap;'>51.419942</td></tr><tr><td style='vertical-align: top; padding-left: 10px; white-space: nowrap;'><b>Longitude</b></td><td style='vertical-align: top; padding-left: 6px; padding-right: 10px; white-space: nowrap;'>-0.33871029</td></tr></table>]]></description>
			<LookAt>
				<longitude>-0.33871029</longitude>
				<latitude>51.419942</latitude>
				<altitude>0</altitude>
				<heading>0</heading>
				<tilt>0</tilt>
				<range>1000</range>
				<altitudeMode>relativeToGround</altitudeMode>
			</LookAt>
			<styleUrl>#Sheet1Map0</styleUrl>
			<ExtendedData>
			</ExtendedData>
			<Point>
				<coordinates>-0.33871029,51.419942,0</coordinates>
			</Point>
		</Placemark>
		<Placemark>
			<name>285</name>
			<visibility>0</visibility>
			<Snippet maxLines="0"></Snippet>
			<description><![CDATA[<style type='text/css'>*{font-family:Verdana,Arial,Helvetica,Sans-Serif;}</style><table border='0' cellspacing='0' cellpadding='0'><tr><td colspan='2' style='vertical-align: top; padding-left: 10px; padding-right: 10px; white-space: nowrap;'><b>285</b></td></tr><tr><td colspan='2' style='vertical-align: top; padding-left: 10px; padding-right: 10px; max-width: 400px; white-space: nowrap;'>&nbsp;</td></tr><tr bgcolor='#ddffdd' ><td style='vertical-align: top; padding-left: 10px; white-space: nowrap;'><b>Latitude</b></td><td style='vertical-align: top; padding-left: 6px; padding-right: 10px; white-space: nowrap;'>51.139835</td></tr><tr><td style='vertical-align: top; padding-left: 10px; white-space: nowrap;'><b>Longitude</b></td><td style='vertical-align: top; padding-left: 6px; padding-right: 10px; white-space: nowrap;'>-0.045738821</td></tr></table>]]></description>
			<LookAt>
				<longitude>-0.045738821</longitude>
				<latitude>51.139835</latitude>
				<altitude>0</altitude>
				<heading>0</heading>
				<tilt>0</tilt>
				<range>1000</range>
				<altitudeMode>relativeToGround</altitudeMode>
			</LookAt>
			<styleUrl>#Sheet1Map0</styleUrl>
			<ExtendedData>
			</ExtendedData>
			<Point>
				<coordinates>-0.04573882099999999,51.13983499999999,0</coordinates>
			</Point>
		</Placemark>
		<Placemark>
			<name>253</name>
			<visibility>0</visibility>
			<Snippet maxLines="0"></Snippet>
			<description><![CDATA[<style type='text/css'>*{font-family:Verdana,Arial,Helvetica,Sans-Serif;}</style><table border='0' cellspacing='0' cellpadding='0'><tr><td colspan='2' style='vertical-align: top; padding-left: 10px; padding-right: 10px; white-space: nowrap;'><b>253</b></td></tr><tr><td colspan='2' style='vertical-align: top; padding-left: 10px; padding-right: 10px; max-width: 400px; white-space: nowrap;'>&nbsp;</td></tr><tr bgcolor='#ddffdd' ><td style='vertical-align: top; padding-left: 10px; white-space: nowrap;'><b>Latitude</b></td><td style='vertical-align: top; padding-left: 6px; padding-right: 10px; white-space: nowrap;'>51.338807</td></tr><tr><td style='vertical-align: top; padding-left: 10px; white-space: nowrap;'><b>Longitude</b></td><td style='vertical-align: top; padding-left: 6px; padding-right: 10px; white-space: nowrap;'>0.68739789</td></tr></table>]]></description>
			<LookAt>
				<longitude>0.68739789</longitude>
				<latitude>51.338807</latitude>
				<altitude>0</altitude>
				<heading>0</heading>
				<tilt>0</tilt>
				<range>1000</range>
				<altitudeMode>relativeToGround</altitudeMode>
			</LookAt>
			<styleUrl>#Sheet1Map0</styleUrl>
			<ExtendedData>
			</ExtendedData>
			<Point>
				<coordinates>0.68739789,51.338807,0</coordinates>
			</Point>
		</Placemark>
		<Placemark>
			<name>4</name>
			<visibility>0</visibility>
			<Snippet maxLines="0"></Snippet>
			<description><![CDATA[<style type='text/css'>*{font-family:Verdana,Arial,Helvetica,Sans-Serif;}</style><table border='0' cellspacing='0' cellpadding='0'><tr><td colspan='2' style='vertical-align: top; padding-left: 10px; padding-right: 10px; white-space: nowrap;'><b>4</b></td></tr><tr><td colspan='2' style='vertical-align: top; padding-left: 10px; padding-right: 10px; max-width: 400px; white-space: nowrap;'>&nbsp;</td></tr><tr bgcolor='#ddffdd' ><td style='vertical-align: top; padding-left: 10px; white-space: nowrap;'><b>Latitude</b></td><td style='vertical-align: top; padding-left: 6px; padding-right: 10px; white-space: nowrap;'>51.829884</td></tr><tr><td style='vertical-align: top; padding-left: 10px; white-space: nowrap;'><b>Longitude</b></td><td style='vertical-align: top; padding-left: 6px; padding-right: 10px; white-space: nowrap;'>-2.4631939</td></tr></table>]]></description>
			<LookAt>
				<longitude>-2.4631939</longitude>
				<latitude>51.829884</latitude>
				<altitude>0</altitude>
				<heading>0</heading>
				<tilt>0</tilt>
				<range>1000</range>
				<altitudeMode>relativeToGround</altitudeMode>
			</LookAt>
			<styleUrl>#Sheet1Map0</styleUrl>
			<ExtendedData>
			</ExtendedData>
			<Point>
				<coordinates>-2.4631939,51.82988399999999,0</coordinates>
			</Point>
		</Placemark>
		<Placemark>
			<name>156</name>
			<visibility>0</visibility>
			<Snippet maxLines="0"></Snippet>
			<description><![CDATA[<style type='text/css'>*{font-family:Verdana,Arial,Helvetica,Sans-Serif;}</style><table border='0' cellspacing='0' cellpadding='0'><tr><td colspan='2' style='vertical-align: top; padding-left: 10px; padding-right: 10px; white-space: nowrap;'><b>156</b></td></tr><tr><td colspan='2' style='vertical-align: top; padding-left: 10px; padding-right: 10px; max-width: 400px; white-space: nowrap;'>&nbsp;</td></tr><tr bgcolor='#ddffdd' ><td style='vertical-align: top; padding-left: 10px; white-space: nowrap;'><b>Latitude</b></td><td style='vertical-align: top; padding-left: 6px; padding-right: 10px; white-space: nowrap;'>51.843789</td></tr><tr><td style='vertical-align: top; padding-left: 10px; white-space: nowrap;'><b>Longitude</b></td><td style='vertical-align: top; padding-left: 6px; padding-right: 10px; white-space: nowrap;'>-2.4844716</td></tr></table>]]></description>
			<LookAt>
				<longitude>-2.4844716</longitude>
				<latitude>51.843789</latitude>
				<altitude>0</altitude>
				<heading>0</heading>
				<tilt>0</tilt>
				<range>1000</range>
				<altitudeMode>relativeToGround</altitudeMode>
			</LookAt>
			<styleUrl>#Sheet1Map0</styleUrl>
			<ExtendedData>
			</ExtendedData>
			<Point>
				<coordinates>-2.4844716,51.843789,0</coordinates>
			</Point>
		</Placemark>
		<Placemark>
			<name>FTT94</name>
			<visibility>0</visibility>
			<Snippet maxLines="0"></Snippet>
			<description><![CDATA[<style type='text/css'>*{font-family:Verdana,Arial,Helvetica,Sans-Serif;}</style><table border='0' cellspacing='0' cellpadding='0'><tr><td colspan='2' style='vertical-align: top; padding-left: 10px; padding-right: 10px; white-space: nowrap;'><b>FTT94</b></td></tr><tr><td colspan='2' style='vertical-align: top; padding-left: 10px; padding-right: 10px; max-width: 400px; white-space: nowrap;'>&nbsp;</td></tr><tr bgcolor='#ddffdd' ><td style='vertical-align: top; padding-left: 10px; white-space: nowrap;'><b>Latitude</b></td><td style='vertical-align: top; padding-left: 6px; padding-right: 10px; white-space: nowrap;'>50.646642</td></tr><tr><td style='vertical-align: top; padding-left: 10px; white-space: nowrap;'><b>Longitude</b></td><td style='vertical-align: top; padding-left: 6px; padding-right: 10px; white-space: nowrap;'>-3.4717209</td></tr></table>]]></description>
			<LookAt>
				<longitude>-3.4717209</longitude>
				<latitude>50.646642</latitude>
				<altitude>0</altitude>
				<heading>0</heading>
				<tilt>0</tilt>
				<range>1000</range>
				<altitudeMode>relativeToGround</altitudeMode>
			</LookAt>
			<styleUrl>#Sheet1Map0</styleUrl>
			<ExtendedData>
			</ExtendedData>
			<Point>
				<coordinates>-3.4717209,50.646642,0</coordinates>
			</Point>
		</Placemark>
		<Placemark>
			<name>FTT49</name>
			<visibility>0</visibility>
			<Snippet maxLines="0"></Snippet>
			<description><![CDATA[<style type='text/css'>*{font-family:Verdana,Arial,Helvetica,Sans-Serif;}</style><table border='0' cellspacing='0' cellpadding='0'><tr><td colspan='2' style='vertical-align: top; padding-left: 10px; padding-right: 10px; white-space: nowrap;'><b>FTT49</b></td></tr><tr><td colspan='2' style='vertical-align: top; padding-left: 10px; padding-right: 10px; max-width: 400px; white-space: nowrap;'>&nbsp;</td></tr><tr bgcolor='#ddffdd' ><td style='vertical-align: top; padding-left: 10px; white-space: nowrap;'><b>Latitude</b></td><td style='vertical-align: top; padding-left: 6px; padding-right: 10px; white-space: nowrap;'>51.009103</td></tr><tr><td style='vertical-align: top; padding-left: 10px; white-space: nowrap;'><b>Longitude</b></td><td style='vertical-align: top; padding-left: 6px; padding-right: 10px; white-space: nowrap;'>-3.9939914</td></tr></table>]]></description>
			<LookAt>
				<longitude>-3.9939914</longitude>
				<latitude>51.009103</latitude>
				<altitude>0</altitude>
				<heading>0</heading>
				<tilt>0</tilt>
				<range>1000</range>
				<altitudeMode>relativeToGround</altitudeMode>
			</LookAt>
			<styleUrl>#Sheet1Map0</styleUrl>
			<ExtendedData>
			</ExtendedData>
			<Point>
				<coordinates>-3.9939914,51.00910300000001,0</coordinates>
			</Point>
		</Placemark>
		<Placemark>
			<name>693W</name>
			<visibility>0</visibility>
			<Snippet maxLines="0"></Snippet>
			<description><![CDATA[<style type='text/css'>*{font-family:Verdana,Arial,Helvetica,Sans-Serif;}</style><table border='0' cellspacing='0' cellpadding='0'><tr><td colspan='2' style='vertical-align: top; padding-left: 10px; padding-right: 10px; white-space: nowrap;'><b>693W</b></td></tr><tr><td colspan='2' style='vertical-align: top; padding-left: 10px; padding-right: 10px; max-width: 400px; white-space: nowrap;'>&nbsp;</td></tr><tr bgcolor='#ddffdd' ><td style='vertical-align: top; padding-left: 10px; white-space: nowrap;'><b>Latitude</b></td><td style='vertical-align: top; padding-left: 6px; padding-right: 10px; white-space: nowrap;'>50.898319</td></tr><tr><td style='vertical-align: top; padding-left: 10px; white-space: nowrap;'><b>Longitude</b></td><td style='vertical-align: top; padding-left: 6px; padding-right: 10px; white-space: nowrap;'>-1.2843805</td></tr></table>]]></description>
			<LookAt>
				<longitude>-1.2843805</longitude>
				<latitude>50.898319</latitude>
				<altitude>0</altitude>
				<heading>0</heading>
				<tilt>0</tilt>
				<range>1000</range>
				<altitudeMode>relativeToGround</altitudeMode>
			</LookAt>
			<styleUrl>#Sheet1Map0</styleUrl>
			<ExtendedData>
			</ExtendedData>
			<Point>
				<coordinates>-1.2843805,50.89831900000001,0</coordinates>
			</Point>
		</Placemark>
		<Placemark>
			<name>148</name>
			<visibility>0</visibility>
			<Snippet maxLines="0"></Snippet>
			<description><![CDATA[<style type='text/css'>*{font-family:Verdana,Arial,Helvetica,Sans-Serif;}</style><table border='0' cellspacing='0' cellpadding='0'><tr><td colspan='2' style='vertical-align: top; padding-left: 10px; padding-right: 10px; white-space: nowrap;'><b>148</b></td></tr><tr><td colspan='2' style='vertical-align: top; padding-left: 10px; padding-right: 10px; max-width: 400px; white-space: nowrap;'>&nbsp;</td></tr><tr bgcolor='#ddffdd' ><td style='vertical-align: top; padding-left: 10px; white-space: nowrap;'><b>Latitude</b></td><td style='vertical-align: top; padding-left: 6px; padding-right: 10px; white-space: nowrap;'>51.839022</td></tr><tr><td style='vertical-align: top; padding-left: 10px; white-space: nowrap;'><b>Longitude</b></td><td style='vertical-align: top; padding-left: 6px; padding-right: 10px; white-space: nowrap;'>-2.4715173</td></tr></table>]]></description>
			<LookAt>
				<longitude>-2.4715173</longitude>
				<latitude>51.839022</latitude>
				<altitude>0</altitude>
				<heading>0</heading>
				<tilt>0</tilt>
				<range>1000</range>
				<altitudeMode>relativeToGround</altitudeMode>
			</LookAt>
			<styleUrl>#Sheet1Map0</styleUrl>
			<ExtendedData>
			</ExtendedData>
			<Point>
				<coordinates>-2.4715173,51.839022,0</coordinates>
			</Point>
		</Placemark>
		<Placemark>
			<name>550N</name>
			<visibility>0</visibility>
			<Snippet maxLines="0"></Snippet>
			<description><![CDATA[<style type='text/css'>*{font-family:Verdana,Arial,Helvetica,Sans-Serif;}</style><table border='0' cellspacing='0' cellpadding='0'><tr><td colspan='2' style='vertical-align: top; padding-left: 10px; padding-right: 10px; white-space: nowrap;'><b>550N</b></td></tr><tr><td colspan='2' style='vertical-align: top; padding-left: 10px; padding-right: 10px; max-width: 400px; white-space: nowrap;'>&nbsp;</td></tr><tr bgcolor='#ddffdd' ><td style='vertical-align: top; padding-left: 10px; white-space: nowrap;'><b>Latitude</b></td><td style='vertical-align: top; padding-left: 6px; padding-right: 10px; white-space: nowrap;'>50.640805</td></tr><tr><td style='vertical-align: top; padding-left: 10px; white-space: nowrap;'><b>Longitude</b></td><td style='vertical-align: top; padding-left: 6px; padding-right: 10px; white-space: nowrap;'>-3.4674937</td></tr></table>]]></description>
			<LookAt>
				<longitude>-3.4674937</longitude>
				<latitude>50.640805</latitude>
				<altitude>0</altitude>
				<heading>0</heading>
				<tilt>0</tilt>
				<range>1000</range>
				<altitudeMode>relativeToGround</altitudeMode>
			</LookAt>
			<styleUrl>#Sheet1Map0</styleUrl>
			<ExtendedData>
			</ExtendedData>
			<Point>
				<coordinates>-3.467493699999999,50.640805,0</coordinates>
			</Point>
		</Placemark>
		<Placemark>
			<name>FTT10</name>
			<visibility>0</visibility>
			<Snippet maxLines="0"></Snippet>
			<description><![CDATA[<style type='text/css'>*{font-family:Verdana,Arial,Helvetica,Sans-Serif;}</style><table border='0' cellspacing='0' cellpadding='0'><tr><td colspan='2' style='vertical-align: top; padding-left: 10px; padding-right: 10px; white-space: nowrap;'><b>FTT10</b></td></tr><tr><td colspan='2' style='vertical-align: top; padding-left: 10px; padding-right: 10px; max-width: 400px; white-space: nowrap;'>&nbsp;</td></tr><tr bgcolor='#ddffdd' ><td style='vertical-align: top; padding-left: 10px; white-space: nowrap;'><b>Latitude</b></td><td style='vertical-align: top; padding-left: 6px; padding-right: 10px; white-space: nowrap;'>50.419749</td></tr><tr><td style='vertical-align: top; padding-left: 10px; white-space: nowrap;'><b>Longitude</b></td><td style='vertical-align: top; padding-left: 6px; padding-right: 10px; white-space: nowrap;'>-4.60374</td></tr></table>]]></description>
			<LookAt>
				<longitude>-4.60374</longitude>
				<latitude>50.419749</latitude>
				<altitude>0</altitude>
				<heading>0</heading>
				<tilt>0</tilt>
				<range>1000</range>
				<altitudeMode>relativeToGround</altitudeMode>
			</LookAt>
			<styleUrl>#Sheet1Map0</styleUrl>
			<ExtendedData>
			</ExtendedData>
			<Point>
				<coordinates>-4.60374,50.419749,0</coordinates>
			</Point>
		</Placemark>
		<Placemark>
			<name>559</name>
			<visibility>0</visibility>
			<Snippet maxLines="0"></Snippet>
			<description><![CDATA[<style type='text/css'>*{font-family:Verdana,Arial,Helvetica,Sans-Serif;}</style><table border='0' cellspacing='0' cellpadding='0'><tr><td colspan='2' style='vertical-align: top; padding-left: 10px; padding-right: 10px; white-space: nowrap;'><b>559</b></td></tr><tr><td colspan='2' style='vertical-align: top; padding-left: 10px; padding-right: 10px; max-width: 400px; white-space: nowrap;'>&nbsp;</td></tr><tr bgcolor='#ddffdd' ><td style='vertical-align: top; padding-left: 10px; white-space: nowrap;'><b>Latitude</b></td><td style='vertical-align: top; padding-left: 6px; padding-right: 10px; white-space: nowrap;'>51.876926</td></tr><tr><td style='vertical-align: top; padding-left: 10px; white-space: nowrap;'><b>Longitude</b></td><td style='vertical-align: top; padding-left: 6px; padding-right: 10px; white-space: nowrap;'>-2.9781798</td></tr></table>]]></description>
			<LookAt>
				<longitude>-2.9781798</longitude>
				<latitude>51.876926</latitude>
				<altitude>0</altitude>
				<heading>0</heading>
				<tilt>0</tilt>
				<range>1000</range>
				<altitudeMode>relativeToGround</altitudeMode>
			</LookAt>
			<styleUrl>#Sheet1Map0</styleUrl>
			<ExtendedData>
			</ExtendedData>
			<Point>
				<coordinates>-2.9781798,51.876926,0</coordinates>
			</Point>
		</Placemark>
		<Placemark>
			<name>216</name>
			<visibility>0</visibility>
			<Snippet maxLines="0"></Snippet>
			<description><![CDATA[<style type='text/css'>*{font-family:Verdana,Arial,Helvetica,Sans-Serif;}</style><table border='0' cellspacing='0' cellpadding='0'><tr><td colspan='2' style='vertical-align: top; padding-left: 10px; padding-right: 10px; white-space: nowrap;'><b>216</b></td></tr><tr><td colspan='2' style='vertical-align: top; padding-left: 10px; padding-right: 10px; max-width: 400px; white-space: nowrap;'>&nbsp;</td></tr><tr bgcolor='#ddffdd' ><td style='vertical-align: top; padding-left: 10px; white-space: nowrap;'><b>Latitude</b></td><td style='vertical-align: top; padding-left: 6px; padding-right: 10px; white-space: nowrap;'>51.639458</td></tr><tr><td style='vertical-align: top; padding-left: 10px; white-space: nowrap;'><b>Longitude</b></td><td style='vertical-align: top; padding-left: 6px; padding-right: 10px; white-space: nowrap;'>-2.8740585</td></tr></table>]]></description>
			<LookAt>
				<longitude>-2.8740585</longitude>
				<latitude>51.639458</latitude>
				<altitude>0</altitude>
				<heading>0</heading>
				<tilt>0</tilt>
				<range>1000</range>
				<altitudeMode>relativeToGround</altitudeMode>
			</LookAt>
			<styleUrl>#Sheet1Map0</styleUrl>
			<ExtendedData>
			</ExtendedData>
			<Point>
				<coordinates>-2.8740585,51.63945799999999,0</coordinates>
			</Point>
		</Placemark>
		<Placemark>
			<name>87</name>
			<visibility>0</visibility>
			<Snippet maxLines="0"></Snippet>
			<description><![CDATA[<style type='text/css'>*{font-family:Verdana,Arial,Helvetica,Sans-Serif;}</style><table border='0' cellspacing='0' cellpadding='0'><tr><td colspan='2' style='vertical-align: top; padding-left: 10px; padding-right: 10px; white-space: nowrap;'><b>87</b></td></tr><tr><td colspan='2' style='vertical-align: top; padding-left: 10px; padding-right: 10px; max-width: 400px; white-space: nowrap;'>&nbsp;</td></tr><tr bgcolor='#ddffdd' ><td style='vertical-align: top; padding-left: 10px; white-space: nowrap;'><b>Latitude</b></td><td style='vertical-align: top; padding-left: 6px; padding-right: 10px; white-space: nowrap;'>51.815923</td></tr><tr><td style='vertical-align: top; padding-left: 10px; white-space: nowrap;'><b>Longitude</b></td><td style='vertical-align: top; padding-left: 6px; padding-right: 10px; white-space: nowrap;'>-2.4763824</td></tr></table>]]></description>
			<LookAt>
				<longitude>-2.4763824</longitude>
				<latitude>51.815923</latitude>
				<altitude>0</altitude>
				<heading>0</heading>
				<tilt>0</tilt>
				<range>1000</range>
				<altitudeMode>relativeToGround</altitudeMode>
			</LookAt>
			<styleUrl>#Sheet1Map0</styleUrl>
			<ExtendedData>
			</ExtendedData>
			<Point>
				<coordinates>-2.4763824,51.81592300000001,0</coordinates>
			</Point>
		</Placemark>
		<Placemark>
			<name>707</name>
			<visibility>0</visibility>
			<Snippet maxLines="0"></Snippet>
			<description><![CDATA[<style type='text/css'>*{font-family:Verdana,Arial,Helvetica,Sans-Serif;}</style><table border='0' cellspacing='0' cellpadding='0'><tr><td colspan='2' style='vertical-align: top; padding-left: 10px; padding-right: 10px; white-space: nowrap;'><b>707</b></td></tr><tr><td colspan='2' style='vertical-align: top; padding-left: 10px; padding-right: 10px; max-width: 400px; white-space: nowrap;'>&nbsp;</td></tr><tr bgcolor='#ddffdd' ><td style='vertical-align: top; padding-left: 10px; white-space: nowrap;'><b>Latitude</b></td><td style='vertical-align: top; padding-left: 6px; padding-right: 10px; white-space: nowrap;'>51.890397</td></tr><tr><td style='vertical-align: top; padding-left: 10px; white-space: nowrap;'><b>Longitude</b></td><td style='vertical-align: top; padding-left: 6px; padding-right: 10px; white-space: nowrap;'>-3.0376869</td></tr></table>]]></description>
			<LookAt>
				<longitude>-3.0376869</longitude>
				<latitude>51.890397</latitude>
				<altitude>0</altitude>
				<heading>0</heading>
				<tilt>0</tilt>
				<range>1000</range>
				<altitudeMode>relativeToGround</altitudeMode>
			</LookAt>
			<styleUrl>#Sheet1Map0</styleUrl>
			<ExtendedData>
			</ExtendedData>
			<Point>
				<coordinates>-3.037686900000001,51.890397,0</coordinates>
			</Point>
		</Placemark>
		<Placemark>
			<name>18</name>
			<visibility>0</visibility>
			<Snippet maxLines="0"></Snippet>
			<description><![CDATA[<style type='text/css'>*{font-family:Verdana,Arial,Helvetica,Sans-Serif;}</style><table border='0' cellspacing='0' cellpadding='0'><tr><td colspan='2' style='vertical-align: top; padding-left: 10px; padding-right: 10px; white-space: nowrap;'><b>18</b></td></tr><tr><td colspan='2' style='vertical-align: top; padding-left: 10px; padding-right: 10px; max-width: 400px; white-space: nowrap;'>&nbsp;</td></tr><tr bgcolor='#ddffdd' ><td style='vertical-align: top; padding-left: 10px; white-space: nowrap;'><b>Latitude</b></td><td style='vertical-align: top; padding-left: 6px; padding-right: 10px; white-space: nowrap;'>51.821125</td></tr><tr><td style='vertical-align: top; padding-left: 10px; white-space: nowrap;'><b>Longitude</b></td><td style='vertical-align: top; padding-left: 6px; padding-right: 10px; white-space: nowrap;'>-2.4704163</td></tr></table>]]></description>
			<LookAt>
				<longitude>-2.4704163</longitude>
				<latitude>51.821125</latitude>
				<altitude>0</altitude>
				<heading>0</heading>
				<tilt>0</tilt>
				<range>1000</range>
				<altitudeMode>relativeToGround</altitudeMode>
			</LookAt>
			<styleUrl>#Sheet1Map0</styleUrl>
			<ExtendedData>
			</ExtendedData>
			<Point>
				<coordinates>-2.4704163,51.821125,0</coordinates>
			</Point>
		</Placemark>
		<Placemark>
			<name>268</name>
			<visibility>0</visibility>
			<Snippet maxLines="0"></Snippet>
			<description><![CDATA[<style type='text/css'>*{font-family:Verdana,Arial,Helvetica,Sans-Serif;}</style><table border='0' cellspacing='0' cellpadding='0'><tr><td colspan='2' style='vertical-align: top; padding-left: 10px; padding-right: 10px; white-space: nowrap;'><b>268</b></td></tr><tr><td colspan='2' style='vertical-align: top; padding-left: 10px; padding-right: 10px; max-width: 400px; white-space: nowrap;'>&nbsp;</td></tr><tr bgcolor='#ddffdd' ><td style='vertical-align: top; padding-left: 10px; white-space: nowrap;'><b>Latitude</b></td><td style='vertical-align: top; padding-left: 6px; padding-right: 10px; white-space: nowrap;'>51.636284</td></tr><tr><td style='vertical-align: top; padding-left: 10px; white-space: nowrap;'><b>Longitude</b></td><td style='vertical-align: top; padding-left: 6px; padding-right: 10px; white-space: nowrap;'>-2.4404831</td></tr></table>]]></description>
			<LookAt>
				<longitude>-2.4404831</longitude>
				<latitude>51.636284</latitude>
				<altitude>0</altitude>
				<heading>0</heading>
				<tilt>0</tilt>
				<range>1000</range>
				<altitudeMode>relativeToGround</altitudeMode>
			</LookAt>
			<styleUrl>#Sheet1Map0</styleUrl>
			<ExtendedData>
			</ExtendedData>
			<Point>
				<coordinates>-2.4404831,51.636284,0</coordinates>
			</Point>
		</Placemark>
		<Placemark>
			<name>260W</name>
			<visibility>0</visibility>
			<Snippet maxLines="0"></Snippet>
			<description><![CDATA[<style type='text/css'>*{font-family:Verdana,Arial,Helvetica,Sans-Serif;}</style><table border='0' cellspacing='0' cellpadding='0'><tr><td colspan='2' style='vertical-align: top; padding-left: 10px; padding-right: 10px; white-space: nowrap;'><b>260W</b></td></tr><tr><td colspan='2' style='vertical-align: top; padding-left: 10px; padding-right: 10px; max-width: 400px; white-space: nowrap;'>&nbsp;</td></tr><tr bgcolor='#ddffdd' ><td style='vertical-align: top; padding-left: 10px; white-space: nowrap;'><b>Latitude</b></td><td style='vertical-align: top; padding-left: 6px; padding-right: 10px; white-space: nowrap;'>54.449104</td></tr><tr><td style='vertical-align: top; padding-left: 10px; white-space: nowrap;'><b>Longitude</b></td><td style='vertical-align: top; padding-left: 6px; padding-right: 10px; white-space: nowrap;'>-2.9769435</td></tr></table>]]></description>
			<LookAt>
				<longitude>-2.9769435</longitude>
				<latitude>54.449104</latitude>
				<altitude>0</altitude>
				<heading>0</heading>
				<tilt>0</tilt>
				<range>1000</range>
				<altitudeMode>relativeToGround</altitudeMode>
			</LookAt>
			<styleUrl>#Sheet1Map0</styleUrl>
			<ExtendedData>
			</ExtendedData>
			<Point>
				<coordinates>-2.9769435,54.44910399999999,0</coordinates>
			</Point>
		</Placemark>
		<Placemark>
			<name>560</name>
			<visibility>0</visibility>
			<Snippet maxLines="0"></Snippet>
			<description><![CDATA[<style type='text/css'>*{font-family:Verdana,Arial,Helvetica,Sans-Serif;}</style><table border='0' cellspacing='0' cellpadding='0'><tr><td colspan='2' style='vertical-align: top; padding-left: 10px; padding-right: 10px; white-space: nowrap;'><b>560</b></td></tr><tr><td colspan='2' style='vertical-align: top; padding-left: 10px; padding-right: 10px; max-width: 400px; white-space: nowrap;'>&nbsp;</td></tr><tr bgcolor='#ddffdd' ><td style='vertical-align: top; padding-left: 10px; white-space: nowrap;'><b>Latitude</b></td><td style='vertical-align: top; padding-left: 6px; padding-right: 10px; white-space: nowrap;'>51.876978</td></tr><tr><td style='vertical-align: top; padding-left: 10px; white-space: nowrap;'><b>Longitude</b></td><td style='vertical-align: top; padding-left: 6px; padding-right: 10px; white-space: nowrap;'>-2.9783407</td></tr></table>]]></description>
			<LookAt>
				<longitude>-2.9783407</longitude>
				<latitude>51.876978</latitude>
				<altitude>0</altitude>
				<heading>0</heading>
				<tilt>0</tilt>
				<range>1000</range>
				<altitudeMode>relativeToGround</altitudeMode>
			</LookAt>
			<styleUrl>#Sheet1Map0</styleUrl>
			<ExtendedData>
			</ExtendedData>
			<Point>
				<coordinates>-2.9783407,51.87697799999999,0</coordinates>
			</Point>
		</Placemark>
		<Placemark>
			<name>223</name>
			<visibility>0</visibility>
			<Snippet maxLines="0"></Snippet>
			<description><![CDATA[<style type='text/css'>*{font-family:Verdana,Arial,Helvetica,Sans-Serif;}</style><table border='0' cellspacing='0' cellpadding='0'><tr><td colspan='2' style='vertical-align: top; padding-left: 10px; padding-right: 10px; white-space: nowrap;'><b>223</b></td></tr><tr><td colspan='2' style='vertical-align: top; padding-left: 10px; padding-right: 10px; max-width: 400px; white-space: nowrap;'>&nbsp;</td></tr><tr bgcolor='#ddffdd' ><td style='vertical-align: top; padding-left: 10px; white-space: nowrap;'><b>Latitude</b></td><td style='vertical-align: top; padding-left: 6px; padding-right: 10px; white-space: nowrap;'>51.645271</td></tr><tr><td style='vertical-align: top; padding-left: 10px; white-space: nowrap;'><b>Longitude</b></td><td style='vertical-align: top; padding-left: 6px; padding-right: 10px; white-space: nowrap;'>-2.8746328</td></tr></table>]]></description>
			<LookAt>
				<longitude>-2.8746328</longitude>
				<latitude>51.645271</latitude>
				<altitude>0</altitude>
				<heading>0</heading>
				<tilt>0</tilt>
				<range>1000</range>
				<altitudeMode>relativeToGround</altitudeMode>
			</LookAt>
			<styleUrl>#Sheet1Map0</styleUrl>
			<ExtendedData>
			</ExtendedData>
			<Point>
				<coordinates>-2.8746328,51.645271,0</coordinates>
			</Point>
		</Placemark>
		<Placemark>
			<name>231</name>
			<visibility>0</visibility>
			<Snippet maxLines="0"></Snippet>
			<description><![CDATA[<style type='text/css'>*{font-family:Verdana,Arial,Helvetica,Sans-Serif;}</style><table border='0' cellspacing='0' cellpadding='0'><tr><td colspan='2' style='vertical-align: top; padding-left: 10px; padding-right: 10px; white-space: nowrap;'><b>231</b></td></tr><tr><td colspan='2' style='vertical-align: top; padding-left: 10px; padding-right: 10px; max-width: 400px; white-space: nowrap;'>&nbsp;</td></tr><tr bgcolor='#ddffdd' ><td style='vertical-align: top; padding-left: 10px; white-space: nowrap;'><b>Latitude</b></td><td style='vertical-align: top; padding-left: 6px; padding-right: 10px; white-space: nowrap;'>52.283331</td></tr><tr><td style='vertical-align: top; padding-left: 10px; white-space: nowrap;'><b>Longitude</b></td><td style='vertical-align: top; padding-left: 6px; padding-right: 10px; white-space: nowrap;'>-2.8123394</td></tr></table>]]></description>
			<LookAt>
				<longitude>-2.8123394</longitude>
				<latitude>52.283331</latitude>
				<altitude>0</altitude>
				<heading>0</heading>
				<tilt>0</tilt>
				<range>1000</range>
				<altitudeMode>relativeToGround</altitudeMode>
			</LookAt>
			<styleUrl>#Sheet1Map0</styleUrl>
			<ExtendedData>
			</ExtendedData>
			<Point>
				<coordinates>-2.8123394,52.283331,0</coordinates>
			</Point>
		</Placemark>
		<Placemark>
			<name>522a</name>
			<visibility>0</visibility>
			<Snippet maxLines="0"></Snippet>
			<description><![CDATA[<style type='text/css'>*{font-family:Verdana,Arial,Helvetica,Sans-Serif;}</style><table border='0' cellspacing='0' cellpadding='0'><tr><td colspan='2' style='vertical-align: top; padding-left: 10px; padding-right: 10px; white-space: nowrap;'><b>522a</b></td></tr><tr><td colspan='2' style='vertical-align: top; padding-left: 10px; padding-right: 10px; max-width: 400px; white-space: nowrap;'>&nbsp;</td></tr><tr bgcolor='#ddffdd' ><td style='vertical-align: top; padding-left: 10px; white-space: nowrap;'><b>Latitude</b></td><td style='vertical-align: top; padding-left: 6px; padding-right: 10px; white-space: nowrap;'>51.633382</td></tr><tr><td style='vertical-align: top; padding-left: 10px; white-space: nowrap;'><b>Longitude</b></td><td style='vertical-align: top; padding-left: 6px; padding-right: 10px; white-space: nowrap;'>0.4384362</td></tr></table>]]></description>
			<LookAt>
				<longitude>0.4384362</longitude>
				<latitude>51.633382</latitude>
				<altitude>0</altitude>
				<heading>0</heading>
				<tilt>0</tilt>
				<range>1000</range>
				<altitudeMode>relativeToGround</altitudeMode>
			</LookAt>
			<styleUrl>#Sheet1Map0</styleUrl>
			<ExtendedData>
			</ExtendedData>
			<Point>
				<coordinates>0.4384362,51.633382,0</coordinates>
			</Point>
		</Placemark>
		<Placemark>
			<name>220</name>
			<visibility>0</visibility>
			<Snippet maxLines="0"></Snippet>
			<description><![CDATA[<style type='text/css'>*{font-family:Verdana,Arial,Helvetica,Sans-Serif;}</style><table border='0' cellspacing='0' cellpadding='0'><tr><td colspan='2' style='vertical-align: top; padding-left: 10px; padding-right: 10px; white-space: nowrap;'><b>220</b></td></tr><tr><td colspan='2' style='vertical-align: top; padding-left: 10px; padding-right: 10px; max-width: 400px; white-space: nowrap;'>&nbsp;</td></tr><tr bgcolor='#ddffdd' ><td style='vertical-align: top; padding-left: 10px; white-space: nowrap;'><b>Latitude</b></td><td style='vertical-align: top; padding-left: 6px; padding-right: 10px; white-space: nowrap;'>51.725855</td></tr><tr><td style='vertical-align: top; padding-left: 10px; white-space: nowrap;'><b>Longitude</b></td><td style='vertical-align: top; padding-left: 6px; padding-right: 10px; white-space: nowrap;'>-2.5828032</td></tr></table>]]></description>
			<LookAt>
				<longitude>-2.5828032</longitude>
				<latitude>51.725855</latitude>
				<altitude>0</altitude>
				<heading>0</heading>
				<tilt>0</tilt>
				<range>1000</range>
				<altitudeMode>relativeToGround</altitudeMode>
			</LookAt>
			<styleUrl>#Sheet1Map0</styleUrl>
			<ExtendedData>
			</ExtendedData>
			<Point>
				<coordinates>-2.5828032,51.725855,0</coordinates>
			</Point>
		</Placemark>
		<Placemark>
			<name>215</name>
			<visibility>0</visibility>
			<Snippet maxLines="0"></Snippet>
			<description><![CDATA[<style type='text/css'>*{font-family:Verdana,Arial,Helvetica,Sans-Serif;}</style><table border='0' cellspacing='0' cellpadding='0'><tr><td colspan='2' style='vertical-align: top; padding-left: 10px; padding-right: 10px; white-space: nowrap;'><b>215</b></td></tr><tr><td colspan='2' style='vertical-align: top; padding-left: 10px; padding-right: 10px; max-width: 400px; white-space: nowrap;'>&nbsp;</td></tr><tr bgcolor='#ddffdd' ><td style='vertical-align: top; padding-left: 10px; white-space: nowrap;'><b>Latitude</b></td><td style='vertical-align: top; padding-left: 6px; padding-right: 10px; white-space: nowrap;'>51.720302</td></tr><tr><td style='vertical-align: top; padding-left: 10px; white-space: nowrap;'><b>Longitude</b></td><td style='vertical-align: top; padding-left: 6px; padding-right: 10px; white-space: nowrap;'>-2.5580643</td></tr></table>]]></description>
			<LookAt>
				<longitude>-2.5580643</longitude>
				<latitude>51.720302</latitude>
				<altitude>0</altitude>
				<heading>0</heading>
				<tilt>0</tilt>
				<range>1000</range>
				<altitudeMode>relativeToGround</altitudeMode>
			</LookAt>
			<styleUrl>#Sheet1Map0</styleUrl>
			<ExtendedData>
			</ExtendedData>
			<Point>
				<coordinates>-2.5580643,51.720302,0</coordinates>
			</Point>
		</Placemark>
		<Placemark>
			<name>566N</name>
			<visibility>0</visibility>
			<Snippet maxLines="0"></Snippet>
			<description><![CDATA[<style type='text/css'>*{font-family:Verdana,Arial,Helvetica,Sans-Serif;}</style><table border='0' cellspacing='0' cellpadding='0'><tr><td colspan='2' style='vertical-align: top; padding-left: 10px; padding-right: 10px; white-space: nowrap;'><b>566N</b></td></tr><tr><td colspan='2' style='vertical-align: top; padding-left: 10px; padding-right: 10px; max-width: 400px; white-space: nowrap;'>&nbsp;</td></tr><tr bgcolor='#ddffdd' ><td style='vertical-align: top; padding-left: 10px; white-space: nowrap;'><b>Latitude</b></td><td style='vertical-align: top; padding-left: 6px; padding-right: 10px; white-space: nowrap;'>51.837858</td></tr><tr><td style='vertical-align: top; padding-left: 10px; white-space: nowrap;'><b>Longitude</b></td><td style='vertical-align: top; padding-left: 6px; padding-right: 10px; white-space: nowrap;'>-2.4704311</td></tr></table>]]></description>
			<LookAt>
				<longitude>-2.4704311</longitude>
				<latitude>51.837858</latitude>
				<altitude>0</altitude>
				<heading>0</heading>
				<tilt>0</tilt>
				<range>1000</range>
				<altitudeMode>relativeToGround</altitudeMode>
			</LookAt>
			<styleUrl>#Sheet1Map0</styleUrl>
			<ExtendedData>
			</ExtendedData>
			<Point>
				<coordinates>-2.4704311,51.837858,0</coordinates>
			</Point>
		</Placemark>
		<Placemark>
			<name>200</name>
			<visibility>0</visibility>
			<Snippet maxLines="0"></Snippet>
			<description><![CDATA[<style type='text/css'>*{font-family:Verdana,Arial,Helvetica,Sans-Serif;}</style><table border='0' cellspacing='0' cellpadding='0'><tr><td colspan='2' style='vertical-align: top; padding-left: 10px; padding-right: 10px; white-space: nowrap;'><b>200</b></td></tr><tr><td colspan='2' style='vertical-align: top; padding-left: 10px; padding-right: 10px; max-width: 400px; white-space: nowrap;'>&nbsp;</td></tr><tr bgcolor='#ddffdd' ><td style='vertical-align: top; padding-left: 10px; white-space: nowrap;'><b>Latitude</b></td><td style='vertical-align: top; padding-left: 6px; padding-right: 10px; white-space: nowrap;'>51.733185</td></tr><tr><td style='vertical-align: top; padding-left: 10px; white-space: nowrap;'><b>Longitude</b></td><td style='vertical-align: top; padding-left: 6px; padding-right: 10px; white-space: nowrap;'>-2.5640441</td></tr></table>]]></description>
			<LookAt>
				<longitude>-2.5640441</longitude>
				<latitude>51.733185</latitude>
				<altitude>0</altitude>
				<heading>0</heading>
				<tilt>0</tilt>
				<range>1000</range>
				<altitudeMode>relativeToGround</altitudeMode>
			</LookAt>
			<styleUrl>#Sheet1Map0</styleUrl>
			<ExtendedData>
			</ExtendedData>
			<Point>
				<coordinates>-2.5640441,51.73318500000001,0</coordinates>
			</Point>
		</Placemark>
		<Placemark>
			<name>611SW</name>
			<visibility>0</visibility>
			<Snippet maxLines="0"></Snippet>
			<description><![CDATA[<style type='text/css'>*{font-family:Verdana,Arial,Helvetica,Sans-Serif;}</style><table border='0' cellspacing='0' cellpadding='0'><tr><td colspan='2' style='vertical-align: top; padding-left: 10px; padding-right: 10px; white-space: nowrap;'><b>611SW</b></td></tr><tr><td colspan='2' style='vertical-align: top; padding-left: 10px; padding-right: 10px; max-width: 400px; white-space: nowrap;'>&nbsp;</td></tr><tr bgcolor='#ddffdd' ><td style='vertical-align: top; padding-left: 10px; white-space: nowrap;'><b>Latitude</b></td><td style='vertical-align: top; padding-left: 6px; padding-right: 10px; white-space: nowrap;'>51.215281</td></tr><tr><td style='vertical-align: top; padding-left: 10px; white-space: nowrap;'><b>Longitude</b></td><td style='vertical-align: top; padding-left: 6px; padding-right: 10px; white-space: nowrap;'>1.2322795</td></tr></table>]]></description>
			<LookAt>
				<longitude>1.2322795</longitude>
				<latitude>51.215281</latitude>
				<altitude>0</altitude>
				<heading>0</heading>
				<tilt>0</tilt>
				<range>1000</range>
				<altitudeMode>relativeToGround</altitudeMode>
			</LookAt>
			<styleUrl>#Sheet1Map0</styleUrl>
			<ExtendedData>
			</ExtendedData>
			<Point>
				<coordinates>1.2322795,51.215281,0</coordinates>
			</Point>
		</Placemark>
		<Placemark>
			<name>572E</name>
			<visibility>0</visibility>
			<Snippet maxLines="0"></Snippet>
			<description><![CDATA[<style type='text/css'>*{font-family:Verdana,Arial,Helvetica,Sans-Serif;}</style><table border='0' cellspacing='0' cellpadding='0'><tr><td colspan='2' style='vertical-align: top; padding-left: 10px; padding-right: 10px; white-space: nowrap;'><b>572E</b></td></tr><tr><td colspan='2' style='vertical-align: top; padding-left: 10px; padding-right: 10px; max-width: 400px; white-space: nowrap;'>&nbsp;</td></tr><tr bgcolor='#ddffdd' ><td style='vertical-align: top; padding-left: 10px; white-space: nowrap;'><b>Latitude</b></td><td style='vertical-align: top; padding-left: 6px; padding-right: 10px; white-space: nowrap;'>51.837075</td></tr><tr><td style='vertical-align: top; padding-left: 10px; white-space: nowrap;'><b>Longitude</b></td><td style='vertical-align: top; padding-left: 6px; padding-right: 10px; white-space: nowrap;'>-2.4704955</td></tr></table>]]></description>
			<LookAt>
				<longitude>-2.4704955</longitude>
				<latitude>51.837075</latitude>
				<altitude>0</altitude>
				<heading>0</heading>
				<tilt>0</tilt>
				<range>1000</range>
				<altitudeMode>relativeToGround</altitudeMode>
			</LookAt>
			<styleUrl>#Sheet1Map0</styleUrl>
			<ExtendedData>
			</ExtendedData>
			<Point>
				<coordinates>-2.4704955,51.837075,0</coordinates>
			</Point>
		</Placemark>
		<Placemark>
			<name>565SE</name>
			<visibility>0</visibility>
			<Snippet maxLines="0"></Snippet>
			<description><![CDATA[<style type='text/css'>*{font-family:Verdana,Arial,Helvetica,Sans-Serif;}</style><table border='0' cellspacing='0' cellpadding='0'><tr><td colspan='2' style='vertical-align: top; padding-left: 10px; padding-right: 10px; white-space: nowrap;'><b>565SE</b></td></tr><tr><td colspan='2' style='vertical-align: top; padding-left: 10px; padding-right: 10px; max-width: 400px; white-space: nowrap;'>&nbsp;</td></tr><tr bgcolor='#ddffdd' ><td style='vertical-align: top; padding-left: 10px; white-space: nowrap;'><b>Latitude</b></td><td style='vertical-align: top; padding-left: 6px; padding-right: 10px; white-space: nowrap;'>51.837004</td></tr><tr><td style='vertical-align: top; padding-left: 10px; white-space: nowrap;'><b>Longitude</b></td><td style='vertical-align: top; padding-left: 6px; padding-right: 10px; white-space: nowrap;'>-2.4703351</td></tr></table>]]></description>
			<LookAt>
				<longitude>-2.4703351</longitude>
				<latitude>51.837004</latitude>
				<altitude>0</altitude>
				<heading>0</heading>
				<tilt>0</tilt>
				<range>1000</range>
				<altitudeMode>relativeToGround</altitudeMode>
			</LookAt>
			<styleUrl>#Sheet1Map0</styleUrl>
			<ExtendedData>
			</ExtendedData>
			<Point>
				<coordinates>-2.4703351,51.837004,0</coordinates>
			</Point>
		</Placemark>
		<Placemark>
			<name>FTT151</name>
			<visibility>0</visibility>
			<Snippet maxLines="0"></Snippet>
			<description><![CDATA[<style type='text/css'>*{font-family:Verdana,Arial,Helvetica,Sans-Serif;}</style><table border='0' cellspacing='0' cellpadding='0'><tr><td colspan='2' style='vertical-align: top; padding-left: 10px; padding-right: 10px; white-space: nowrap;'><b>FTT151</b></td></tr><tr><td colspan='2' style='vertical-align: top; padding-left: 10px; padding-right: 10px; max-width: 400px; white-space: nowrap;'>&nbsp;</td></tr><tr bgcolor='#ddffdd' ><td style='vertical-align: top; padding-left: 10px; white-space: nowrap;'><b>Latitude</b></td><td style='vertical-align: top; padding-left: 6px; padding-right: 10px; white-space: nowrap;'>52.04857224</td></tr><tr><td style='vertical-align: top; padding-left: 10px; white-space: nowrap;'><b>Longitude</b></td><td style='vertical-align: top; padding-left: 6px; padding-right: 10px; white-space: nowrap;'>-9.4615368</td></tr></table>]]></description>
			<LookAt>
				<longitude>-9.461536799999999</longitude>
				<latitude>52.04857224</latitude>
				<altitude>0</altitude>
				<heading>0</heading>
				<tilt>0</tilt>
				<range>1000</range>
				<altitudeMode>relativeToGround</altitudeMode>
			</LookAt>
			<styleUrl>#Sheet1Map0</styleUrl>
			<ExtendedData>
			</ExtendedData>
			<Point>
				<coordinates>-9.461536799999999,52.04857224,0</coordinates>
			</Point>
		</Placemark>
		<Placemark>
			<name>217</name>
			<visibility>0</visibility>
			<Snippet maxLines="0"></Snippet>
			<description><![CDATA[<style type='text/css'>*{font-family:Verdana,Arial,Helvetica,Sans-Serif;}</style><table border='0' cellspacing='0' cellpadding='0'><tr><td colspan='2' style='vertical-align: top; padding-left: 10px; padding-right: 10px; white-space: nowrap;'><b>217</b></td></tr><tr><td colspan='2' style='vertical-align: top; padding-left: 10px; padding-right: 10px; max-width: 400px; white-space: nowrap;'>&nbsp;</td></tr><tr bgcolor='#ddffdd' ><td style='vertical-align: top; padding-left: 10px; white-space: nowrap;'><b>Latitude</b></td><td style='vertical-align: top; padding-left: 6px; padding-right: 10px; white-space: nowrap;'>51.639958</td></tr><tr><td style='vertical-align: top; padding-left: 10px; white-space: nowrap;'><b>Longitude</b></td><td style='vertical-align: top; padding-left: 6px; padding-right: 10px; white-space: nowrap;'>-2.8733022</td></tr></table>]]></description>
			<LookAt>
				<longitude>-2.8733022</longitude>
				<latitude>51.639958</latitude>
				<altitude>0</altitude>
				<heading>0</heading>
				<tilt>0</tilt>
				<range>1000</range>
				<altitudeMode>relativeToGround</altitudeMode>
			</LookAt>
			<styleUrl>#Sheet1Map0</styleUrl>
			<ExtendedData>
			</ExtendedData>
			<Point>
				<coordinates>-2.8733022,51.639958,0</coordinates>
			</Point>
		</Placemark>
		<Placemark>
			<name>274</name>
			<visibility>0</visibility>
			<Snippet maxLines="0"></Snippet>
			<description><![CDATA[<style type='text/css'>*{font-family:Verdana,Arial,Helvetica,Sans-Serif;}</style><table border='0' cellspacing='0' cellpadding='0'><tr><td colspan='2' style='vertical-align: top; padding-left: 10px; padding-right: 10px; white-space: nowrap;'><b>274</b></td></tr><tr><td colspan='2' style='vertical-align: top; padding-left: 10px; padding-right: 10px; max-width: 400px; white-space: nowrap;'>&nbsp;</td></tr><tr bgcolor='#ddffdd' ><td style='vertical-align: top; padding-left: 10px; white-space: nowrap;'><b>Latitude</b></td><td style='vertical-align: top; padding-left: 6px; padding-right: 10px; white-space: nowrap;'>50.997736</td></tr><tr><td style='vertical-align: top; padding-left: 10px; white-space: nowrap;'><b>Longitude</b></td><td style='vertical-align: top; padding-left: 6px; padding-right: 10px; white-space: nowrap;'>-0.70173</td></tr></table>]]></description>
			<LookAt>
				<longitude>-0.70173</longitude>
				<latitude>50.997736</latitude>
				<altitude>0</altitude>
				<heading>0</heading>
				<tilt>0</tilt>
				<range>1000</range>
				<altitudeMode>relativeToGround</altitudeMode>
			</LookAt>
			<styleUrl>#Sheet1Map0</styleUrl>
			<ExtendedData>
			</ExtendedData>
			<Point>
				<coordinates>-0.70173,50.997736,0</coordinates>
			</Point>
		</Placemark>
		<Placemark>
			<name>FTT01</name>
			<visibility>0</visibility>
			<Snippet maxLines="0"></Snippet>
			<description><![CDATA[<style type='text/css'>*{font-family:Verdana,Arial,Helvetica,Sans-Serif;}</style><table border='0' cellspacing='0' cellpadding='0'><tr><td colspan='2' style='vertical-align: top; padding-left: 10px; padding-right: 10px; white-space: nowrap;'><b>FTT01</b></td></tr><tr><td colspan='2' style='vertical-align: top; padding-left: 10px; padding-right: 10px; max-width: 400px; white-space: nowrap;'>&nbsp;</td></tr><tr bgcolor='#ddffdd' ><td style='vertical-align: top; padding-left: 10px; white-space: nowrap;'><b>Latitude</b></td><td style='vertical-align: top; padding-left: 6px; padding-right: 10px; white-space: nowrap;'>51.991454</td></tr><tr><td style='vertical-align: top; padding-left: 10px; white-space: nowrap;'><b>Longitude</b></td><td style='vertical-align: top; padding-left: 6px; padding-right: 10px; white-space: nowrap;'>-2.7304695</td></tr></table>]]></description>
			<LookAt>
				<longitude>-2.7304695</longitude>
				<latitude>51.991454</latitude>
				<altitude>0</altitude>
				<heading>0</heading>
				<tilt>0</tilt>
				<range>1000</range>
				<altitudeMode>relativeToGround</altitudeMode>
			</LookAt>
			<styleUrl>#Sheet1Map0</styleUrl>
			<ExtendedData>
			</ExtendedData>
			<Point>
				<coordinates>-2.7304695,51.991454,0</coordinates>
			</Point>
		</Placemark>
		<Placemark>
			<name>116</name>
			<visibility>0</visibility>
			<Snippet maxLines="0"></Snippet>
			<description><![CDATA[<style type='text/css'>*{font-family:Verdana,Arial,Helvetica,Sans-Serif;}</style><table border='0' cellspacing='0' cellpadding='0'><tr><td colspan='2' style='vertical-align: top; padding-left: 10px; padding-right: 10px; white-space: nowrap;'><b>116</b></td></tr><tr><td colspan='2' style='vertical-align: top; padding-left: 10px; padding-right: 10px; max-width: 400px; white-space: nowrap;'>&nbsp;</td></tr><tr bgcolor='#ddffdd' ><td style='vertical-align: top; padding-left: 10px; white-space: nowrap;'><b>Latitude</b></td><td style='vertical-align: top; padding-left: 6px; padding-right: 10px; white-space: nowrap;'>51.929118</td></tr><tr><td style='vertical-align: top; padding-left: 10px; white-space: nowrap;'><b>Longitude</b></td><td style='vertical-align: top; padding-left: 6px; padding-right: 10px; white-space: nowrap;'>-2.8322935</td></tr></table>]]></description>
			<LookAt>
				<longitude>-2.8322935</longitude>
				<latitude>51.929118</latitude>
				<altitude>0</altitude>
				<heading>0</heading>
				<tilt>0</tilt>
				<range>1000</range>
				<altitudeMode>relativeToGround</altitudeMode>
			</LookAt>
			<styleUrl>#Sheet1Map0</styleUrl>
			<ExtendedData>
			</ExtendedData>
			<Point>
				<coordinates>-2.8322935,51.929118,0</coordinates>
			</Point>
		</Placemark>
		<Placemark>
			<name>104</name>
			<visibility>0</visibility>
			<Snippet maxLines="0"></Snippet>
			<description><![CDATA[<style type='text/css'>*{font-family:Verdana,Arial,Helvetica,Sans-Serif;}</style><table border='0' cellspacing='0' cellpadding='0'><tr><td colspan='2' style='vertical-align: top; padding-left: 10px; padding-right: 10px; white-space: nowrap;'><b>104</b></td></tr><tr><td colspan='2' style='vertical-align: top; padding-left: 10px; padding-right: 10px; max-width: 400px; white-space: nowrap;'>&nbsp;</td></tr><tr bgcolor='#ddffdd' ><td style='vertical-align: top; padding-left: 10px; white-space: nowrap;'><b>Latitude</b></td><td style='vertical-align: top; padding-left: 6px; padding-right: 10px; white-space: nowrap;'>51.807004</td></tr><tr><td style='vertical-align: top; padding-left: 10px; white-space: nowrap;'><b>Longitude</b></td><td style='vertical-align: top; padding-left: 6px; padding-right: 10px; white-space: nowrap;'>-2.5875482</td></tr></table>]]></description>
			<LookAt>
				<longitude>-2.5875482</longitude>
				<latitude>51.807004</latitude>
				<altitude>0</altitude>
				<heading>0</heading>
				<tilt>0</tilt>
				<range>1000</range>
				<altitudeMode>relativeToGround</altitudeMode>
			</LookAt>
			<styleUrl>#Sheet1Map0</styleUrl>
			<ExtendedData>
			</ExtendedData>
			<Point>
				<coordinates>-2.5875482,51.807004,0</coordinates>
			</Point>
		</Placemark>
		<Placemark>
			<name>29</name>
			<visibility>0</visibility>
			<Snippet maxLines="0"></Snippet>
			<description><![CDATA[<style type='text/css'>*{font-family:Verdana,Arial,Helvetica,Sans-Serif;}</style><table border='0' cellspacing='0' cellpadding='0'><tr><td colspan='2' style='vertical-align: top; padding-left: 10px; padding-right: 10px; white-space: nowrap;'><b>29</b></td></tr><tr><td colspan='2' style='vertical-align: top; padding-left: 10px; padding-right: 10px; max-width: 400px; white-space: nowrap;'>&nbsp;</td></tr><tr bgcolor='#ddffdd' ><td style='vertical-align: top; padding-left: 10px; white-space: nowrap;'><b>Latitude</b></td><td style='vertical-align: top; padding-left: 6px; padding-right: 10px; white-space: nowrap;'>51.855161</td></tr><tr><td style='vertical-align: top; padding-left: 10px; white-space: nowrap;'><b>Longitude</b></td><td style='vertical-align: top; padding-left: 6px; padding-right: 10px; white-space: nowrap;'>-2.4760273</td></tr></table>]]></description>
			<LookAt>
				<longitude>-2.4760273</longitude>
				<latitude>51.855161</latitude>
				<altitude>0</altitude>
				<heading>0</heading>
				<tilt>0</tilt>
				<range>1000</range>
				<altitudeMode>relativeToGround</altitudeMode>
			</LookAt>
			<styleUrl>#Sheet1Map0</styleUrl>
			<ExtendedData>
			</ExtendedData>
			<Point>
				<coordinates>-2.4760273,51.85516100000001,0</coordinates>
			</Point>
		</Placemark>
		<Placemark>
			<name>30</name>
			<visibility>0</visibility>
			<Snippet maxLines="0"></Snippet>
			<description><![CDATA[<style type='text/css'>*{font-family:Verdana,Arial,Helvetica,Sans-Serif;}</style><table border='0' cellspacing='0' cellpadding='0'><tr><td colspan='2' style='vertical-align: top; padding-left: 10px; padding-right: 10px; white-space: nowrap;'><b>30</b></td></tr><tr><td colspan='2' style='vertical-align: top; padding-left: 10px; padding-right: 10px; max-width: 400px; white-space: nowrap;'>&nbsp;</td></tr><tr bgcolor='#ddffdd' ><td style='vertical-align: top; padding-left: 10px; white-space: nowrap;'><b>Latitude</b></td><td style='vertical-align: top; padding-left: 6px; padding-right: 10px; white-space: nowrap;'>51.857921</td></tr><tr><td style='vertical-align: top; padding-left: 10px; white-space: nowrap;'><b>Longitude</b></td><td style='vertical-align: top; padding-left: 6px; padding-right: 10px; white-space: nowrap;'>-2.4804706</td></tr></table>]]></description>
			<LookAt>
				<longitude>-2.4804706</longitude>
				<latitude>51.857921</latitude>
				<altitude>0</altitude>
				<heading>0</heading>
				<tilt>0</tilt>
				<range>1000</range>
				<altitudeMode>relativeToGround</altitudeMode>
			</LookAt>
			<styleUrl>#Sheet1Map0</styleUrl>
			<ExtendedData>
			</ExtendedData>
			<Point>
				<coordinates>-2.4804706,51.857921,0</coordinates>
			</Point>
		</Placemark>
		<Placemark>
			<name>66</name>
			<visibility>0</visibility>
			<Snippet maxLines="0"></Snippet>
			<description><![CDATA[<style type='text/css'>*{font-family:Verdana,Arial,Helvetica,Sans-Serif;}</style><table border='0' cellspacing='0' cellpadding='0'><tr><td colspan='2' style='vertical-align: top; padding-left: 10px; padding-right: 10px; white-space: nowrap;'><b>66</b></td></tr><tr><td colspan='2' style='vertical-align: top; padding-left: 10px; padding-right: 10px; max-width: 400px; white-space: nowrap;'>&nbsp;</td></tr><tr bgcolor='#ddffdd' ><td style='vertical-align: top; padding-left: 10px; white-space: nowrap;'><b>Latitude</b></td><td style='vertical-align: top; padding-left: 6px; padding-right: 10px; white-space: nowrap;'>51.835776</td></tr><tr><td style='vertical-align: top; padding-left: 10px; white-space: nowrap;'><b>Longitude</b></td><td style='vertical-align: top; padding-left: 6px; padding-right: 10px; white-space: nowrap;'>-2.4464046</td></tr></table>]]></description>
			<LookAt>
				<longitude>-2.4464046</longitude>
				<latitude>51.835776</latitude>
				<altitude>0</altitude>
				<heading>0</heading>
				<tilt>0</tilt>
				<range>1000</range>
				<altitudeMode>relativeToGround</altitudeMode>
			</LookAt>
			<styleUrl>#Sheet1Map0</styleUrl>
			<ExtendedData>
			</ExtendedData>
			<Point>
				<coordinates>-2.4464046,51.835776,0</coordinates>
			</Point>
		</Placemark>
		<Placemark>
			<name>234</name>
			<visibility>0</visibility>
			<Snippet maxLines="0"></Snippet>
			<description><![CDATA[<style type='text/css'>*{font-family:Verdana,Arial,Helvetica,Sans-Serif;}</style><table border='0' cellspacing='0' cellpadding='0'><tr><td colspan='2' style='vertical-align: top; padding-left: 10px; padding-right: 10px; white-space: nowrap;'><b>234</b></td></tr><tr><td colspan='2' style='vertical-align: top; padding-left: 10px; padding-right: 10px; max-width: 400px; white-space: nowrap;'>&nbsp;</td></tr><tr bgcolor='#ddffdd' ><td style='vertical-align: top; padding-left: 10px; white-space: nowrap;'><b>Latitude</b></td><td style='vertical-align: top; padding-left: 6px; padding-right: 10px; white-space: nowrap;'>52.283358</td></tr><tr><td style='vertical-align: top; padding-left: 10px; white-space: nowrap;'><b>Longitude</b></td><td style='vertical-align: top; padding-left: 6px; padding-right: 10px; white-space: nowrap;'>-2.8161952</td></tr></table>]]></description>
			<LookAt>
				<longitude>-2.8161952</longitude>
				<latitude>52.283358</latitude>
				<altitude>0</altitude>
				<heading>0</heading>
				<tilt>0</tilt>
				<range>1000</range>
				<altitudeMode>relativeToGround</altitudeMode>
			</LookAt>
			<styleUrl>#Sheet1Map0</styleUrl>
			<ExtendedData>
			</ExtendedData>
			<Point>
				<coordinates>-2.8161952,52.28335799999999,0</coordinates>
			</Point>
		</Placemark>
		<Placemark>
			<name>609S</name>
			<visibility>0</visibility>
			<Snippet maxLines="0"></Snippet>
			<description><![CDATA[<style type='text/css'>*{font-family:Verdana,Arial,Helvetica,Sans-Serif;}</style><table border='0' cellspacing='0' cellpadding='0'><tr><td colspan='2' style='vertical-align: top; padding-left: 10px; padding-right: 10px; white-space: nowrap;'><b>609S</b></td></tr><tr><td colspan='2' style='vertical-align: top; padding-left: 10px; padding-right: 10px; max-width: 400px; white-space: nowrap;'>&nbsp;</td></tr><tr bgcolor='#ddffdd' ><td style='vertical-align: top; padding-left: 10px; white-space: nowrap;'><b>Latitude</b></td><td style='vertical-align: top; padding-left: 6px; padding-right: 10px; white-space: nowrap;'>51.241356</td></tr><tr><td style='vertical-align: top; padding-left: 10px; white-space: nowrap;'><b>Longitude</b></td><td style='vertical-align: top; padding-left: 6px; padding-right: 10px; white-space: nowrap;'>0.959479</td></tr></table>]]></description>
			<LookAt>
				<longitude>0.959479</longitude>
				<latitude>51.241356</latitude>
				<altitude>0</altitude>
				<heading>0</heading>
				<tilt>0</tilt>
				<range>1000</range>
				<altitudeMode>relativeToGround</altitudeMode>
			</LookAt>
			<styleUrl>#Sheet1Map0</styleUrl>
			<ExtendedData>
			</ExtendedData>
			<Point>
				<coordinates>0.959479,51.24135600000001,0</coordinates>
			</Point>
		</Placemark>
		<Placemark>
			<name>FTT114</name>
			<visibility>0</visibility>
			<Snippet maxLines="0"></Snippet>
			<description><![CDATA[<style type='text/css'>*{font-family:Verdana,Arial,Helvetica,Sans-Serif;}</style><table border='0' cellspacing='0' cellpadding='0'><tr><td colspan='2' style='vertical-align: top; padding-left: 10px; padding-right: 10px; white-space: nowrap;'><b>FTT114</b></td></tr><tr><td colspan='2' style='vertical-align: top; padding-left: 10px; padding-right: 10px; max-width: 400px; white-space: nowrap;'>&nbsp;</td></tr><tr bgcolor='#ddffdd' ><td style='vertical-align: top; padding-left: 10px; white-space: nowrap;'><b>Latitude</b></td><td style='vertical-align: top; padding-left: 6px; padding-right: 10px; white-space: nowrap;'>51.26073</td></tr><tr><td style='vertical-align: top; padding-left: 10px; white-space: nowrap;'><b>Longitude</b></td><td style='vertical-align: top; padding-left: 6px; padding-right: 10px; white-space: nowrap;'>0.34621492</td></tr></table>]]></description>
			<LookAt>
				<longitude>0.34621492</longitude>
				<latitude>51.26073</latitude>
				<altitude>0</altitude>
				<heading>0</heading>
				<tilt>0</tilt>
				<range>1000</range>
				<altitudeMode>relativeToGround</altitudeMode>
			</LookAt>
			<styleUrl>#Sheet1Map0</styleUrl>
			<ExtendedData>
			</ExtendedData>
			<Point>
				<coordinates>0.34621492,51.26073,0</coordinates>
			</Point>
		</Placemark>
		<Placemark>
			<name>FTT81</name>
			<visibility>0</visibility>
			<Snippet maxLines="0"></Snippet>
			<description><![CDATA[<style type='text/css'>*{font-family:Verdana,Arial,Helvetica,Sans-Serif;}</style><table border='0' cellspacing='0' cellpadding='0'><tr><td colspan='2' style='vertical-align: top; padding-left: 10px; padding-right: 10px; white-space: nowrap;'><b>FTT81</b></td></tr><tr><td colspan='2' style='vertical-align: top; padding-left: 10px; padding-right: 10px; max-width: 400px; white-space: nowrap;'>&nbsp;</td></tr><tr bgcolor='#ddffdd' ><td style='vertical-align: top; padding-left: 10px; white-space: nowrap;'><b>Latitude</b></td><td style='vertical-align: top; padding-left: 6px; padding-right: 10px; white-space: nowrap;'>51.550874</td></tr><tr><td style='vertical-align: top; padding-left: 10px; white-space: nowrap;'><b>Longitude</b></td><td style='vertical-align: top; padding-left: 6px; padding-right: 10px; white-space: nowrap;'>-0.67299444</td></tr></table>]]></description>
			<LookAt>
				<longitude>-0.67299444</longitude>
				<latitude>51.550874</latitude>
				<altitude>0</altitude>
				<heading>0</heading>
				<tilt>0</tilt>
				<range>1000</range>
				<altitudeMode>relativeToGround</altitudeMode>
			</LookAt>
			<styleUrl>#Sheet1Map0</styleUrl>
			<ExtendedData>
			</ExtendedData>
			<Point>
				<coordinates>-0.67299444,51.550874,0</coordinates>
			</Point>
		</Placemark>
		<Placemark>
			<name>637S</name>
			<visibility>0</visibility>
			<Snippet maxLines="0"></Snippet>
			<description><![CDATA[<style type='text/css'>*{font-family:Verdana,Arial,Helvetica,Sans-Serif;}</style><table border='0' cellspacing='0' cellpadding='0'><tr><td colspan='2' style='vertical-align: top; padding-left: 10px; padding-right: 10px; white-space: nowrap;'><b>637S</b></td></tr><tr><td colspan='2' style='vertical-align: top; padding-left: 10px; padding-right: 10px; max-width: 400px; white-space: nowrap;'>&nbsp;</td></tr><tr bgcolor='#ddffdd' ><td style='vertical-align: top; padding-left: 10px; white-space: nowrap;'><b>Latitude</b></td><td style='vertical-align: top; padding-left: 6px; padding-right: 10px; white-space: nowrap;'>52.002372</td></tr><tr><td style='vertical-align: top; padding-left: 10px; white-space: nowrap;'><b>Longitude</b></td><td style='vertical-align: top; padding-left: 6px; padding-right: 10px; white-space: nowrap;'>1.1242264</td></tr></table>]]></description>
			<LookAt>
				<longitude>1.1242264</longitude>
				<latitude>52.002372</latitude>
				<altitude>0</altitude>
				<heading>0</heading>
				<tilt>0</tilt>
				<range>1000</range>
				<altitudeMode>relativeToGround</altitudeMode>
			</LookAt>
			<styleUrl>#Sheet1Map0</styleUrl>
			<ExtendedData>
			</ExtendedData>
			<Point>
				<coordinates>1.1242264,52.002372,0</coordinates>
			</Point>
		</Placemark>
		<Placemark>
			<name>564Cen</name>
			<visibility>0</visibility>
			<Snippet maxLines="0"></Snippet>
			<description><![CDATA[<style type='text/css'>*{font-family:Verdana,Arial,Helvetica,Sans-Serif;}</style><table border='0' cellspacing='0' cellpadding='0'><tr><td colspan='2' style='vertical-align: top; padding-left: 10px; padding-right: 10px; white-space: nowrap;'><b>564Cen</b></td></tr><tr><td colspan='2' style='vertical-align: top; padding-left: 10px; padding-right: 10px; max-width: 400px; white-space: nowrap;'>&nbsp;</td></tr><tr bgcolor='#ddffdd' ><td style='vertical-align: top; padding-left: 10px; white-space: nowrap;'><b>Latitude</b></td><td style='vertical-align: top; padding-left: 6px; padding-right: 10px; white-space: nowrap;'>51.838554</td></tr><tr><td style='vertical-align: top; padding-left: 10px; white-space: nowrap;'><b>Longitude</b></td><td style='vertical-align: top; padding-left: 6px; padding-right: 10px; white-space: nowrap;'>-2.4717156</td></tr></table>]]></description>
			<LookAt>
				<longitude>-2.4717156</longitude>
				<latitude>51.838554</latitude>
				<altitude>0</altitude>
				<heading>0</heading>
				<tilt>0</tilt>
				<range>1000</range>
				<altitudeMode>relativeToGround</altitudeMode>
			</LookAt>
			<styleUrl>#Sheet1Map0</styleUrl>
			<ExtendedData>
			</ExtendedData>
			<Point>
				<coordinates>-2.4717156,51.83855399999999,0</coordinates>
			</Point>
		</Placemark>
		<Placemark>
			<name>519</name>
			<visibility>0</visibility>
			<Snippet maxLines="0"></Snippet>
			<description><![CDATA[<style type='text/css'>*{font-family:Verdana,Arial,Helvetica,Sans-Serif;}</style><table border='0' cellspacing='0' cellpadding='0'><tr><td colspan='2' style='vertical-align: top; padding-left: 10px; padding-right: 10px; white-space: nowrap;'><b>519</b></td></tr><tr><td colspan='2' style='vertical-align: top; padding-left: 10px; padding-right: 10px; max-width: 400px; white-space: nowrap;'>&nbsp;</td></tr><tr bgcolor='#ddffdd' ><td style='vertical-align: top; padding-left: 10px; white-space: nowrap;'><b>Latitude</b></td><td style='vertical-align: top; padding-left: 6px; padding-right: 10px; white-space: nowrap;'>51.595529</td></tr><tr><td style='vertical-align: top; padding-left: 10px; white-space: nowrap;'><b>Longitude</b></td><td style='vertical-align: top; padding-left: 6px; padding-right: 10px; white-space: nowrap;'>0.28430578</td></tr></table>]]></description>
			<LookAt>
				<longitude>0.28430578</longitude>
				<latitude>51.595529</latitude>
				<altitude>0</altitude>
				<heading>0</heading>
				<tilt>0</tilt>
				<range>1000</range>
				<altitudeMode>relativeToGround</altitudeMode>
			</LookAt>
			<styleUrl>#Sheet1Map0</styleUrl>
			<ExtendedData>
			</ExtendedData>
			<Point>
				<coordinates>0.28430578,51.59552899999999,0</coordinates>
			</Point>
		</Placemark>
		<Placemark>
			<name>FTT102</name>
			<visibility>0</visibility>
			<Snippet maxLines="0"></Snippet>
			<description><![CDATA[<style type='text/css'>*{font-family:Verdana,Arial,Helvetica,Sans-Serif;}</style><table border='0' cellspacing='0' cellpadding='0'><tr><td colspan='2' style='vertical-align: top; padding-left: 10px; padding-right: 10px; white-space: nowrap;'><b>FTT102</b></td></tr><tr><td colspan='2' style='vertical-align: top; padding-left: 10px; padding-right: 10px; max-width: 400px; white-space: nowrap;'>&nbsp;</td></tr><tr bgcolor='#ddffdd' ><td style='vertical-align: top; padding-left: 10px; white-space: nowrap;'><b>Latitude</b></td><td style='vertical-align: top; padding-left: 6px; padding-right: 10px; white-space: nowrap;'>51.992314</td></tr><tr><td style='vertical-align: top; padding-left: 10px; white-space: nowrap;'><b>Longitude</b></td><td style='vertical-align: top; padding-left: 6px; padding-right: 10px; white-space: nowrap;'>-2.7323331</td></tr></table>]]></description>
			<LookAt>
				<longitude>-2.7323331</longitude>
				<latitude>51.992314</latitude>
				<altitude>0</altitude>
				<heading>0</heading>
				<tilt>0</tilt>
				<range>1000</range>
				<altitudeMode>relativeToGround</altitudeMode>
			</LookAt>
			<styleUrl>#Sheet1Map0</styleUrl>
			<ExtendedData>
			</ExtendedData>
			<Point>
				<coordinates>-2.7323331,51.99231400000001,0</coordinates>
			</Point>
		</Placemark>
		<Placemark>
			<name>FTT86</name>
			<visibility>0</visibility>
			<Snippet maxLines="0"></Snippet>
			<description><![CDATA[<style type='text/css'>*{font-family:Verdana,Arial,Helvetica,Sans-Serif;}</style><table border='0' cellspacing='0' cellpadding='0'><tr><td colspan='2' style='vertical-align: top; padding-left: 10px; padding-right: 10px; white-space: nowrap;'><b>FTT86</b></td></tr><tr><td colspan='2' style='vertical-align: top; padding-left: 10px; padding-right: 10px; max-width: 400px; white-space: nowrap;'>&nbsp;</td></tr><tr bgcolor='#ddffdd' ><td style='vertical-align: top; padding-left: 10px; white-space: nowrap;'><b>Latitude</b></td><td style='vertical-align: top; padding-left: 6px; padding-right: 10px; white-space: nowrap;'>50.270125</td></tr><tr><td style='vertical-align: top; padding-left: 10px; white-space: nowrap;'><b>Longitude</b></td><td style='vertical-align: top; padding-left: 6px; padding-right: 10px; white-space: nowrap;'>-5.0123167</td></tr></table>]]></description>
			<LookAt>
				<longitude>-5.0123167</longitude>
				<latitude>50.270125</latitude>
				<altitude>0</altitude>
				<heading>0</heading>
				<tilt>0</tilt>
				<range>1000</range>
				<altitudeMode>relativeToGround</altitudeMode>
			</LookAt>
			<styleUrl>#Sheet1Map0</styleUrl>
			<ExtendedData>
			</ExtendedData>
			<Point>
				<coordinates>-5.0123167,50.270125,0</coordinates>
			</Point>
		</Placemark>
		<Placemark>
			<name>128</name>
			<visibility>0</visibility>
			<Snippet maxLines="0"></Snippet>
			<description><![CDATA[<style type='text/css'>*{font-family:Verdana,Arial,Helvetica,Sans-Serif;}</style><table border='0' cellspacing='0' cellpadding='0'><tr><td colspan='2' style='vertical-align: top; padding-left: 10px; padding-right: 10px; white-space: nowrap;'><b>128</b></td></tr><tr><td colspan='2' style='vertical-align: top; padding-left: 10px; padding-right: 10px; max-width: 400px; white-space: nowrap;'>&nbsp;</td></tr><tr bgcolor='#ddffdd' ><td style='vertical-align: top; padding-left: 10px; white-space: nowrap;'><b>Latitude</b></td><td style='vertical-align: top; padding-left: 6px; padding-right: 10px; white-space: nowrap;'>51.828288</td></tr><tr><td style='vertical-align: top; padding-left: 10px; white-space: nowrap;'><b>Longitude</b></td><td style='vertical-align: top; padding-left: 6px; padding-right: 10px; white-space: nowrap;'>-2.471202</td></tr></table>]]></description>
			<LookAt>
				<longitude>-2.471202</longitude>
				<latitude>51.828288</latitude>
				<altitude>0</altitude>
				<heading>0</heading>
				<tilt>0</tilt>
				<range>1000</range>
				<altitudeMode>relativeToGround</altitudeMode>
			</LookAt>
			<styleUrl>#Sheet1Map0</styleUrl>
			<ExtendedData>
			</ExtendedData>
			<Point>
				<coordinates>-2.471202,51.82828799999999,0</coordinates>
			</Point>
		</Placemark>
		<Placemark>
			<name>45</name>
			<visibility>0</visibility>
			<Snippet maxLines="0"></Snippet>
			<description><![CDATA[<style type='text/css'>*{font-family:Verdana,Arial,Helvetica,Sans-Serif;}</style><table border='0' cellspacing='0' cellpadding='0'><tr><td colspan='2' style='vertical-align: top; padding-left: 10px; padding-right: 10px; white-space: nowrap;'><b>45</b></td></tr><tr><td colspan='2' style='vertical-align: top; padding-left: 10px; padding-right: 10px; max-width: 400px; white-space: nowrap;'>&nbsp;</td></tr><tr bgcolor='#ddffdd' ><td style='vertical-align: top; padding-left: 10px; white-space: nowrap;'><b>Latitude</b></td><td style='vertical-align: top; padding-left: 6px; padding-right: 10px; white-space: nowrap;'>51.805647</td></tr><tr><td style='vertical-align: top; padding-left: 10px; white-space: nowrap;'><b>Longitude</b></td><td style='vertical-align: top; padding-left: 6px; padding-right: 10px; white-space: nowrap;'>-2.5579143</td></tr></table>]]></description>
			<LookAt>
				<longitude>-2.5579143</longitude>
				<latitude>51.805647</latitude>
				<altitude>0</altitude>
				<heading>0</heading>
				<tilt>0</tilt>
				<range>1000</range>
				<altitudeMode>relativeToGround</altitudeMode>
			</LookAt>
			<styleUrl>#Sheet1Map0</styleUrl>
			<ExtendedData>
			</ExtendedData>
			<Point>
				<coordinates>-2.5579143,51.805647,0</coordinates>
			</Point>
		</Placemark>
		<Placemark>
			<name>229</name>
			<visibility>0</visibility>
			<Snippet maxLines="0"></Snippet>
			<description><![CDATA[<style type='text/css'>*{font-family:Verdana,Arial,Helvetica,Sans-Serif;}</style><table border='0' cellspacing='0' cellpadding='0'><tr><td colspan='2' style='vertical-align: top; padding-left: 10px; padding-right: 10px; white-space: nowrap;'><b>229</b></td></tr><tr><td colspan='2' style='vertical-align: top; padding-left: 10px; padding-right: 10px; max-width: 400px; white-space: nowrap;'>&nbsp;</td></tr><tr bgcolor='#ddffdd' ><td style='vertical-align: top; padding-left: 10px; white-space: nowrap;'><b>Latitude</b></td><td style='vertical-align: top; padding-left: 6px; padding-right: 10px; white-space: nowrap;'>52.283369</td></tr><tr><td style='vertical-align: top; padding-left: 10px; white-space: nowrap;'><b>Longitude</b></td><td style='vertical-align: top; padding-left: 6px; padding-right: 10px; white-space: nowrap;'>-2.8107276</td></tr></table>]]></description>
			<LookAt>
				<longitude>-2.8107276</longitude>
				<latitude>52.283369</latitude>
				<altitude>0</altitude>
				<heading>0</heading>
				<tilt>0</tilt>
				<range>1000</range>
				<altitudeMode>relativeToGround</altitudeMode>
			</LookAt>
			<styleUrl>#Sheet1Map0</styleUrl>
			<ExtendedData>
			</ExtendedData>
			<Point>
				<coordinates>-2.8107276,52.28336899999999,0</coordinates>
			</Point>
		</Placemark>
		<Placemark>
			<name>31</name>
			<visibility>0</visibility>
			<Snippet maxLines="0"></Snippet>
			<description><![CDATA[<style type='text/css'>*{font-family:Verdana,Arial,Helvetica,Sans-Serif;}</style><table border='0' cellspacing='0' cellpadding='0'><tr><td colspan='2' style='vertical-align: top; padding-left: 10px; padding-right: 10px; white-space: nowrap;'><b>31</b></td></tr><tr><td colspan='2' style='vertical-align: top; padding-left: 10px; padding-right: 10px; max-width: 400px; white-space: nowrap;'>&nbsp;</td></tr><tr bgcolor='#ddffdd' ><td style='vertical-align: top; padding-left: 10px; white-space: nowrap;'><b>Latitude</b></td><td style='vertical-align: top; padding-left: 6px; padding-right: 10px; white-space: nowrap;'>51.857276</td></tr><tr><td style='vertical-align: top; padding-left: 10px; white-space: nowrap;'><b>Longitude</b></td><td style='vertical-align: top; padding-left: 6px; padding-right: 10px; white-space: nowrap;'>-2.4797668</td></tr></table>]]></description>
			<LookAt>
				<longitude>-2.4797668</longitude>
				<latitude>51.857276</latitude>
				<altitude>0</altitude>
				<heading>0</heading>
				<tilt>0</tilt>
				<range>1000</range>
				<altitudeMode>relativeToGround</altitudeMode>
			</LookAt>
			<styleUrl>#Sheet1Map0</styleUrl>
			<ExtendedData>
			</ExtendedData>
			<Point>
				<coordinates>-2.4797668,51.857276,0</coordinates>
			</Point>
		</Placemark>
		<Placemark>
			<name>FTT87</name>
			<visibility>0</visibility>
			<Snippet maxLines="0"></Snippet>
			<description><![CDATA[<style type='text/css'>*{font-family:Verdana,Arial,Helvetica,Sans-Serif;}</style><table border='0' cellspacing='0' cellpadding='0'><tr><td colspan='2' style='vertical-align: top; padding-left: 10px; padding-right: 10px; white-space: nowrap;'><b>FTT87</b></td></tr><tr><td colspan='2' style='vertical-align: top; padding-left: 10px; padding-right: 10px; max-width: 400px; white-space: nowrap;'>&nbsp;</td></tr><tr bgcolor='#ddffdd' ><td style='vertical-align: top; padding-left: 10px; white-space: nowrap;'><b>Latitude</b></td><td style='vertical-align: top; padding-left: 6px; padding-right: 10px; white-space: nowrap;'>50.46351</td></tr><tr><td style='vertical-align: top; padding-left: 10px; white-space: nowrap;'><b>Longitude</b></td><td style='vertical-align: top; padding-left: 6px; padding-right: 10px; white-space: nowrap;'>-4.2511555</td></tr></table>]]></description>
			<LookAt>
				<longitude>-4.2511555</longitude>
				<latitude>50.46351</latitude>
				<altitude>0</altitude>
				<heading>0</heading>
				<tilt>0</tilt>
				<range>1000</range>
				<altitudeMode>relativeToGround</altitudeMode>
			</LookAt>
			<styleUrl>#Sheet1Map0</styleUrl>
			<ExtendedData>
			</ExtendedData>
			<Point>
				<coordinates>-4.2511555,50.46351,0</coordinates>
			</Point>
		</Placemark>
		<Placemark>
			<name>FTT42</name>
			<visibility>0</visibility>
			<Snippet maxLines="0"></Snippet>
			<description><![CDATA[<style type='text/css'>*{font-family:Verdana,Arial,Helvetica,Sans-Serif;}</style><table border='0' cellspacing='0' cellpadding='0'><tr><td colspan='2' style='vertical-align: top; padding-left: 10px; padding-right: 10px; white-space: nowrap;'><b>FTT42</b></td></tr><tr><td colspan='2' style='vertical-align: top; padding-left: 10px; padding-right: 10px; max-width: 400px; white-space: nowrap;'>&nbsp;</td></tr><tr bgcolor='#ddffdd' ><td style='vertical-align: top; padding-left: 10px; white-space: nowrap;'><b>Latitude</b></td><td style='vertical-align: top; padding-left: 6px; padding-right: 10px; white-space: nowrap;'>51.692752</td></tr><tr><td style='vertical-align: top; padding-left: 10px; white-space: nowrap;'><b>Longitude</b></td><td style='vertical-align: top; padding-left: 6px; padding-right: 10px; white-space: nowrap;'>-0.56334732</td></tr></table>]]></description>
			<LookAt>
				<longitude>-0.56334732</longitude>
				<latitude>51.692752</latitude>
				<altitude>0</altitude>
				<heading>0</heading>
				<tilt>0</tilt>
				<range>1000</range>
				<altitudeMode>relativeToGround</altitudeMode>
			</LookAt>
			<styleUrl>#Sheet1Map0</styleUrl>
			<ExtendedData>
			</ExtendedData>
			<Point>
				<coordinates>-0.56334732,51.692752,0</coordinates>
			</Point>
		</Placemark>
		<Placemark>
			<name>FTT147</name>
			<visibility>0</visibility>
			<Snippet maxLines="0"></Snippet>
			<description><![CDATA[<style type='text/css'>*{font-family:Verdana,Arial,Helvetica,Sans-Serif;}</style><table border='0' cellspacing='0' cellpadding='0'><tr><td colspan='2' style='vertical-align: top; padding-left: 10px; padding-right: 10px; white-space: nowrap;'><b>FTT147</b></td></tr><tr><td colspan='2' style='vertical-align: top; padding-left: 10px; padding-right: 10px; max-width: 400px; white-space: nowrap;'>&nbsp;</td></tr><tr bgcolor='#ddffdd' ><td style='vertical-align: top; padding-left: 10px; white-space: nowrap;'><b>Latitude</b></td><td style='vertical-align: top; padding-left: 6px; padding-right: 10px; white-space: nowrap;'>53.190678</td></tr><tr><td style='vertical-align: top; padding-left: 10px; white-space: nowrap;'><b>Longitude</b></td><td style='vertical-align: top; padding-left: 6px; padding-right: 10px; white-space: nowrap;'>-1.1245353</td></tr></table>]]></description>
			<LookAt>
				<longitude>-1.1245353</longitude>
				<latitude>53.190678</latitude>
				<altitude>0</altitude>
				<heading>0</heading>
				<tilt>0</tilt>
				<range>1000</range>
				<altitudeMode>relativeToGround</altitudeMode>
			</LookAt>
			<styleUrl>#Sheet1Map0</styleUrl>
			<ExtendedData>
			</ExtendedData>
			<Point>
				<coordinates>-1.1245353,53.190678,0</coordinates>
			</Point>
		</Placemark>
		<Placemark>
			<name>236</name>
			<visibility>0</visibility>
			<Snippet maxLines="0"></Snippet>
			<description><![CDATA[<style type='text/css'>*{font-family:Verdana,Arial,Helvetica,Sans-Serif;}</style><table border='0' cellspacing='0' cellpadding='0'><tr><td colspan='2' style='vertical-align: top; padding-left: 10px; padding-right: 10px; white-space: nowrap;'><b>236</b></td></tr><tr><td colspan='2' style='vertical-align: top; padding-left: 10px; padding-right: 10px; max-width: 400px; white-space: nowrap;'>&nbsp;</td></tr><tr bgcolor='#ddffdd' ><td style='vertical-align: top; padding-left: 10px; white-space: nowrap;'><b>Latitude</b></td><td style='vertical-align: top; padding-left: 6px; padding-right: 10px; white-space: nowrap;'>52.283028</td></tr><tr><td style='vertical-align: top; padding-left: 10px; white-space: nowrap;'><b>Longitude</b></td><td style='vertical-align: top; padding-left: 6px; padding-right: 10px; white-space: nowrap;'>-2.8196927</td></tr></table>]]></description>
			<LookAt>
				<longitude>-2.8196927</longitude>
				<latitude>52.283028</latitude>
				<altitude>0</altitude>
				<heading>0</heading>
				<tilt>0</tilt>
				<range>1000</range>
				<altitudeMode>relativeToGround</altitudeMode>
			</LookAt>
			<styleUrl>#Sheet1Map0</styleUrl>
			<ExtendedData>
			</ExtendedData>
			<Point>
				<coordinates>-2.8196927,52.283028,0</coordinates>
			</Point>
		</Placemark>
		<Placemark>
			<name>35</name>
			<visibility>0</visibility>
			<Snippet maxLines="0"></Snippet>
			<description><![CDATA[<style type='text/css'>*{font-family:Verdana,Arial,Helvetica,Sans-Serif;}</style><table border='0' cellspacing='0' cellpadding='0'><tr><td colspan='2' style='vertical-align: top; padding-left: 10px; padding-right: 10px; white-space: nowrap;'><b>35</b></td></tr><tr><td colspan='2' style='vertical-align: top; padding-left: 10px; padding-right: 10px; max-width: 400px; white-space: nowrap;'>&nbsp;</td></tr><tr bgcolor='#ddffdd' ><td style='vertical-align: top; padding-left: 10px; white-space: nowrap;'><b>Latitude</b></td><td style='vertical-align: top; padding-left: 6px; padding-right: 10px; white-space: nowrap;'>51.845251</td></tr><tr><td style='vertical-align: top; padding-left: 10px; white-space: nowrap;'><b>Longitude</b></td><td style='vertical-align: top; padding-left: 6px; padding-right: 10px; white-space: nowrap;'>-2.5085988</td></tr></table>]]></description>
			<LookAt>
				<longitude>-2.5085988</longitude>
				<latitude>51.845251</latitude>
				<altitude>0</altitude>
				<heading>0</heading>
				<tilt>0</tilt>
				<range>1000</range>
				<altitudeMode>relativeToGround</altitudeMode>
			</LookAt>
			<styleUrl>#Sheet1Map0</styleUrl>
			<ExtendedData>
			</ExtendedData>
			<Point>
				<coordinates>-2.5085988,51.84525099999999,0</coordinates>
			</Point>
		</Placemark>
		<Placemark>
			<name>647S</name>
			<visibility>0</visibility>
			<Snippet maxLines="0"></Snippet>
			<description><![CDATA[<style type='text/css'>*{font-family:Verdana,Arial,Helvetica,Sans-Serif;}</style><table border='0' cellspacing='0' cellpadding='0'><tr><td colspan='2' style='vertical-align: top; padding-left: 10px; padding-right: 10px; white-space: nowrap;'><b>647S</b></td></tr><tr><td colspan='2' style='vertical-align: top; padding-left: 10px; padding-right: 10px; max-width: 400px; white-space: nowrap;'>&nbsp;</td></tr><tr bgcolor='#ddffdd' ><td style='vertical-align: top; padding-left: 10px; white-space: nowrap;'><b>Latitude</b></td><td style='vertical-align: top; padding-left: 6px; padding-right: 10px; white-space: nowrap;'>51.913977</td></tr><tr><td style='vertical-align: top; padding-left: 10px; white-space: nowrap;'><b>Longitude</b></td><td style='vertical-align: top; padding-left: 6px; padding-right: 10px; white-space: nowrap;'>0.72384281</td></tr></table>]]></description>
			<LookAt>
				<longitude>0.7238428099999999</longitude>
				<latitude>51.913977</latitude>
				<altitude>0</altitude>
				<heading>0</heading>
				<tilt>0</tilt>
				<range>1000</range>
				<altitudeMode>relativeToGround</altitudeMode>
			</LookAt>
			<styleUrl>#Sheet1Map0</styleUrl>
			<ExtendedData>
			</ExtendedData>
			<Point>
				<coordinates>0.7238428099999998,51.91397700000001,0</coordinates>
			</Point>
		</Placemark>
		<Placemark>
			<name>518</name>
			<visibility>0</visibility>
			<Snippet maxLines="0"></Snippet>
			<description><![CDATA[<style type='text/css'>*{font-family:Verdana,Arial,Helvetica,Sans-Serif;}</style><table border='0' cellspacing='0' cellpadding='0'><tr><td colspan='2' style='vertical-align: top; padding-left: 10px; padding-right: 10px; white-space: nowrap;'><b>518</b></td></tr><tr><td colspan='2' style='vertical-align: top; padding-left: 10px; padding-right: 10px; max-width: 400px; white-space: nowrap;'>&nbsp;</td></tr><tr bgcolor='#ddffdd' ><td style='vertical-align: top; padding-left: 10px; white-space: nowrap;'><b>Latitude</b></td><td style='vertical-align: top; padding-left: 6px; padding-right: 10px; white-space: nowrap;'>51.486981</td></tr><tr><td style='vertical-align: top; padding-left: 10px; white-space: nowrap;'><b>Longitude</b></td><td style='vertical-align: top; padding-left: 6px; padding-right: 10px; white-space: nowrap;'>0.13608426</td></tr></table>]]></description>
			<LookAt>
				<longitude>0.13608426</longitude>
				<latitude>51.486981</latitude>
				<altitude>0</altitude>
				<heading>0</heading>
				<tilt>0</tilt>
				<range>1000</range>
				<altitudeMode>relativeToGround</altitudeMode>
			</LookAt>
			<styleUrl>#Sheet1Map0</styleUrl>
			<ExtendedData>
			</ExtendedData>
			<Point>
				<coordinates>0.13608426,51.486981,0</coordinates>
			</Point>
		</Placemark>
		<Placemark>
			<name>FTT128</name>
			<visibility>0</visibility>
			<Snippet maxLines="0"></Snippet>
			<description><![CDATA[<style type='text/css'>*{font-family:Verdana,Arial,Helvetica,Sans-Serif;}</style><table border='0' cellspacing='0' cellpadding='0'><tr><td colspan='2' style='vertical-align: top; padding-left: 10px; padding-right: 10px; white-space: nowrap;'><b>FTT128</b></td></tr><tr><td colspan='2' style='vertical-align: top; padding-left: 10px; padding-right: 10px; max-width: 400px; white-space: nowrap;'>&nbsp;</td></tr><tr bgcolor='#ddffdd' ><td style='vertical-align: top; padding-left: 10px; white-space: nowrap;'><b>Latitude</b></td><td style='vertical-align: top; padding-left: 6px; padding-right: 10px; white-space: nowrap;'>50.822064</td></tr><tr><td style='vertical-align: top; padding-left: 10px; white-space: nowrap;'><b>Longitude</b></td><td style='vertical-align: top; padding-left: 6px; padding-right: 10px; white-space: nowrap;'>-3.6176871</td></tr></table>]]></description>
			<LookAt>
				<longitude>-3.6176871</longitude>
				<latitude>50.822064</latitude>
				<altitude>0</altitude>
				<heading>0</heading>
				<tilt>0</tilt>
				<range>1000</range>
				<altitudeMode>relativeToGround</altitudeMode>
			</LookAt>
			<styleUrl>#Sheet1Map0</styleUrl>
			<ExtendedData>
			</ExtendedData>
			<Point>
				<coordinates>-3.6176871,50.822064,0</coordinates>
			</Point>
		</Placemark>
		<Placemark>
			<name>FTT65</name>
			<visibility>0</visibility>
			<Snippet maxLines="0"></Snippet>
			<description><![CDATA[<style type='text/css'>*{font-family:Verdana,Arial,Helvetica,Sans-Serif;}</style><table border='0' cellspacing='0' cellpadding='0'><tr><td colspan='2' style='vertical-align: top; padding-left: 10px; padding-right: 10px; white-space: nowrap;'><b>FTT65</b></td></tr><tr><td colspan='2' style='vertical-align: top; padding-left: 10px; padding-right: 10px; max-width: 400px; white-space: nowrap;'>&nbsp;</td></tr><tr bgcolor='#ddffdd' ><td style='vertical-align: top; padding-left: 10px; white-space: nowrap;'><b>Latitude</b></td><td style='vertical-align: top; padding-left: 6px; padding-right: 10px; white-space: nowrap;'>51.248396</td></tr><tr><td style='vertical-align: top; padding-left: 10px; white-space: nowrap;'><b>Longitude</b></td><td style='vertical-align: top; padding-left: 6px; padding-right: 10px; white-space: nowrap;'>0.63656433</td></tr></table>]]></description>
			<LookAt>
				<longitude>0.63656433</longitude>
				<latitude>51.248396</latitude>
				<altitude>0</altitude>
				<heading>0</heading>
				<tilt>0</tilt>
				<range>1000</range>
				<altitudeMode>relativeToGround</altitudeMode>
			</LookAt>
			<styleUrl>#Sheet1Map0</styleUrl>
			<ExtendedData>
			</ExtendedData>
			<Point>
				<coordinates>0.63656433,51.248396,0</coordinates>
			</Point>
		</Placemark>
		<Placemark>
			<name>577W</name>
			<visibility>0</visibility>
			<Snippet maxLines="0"></Snippet>
			<description><![CDATA[<style type='text/css'>*{font-family:Verdana,Arial,Helvetica,Sans-Serif;}</style><table border='0' cellspacing='0' cellpadding='0'><tr><td colspan='2' style='vertical-align: top; padding-left: 10px; padding-right: 10px; white-space: nowrap;'><b>577W</b></td></tr><tr><td colspan='2' style='vertical-align: top; padding-left: 10px; padding-right: 10px; max-width: 400px; white-space: nowrap;'>&nbsp;</td></tr><tr bgcolor='#ddffdd' ><td style='vertical-align: top; padding-left: 10px; white-space: nowrap;'><b>Latitude</b></td><td style='vertical-align: top; padding-left: 6px; padding-right: 10px; white-space: nowrap;'>51.40742</td></tr><tr><td style='vertical-align: top; padding-left: 10px; white-space: nowrap;'><b>Longitude</b></td><td style='vertical-align: top; padding-left: 6px; padding-right: 10px; white-space: nowrap;'>-0.6436358</td></tr></table>]]></description>
			<LookAt>
				<longitude>-0.6436358</longitude>
				<latitude>51.40742</latitude>
				<altitude>0</altitude>
				<heading>0</heading>
				<tilt>0</tilt>
				<range>1000</range>
				<altitudeMode>relativeToGround</altitudeMode>
			</LookAt>
			<styleUrl>#Sheet1Map0</styleUrl>
			<ExtendedData>
			</ExtendedData>
			<Point>
				<coordinates>-0.6436358,51.40742000000001,0</coordinates>
			</Point>
		</Placemark>
		<Placemark>
			<name>47</name>
			<visibility>0</visibility>
			<Snippet maxLines="0"></Snippet>
			<description><![CDATA[<style type='text/css'>*{font-family:Verdana,Arial,Helvetica,Sans-Serif;}</style><table border='0' cellspacing='0' cellpadding='0'><tr><td colspan='2' style='vertical-align: top; padding-left: 10px; padding-right: 10px; white-space: nowrap;'><b>47</b></td></tr><tr><td colspan='2' style='vertical-align: top; padding-left: 10px; padding-right: 10px; max-width: 400px; white-space: nowrap;'>&nbsp;</td></tr><tr bgcolor='#ddffdd' ><td style='vertical-align: top; padding-left: 10px; white-space: nowrap;'><b>Latitude</b></td><td style='vertical-align: top; padding-left: 6px; padding-right: 10px; white-space: nowrap;'>51.830043</td></tr><tr><td style='vertical-align: top; padding-left: 10px; white-space: nowrap;'><b>Longitude</b></td><td style='vertical-align: top; padding-left: 6px; padding-right: 10px; white-space: nowrap;'>-2.454779</td></tr></table>]]></description>
			<LookAt>
				<longitude>-2.454779</longitude>
				<latitude>51.830043</latitude>
				<altitude>0</altitude>
				<heading>0</heading>
				<tilt>0</tilt>
				<range>1000</range>
				<altitudeMode>relativeToGround</altitudeMode>
			</LookAt>
			<styleUrl>#Sheet1Map0</styleUrl>
			<ExtendedData>
			</ExtendedData>
			<Point>
				<coordinates>-2.454779,51.830043,0</coordinates>
			</Point>
		</Placemark>
		<Placemark>
			<name>53</name>
			<visibility>0</visibility>
			<Snippet maxLines="0"></Snippet>
			<description><![CDATA[<style type='text/css'>*{font-family:Verdana,Arial,Helvetica,Sans-Serif;}</style><table border='0' cellspacing='0' cellpadding='0'><tr><td colspan='2' style='vertical-align: top; padding-left: 10px; padding-right: 10px; white-space: nowrap;'><b>53</b></td></tr><tr><td colspan='2' style='vertical-align: top; padding-left: 10px; padding-right: 10px; max-width: 400px; white-space: nowrap;'>&nbsp;</td></tr><tr bgcolor='#ddffdd' ><td style='vertical-align: top; padding-left: 10px; white-space: nowrap;'><b>Latitude</b></td><td style='vertical-align: top; padding-left: 6px; padding-right: 10px; white-space: nowrap;'>51.800145</td></tr><tr><td style='vertical-align: top; padding-left: 10px; white-space: nowrap;'><b>Longitude</b></td><td style='vertical-align: top; padding-left: 6px; padding-right: 10px; white-space: nowrap;'>-2.4997813</td></tr></table>]]></description>
			<LookAt>
				<longitude>-2.4997813</longitude>
				<latitude>51.800145</latitude>
				<altitude>0</altitude>
				<heading>0</heading>
				<tilt>0</tilt>
				<range>1000</range>
				<altitudeMode>relativeToGround</altitudeMode>
			</LookAt>
			<styleUrl>#Sheet1Map0</styleUrl>
			<ExtendedData>
			</ExtendedData>
			<Point>
				<coordinates>-2.4997813,51.800145,0</coordinates>
			</Point>
		</Placemark>
		<Placemark>
			<name>FTT192</name>
			<visibility>0</visibility>
			<Snippet maxLines="0"></Snippet>
			<description><![CDATA[<style type='text/css'>*{font-family:Verdana,Arial,Helvetica,Sans-Serif;}</style><table border='0' cellspacing='0' cellpadding='0'><tr><td colspan='2' style='vertical-align: top; padding-left: 10px; padding-right: 10px; white-space: nowrap;'><b>FTT192</b></td></tr><tr><td colspan='2' style='vertical-align: top; padding-left: 10px; padding-right: 10px; max-width: 400px; white-space: nowrap;'>&nbsp;</td></tr><tr bgcolor='#ddffdd' ><td style='vertical-align: top; padding-left: 10px; white-space: nowrap;'><b>Latitude</b></td><td style='vertical-align: top; padding-left: 6px; padding-right: 10px; white-space: nowrap;'>52.3479158</td></tr><tr><td style='vertical-align: top; padding-left: 10px; white-space: nowrap;'><b>Longitude</b></td><td style='vertical-align: top; padding-left: 6px; padding-right: 10px; white-space: nowrap;'>-7.52434249</td></tr></table>]]></description>
			<LookAt>
				<longitude>-7.52434249</longitude>
				<latitude>52.3479158</latitude>
				<altitude>0</altitude>
				<heading>0</heading>
				<tilt>0</tilt>
				<range>1000</range>
				<altitudeMode>relativeToGround</altitudeMode>
			</LookAt>
			<styleUrl>#Sheet1Map0</styleUrl>
			<ExtendedData>
			</ExtendedData>
			<Point>
				<coordinates>-7.52434249,52.3479158,0</coordinates>
			</Point>
		</Placemark>
		<Placemark>
			<name>59</name>
			<visibility>0</visibility>
			<Snippet maxLines="0"></Snippet>
			<description><![CDATA[<style type='text/css'>*{font-family:Verdana,Arial,Helvetica,Sans-Serif;}</style><table border='0' cellspacing='0' cellpadding='0'><tr><td colspan='2' style='vertical-align: top; padding-left: 10px; padding-right: 10px; white-space: nowrap;'><b>59</b></td></tr><tr><td colspan='2' style='vertical-align: top; padding-left: 10px; padding-right: 10px; max-width: 400px; white-space: nowrap;'>&nbsp;</td></tr><tr bgcolor='#ddffdd' ><td style='vertical-align: top; padding-left: 10px; white-space: nowrap;'><b>Latitude</b></td><td style='vertical-align: top; padding-left: 6px; padding-right: 10px; white-space: nowrap;'>51.785967</td></tr><tr><td style='vertical-align: top; padding-left: 10px; white-space: nowrap;'><b>Longitude</b></td><td style='vertical-align: top; padding-left: 6px; padding-right: 10px; white-space: nowrap;'>-2.5038287</td></tr></table>]]></description>
			<LookAt>
				<longitude>-2.5038287</longitude>
				<latitude>51.785967</latitude>
				<altitude>0</altitude>
				<heading>0</heading>
				<tilt>0</tilt>
				<range>1000</range>
				<altitudeMode>relativeToGround</altitudeMode>
			</LookAt>
			<styleUrl>#Sheet1Map0</styleUrl>
			<ExtendedData>
			</ExtendedData>
			<Point>
				<coordinates>-2.5038287,51.785967,0</coordinates>
			</Point>
		</Placemark>
		<Placemark>
			<name>255</name>
			<visibility>0</visibility>
			<Snippet maxLines="0"></Snippet>
			<description><![CDATA[<style type='text/css'>*{font-family:Verdana,Arial,Helvetica,Sans-Serif;}</style><table border='0' cellspacing='0' cellpadding='0'><tr><td colspan='2' style='vertical-align: top; padding-left: 10px; padding-right: 10px; white-space: nowrap;'><b>255</b></td></tr><tr><td colspan='2' style='vertical-align: top; padding-left: 10px; padding-right: 10px; max-width: 400px; white-space: nowrap;'>&nbsp;</td></tr><tr bgcolor='#ddffdd' ><td style='vertical-align: top; padding-left: 10px; white-space: nowrap;'><b>Latitude</b></td><td style='vertical-align: top; padding-left: 6px; padding-right: 10px; white-space: nowrap;'>51.339113</td></tr><tr><td style='vertical-align: top; padding-left: 10px; white-space: nowrap;'><b>Longitude</b></td><td style='vertical-align: top; padding-left: 6px; padding-right: 10px; white-space: nowrap;'>0.68856453</td></tr></table>]]></description>
			<LookAt>
				<longitude>0.68856453</longitude>
				<latitude>51.339113</latitude>
				<altitude>0</altitude>
				<heading>0</heading>
				<tilt>0</tilt>
				<range>1000</range>
				<altitudeMode>relativeToGround</altitudeMode>
			</LookAt>
			<styleUrl>#Sheet1Map0</styleUrl>
			<ExtendedData>
			</ExtendedData>
			<Point>
				<coordinates>0.68856453,51.339113,0</coordinates>
			</Point>
		</Placemark>
		<Placemark>
			<name>FTT13</name>
			<visibility>0</visibility>
			<Snippet maxLines="0"></Snippet>
			<description><![CDATA[<style type='text/css'>*{font-family:Verdana,Arial,Helvetica,Sans-Serif;}</style><table border='0' cellspacing='0' cellpadding='0'><tr><td colspan='2' style='vertical-align: top; padding-left: 10px; padding-right: 10px; white-space: nowrap;'><b>FTT13</b></td></tr><tr><td colspan='2' style='vertical-align: top; padding-left: 10px; padding-right: 10px; max-width: 400px; white-space: nowrap;'>&nbsp;</td></tr><tr bgcolor='#ddffdd' ><td style='vertical-align: top; padding-left: 10px; white-space: nowrap;'><b>Latitude</b></td><td style='vertical-align: top; padding-left: 6px; padding-right: 10px; white-space: nowrap;'>52.015518</td></tr><tr><td style='vertical-align: top; padding-left: 10px; white-space: nowrap;'><b>Longitude</b></td><td style='vertical-align: top; padding-left: 6px; padding-right: 10px; white-space: nowrap;'>-2.86999</td></tr></table>]]></description>
			<LookAt>
				<longitude>-2.86999</longitude>
				<latitude>52.015518</latitude>
				<altitude>0</altitude>
				<heading>0</heading>
				<tilt>0</tilt>
				<range>1000</range>
				<altitudeMode>relativeToGround</altitudeMode>
			</LookAt>
			<styleUrl>#Sheet1Map0</styleUrl>
			<ExtendedData>
			</ExtendedData>
			<Point>
				<coordinates>-2.86999,52.015518,0</coordinates>
			</Point>
		</Placemark>
		<Placemark>
			<name>238</name>
			<visibility>0</visibility>
			<Snippet maxLines="0"></Snippet>
			<description><![CDATA[<style type='text/css'>*{font-family:Verdana,Arial,Helvetica,Sans-Serif;}</style><table border='0' cellspacing='0' cellpadding='0'><tr><td colspan='2' style='vertical-align: top; padding-left: 10px; padding-right: 10px; white-space: nowrap;'><b>238</b></td></tr><tr><td colspan='2' style='vertical-align: top; padding-left: 10px; padding-right: 10px; max-width: 400px; white-space: nowrap;'>&nbsp;</td></tr><tr bgcolor='#ddffdd' ><td style='vertical-align: top; padding-left: 10px; white-space: nowrap;'><b>Latitude</b></td><td style='vertical-align: top; padding-left: 6px; padding-right: 10px; white-space: nowrap;'>52.288086</td></tr><tr><td style='vertical-align: top; padding-left: 10px; white-space: nowrap;'><b>Longitude</b></td><td style='vertical-align: top; padding-left: 6px; padding-right: 10px; white-space: nowrap;'>-2.8112242</td></tr></table>]]></description>
			<LookAt>
				<longitude>-2.8112242</longitude>
				<latitude>52.288086</latitude>
				<altitude>0</altitude>
				<heading>0</heading>
				<tilt>0</tilt>
				<range>1000</range>
				<altitudeMode>relativeToGround</altitudeMode>
			</LookAt>
			<styleUrl>#Sheet1Map0</styleUrl>
			<ExtendedData>
			</ExtendedData>
			<Point>
				<coordinates>-2.8112242,52.28808600000001,0</coordinates>
			</Point>
		</Placemark>
		<Placemark>
			<name>20</name>
			<visibility>0</visibility>
			<Snippet maxLines="0"></Snippet>
			<description><![CDATA[<style type='text/css'>*{font-family:Verdana,Arial,Helvetica,Sans-Serif;}</style><table border='0' cellspacing='0' cellpadding='0'><tr><td colspan='2' style='vertical-align: top; padding-left: 10px; padding-right: 10px; white-space: nowrap;'><b>20</b></td></tr><tr><td colspan='2' style='vertical-align: top; padding-left: 10px; padding-right: 10px; max-width: 400px; white-space: nowrap;'>&nbsp;</td></tr><tr bgcolor='#ddffdd' ><td style='vertical-align: top; padding-left: 10px; white-space: nowrap;'><b>Latitude</b></td><td style='vertical-align: top; padding-left: 6px; padding-right: 10px; white-space: nowrap;'>51.819509</td></tr><tr><td style='vertical-align: top; padding-left: 10px; white-space: nowrap;'><b>Longitude</b></td><td style='vertical-align: top; padding-left: 6px; padding-right: 10px; white-space: nowrap;'>-2.4698626</td></tr></table>]]></description>
			<LookAt>
				<longitude>-2.4698626</longitude>
				<latitude>51.819509</latitude>
				<altitude>0</altitude>
				<heading>0</heading>
				<tilt>0</tilt>
				<range>1000</range>
				<altitudeMode>relativeToGround</altitudeMode>
			</LookAt>
			<styleUrl>#Sheet1Map0</styleUrl>
			<ExtendedData>
			</ExtendedData>
			<Point>
				<coordinates>-2.4698626,51.819509,0</coordinates>
			</Point>
		</Placemark>
		<Placemark>
			<name>FTT164</name>
			<visibility>0</visibility>
			<Snippet maxLines="0"></Snippet>
			<description><![CDATA[<style type='text/css'>*{font-family:Verdana,Arial,Helvetica,Sans-Serif;}</style><table border='0' cellspacing='0' cellpadding='0'><tr><td colspan='2' style='vertical-align: top; padding-left: 10px; padding-right: 10px; white-space: nowrap;'><b>FTT164</b></td></tr><tr><td colspan='2' style='vertical-align: top; padding-left: 10px; padding-right: 10px; max-width: 400px; white-space: nowrap;'>&nbsp;</td></tr><tr bgcolor='#ddffdd' ><td style='vertical-align: top; padding-left: 10px; white-space: nowrap;'><b>Latitude</b></td><td style='vertical-align: top; padding-left: 6px; padding-right: 10px; white-space: nowrap;'>52.13385305</td></tr><tr><td style='vertical-align: top; padding-left: 10px; white-space: nowrap;'><b>Longitude</b></td><td style='vertical-align: top; padding-left: 6px; padding-right: 10px; white-space: nowrap;'>-8.39816711</td></tr></table>]]></description>
			<LookAt>
				<longitude>-8.398167109999999</longitude>
				<latitude>52.13385305</latitude>
				<altitude>0</altitude>
				<heading>0</heading>
				<tilt>0</tilt>
				<range>1000</range>
				<altitudeMode>relativeToGround</altitudeMode>
			</LookAt>
			<styleUrl>#Sheet1Map0</styleUrl>
			<ExtendedData>
			</ExtendedData>
			<Point>
				<coordinates>-8.398167109999999,52.13385304999999,0</coordinates>
			</Point>
		</Placemark>
		<Placemark>
			<name>FTT140</name>
			<visibility>0</visibility>
			<Snippet maxLines="0"></Snippet>
			<description><![CDATA[<style type='text/css'>*{font-family:Verdana,Arial,Helvetica,Sans-Serif;}</style><table border='0' cellspacing='0' cellpadding='0'><tr><td colspan='2' style='vertical-align: top; padding-left: 10px; padding-right: 10px; white-space: nowrap;'><b>FTT140</b></td></tr><tr><td colspan='2' style='vertical-align: top; padding-left: 10px; padding-right: 10px; max-width: 400px; white-space: nowrap;'>&nbsp;</td></tr><tr bgcolor='#ddffdd' ><td style='vertical-align: top; padding-left: 10px; white-space: nowrap;'><b>Latitude</b></td><td style='vertical-align: top; padding-left: 6px; padding-right: 10px; white-space: nowrap;'>50.233123</td></tr><tr><td style='vertical-align: top; padding-left: 10px; white-space: nowrap;'><b>Longitude</b></td><td style='vertical-align: top; padding-left: 6px; padding-right: 10px; white-space: nowrap;'>-3.7179612</td></tr></table>]]></description>
			<LookAt>
				<longitude>-3.7179612</longitude>
				<latitude>50.233123</latitude>
				<altitude>0</altitude>
				<heading>0</heading>
				<tilt>0</tilt>
				<range>1000</range>
				<altitudeMode>relativeToGround</altitudeMode>
			</LookAt>
			<styleUrl>#Sheet1Map0</styleUrl>
			<ExtendedData>
			</ExtendedData>
			<Point>
				<coordinates>-3.7179612,50.23312299999999,0</coordinates>
			</Point>
		</Placemark>
		<Placemark>
			<name>FTT202</name>
			<visibility>0</visibility>
			<Snippet maxLines="0"></Snippet>
			<description><![CDATA[<style type='text/css'>*{font-family:Verdana,Arial,Helvetica,Sans-Serif;}</style><table border='0' cellspacing='0' cellpadding='0'><tr><td colspan='2' style='vertical-align: top; padding-left: 10px; padding-right: 10px; white-space: nowrap;'><b>FTT202</b></td></tr><tr><td colspan='2' style='vertical-align: top; padding-left: 10px; padding-right: 10px; max-width: 400px; white-space: nowrap;'>&nbsp;</td></tr><tr bgcolor='#ddffdd' ><td style='vertical-align: top; padding-left: 10px; white-space: nowrap;'><b>Latitude</b></td><td style='vertical-align: top; padding-left: 6px; padding-right: 10px; white-space: nowrap;'>52.354314</td></tr><tr><td style='vertical-align: top; padding-left: 10px; white-space: nowrap;'><b>Longitude</b></td><td style='vertical-align: top; padding-left: 6px; padding-right: 10px; white-space: nowrap;'>-7.5663071</td></tr></table>]]></description>
			<LookAt>
				<longitude>-7.5663071</longitude>
				<latitude>52.354314</latitude>
				<altitude>0</altitude>
				<heading>0</heading>
				<tilt>0</tilt>
				<range>1000</range>
				<altitudeMode>relativeToGround</altitudeMode>
			</LookAt>
			<styleUrl>#Sheet1Map0</styleUrl>
			<ExtendedData>
			</ExtendedData>
			<Point>
				<coordinates>-7.566307100000001,52.354314,0</coordinates>
			</Point>
		</Placemark>
		<Placemark>
			<name>FTT125</name>
			<visibility>0</visibility>
			<Snippet maxLines="0"></Snippet>
			<description><![CDATA[<style type='text/css'>*{font-family:Verdana,Arial,Helvetica,Sans-Serif;}</style><table border='0' cellspacing='0' cellpadding='0'><tr><td colspan='2' style='vertical-align: top; padding-left: 10px; padding-right: 10px; white-space: nowrap;'><b>FTT125</b></td></tr><tr><td colspan='2' style='vertical-align: top; padding-left: 10px; padding-right: 10px; max-width: 400px; white-space: nowrap;'>&nbsp;</td></tr><tr bgcolor='#ddffdd' ><td style='vertical-align: top; padding-left: 10px; white-space: nowrap;'><b>Latitude</b></td><td style='vertical-align: top; padding-left: 6px; padding-right: 10px; white-space: nowrap;'>50.258891</td></tr><tr><td style='vertical-align: top; padding-left: 10px; white-space: nowrap;'><b>Longitude</b></td><td style='vertical-align: top; padding-left: 6px; padding-right: 10px; white-space: nowrap;'>-4.9780711</td></tr></table>]]></description>
			<LookAt>
				<longitude>-4.9780711</longitude>
				<latitude>50.258891</latitude>
				<altitude>0</altitude>
				<heading>0</heading>
				<tilt>0</tilt>
				<range>1000</range>
				<altitudeMode>relativeToGround</altitudeMode>
			</LookAt>
			<styleUrl>#Sheet1Map0</styleUrl>
			<ExtendedData>
			</ExtendedData>
			<Point>
				<coordinates>-4.9780711,50.25889099999999,0</coordinates>
			</Point>
		</Placemark>
		<Placemark>
			<name>259W</name>
			<visibility>0</visibility>
			<Snippet maxLines="0"></Snippet>
			<description><![CDATA[<style type='text/css'>*{font-family:Verdana,Arial,Helvetica,Sans-Serif;}</style><table border='0' cellspacing='0' cellpadding='0'><tr><td colspan='2' style='vertical-align: top; padding-left: 10px; padding-right: 10px; white-space: nowrap;'><b>259W</b></td></tr><tr><td colspan='2' style='vertical-align: top; padding-left: 10px; padding-right: 10px; max-width: 400px; white-space: nowrap;'>&nbsp;</td></tr><tr bgcolor='#ddffdd' ><td style='vertical-align: top; padding-left: 10px; white-space: nowrap;'><b>Latitude</b></td><td style='vertical-align: top; padding-left: 6px; padding-right: 10px; white-space: nowrap;'>51.086236</td></tr><tr><td style='vertical-align: top; padding-left: 10px; white-space: nowrap;'><b>Longitude</b></td><td style='vertical-align: top; padding-left: 6px; padding-right: 10px; white-space: nowrap;'>-1.9962802</td></tr></table>]]></description>
			<LookAt>
				<longitude>-1.9962802</longitude>
				<latitude>51.086236</latitude>
				<altitude>0</altitude>
				<heading>0</heading>
				<tilt>0</tilt>
				<range>1000</range>
				<altitudeMode>relativeToGround</altitudeMode>
			</LookAt>
			<styleUrl>#Sheet1Map0</styleUrl>
			<ExtendedData>
			</ExtendedData>
			<Point>
				<coordinates>-1.9962802,51.08623599999999,0</coordinates>
			</Point>
		</Placemark>
		<Placemark>
			<name>227</name>
			<visibility>0</visibility>
			<Snippet maxLines="0"></Snippet>
			<description><![CDATA[<style type='text/css'>*{font-family:Verdana,Arial,Helvetica,Sans-Serif;}</style><table border='0' cellspacing='0' cellpadding='0'><tr><td colspan='2' style='vertical-align: top; padding-left: 10px; padding-right: 10px; white-space: nowrap;'><b>227</b></td></tr><tr><td colspan='2' style='vertical-align: top; padding-left: 10px; padding-right: 10px; max-width: 400px; white-space: nowrap;'>&nbsp;</td></tr><tr bgcolor='#ddffdd' ><td style='vertical-align: top; padding-left: 10px; white-space: nowrap;'><b>Latitude</b></td><td style='vertical-align: top; padding-left: 6px; padding-right: 10px; white-space: nowrap;'>51.644225</td></tr><tr><td style='vertical-align: top; padding-left: 10px; white-space: nowrap;'><b>Longitude</b></td><td style='vertical-align: top; padding-left: 6px; padding-right: 10px; white-space: nowrap;'>-2.8762024</td></tr></table>]]></description>
			<LookAt>
				<longitude>-2.8762024</longitude>
				<latitude>51.644225</latitude>
				<altitude>0</altitude>
				<heading>0</heading>
				<tilt>0</tilt>
				<range>1000</range>
				<altitudeMode>relativeToGround</altitudeMode>
			</LookAt>
			<styleUrl>#Sheet1Map0</styleUrl>
			<ExtendedData>
			</ExtendedData>
			<Point>
				<coordinates>-2.8762024,51.64422500000001,0</coordinates>
			</Point>
		</Placemark>
		<Placemark>
			<name>589S</name>
			<visibility>0</visibility>
			<Snippet maxLines="0"></Snippet>
			<description><![CDATA[<style type='text/css'>*{font-family:Verdana,Arial,Helvetica,Sans-Serif;}</style><table border='0' cellspacing='0' cellpadding='0'><tr><td colspan='2' style='vertical-align: top; padding-left: 10px; padding-right: 10px; white-space: nowrap;'><b>589S</b></td></tr><tr><td colspan='2' style='vertical-align: top; padding-left: 10px; padding-right: 10px; max-width: 400px; white-space: nowrap;'>&nbsp;</td></tr><tr bgcolor='#ddffdd' ><td style='vertical-align: top; padding-left: 10px; white-space: nowrap;'><b>Latitude</b></td><td style='vertical-align: top; padding-left: 6px; padding-right: 10px; white-space: nowrap;'>51.13128</td></tr><tr><td style='vertical-align: top; padding-left: 10px; white-space: nowrap;'><b>Longitude</b></td><td style='vertical-align: top; padding-left: 6px; padding-right: 10px; white-space: nowrap;'>-3.3529467</td></tr></table>]]></description>
			<LookAt>
				<longitude>-3.3529467</longitude>
				<latitude>51.13128</latitude>
				<altitude>0</altitude>
				<heading>0</heading>
				<tilt>0</tilt>
				<range>1000</range>
				<altitudeMode>relativeToGround</altitudeMode>
			</LookAt>
			<styleUrl>#Sheet1Map0</styleUrl>
			<ExtendedData>
			</ExtendedData>
			<Point>
				<coordinates>-3.3529467,51.13128,0</coordinates>
			</Point>
		</Placemark>
		<Placemark>
			<name>FTT62</name>
			<visibility>0</visibility>
			<Snippet maxLines="0"></Snippet>
			<description><![CDATA[<style type='text/css'>*{font-family:Verdana,Arial,Helvetica,Sans-Serif;}</style><table border='0' cellspacing='0' cellpadding='0'><tr><td colspan='2' style='vertical-align: top; padding-left: 10px; padding-right: 10px; white-space: nowrap;'><b>FTT62</b></td></tr><tr><td colspan='2' style='vertical-align: top; padding-left: 10px; padding-right: 10px; max-width: 400px; white-space: nowrap;'>&nbsp;</td></tr><tr bgcolor='#ddffdd' ><td style='vertical-align: top; padding-left: 10px; white-space: nowrap;'><b>Latitude</b></td><td style='vertical-align: top; padding-left: 6px; padding-right: 10px; white-space: nowrap;'>51.257246</td></tr><tr><td style='vertical-align: top; padding-left: 10px; white-space: nowrap;'><b>Longitude</b></td><td style='vertical-align: top; padding-left: 6px; padding-right: 10px; white-space: nowrap;'>1.0440839</td></tr></table>]]></description>
			<LookAt>
				<longitude>1.0440839</longitude>
				<latitude>51.257246</latitude>
				<altitude>0</altitude>
				<heading>0</heading>
				<tilt>0</tilt>
				<range>1000</range>
				<altitudeMode>relativeToGround</altitudeMode>
			</LookAt>
			<styleUrl>#Sheet1Map0</styleUrl>
			<ExtendedData>
			</ExtendedData>
			<Point>
				<coordinates>1.0440839,51.257246,0</coordinates>
			</Point>
		</Placemark>
		<Placemark>
			<name>22</name>
			<visibility>0</visibility>
			<Snippet maxLines="0"></Snippet>
			<description><![CDATA[<style type='text/css'>*{font-family:Verdana,Arial,Helvetica,Sans-Serif;}</style><table border='0' cellspacing='0' cellpadding='0'><tr><td colspan='2' style='vertical-align: top; padding-left: 10px; padding-right: 10px; white-space: nowrap;'><b>22</b></td></tr><tr><td colspan='2' style='vertical-align: top; padding-left: 10px; padding-right: 10px; max-width: 400px; white-space: nowrap;'>&nbsp;</td></tr><tr bgcolor='#ddffdd' ><td style='vertical-align: top; padding-left: 10px; white-space: nowrap;'><b>Latitude</b></td><td style='vertical-align: top; padding-left: 6px; padding-right: 10px; white-space: nowrap;'>51.841584</td></tr><tr><td style='vertical-align: top; padding-left: 10px; white-space: nowrap;'><b>Longitude</b></td><td style='vertical-align: top; padding-left: 6px; padding-right: 10px; white-space: nowrap;'>-2.4694974</td></tr></table>]]></description>
			<LookAt>
				<longitude>-2.4694974</longitude>
				<latitude>51.841584</latitude>
				<altitude>0</altitude>
				<heading>0</heading>
				<tilt>0</tilt>
				<range>1000</range>
				<altitudeMode>relativeToGround</altitudeMode>
			</LookAt>
			<styleUrl>#Sheet1Map0</styleUrl>
			<ExtendedData>
			</ExtendedData>
			<Point>
				<coordinates>-2.4694974,51.841584,0</coordinates>
			</Point>
		</Placemark>
		<Placemark>
			<name>201</name>
			<visibility>0</visibility>
			<Snippet maxLines="0"></Snippet>
			<description><![CDATA[<style type='text/css'>*{font-family:Verdana,Arial,Helvetica,Sans-Serif;}</style><table border='0' cellspacing='0' cellpadding='0'><tr><td colspan='2' style='vertical-align: top; padding-left: 10px; padding-right: 10px; white-space: nowrap;'><b>201</b></td></tr><tr><td colspan='2' style='vertical-align: top; padding-left: 10px; padding-right: 10px; max-width: 400px; white-space: nowrap;'>&nbsp;</td></tr><tr bgcolor='#ddffdd' ><td style='vertical-align: top; padding-left: 10px; white-space: nowrap;'><b>Latitude</b></td><td style='vertical-align: top; padding-left: 6px; padding-right: 10px; white-space: nowrap;'>51.717869</td></tr><tr><td style='vertical-align: top; padding-left: 10px; white-space: nowrap;'><b>Longitude</b></td><td style='vertical-align: top; padding-left: 6px; padding-right: 10px; white-space: nowrap;'>-2.5495807</td></tr></table>]]></description>
			<LookAt>
				<longitude>-2.5495807</longitude>
				<latitude>51.717869</latitude>
				<altitude>0</altitude>
				<heading>0</heading>
				<tilt>0</tilt>
				<range>1000</range>
				<altitudeMode>relativeToGround</altitudeMode>
			</LookAt>
			<styleUrl>#Sheet1Map0</styleUrl>
			<ExtendedData>
			</ExtendedData>
			<Point>
				<coordinates>-2.5495807,51.717869,0</coordinates>
			</Point>
		</Placemark>
		<Placemark>
			<name>804</name>
			<visibility>0</visibility>
			<Snippet maxLines="0"></Snippet>
			<description><![CDATA[<style type='text/css'>*{font-family:Verdana,Arial,Helvetica,Sans-Serif;}</style><table border='0' cellspacing='0' cellpadding='0'><tr><td colspan='2' style='vertical-align: top; padding-left: 10px; padding-right: 10px; white-space: nowrap;'><b>804</b></td></tr><tr><td colspan='2' style='vertical-align: top; padding-left: 10px; padding-right: 10px; max-width: 400px; white-space: nowrap;'>&nbsp;</td></tr><tr bgcolor='#ddffdd' ><td style='vertical-align: top; padding-left: 10px; white-space: nowrap;'><b>Latitude</b></td><td style='vertical-align: top; padding-left: 6px; padding-right: 10px; white-space: nowrap;'>50.86636</td></tr><tr><td style='vertical-align: top; padding-left: 10px; white-space: nowrap;'><b>Longitude</b></td><td style='vertical-align: top; padding-left: 6px; padding-right: 10px; white-space: nowrap;'>-0.7175</td></tr></table>]]></description>
			<LookAt>
				<longitude>-0.7175</longitude>
				<latitude>50.86636</latitude>
				<altitude>0</altitude>
				<heading>0</heading>
				<tilt>0</tilt>
				<range>1000</range>
				<altitudeMode>relativeToGround</altitudeMode>
			</LookAt>
			<styleUrl>#Sheet1Map0</styleUrl>
			<ExtendedData>
			</ExtendedData>
			<Point>
				<coordinates>-0.7175,50.86636,0</coordinates>
			</Point>
		</Placemark>
		<Placemark>
			<name>FTT26</name>
			<visibility>0</visibility>
			<Snippet maxLines="0"></Snippet>
			<description><![CDATA[<style type='text/css'>*{font-family:Verdana,Arial,Helvetica,Sans-Serif;}</style><table border='0' cellspacing='0' cellpadding='0'><tr><td colspan='2' style='vertical-align: top; padding-left: 10px; padding-right: 10px; white-space: nowrap;'><b>FTT26</b></td></tr><tr><td colspan='2' style='vertical-align: top; padding-left: 10px; padding-right: 10px; max-width: 400px; white-space: nowrap;'>&nbsp;</td></tr><tr bgcolor='#ddffdd' ><td style='vertical-align: top; padding-left: 10px; white-space: nowrap;'><b>Latitude</b></td><td style='vertical-align: top; padding-left: 6px; padding-right: 10px; white-space: nowrap;'>51.761809</td></tr><tr><td style='vertical-align: top; padding-left: 10px; white-space: nowrap;'><b>Longitude</b></td><td style='vertical-align: top; padding-left: 6px; padding-right: 10px; white-space: nowrap;'>-2.5921338</td></tr></table>]]></description>
			<LookAt>
				<longitude>-2.5921338</longitude>
				<latitude>51.761809</latitude>
				<altitude>0</altitude>
				<heading>0</heading>
				<tilt>0</tilt>
				<range>1000</range>
				<altitudeMode>relativeToGround</altitudeMode>
			</LookAt>
			<styleUrl>#Sheet1Map0</styleUrl>
			<ExtendedData>
			</ExtendedData>
			<Point>
				<coordinates>-2.5921338,51.761809,0</coordinates>
			</Point>
		</Placemark>
		<Placemark>
			<name>679</name>
			<visibility>0</visibility>
			<Snippet maxLines="0"></Snippet>
			<description><![CDATA[<style type='text/css'>*{font-family:Verdana,Arial,Helvetica,Sans-Serif;}</style><table border='0' cellspacing='0' cellpadding='0'><tr><td colspan='2' style='vertical-align: top; padding-left: 10px; padding-right: 10px; white-space: nowrap;'><b>679</b></td></tr><tr><td colspan='2' style='vertical-align: top; padding-left: 10px; padding-right: 10px; max-width: 400px; white-space: nowrap;'>&nbsp;</td></tr><tr bgcolor='#ddffdd' ><td style='vertical-align: top; padding-left: 10px; white-space: nowrap;'><b>Latitude</b></td><td style='vertical-align: top; padding-left: 6px; padding-right: 10px; white-space: nowrap;'>51.774806</td></tr><tr><td style='vertical-align: top; padding-left: 10px; white-space: nowrap;'><b>Longitude</b></td><td style='vertical-align: top; padding-left: 6px; padding-right: 10px; white-space: nowrap;'>-2.9256321</td></tr></table>]]></description>
			<LookAt>
				<longitude>-2.9256321</longitude>
				<latitude>51.774806</latitude>
				<altitude>0</altitude>
				<heading>0</heading>
				<tilt>0</tilt>
				<range>1000</range>
				<altitudeMode>relativeToGround</altitudeMode>
			</LookAt>
			<styleUrl>#Sheet1Map0</styleUrl>
			<ExtendedData>
			</ExtendedData>
			<Point>
				<coordinates>-2.9256321,51.774806,0</coordinates>
			</Point>
		</Placemark>
		<Placemark>
			<name>652</name>
			<visibility>0</visibility>
			<Snippet maxLines="0"></Snippet>
			<description><![CDATA[<style type='text/css'>*{font-family:Verdana,Arial,Helvetica,Sans-Serif;}</style><table border='0' cellspacing='0' cellpadding='0'><tr><td colspan='2' style='vertical-align: top; padding-left: 10px; padding-right: 10px; white-space: nowrap;'><b>652</b></td></tr><tr><td colspan='2' style='vertical-align: top; padding-left: 10px; padding-right: 10px; max-width: 400px; white-space: nowrap;'>&nbsp;</td></tr><tr bgcolor='#ddffdd' ><td style='vertical-align: top; padding-left: 10px; white-space: nowrap;'><b>Latitude</b></td><td style='vertical-align: top; padding-left: 6px; padding-right: 10px; white-space: nowrap;'>51.593023</td></tr><tr><td style='vertical-align: top; padding-left: 10px; white-space: nowrap;'><b>Longitude</b></td><td style='vertical-align: top; padding-left: 6px; padding-right: 10px; white-space: nowrap;'>0.63747802</td></tr></table>]]></description>
			<LookAt>
				<longitude>0.63747802</longitude>
				<latitude>51.593023</latitude>
				<altitude>0</altitude>
				<heading>0</heading>
				<tilt>0</tilt>
				<range>1000</range>
				<altitudeMode>relativeToGround</altitudeMode>
			</LookAt>
			<styleUrl>#Sheet1Map0</styleUrl>
			<ExtendedData>
			</ExtendedData>
			<Point>
				<coordinates>0.63747802,51.593023,0</coordinates>
			</Point>
		</Placemark>
		<Placemark>
			<name>FTT75</name>
			<visibility>0</visibility>
			<Snippet maxLines="0"></Snippet>
			<description><![CDATA[<style type='text/css'>*{font-family:Verdana,Arial,Helvetica,Sans-Serif;}</style><table border='0' cellspacing='0' cellpadding='0'><tr><td colspan='2' style='vertical-align: top; padding-left: 10px; padding-right: 10px; white-space: nowrap;'><b>FTT75</b></td></tr><tr><td colspan='2' style='vertical-align: top; padding-left: 10px; padding-right: 10px; max-width: 400px; white-space: nowrap;'>&nbsp;</td></tr><tr bgcolor='#ddffdd' ><td style='vertical-align: top; padding-left: 10px; white-space: nowrap;'><b>Latitude</b></td><td style='vertical-align: top; padding-left: 6px; padding-right: 10px; white-space: nowrap;'>51.351556</td></tr><tr><td style='vertical-align: top; padding-left: 10px; white-space: nowrap;'><b>Longitude</b></td><td style='vertical-align: top; padding-left: 6px; padding-right: 10px; white-space: nowrap;'>0.39106702</td></tr></table>]]></description>
			<LookAt>
				<longitude>0.39106702</longitude>
				<latitude>51.351556</latitude>
				<altitude>0</altitude>
				<heading>0</heading>
				<tilt>0</tilt>
				<range>1000</range>
				<altitudeMode>relativeToGround</altitudeMode>
			</LookAt>
			<styleUrl>#Sheet1Map0</styleUrl>
			<ExtendedData>
			</ExtendedData>
			<Point>
				<coordinates>0.39106702,51.351556,0</coordinates>
			</Point>
		</Placemark>
		<Placemark>
			<name>FTT48</name>
			<visibility>0</visibility>
			<Snippet maxLines="0"></Snippet>
			<description><![CDATA[<style type='text/css'>*{font-family:Verdana,Arial,Helvetica,Sans-Serif;}</style><table border='0' cellspacing='0' cellpadding='0'><tr><td colspan='2' style='vertical-align: top; padding-left: 10px; padding-right: 10px; white-space: nowrap;'><b>FTT48</b></td></tr><tr><td colspan='2' style='vertical-align: top; padding-left: 10px; padding-right: 10px; max-width: 400px; white-space: nowrap;'>&nbsp;</td></tr><tr bgcolor='#ddffdd' ><td style='vertical-align: top; padding-left: 10px; white-space: nowrap;'><b>Latitude</b></td><td style='vertical-align: top; padding-left: 6px; padding-right: 10px; white-space: nowrap;'>51.233948</td></tr><tr><td style='vertical-align: top; padding-left: 10px; white-space: nowrap;'><b>Longitude</b></td><td style='vertical-align: top; padding-left: 6px; padding-right: 10px; white-space: nowrap;'>0.45619071</td></tr></table>]]></description>
			<LookAt>
				<longitude>0.45619071</longitude>
				<latitude>51.233948</latitude>
				<altitude>0</altitude>
				<heading>0</heading>
				<tilt>0</tilt>
				<range>1000</range>
				<altitudeMode>relativeToGround</altitudeMode>
			</LookAt>
			<styleUrl>#Sheet1Map0</styleUrl>
			<ExtendedData>
			</ExtendedData>
			<Point>
				<coordinates>0.45619071,51.233948,0</coordinates>
			</Point>
		</Placemark>
		<Placemark>
			<name>830</name>
			<visibility>0</visibility>
			<Snippet maxLines="0"></Snippet>
			<description><![CDATA[<style type='text/css'>*{font-family:Verdana,Arial,Helvetica,Sans-Serif;}</style><table border='0' cellspacing='0' cellpadding='0'><tr><td colspan='2' style='vertical-align: top; padding-left: 10px; padding-right: 10px; white-space: nowrap;'><b>830</b></td></tr><tr><td colspan='2' style='vertical-align: top; padding-left: 10px; padding-right: 10px; max-width: 400px; white-space: nowrap;'>&nbsp;</td></tr><tr bgcolor='#ddffdd' ><td style='vertical-align: top; padding-left: 10px; white-space: nowrap;'><b>Latitude</b></td><td style='vertical-align: top; padding-left: 6px; padding-right: 10px; white-space: nowrap;'>51.48651</td></tr><tr><td style='vertical-align: top; padding-left: 10px; white-space: nowrap;'><b>Longitude</b></td><td style='vertical-align: top; padding-left: 6px; padding-right: 10px; white-space: nowrap;'>0.12548</td></tr></table>]]></description>
			<LookAt>
				<longitude>0.12548</longitude>
				<latitude>51.48651</latitude>
				<altitude>0</altitude>
				<heading>0</heading>
				<tilt>0</tilt>
				<range>1000</range>
				<altitudeMode>relativeToGround</altitudeMode>
			</LookAt>
			<styleUrl>#Sheet1Map0</styleUrl>
			<ExtendedData>
			</ExtendedData>
			<Point>
				<coordinates>0.12548,51.48651000000001,0</coordinates>
			</Point>
		</Placemark>
		<Placemark>
			<name>512c</name>
			<visibility>0</visibility>
			<Snippet maxLines="0"></Snippet>
			<description><![CDATA[<style type='text/css'>*{font-family:Verdana,Arial,Helvetica,Sans-Serif;}</style><table border='0' cellspacing='0' cellpadding='0'><tr><td colspan='2' style='vertical-align: top; padding-left: 10px; padding-right: 10px; white-space: nowrap;'><b>512c</b></td></tr><tr><td colspan='2' style='vertical-align: top; padding-left: 10px; padding-right: 10px; max-width: 400px; white-space: nowrap;'>&nbsp;</td></tr><tr bgcolor='#ddffdd' ><td style='vertical-align: top; padding-left: 10px; white-space: nowrap;'><b>Latitude</b></td><td style='vertical-align: top; padding-left: 6px; padding-right: 10px; white-space: nowrap;'>51.487485</td></tr><tr><td style='vertical-align: top; padding-left: 10px; white-space: nowrap;'><b>Longitude</b></td><td style='vertical-align: top; padding-left: 6px; padding-right: 10px; white-space: nowrap;'>0.12912168</td></tr></table>]]></description>
			<LookAt>
				<longitude>0.12912168</longitude>
				<latitude>51.487485</latitude>
				<altitude>0</altitude>
				<heading>0</heading>
				<tilt>0</tilt>
				<range>1000</range>
				<altitudeMode>relativeToGround</altitudeMode>
			</LookAt>
			<styleUrl>#Sheet1Map0</styleUrl>
			<ExtendedData>
			</ExtendedData>
			<Point>
				<coordinates>0.12912168,51.487485,0</coordinates>
			</Point>
		</Placemark>
		<Placemark>
			<name>612SW</name>
			<visibility>0</visibility>
			<Snippet maxLines="0"></Snippet>
			<description><![CDATA[<style type='text/css'>*{font-family:Verdana,Arial,Helvetica,Sans-Serif;}</style><table border='0' cellspacing='0' cellpadding='0'><tr><td colspan='2' style='vertical-align: top; padding-left: 10px; padding-right: 10px; white-space: nowrap;'><b>612SW</b></td></tr><tr><td colspan='2' style='vertical-align: top; padding-left: 10px; padding-right: 10px; max-width: 400px; white-space: nowrap;'>&nbsp;</td></tr><tr bgcolor='#ddffdd' ><td style='vertical-align: top; padding-left: 10px; white-space: nowrap;'><b>Latitude</b></td><td style='vertical-align: top; padding-left: 6px; padding-right: 10px; white-space: nowrap;'>51.214984</td></tr><tr><td style='vertical-align: top; padding-left: 10px; white-space: nowrap;'><b>Longitude</b></td><td style='vertical-align: top; padding-left: 6px; padding-right: 10px; white-space: nowrap;'>1.2316286</td></tr></table>]]></description>
			<LookAt>
				<longitude>1.2316286</longitude>
				<latitude>51.214984</latitude>
				<altitude>0</altitude>
				<heading>0</heading>
				<tilt>0</tilt>
				<range>1000</range>
				<altitudeMode>relativeToGround</altitudeMode>
			</LookAt>
			<styleUrl>#Sheet1Map0</styleUrl>
			<ExtendedData>
			</ExtendedData>
			<Point>
				<coordinates>1.2316286,51.214984,0</coordinates>
			</Point>
		</Placemark>
		<Placemark>
			<name>FTT24</name>
			<visibility>0</visibility>
			<Snippet maxLines="0"></Snippet>
			<description><![CDATA[<style type='text/css'>*{font-family:Verdana,Arial,Helvetica,Sans-Serif;}</style><table border='0' cellspacing='0' cellpadding='0'><tr><td colspan='2' style='vertical-align: top; padding-left: 10px; padding-right: 10px; white-space: nowrap;'><b>FTT24</b></td></tr><tr><td colspan='2' style='vertical-align: top; padding-left: 10px; padding-right: 10px; max-width: 400px; white-space: nowrap;'>&nbsp;</td></tr><tr bgcolor='#ddffdd' ><td style='vertical-align: top; padding-left: 10px; white-space: nowrap;'><b>Latitude</b></td><td style='vertical-align: top; padding-left: 6px; padding-right: 10px; white-space: nowrap;'>51.716778</td></tr><tr><td style='vertical-align: top; padding-left: 10px; white-space: nowrap;'><b>Longitude</b></td><td style='vertical-align: top; padding-left: 6px; padding-right: 10px; white-space: nowrap;'>-2.6016778</td></tr></table>]]></description>
			<LookAt>
				<longitude>-2.6016778</longitude>
				<latitude>51.716778</latitude>
				<altitude>0</altitude>
				<heading>0</heading>
				<tilt>0</tilt>
				<range>1000</range>
				<altitudeMode>relativeToGround</altitudeMode>
			</LookAt>
			<styleUrl>#Sheet1Map0</styleUrl>
			<ExtendedData>
			</ExtendedData>
			<Point>
				<coordinates>-2.6016778,51.716778,0</coordinates>
			</Point>
		</Placemark>
		<Placemark>
			<name>664</name>
			<visibility>0</visibility>
			<Snippet maxLines="0"></Snippet>
			<description><![CDATA[<style type='text/css'>*{font-family:Verdana,Arial,Helvetica,Sans-Serif;}</style><table border='0' cellspacing='0' cellpadding='0'><tr><td colspan='2' style='vertical-align: top; padding-left: 10px; padding-right: 10px; white-space: nowrap;'><b>664</b></td></tr><tr><td colspan='2' style='vertical-align: top; padding-left: 10px; padding-right: 10px; max-width: 400px; white-space: nowrap;'>&nbsp;</td></tr><tr bgcolor='#ddffdd' ><td style='vertical-align: top; padding-left: 10px; white-space: nowrap;'><b>Latitude</b></td><td style='vertical-align: top; padding-left: 6px; padding-right: 10px; white-space: nowrap;'>51.572304</td></tr><tr><td style='vertical-align: top; padding-left: 10px; white-space: nowrap;'><b>Longitude</b></td><td style='vertical-align: top; padding-left: 6px; padding-right: 10px; white-space: nowrap;'>-3.1276089</td></tr></table>]]></description>
			<LookAt>
				<longitude>-3.1276089</longitude>
				<latitude>51.572304</latitude>
				<altitude>0</altitude>
				<heading>0</heading>
				<tilt>0</tilt>
				<range>1000</range>
				<altitudeMode>relativeToGround</altitudeMode>
			</LookAt>
			<styleUrl>#Sheet1Map0</styleUrl>
			<ExtendedData>
			</ExtendedData>
			<Point>
				<coordinates>-3.1276089,51.572304,0</coordinates>
			</Point>
		</Placemark>
		<Placemark>
			<name>693E</name>
			<visibility>0</visibility>
			<Snippet maxLines="0"></Snippet>
			<description><![CDATA[<style type='text/css'>*{font-family:Verdana,Arial,Helvetica,Sans-Serif;}</style><table border='0' cellspacing='0' cellpadding='0'><tr><td colspan='2' style='vertical-align: top; padding-left: 10px; padding-right: 10px; white-space: nowrap;'><b>693E</b></td></tr><tr><td colspan='2' style='vertical-align: top; padding-left: 10px; padding-right: 10px; max-width: 400px; white-space: nowrap;'>&nbsp;</td></tr><tr bgcolor='#ddffdd' ><td style='vertical-align: top; padding-left: 10px; white-space: nowrap;'><b>Latitude</b></td><td style='vertical-align: top; padding-left: 6px; padding-right: 10px; white-space: nowrap;'>50.898319</td></tr><tr><td style='vertical-align: top; padding-left: 10px; white-space: nowrap;'><b>Longitude</b></td><td style='vertical-align: top; padding-left: 6px; padding-right: 10px; white-space: nowrap;'>-1.2843805</td></tr></table>]]></description>
			<LookAt>
				<longitude>-1.2843805</longitude>
				<latitude>50.898319</latitude>
				<altitude>0</altitude>
				<heading>0</heading>
				<tilt>0</tilt>
				<range>1000</range>
				<altitudeMode>relativeToGround</altitudeMode>
			</LookAt>
			<styleUrl>#Sheet1Map0</styleUrl>
			<ExtendedData>
			</ExtendedData>
			<Point>
				<coordinates>-1.2843805,50.89831900000001,0</coordinates>
			</Point>
		</Placemark>
		<Placemark>
			<name>645E</name>
			<visibility>0</visibility>
			<Snippet maxLines="0"></Snippet>
			<description><![CDATA[<style type='text/css'>*{font-family:Verdana,Arial,Helvetica,Sans-Serif;}</style><table border='0' cellspacing='0' cellpadding='0'><tr><td colspan='2' style='vertical-align: top; padding-left: 10px; padding-right: 10px; white-space: nowrap;'><b>645E</b></td></tr><tr><td colspan='2' style='vertical-align: top; padding-left: 10px; padding-right: 10px; max-width: 400px; white-space: nowrap;'>&nbsp;</td></tr><tr bgcolor='#ddffdd' ><td style='vertical-align: top; padding-left: 10px; white-space: nowrap;'><b>Latitude</b></td><td style='vertical-align: top; padding-left: 6px; padding-right: 10px; white-space: nowrap;'>51.934677</td></tr><tr><td style='vertical-align: top; padding-left: 10px; white-space: nowrap;'><b>Longitude</b></td><td style='vertical-align: top; padding-left: 6px; padding-right: 10px; white-space: nowrap;'>1.1825209</td></tr></table>]]></description>
			<LookAt>
				<longitude>1.1825209</longitude>
				<latitude>51.934677</latitude>
				<altitude>0</altitude>
				<heading>0</heading>
				<tilt>0</tilt>
				<range>1000</range>
				<altitudeMode>relativeToGround</altitudeMode>
			</LookAt>
			<styleUrl>#Sheet1Map0</styleUrl>
			<ExtendedData>
			</ExtendedData>
			<Point>
				<coordinates>1.1825209,51.934677,0</coordinates>
			</Point>
		</Placemark>
		<Placemark>
			<name>643</name>
			<visibility>0</visibility>
			<Snippet maxLines="0"></Snippet>
			<description><![CDATA[<style type='text/css'>*{font-family:Verdana,Arial,Helvetica,Sans-Serif;}</style><table border='0' cellspacing='0' cellpadding='0'><tr><td colspan='2' style='vertical-align: top; padding-left: 10px; padding-right: 10px; white-space: nowrap;'><b>643</b></td></tr><tr><td colspan='2' style='vertical-align: top; padding-left: 10px; padding-right: 10px; max-width: 400px; white-space: nowrap;'>&nbsp;</td></tr><tr bgcolor='#ddffdd' ><td style='vertical-align: top; padding-left: 10px; white-space: nowrap;'><b>Latitude</b></td><td style='vertical-align: top; padding-left: 6px; padding-right: 10px; white-space: nowrap;'>51.939772</td></tr><tr><td style='vertical-align: top; padding-left: 10px; white-space: nowrap;'><b>Longitude</b></td><td style='vertical-align: top; padding-left: 6px; padding-right: 10px; white-space: nowrap;'>1.2029198</td></tr></table>]]></description>
			<LookAt>
				<longitude>1.2029198</longitude>
				<latitude>51.939772</latitude>
				<altitude>0</altitude>
				<heading>0</heading>
				<tilt>0</tilt>
				<range>1000</range>
				<altitudeMode>relativeToGround</altitudeMode>
			</LookAt>
			<styleUrl>#Sheet1Map0</styleUrl>
			<ExtendedData>
			</ExtendedData>
			<Point>
				<coordinates>1.2029198,51.939772,0</coordinates>
			</Point>
		</Placemark>
		<Placemark>
			<name>657SW</name>
			<visibility>0</visibility>
			<Snippet maxLines="0"></Snippet>
			<description><![CDATA[<style type='text/css'>*{font-family:Verdana,Arial,Helvetica,Sans-Serif;}</style><table border='0' cellspacing='0' cellpadding='0'><tr><td colspan='2' style='vertical-align: top; padding-left: 10px; padding-right: 10px; white-space: nowrap;'><b>657SW</b></td></tr><tr><td colspan='2' style='vertical-align: top; padding-left: 10px; padding-right: 10px; max-width: 400px; white-space: nowrap;'>&nbsp;</td></tr><tr bgcolor='#ddffdd' ><td style='vertical-align: top; padding-left: 10px; white-space: nowrap;'><b>Latitude</b></td><td style='vertical-align: top; padding-left: 6px; padding-right: 10px; white-space: nowrap;'>51.615133</td></tr><tr><td style='vertical-align: top; padding-left: 10px; white-space: nowrap;'><b>Longitude</b></td><td style='vertical-align: top; padding-left: 6px; padding-right: 10px; white-space: nowrap;'>-2.7105885</td></tr></table>]]></description>
			<LookAt>
				<longitude>-2.7105885</longitude>
				<latitude>51.615133</latitude>
				<altitude>0</altitude>
				<heading>0</heading>
				<tilt>0</tilt>
				<range>1000</range>
				<altitudeMode>relativeToGround</altitudeMode>
			</LookAt>
			<styleUrl>#Sheet1Map0</styleUrl>
			<ExtendedData>
			</ExtendedData>
			<Point>
				<coordinates>-2.7105885,51.61513300000001,0</coordinates>
			</Point>
		</Placemark>
		<Placemark>
			<name>79</name>
			<visibility>0</visibility>
			<Snippet maxLines="0"></Snippet>
			<description><![CDATA[<style type='text/css'>*{font-family:Verdana,Arial,Helvetica,Sans-Serif;}</style><table border='0' cellspacing='0' cellpadding='0'><tr><td colspan='2' style='vertical-align: top; padding-left: 10px; padding-right: 10px; white-space: nowrap;'><b>79</b></td></tr><tr><td colspan='2' style='vertical-align: top; padding-left: 10px; padding-right: 10px; max-width: 400px; white-space: nowrap;'>&nbsp;</td></tr><tr bgcolor='#ddffdd' ><td style='vertical-align: top; padding-left: 10px; white-space: nowrap;'><b>Latitude</b></td><td style='vertical-align: top; padding-left: 6px; padding-right: 10px; white-space: nowrap;'>51.753516</td></tr><tr><td style='vertical-align: top; padding-left: 10px; white-space: nowrap;'><b>Longitude</b></td><td style='vertical-align: top; padding-left: 6px; padding-right: 10px; white-space: nowrap;'>-2.5838837</td></tr></table>]]></description>
			<LookAt>
				<longitude>-2.5838837</longitude>
				<latitude>51.753516</latitude>
				<altitude>0</altitude>
				<heading>0</heading>
				<tilt>0</tilt>
				<range>1000</range>
				<altitudeMode>relativeToGround</altitudeMode>
			</LookAt>
			<styleUrl>#Sheet1Map0</styleUrl>
			<ExtendedData>
			</ExtendedData>
			<Point>
				<coordinates>-2.5838837,51.75351599999999,0</coordinates>
			</Point>
		</Placemark>
		<Placemark>
			<name>FTT159</name>
			<visibility>0</visibility>
			<Snippet maxLines="0"></Snippet>
			<description><![CDATA[<style type='text/css'>*{font-family:Verdana,Arial,Helvetica,Sans-Serif;}</style><table border='0' cellspacing='0' cellpadding='0'><tr><td colspan='2' style='vertical-align: top; padding-left: 10px; padding-right: 10px; white-space: nowrap;'><b>FTT159</b></td></tr><tr><td colspan='2' style='vertical-align: top; padding-left: 10px; padding-right: 10px; max-width: 400px; white-space: nowrap;'>&nbsp;</td></tr><tr bgcolor='#ddffdd' ><td style='vertical-align: top; padding-left: 10px; white-space: nowrap;'><b>Latitude</b></td><td style='vertical-align: top; padding-left: 6px; padding-right: 10px; white-space: nowrap;'>52.07130638</td></tr><tr><td style='vertical-align: top; padding-left: 10px; white-space: nowrap;'><b>Longitude</b></td><td style='vertical-align: top; padding-left: 6px; padding-right: 10px; white-space: nowrap;'>-9.47919689</td></tr></table>]]></description>
			<LookAt>
				<longitude>-9.479196890000001</longitude>
				<latitude>52.07130638</latitude>
				<altitude>0</altitude>
				<heading>0</heading>
				<tilt>0</tilt>
				<range>1000</range>
				<altitudeMode>relativeToGround</altitudeMode>
			</LookAt>
			<styleUrl>#Sheet1Map0</styleUrl>
			<ExtendedData>
			</ExtendedData>
			<Point>
				<coordinates>-9.479196890000001,52.07130638,0</coordinates>
			</Point>
		</Placemark>
		<Placemark>
			<name>239</name>
			<visibility>0</visibility>
			<Snippet maxLines="0"></Snippet>
			<description><![CDATA[<style type='text/css'>*{font-family:Verdana,Arial,Helvetica,Sans-Serif;}</style><table border='0' cellspacing='0' cellpadding='0'><tr><td colspan='2' style='vertical-align: top; padding-left: 10px; padding-right: 10px; white-space: nowrap;'><b>239</b></td></tr><tr><td colspan='2' style='vertical-align: top; padding-left: 10px; padding-right: 10px; max-width: 400px; white-space: nowrap;'>&nbsp;</td></tr><tr bgcolor='#ddffdd' ><td style='vertical-align: top; padding-left: 10px; white-space: nowrap;'><b>Latitude</b></td><td style='vertical-align: top; padding-left: 6px; padding-right: 10px; white-space: nowrap;'>52.340252</td></tr><tr><td style='vertical-align: top; padding-left: 10px; white-space: nowrap;'><b>Longitude</b></td><td style='vertical-align: top; padding-left: 6px; padding-right: 10px; white-space: nowrap;'>-2.9392616</td></tr></table>]]></description>
			<LookAt>
				<longitude>-2.9392616</longitude>
				<latitude>52.340252</latitude>
				<altitude>0</altitude>
				<heading>0</heading>
				<tilt>0</tilt>
				<range>1000</range>
				<altitudeMode>relativeToGround</altitudeMode>
			</LookAt>
			<styleUrl>#Sheet1Map0</styleUrl>
			<ExtendedData>
			</ExtendedData>
			<Point>
				<coordinates>-2.9392616,52.340252,0</coordinates>
			</Point>
		</Placemark>
		<Placemark>
			<name>78</name>
			<visibility>0</visibility>
			<Snippet maxLines="0"></Snippet>
			<description><![CDATA[<style type='text/css'>*{font-family:Verdana,Arial,Helvetica,Sans-Serif;}</style><table border='0' cellspacing='0' cellpadding='0'><tr><td colspan='2' style='vertical-align: top; padding-left: 10px; padding-right: 10px; white-space: nowrap;'><b>78</b></td></tr><tr><td colspan='2' style='vertical-align: top; padding-left: 10px; padding-right: 10px; max-width: 400px; white-space: nowrap;'>&nbsp;</td></tr><tr bgcolor='#ddffdd' ><td style='vertical-align: top; padding-left: 10px; white-space: nowrap;'><b>Latitude</b></td><td style='vertical-align: top; padding-left: 6px; padding-right: 10px; white-space: nowrap;'>51.752981</td></tr><tr><td style='vertical-align: top; padding-left: 10px; white-space: nowrap;'><b>Longitude</b></td><td style='vertical-align: top; padding-left: 6px; padding-right: 10px; white-space: nowrap;'>-2.5830076</td></tr></table>]]></description>
			<LookAt>
				<longitude>-2.5830076</longitude>
				<latitude>51.752981</latitude>
				<altitude>0</altitude>
				<heading>0</heading>
				<tilt>0</tilt>
				<range>1000</range>
				<altitudeMode>relativeToGround</altitudeMode>
			</LookAt>
			<styleUrl>#Sheet1Map0</styleUrl>
			<ExtendedData>
			</ExtendedData>
			<Point>
				<coordinates>-2.5830076,51.75298100000001,0</coordinates>
			</Point>
		</Placemark>
		<Placemark>
			<name>25</name>
			<visibility>0</visibility>
			<Snippet maxLines="0"></Snippet>
			<description><![CDATA[<style type='text/css'>*{font-family:Verdana,Arial,Helvetica,Sans-Serif;}</style><table border='0' cellspacing='0' cellpadding='0'><tr><td colspan='2' style='vertical-align: top; padding-left: 10px; padding-right: 10px; white-space: nowrap;'><b>25</b></td></tr><tr><td colspan='2' style='vertical-align: top; padding-left: 10px; padding-right: 10px; max-width: 400px; white-space: nowrap;'>&nbsp;</td></tr><tr bgcolor='#ddffdd' ><td style='vertical-align: top; padding-left: 10px; white-space: nowrap;'><b>Latitude</b></td><td style='vertical-align: top; padding-left: 6px; padding-right: 10px; white-space: nowrap;'>51.854383</td></tr><tr><td style='vertical-align: top; padding-left: 10px; white-space: nowrap;'><b>Longitude</b></td><td style='vertical-align: top; padding-left: 6px; padding-right: 10px; white-space: nowrap;'>-2.4748866</td></tr></table>]]></description>
			<LookAt>
				<longitude>-2.4748866</longitude>
				<latitude>51.854383</latitude>
				<altitude>0</altitude>
				<heading>0</heading>
				<tilt>0</tilt>
				<range>1000</range>
				<altitudeMode>relativeToGround</altitudeMode>
			</LookAt>
			<styleUrl>#Sheet1Map0</styleUrl>
			<ExtendedData>
			</ExtendedData>
			<Point>
				<coordinates>-2.4748866,51.85438300000001,0</coordinates>
			</Point>
		</Placemark>
		<Placemark>
			<name>86</name>
			<visibility>0</visibility>
			<Snippet maxLines="0"></Snippet>
			<description><![CDATA[<style type='text/css'>*{font-family:Verdana,Arial,Helvetica,Sans-Serif;}</style><table border='0' cellspacing='0' cellpadding='0'><tr><td colspan='2' style='vertical-align: top; padding-left: 10px; padding-right: 10px; white-space: nowrap;'><b>86</b></td></tr><tr><td colspan='2' style='vertical-align: top; padding-left: 10px; padding-right: 10px; max-width: 400px; white-space: nowrap;'>&nbsp;</td></tr><tr bgcolor='#ddffdd' ><td style='vertical-align: top; padding-left: 10px; white-space: nowrap;'><b>Latitude</b></td><td style='vertical-align: top; padding-left: 6px; padding-right: 10px; white-space: nowrap;'>51.768014</td></tr><tr><td style='vertical-align: top; padding-left: 10px; white-space: nowrap;'><b>Longitude</b></td><td style='vertical-align: top; padding-left: 6px; padding-right: 10px; white-space: nowrap;'>-2.521859</td></tr></table>]]></description>
			<LookAt>
				<longitude>-2.521859</longitude>
				<latitude>51.768014</latitude>
				<altitude>0</altitude>
				<heading>0</heading>
				<tilt>0</tilt>
				<range>1000</range>
				<altitudeMode>relativeToGround</altitudeMode>
			</LookAt>
			<styleUrl>#Sheet1Map0</styleUrl>
			<ExtendedData>
			</ExtendedData>
			<Point>
				<coordinates>-2.521859,51.768014,0</coordinates>
			</Point>
		</Placemark>
		<Placemark>
			<name>214</name>
			<visibility>0</visibility>
			<Snippet maxLines="0"></Snippet>
			<description><![CDATA[<style type='text/css'>*{font-family:Verdana,Arial,Helvetica,Sans-Serif;}</style><table border='0' cellspacing='0' cellpadding='0'><tr><td colspan='2' style='vertical-align: top; padding-left: 10px; padding-right: 10px; white-space: nowrap;'><b>214</b></td></tr><tr><td colspan='2' style='vertical-align: top; padding-left: 10px; padding-right: 10px; max-width: 400px; white-space: nowrap;'>&nbsp;</td></tr><tr bgcolor='#ddffdd' ><td style='vertical-align: top; padding-left: 10px; white-space: nowrap;'><b>Latitude</b></td><td style='vertical-align: top; padding-left: 6px; padding-right: 10px; white-space: nowrap;'>51.72058</td></tr><tr><td style='vertical-align: top; padding-left: 10px; white-space: nowrap;'><b>Longitude</b></td><td style='vertical-align: top; padding-left: 6px; padding-right: 10px; white-space: nowrap;'>-2.5581836</td></tr></table>]]></description>
			<LookAt>
				<longitude>-2.5581836</longitude>
				<latitude>51.72058</latitude>
				<altitude>0</altitude>
				<heading>0</heading>
				<tilt>0</tilt>
				<range>1000</range>
				<altitudeMode>relativeToGround</altitudeMode>
			</LookAt>
			<styleUrl>#Sheet1Map0</styleUrl>
			<ExtendedData>
			</ExtendedData>
			<Point>
				<coordinates>-2.5581836,51.72058,0</coordinates>
			</Point>
		</Placemark>
		<Placemark>
			<name>812</name>
			<visibility>0</visibility>
			<Snippet maxLines="0"></Snippet>
			<description><![CDATA[<style type='text/css'>*{font-family:Verdana,Arial,Helvetica,Sans-Serif;}</style><table border='0' cellspacing='0' cellpadding='0'><tr><td colspan='2' style='vertical-align: top; padding-left: 10px; padding-right: 10px; white-space: nowrap;'><b>812</b></td></tr><tr><td colspan='2' style='vertical-align: top; padding-left: 10px; padding-right: 10px; max-width: 400px; white-space: nowrap;'>&nbsp;</td></tr><tr bgcolor='#ddffdd' ><td style='vertical-align: top; padding-left: 10px; white-space: nowrap;'><b>Latitude</b></td><td style='vertical-align: top; padding-left: 6px; padding-right: 10px; white-space: nowrap;'>50.6824</td></tr><tr><td style='vertical-align: top; padding-left: 10px; white-space: nowrap;'><b>Longitude</b></td><td style='vertical-align: top; padding-left: 6px; padding-right: 10px; white-space: nowrap;'>-1.27542</td></tr></table>]]></description>
			<LookAt>
				<longitude>-1.27542</longitude>
				<latitude>50.6824</latitude>
				<altitude>0</altitude>
				<heading>0</heading>
				<tilt>0</tilt>
				<range>1000</range>
				<altitudeMode>relativeToGround</altitudeMode>
			</LookAt>
			<styleUrl>#Sheet1Map0</styleUrl>
			<ExtendedData>
			</ExtendedData>
			<Point>
				<coordinates>-1.27542,50.68239999999999,0</coordinates>
			</Point>
		</Placemark>
		<Placemark>
			<name>597</name>
			<visibility>0</visibility>
			<Snippet maxLines="0"></Snippet>
			<description><![CDATA[<style type='text/css'>*{font-family:Verdana,Arial,Helvetica,Sans-Serif;}</style><table border='0' cellspacing='0' cellpadding='0'><tr><td colspan='2' style='vertical-align: top; padding-left: 10px; padding-right: 10px; white-space: nowrap;'><b>597</b></td></tr><tr><td colspan='2' style='vertical-align: top; padding-left: 10px; padding-right: 10px; max-width: 400px; white-space: nowrap;'>&nbsp;</td></tr><tr bgcolor='#ddffdd' ><td style='vertical-align: top; padding-left: 10px; white-space: nowrap;'><b>Latitude</b></td><td style='vertical-align: top; padding-left: 6px; padding-right: 10px; white-space: nowrap;'>51.295197</td></tr><tr><td style='vertical-align: top; padding-left: 10px; white-space: nowrap;'><b>Longitude</b></td><td style='vertical-align: top; padding-left: 6px; padding-right: 10px; white-space: nowrap;'>0.47783487</td></tr></table>]]></description>
			<LookAt>
				<longitude>0.47783487</longitude>
				<latitude>51.295197</latitude>
				<altitude>0</altitude>
				<heading>0</heading>
				<tilt>0</tilt>
				<range>1000</range>
				<altitudeMode>relativeToGround</altitudeMode>
			</LookAt>
			<styleUrl>#Sheet1Map0</styleUrl>
			<ExtendedData>
			</ExtendedData>
			<Point>
				<coordinates>0.4778348700000001,51.29519700000001,0</coordinates>
			</Point>
		</Placemark>
		<Placemark>
			<name>120</name>
			<visibility>0</visibility>
			<Snippet maxLines="0"></Snippet>
			<description><![CDATA[<style type='text/css'>*{font-family:Verdana,Arial,Helvetica,Sans-Serif;}</style><table border='0' cellspacing='0' cellpadding='0'><tr><td colspan='2' style='vertical-align: top; padding-left: 10px; padding-right: 10px; white-space: nowrap;'><b>120</b></td></tr><tr><td colspan='2' style='vertical-align: top; padding-left: 10px; padding-right: 10px; max-width: 400px; white-space: nowrap;'>&nbsp;</td></tr><tr bgcolor='#ddffdd' ><td style='vertical-align: top; padding-left: 10px; white-space: nowrap;'><b>Latitude</b></td><td style='vertical-align: top; padding-left: 6px; padding-right: 10px; white-space: nowrap;'>51.68586</td></tr><tr><td style='vertical-align: top; padding-left: 10px; white-space: nowrap;'><b>Longitude</b></td><td style='vertical-align: top; padding-left: 6px; padding-right: 10px; white-space: nowrap;'>-2.62578</td></tr></table>]]></description>
			<LookAt>
				<longitude>-2.62578</longitude>
				<latitude>51.68586</latitude>
				<altitude>0</altitude>
				<heading>0</heading>
				<tilt>0</tilt>
				<range>1000</range>
				<altitudeMode>relativeToGround</altitudeMode>
			</LookAt>
			<styleUrl>#Sheet1Map0</styleUrl>
			<ExtendedData>
			</ExtendedData>
			<Point>
				<coordinates>-2.62578,51.68585999999999,0</coordinates>
			</Point>
		</Placemark>
		<Placemark>
			<name>827E</name>
			<visibility>0</visibility>
			<Snippet maxLines="0"></Snippet>
			<description><![CDATA[<style type='text/css'>*{font-family:Verdana,Arial,Helvetica,Sans-Serif;}</style><table border='0' cellspacing='0' cellpadding='0'><tr><td colspan='2' style='vertical-align: top; padding-left: 10px; padding-right: 10px; white-space: nowrap;'><b>827E</b></td></tr><tr><td colspan='2' style='vertical-align: top; padding-left: 10px; padding-right: 10px; max-width: 400px; white-space: nowrap;'>&nbsp;</td></tr><tr bgcolor='#ddffdd' ><td style='vertical-align: top; padding-left: 10px; white-space: nowrap;'><b>Latitude</b></td><td style='vertical-align: top; padding-left: 6px; padding-right: 10px; white-space: nowrap;'>51.08533</td></tr><tr><td style='vertical-align: top; padding-left: 10px; white-space: nowrap;'><b>Longitude</b></td><td style='vertical-align: top; padding-left: 6px; padding-right: 10px; white-space: nowrap;'>-1.99773</td></tr></table>]]></description>
			<LookAt>
				<longitude>-1.99773</longitude>
				<latitude>51.08533</latitude>
				<altitude>0</altitude>
				<heading>0</heading>
				<tilt>0</tilt>
				<range>1000</range>
				<altitudeMode>relativeToGround</altitudeMode>
			</LookAt>
			<styleUrl>#Sheet1Map0</styleUrl>
			<ExtendedData>
			</ExtendedData>
			<Point>
				<coordinates>-1.99773,51.08533,0</coordinates>
			</Point>
		</Placemark>
		<Placemark>
			<name>FTT22</name>
			<visibility>0</visibility>
			<Snippet maxLines="0"></Snippet>
			<description><![CDATA[<style type='text/css'>*{font-family:Verdana,Arial,Helvetica,Sans-Serif;}</style><table border='0' cellspacing='0' cellpadding='0'><tr><td colspan='2' style='vertical-align: top; padding-left: 10px; padding-right: 10px; white-space: nowrap;'><b>FTT22</b></td></tr><tr><td colspan='2' style='vertical-align: top; padding-left: 10px; padding-right: 10px; max-width: 400px; white-space: nowrap;'>&nbsp;</td></tr><tr bgcolor='#ddffdd' ><td style='vertical-align: top; padding-left: 10px; white-space: nowrap;'><b>Latitude</b></td><td style='vertical-align: top; padding-left: 6px; padding-right: 10px; white-space: nowrap;'>53.235717</td></tr><tr><td style='vertical-align: top; padding-left: 10px; white-space: nowrap;'><b>Longitude</b></td><td style='vertical-align: top; padding-left: 6px; padding-right: 10px; white-space: nowrap;'>-1.1031806</td></tr></table>]]></description>
			<LookAt>
				<longitude>-1.1031806</longitude>
				<latitude>53.235717</latitude>
				<altitude>0</altitude>
				<heading>0</heading>
				<tilt>0</tilt>
				<range>1000</range>
				<altitudeMode>relativeToGround</altitudeMode>
			</LookAt>
			<styleUrl>#Sheet1Map0</styleUrl>
			<ExtendedData>
			</ExtendedData>
			<Point>
				<coordinates>-1.1031806,53.23571700000001,0</coordinates>
			</Point>
		</Placemark>
		<Placemark>
			<name>614</name>
			<visibility>0</visibility>
			<Snippet maxLines="0"></Snippet>
			<description><![CDATA[<style type='text/css'>*{font-family:Verdana,Arial,Helvetica,Sans-Serif;}</style><table border='0' cellspacing='0' cellpadding='0'><tr><td colspan='2' style='vertical-align: top; padding-left: 10px; padding-right: 10px; white-space: nowrap;'><b>614</b></td></tr><tr><td colspan='2' style='vertical-align: top; padding-left: 10px; padding-right: 10px; max-width: 400px; white-space: nowrap;'>&nbsp;</td></tr><tr bgcolor='#ddffdd' ><td style='vertical-align: top; padding-left: 10px; white-space: nowrap;'><b>Latitude</b></td><td style='vertical-align: top; padding-left: 6px; padding-right: 10px; white-space: nowrap;'>51.186178</td></tr><tr><td style='vertical-align: top; padding-left: 10px; white-space: nowrap;'><b>Longitude</b></td><td style='vertical-align: top; padding-left: 6px; padding-right: 10px; white-space: nowrap;'>1.2776606</td></tr></table>]]></description>
			<LookAt>
				<longitude>1.2776606</longitude>
				<latitude>51.186178</latitude>
				<altitude>0</altitude>
				<heading>0</heading>
				<tilt>0</tilt>
				<range>1000</range>
				<altitudeMode>relativeToGround</altitudeMode>
			</LookAt>
			<styleUrl>#Sheet1Map0</styleUrl>
			<ExtendedData>
			</ExtendedData>
			<Point>
				<coordinates>1.2776606,51.186178,0</coordinates>
			</Point>
		</Placemark>
		<Placemark>
			<name>269c</name>
			<visibility>0</visibility>
			<Snippet maxLines="0"></Snippet>
			<description><![CDATA[<style type='text/css'>*{font-family:Verdana,Arial,Helvetica,Sans-Serif;}</style><table border='0' cellspacing='0' cellpadding='0'><tr><td colspan='2' style='vertical-align: top; padding-left: 10px; padding-right: 10px; white-space: nowrap;'><b>269c</b></td></tr><tr><td colspan='2' style='vertical-align: top; padding-left: 10px; padding-right: 10px; max-width: 400px; white-space: nowrap;'>&nbsp;</td></tr><tr bgcolor='#ddffdd' ><td style='vertical-align: top; padding-left: 10px; white-space: nowrap;'><b>Latitude</b></td><td style='vertical-align: top; padding-left: 6px; padding-right: 10px; white-space: nowrap;'>50.998589</td></tr><tr><td style='vertical-align: top; padding-left: 10px; white-space: nowrap;'><b>Longitude</b></td><td style='vertical-align: top; padding-left: 6px; padding-right: 10px; white-space: nowrap;'>-0.69594876</td></tr></table>]]></description>
			<LookAt>
				<longitude>-0.6959487600000001</longitude>
				<latitude>50.998589</latitude>
				<altitude>0</altitude>
				<heading>0</heading>
				<tilt>0</tilt>
				<range>1000</range>
				<altitudeMode>relativeToGround</altitudeMode>
			</LookAt>
			<styleUrl>#Sheet1Map0</styleUrl>
			<ExtendedData>
			</ExtendedData>
			<Point>
				<coordinates>-0.6959487600000001,50.998589,0</coordinates>
			</Point>
		</Placemark>
		<Placemark>
			<name>FTT88</name>
			<visibility>0</visibility>
			<Snippet maxLines="0"></Snippet>
			<description><![CDATA[<style type='text/css'>*{font-family:Verdana,Arial,Helvetica,Sans-Serif;}</style><table border='0' cellspacing='0' cellpadding='0'><tr><td colspan='2' style='vertical-align: top; padding-left: 10px; padding-right: 10px; white-space: nowrap;'><b>FTT88</b></td></tr><tr><td colspan='2' style='vertical-align: top; padding-left: 10px; padding-right: 10px; max-width: 400px; white-space: nowrap;'>&nbsp;</td></tr><tr bgcolor='#ddffdd' ><td style='vertical-align: top; padding-left: 10px; white-space: nowrap;'><b>Latitude</b></td><td style='vertical-align: top; padding-left: 6px; padding-right: 10px; white-space: nowrap;'>50.464315</td></tr><tr><td style='vertical-align: top; padding-left: 10px; white-space: nowrap;'><b>Longitude</b></td><td style='vertical-align: top; padding-left: 6px; padding-right: 10px; white-space: nowrap;'>-4.2499819</td></tr></table>]]></description>
			<LookAt>
				<longitude>-4.2499819</longitude>
				<latitude>50.464315</latitude>
				<altitude>0</altitude>
				<heading>0</heading>
				<tilt>0</tilt>
				<range>1000</range>
				<altitudeMode>relativeToGround</altitudeMode>
			</LookAt>
			<styleUrl>#Sheet1Map0</styleUrl>
			<ExtendedData>
			</ExtendedData>
			<Point>
				<coordinates>-4.2499819,50.464315,0</coordinates>
			</Point>
		</Placemark>
		<Placemark>
			<name>108</name>
			<visibility>0</visibility>
			<Snippet maxLines="0"></Snippet>
			<description><![CDATA[<style type='text/css'>*{font-family:Verdana,Arial,Helvetica,Sans-Serif;}</style><table border='0' cellspacing='0' cellpadding='0'><tr><td colspan='2' style='vertical-align: top; padding-left: 10px; padding-right: 10px; white-space: nowrap;'><b>108</b></td></tr><tr><td colspan='2' style='vertical-align: top; padding-left: 10px; padding-right: 10px; max-width: 400px; white-space: nowrap;'>&nbsp;</td></tr><tr bgcolor='#ddffdd' ><td style='vertical-align: top; padding-left: 10px; white-space: nowrap;'><b>Latitude</b></td><td style='vertical-align: top; padding-left: 6px; padding-right: 10px; white-space: nowrap;'>51.820365</td></tr><tr><td style='vertical-align: top; padding-left: 10px; white-space: nowrap;'><b>Longitude</b></td><td style='vertical-align: top; padding-left: 6px; padding-right: 10px; white-space: nowrap;'>-2.4694363</td></tr></table>]]></description>
			<LookAt>
				<longitude>-2.4694363</longitude>
				<latitude>51.820365</latitude>
				<altitude>0</altitude>
				<heading>0</heading>
				<tilt>0</tilt>
				<range>1000</range>
				<altitudeMode>relativeToGround</altitudeMode>
			</LookAt>
			<styleUrl>#Sheet1Map0</styleUrl>
			<ExtendedData>
			</ExtendedData>
			<Point>
				<coordinates>-2.4694363,51.820365,0</coordinates>
			</Point>
		</Placemark>
		<Placemark>
			<name>6</name>
			<visibility>0</visibility>
			<Snippet maxLines="0"></Snippet>
			<description><![CDATA[<style type='text/css'>*{font-family:Verdana,Arial,Helvetica,Sans-Serif;}</style><table border='0' cellspacing='0' cellpadding='0'><tr><td colspan='2' style='vertical-align: top; padding-left: 10px; padding-right: 10px; white-space: nowrap;'><b>6</b></td></tr><tr><td colspan='2' style='vertical-align: top; padding-left: 10px; padding-right: 10px; max-width: 400px; white-space: nowrap;'>&nbsp;</td></tr><tr bgcolor='#ddffdd' ><td style='vertical-align: top; padding-left: 10px; white-space: nowrap;'><b>Latitude</b></td><td style='vertical-align: top; padding-left: 6px; padding-right: 10px; white-space: nowrap;'>51.832356</td></tr><tr><td style='vertical-align: top; padding-left: 10px; white-space: nowrap;'><b>Longitude</b></td><td style='vertical-align: top; padding-left: 6px; padding-right: 10px; white-space: nowrap;'>-2.4702721</td></tr></table>]]></description>
			<LookAt>
				<longitude>-2.4702721</longitude>
				<latitude>51.832356</latitude>
				<altitude>0</altitude>
				<heading>0</heading>
				<tilt>0</tilt>
				<range>1000</range>
				<altitudeMode>relativeToGround</altitudeMode>
			</LookAt>
			<styleUrl>#Sheet1Map0</styleUrl>
			<ExtendedData>
			</ExtendedData>
			<Point>
				<coordinates>-2.4702721,51.83235599999999,0</coordinates>
			</Point>
		</Placemark>
		<Placemark>
			<name>528</name>
			<visibility>0</visibility>
			<Snippet maxLines="0"></Snippet>
			<description><![CDATA[<style type='text/css'>*{font-family:Verdana,Arial,Helvetica,Sans-Serif;}</style><table border='0' cellspacing='0' cellpadding='0'><tr><td colspan='2' style='vertical-align: top; padding-left: 10px; padding-right: 10px; white-space: nowrap;'><b>528</b></td></tr><tr><td colspan='2' style='vertical-align: top; padding-left: 10px; padding-right: 10px; max-width: 400px; white-space: nowrap;'>&nbsp;</td></tr><tr bgcolor='#ddffdd' ><td style='vertical-align: top; padding-left: 10px; white-space: nowrap;'><b>Latitude</b></td><td style='vertical-align: top; padding-left: 6px; padding-right: 10px; white-space: nowrap;'>51.857226</td></tr><tr><td style='vertical-align: top; padding-left: 10px; white-space: nowrap;'><b>Longitude</b></td><td style='vertical-align: top; padding-left: 6px; padding-right: 10px; white-space: nowrap;'>-0.40546872</td></tr></table>]]></description>
			<LookAt>
				<longitude>-0.40546872</longitude>
				<latitude>51.857226</latitude>
				<altitude>0</altitude>
				<heading>0</heading>
				<tilt>0</tilt>
				<range>1000</range>
				<altitudeMode>relativeToGround</altitudeMode>
			</LookAt>
			<styleUrl>#Sheet1Map0</styleUrl>
			<ExtendedData>
			</ExtendedData>
			<Point>
				<coordinates>-0.40546872,51.857226,0</coordinates>
			</Point>
		</Placemark>
		<Placemark>
			<name>FTT149</name>
			<visibility>0</visibility>
			<Snippet maxLines="0"></Snippet>
			<description><![CDATA[<style type='text/css'>*{font-family:Verdana,Arial,Helvetica,Sans-Serif;}</style><table border='0' cellspacing='0' cellpadding='0'><tr><td colspan='2' style='vertical-align: top; padding-left: 10px; padding-right: 10px; white-space: nowrap;'><b>FTT149</b></td></tr><tr><td colspan='2' style='vertical-align: top; padding-left: 10px; padding-right: 10px; max-width: 400px; white-space: nowrap;'>&nbsp;</td></tr><tr bgcolor='#ddffdd' ><td style='vertical-align: top; padding-left: 10px; white-space: nowrap;'><b>Latitude</b></td><td style='vertical-align: top; padding-left: 6px; padding-right: 10px; white-space: nowrap;'>50.894355</td></tr><tr><td style='vertical-align: top; padding-left: 10px; white-space: nowrap;'><b>Longitude</b></td><td style='vertical-align: top; padding-left: 6px; padding-right: 10px; white-space: nowrap;'>0.10718815</td></tr></table>]]></description>
			<LookAt>
				<longitude>0.10718815</longitude>
				<latitude>50.894355</latitude>
				<altitude>0</altitude>
				<heading>0</heading>
				<tilt>0</tilt>
				<range>1000</range>
				<altitudeMode>relativeToGround</altitudeMode>
			</LookAt>
			<styleUrl>#Sheet1Map0</styleUrl>
			<ExtendedData>
			</ExtendedData>
			<Point>
				<coordinates>0.10718815,50.894355,0</coordinates>
			</Point>
		</Placemark>
		<Placemark>
			<name>17</name>
			<visibility>0</visibility>
			<Snippet maxLines="0"></Snippet>
			<description><![CDATA[<style type='text/css'>*{font-family:Verdana,Arial,Helvetica,Sans-Serif;}</style><table border='0' cellspacing='0' cellpadding='0'><tr><td colspan='2' style='vertical-align: top; padding-left: 10px; padding-right: 10px; white-space: nowrap;'><b>17</b></td></tr><tr><td colspan='2' style='vertical-align: top; padding-left: 10px; padding-right: 10px; max-width: 400px; white-space: nowrap;'>&nbsp;</td></tr><tr bgcolor='#ddffdd' ><td style='vertical-align: top; padding-left: 10px; white-space: nowrap;'><b>Latitude</b></td><td style='vertical-align: top; padding-left: 6px; padding-right: 10px; white-space: nowrap;'>51.824725</td></tr><tr><td style='vertical-align: top; padding-left: 10px; white-space: nowrap;'><b>Longitude</b></td><td style='vertical-align: top; padding-left: 6px; padding-right: 10px; white-space: nowrap;'>-2.4719193</td></tr></table>]]></description>
			<LookAt>
				<longitude>-2.4719193</longitude>
				<latitude>51.824725</latitude>
				<altitude>0</altitude>
				<heading>0</heading>
				<tilt>0</tilt>
				<range>1000</range>
				<altitudeMode>relativeToGround</altitudeMode>
			</LookAt>
			<styleUrl>#Sheet1Map0</styleUrl>
			<ExtendedData>
			</ExtendedData>
			<Point>
				<coordinates>-2.4719193,51.82472499999999,0</coordinates>
			</Point>
		</Placemark>
		<Placemark>
			<name>FTT98</name>
			<visibility>0</visibility>
			<Snippet maxLines="0"></Snippet>
			<description><![CDATA[<style type='text/css'>*{font-family:Verdana,Arial,Helvetica,Sans-Serif;}</style><table border='0' cellspacing='0' cellpadding='0'><tr><td colspan='2' style='vertical-align: top; padding-left: 10px; padding-right: 10px; white-space: nowrap;'><b>FTT98</b></td></tr><tr><td colspan='2' style='vertical-align: top; padding-left: 10px; padding-right: 10px; max-width: 400px; white-space: nowrap;'>&nbsp;</td></tr><tr bgcolor='#ddffdd' ><td style='vertical-align: top; padding-left: 10px; white-space: nowrap;'><b>Latitude</b></td><td style='vertical-align: top; padding-left: 6px; padding-right: 10px; white-space: nowrap;'>52.41428</td></tr><tr><td style='vertical-align: top; padding-left: 10px; white-space: nowrap;'><b>Longitude</b></td><td style='vertical-align: top; padding-left: 6px; padding-right: 10px; white-space: nowrap;'>1.622254</td></tr></table>]]></description>
			<LookAt>
				<longitude>1.622254</longitude>
				<latitude>52.41428</latitude>
				<altitude>0</altitude>
				<heading>0</heading>
				<tilt>0</tilt>
				<range>1000</range>
				<altitudeMode>relativeToGround</altitudeMode>
			</LookAt>
			<styleUrl>#Sheet1Map0</styleUrl>
			<ExtendedData>
			</ExtendedData>
			<Point>
				<coordinates>1.622254,52.41428,0</coordinates>
			</Point>
		</Placemark>
		<Placemark>
			<name>567S</name>
			<visibility>0</visibility>
			<Snippet maxLines="0"></Snippet>
			<description><![CDATA[<style type='text/css'>*{font-family:Verdana,Arial,Helvetica,Sans-Serif;}</style><table border='0' cellspacing='0' cellpadding='0'><tr><td colspan='2' style='vertical-align: top; padding-left: 10px; padding-right: 10px; white-space: nowrap;'><b>567S</b></td></tr><tr><td colspan='2' style='vertical-align: top; padding-left: 10px; padding-right: 10px; max-width: 400px; white-space: nowrap;'>&nbsp;</td></tr><tr bgcolor='#ddffdd' ><td style='vertical-align: top; padding-left: 10px; white-space: nowrap;'><b>Latitude</b></td><td style='vertical-align: top; padding-left: 6px; padding-right: 10px; white-space: nowrap;'>51.836834</td></tr><tr><td style='vertical-align: top; padding-left: 10px; white-space: nowrap;'><b>Longitude</b></td><td style='vertical-align: top; padding-left: 6px; padding-right: 10px; white-space: nowrap;'>-2.4679096</td></tr></table>]]></description>
			<LookAt>
				<longitude>-2.4679096</longitude>
				<latitude>51.836834</latitude>
				<altitude>0</altitude>
				<heading>0</heading>
				<tilt>0</tilt>
				<range>1000</range>
				<altitudeMode>relativeToGround</altitudeMode>
			</LookAt>
			<styleUrl>#Sheet1Map0</styleUrl>
			<ExtendedData>
			</ExtendedData>
			<Point>
				<coordinates>-2.4679096,51.836834,0</coordinates>
			</Point>
		</Placemark>
		<Placemark>
			<name>279</name>
			<visibility>0</visibility>
			<Snippet maxLines="0"></Snippet>
			<description><![CDATA[<style type='text/css'>*{font-family:Verdana,Arial,Helvetica,Sans-Serif;}</style><table border='0' cellspacing='0' cellpadding='0'><tr><td colspan='2' style='vertical-align: top; padding-left: 10px; padding-right: 10px; white-space: nowrap;'><b>279</b></td></tr><tr><td colspan='2' style='vertical-align: top; padding-left: 10px; padding-right: 10px; max-width: 400px; white-space: nowrap;'>&nbsp;</td></tr><tr bgcolor='#ddffdd' ><td style='vertical-align: top; padding-left: 10px; white-space: nowrap;'><b>Latitude</b></td><td style='vertical-align: top; padding-left: 6px; padding-right: 10px; white-space: nowrap;'>50.998841</td></tr><tr><td style='vertical-align: top; padding-left: 10px; white-space: nowrap;'><b>Longitude</b></td><td style='vertical-align: top; padding-left: 6px; padding-right: 10px; white-space: nowrap;'>-0.71623537</td></tr></table>]]></description>
			<LookAt>
				<longitude>-0.71623537</longitude>
				<latitude>50.998841</latitude>
				<altitude>0</altitude>
				<heading>0</heading>
				<tilt>0</tilt>
				<range>1000</range>
				<altitudeMode>relativeToGround</altitudeMode>
			</LookAt>
			<styleUrl>#Sheet1Map0</styleUrl>
			<ExtendedData>
			</ExtendedData>
			<Point>
				<coordinates>-0.71623537,50.998841,0</coordinates>
			</Point>
		</Placemark>
		<Placemark>
			<name>586</name>
			<visibility>0</visibility>
			<Snippet maxLines="0"></Snippet>
			<description><![CDATA[<style type='text/css'>*{font-family:Verdana,Arial,Helvetica,Sans-Serif;}</style><table border='0' cellspacing='0' cellpadding='0'><tr><td colspan='2' style='vertical-align: top; padding-left: 10px; padding-right: 10px; white-space: nowrap;'><b>586</b></td></tr><tr><td colspan='2' style='vertical-align: top; padding-left: 10px; padding-right: 10px; max-width: 400px; white-space: nowrap;'>&nbsp;</td></tr><tr bgcolor='#ddffdd' ><td style='vertical-align: top; padding-left: 10px; white-space: nowrap;'><b>Latitude</b></td><td style='vertical-align: top; padding-left: 6px; padding-right: 10px; white-space: nowrap;'>51.082178</td></tr><tr><td style='vertical-align: top; padding-left: 10px; white-space: nowrap;'><b>Longitude</b></td><td style='vertical-align: top; padding-left: 6px; padding-right: 10px; white-space: nowrap;'>-3.1118933</td></tr></table>]]></description>
			<LookAt>
				<longitude>-3.1118933</longitude>
				<latitude>51.082178</latitude>
				<altitude>0</altitude>
				<heading>0</heading>
				<tilt>0</tilt>
				<range>1000</range>
				<altitudeMode>relativeToGround</altitudeMode>
			</LookAt>
			<styleUrl>#Sheet1Map0</styleUrl>
			<ExtendedData>
			</ExtendedData>
			<Point>
				<coordinates>-3.1118933,51.082178,0</coordinates>
			</Point>
		</Placemark>
		<Placemark>
			<name>FTT154</name>
			<visibility>0</visibility>
			<Snippet maxLines="0"></Snippet>
			<description><![CDATA[<style type='text/css'>*{font-family:Verdana,Arial,Helvetica,Sans-Serif;}</style><table border='0' cellspacing='0' cellpadding='0'><tr><td colspan='2' style='vertical-align: top; padding-left: 10px; padding-right: 10px; white-space: nowrap;'><b>FTT154</b></td></tr><tr><td colspan='2' style='vertical-align: top; padding-left: 10px; padding-right: 10px; max-width: 400px; white-space: nowrap;'>&nbsp;</td></tr><tr bgcolor='#ddffdd' ><td style='vertical-align: top; padding-left: 10px; white-space: nowrap;'><b>Latitude</b></td><td style='vertical-align: top; padding-left: 6px; padding-right: 10px; white-space: nowrap;'>52.05170684</td></tr><tr><td style='vertical-align: top; padding-left: 10px; white-space: nowrap;'><b>Longitude</b></td><td style='vertical-align: top; padding-left: 6px; padding-right: 10px; white-space: nowrap;'>-9.47181458</td></tr></table>]]></description>
			<LookAt>
				<longitude>-9.47181458</longitude>
				<latitude>52.05170684</latitude>
				<altitude>0</altitude>
				<heading>0</heading>
				<tilt>0</tilt>
				<range>1000</range>
				<altitudeMode>relativeToGround</altitudeMode>
			</LookAt>
			<styleUrl>#Sheet1Map0</styleUrl>
			<ExtendedData>
			</ExtendedData>
			<Point>
				<coordinates>-9.47181458,52.05170684,0</coordinates>
			</Point>
		</Placemark>
		<Placemark>
			<name>FTT46</name>
			<visibility>0</visibility>
			<Snippet maxLines="0"></Snippet>
			<description><![CDATA[<style type='text/css'>*{font-family:Verdana,Arial,Helvetica,Sans-Serif;}</style><table border='0' cellspacing='0' cellpadding='0'><tr><td colspan='2' style='vertical-align: top; padding-left: 10px; padding-right: 10px; white-space: nowrap;'><b>FTT46</b></td></tr><tr><td colspan='2' style='vertical-align: top; padding-left: 10px; padding-right: 10px; max-width: 400px; white-space: nowrap;'>&nbsp;</td></tr><tr bgcolor='#ddffdd' ><td style='vertical-align: top; padding-left: 10px; white-space: nowrap;'><b>Latitude</b></td><td style='vertical-align: top; padding-left: 6px; padding-right: 10px; white-space: nowrap;'>57.614483</td></tr><tr><td style='vertical-align: top; padding-left: 10px; white-space: nowrap;'><b>Longitude</b></td><td style='vertical-align: top; padding-left: 6px; padding-right: 10px; white-space: nowrap;'>-3.0943001</td></tr></table>]]></description>
			<LookAt>
				<longitude>-3.0943001</longitude>
				<latitude>57.614483</latitude>
				<altitude>0</altitude>
				<heading>0</heading>
				<tilt>0</tilt>
				<range>1000</range>
				<altitudeMode>relativeToGround</altitudeMode>
			</LookAt>
			<styleUrl>#Sheet1Map0</styleUrl>
			<ExtendedData>
			</ExtendedData>
			<Point>
				<coordinates>-3.094300099999999,57.614483,0</coordinates>
			</Point>
		</Placemark>
		<Placemark>
			<name>209</name>
			<visibility>0</visibility>
			<Snippet maxLines="0"></Snippet>
			<description><![CDATA[<style type='text/css'>*{font-family:Verdana,Arial,Helvetica,Sans-Serif;}</style><table border='0' cellspacing='0' cellpadding='0'><tr><td colspan='2' style='vertical-align: top; padding-left: 10px; padding-right: 10px; white-space: nowrap;'><b>209</b></td></tr><tr><td colspan='2' style='vertical-align: top; padding-left: 10px; padding-right: 10px; max-width: 400px; white-space: nowrap;'>&nbsp;</td></tr><tr bgcolor='#ddffdd' ><td style='vertical-align: top; padding-left: 10px; white-space: nowrap;'><b>Latitude</b></td><td style='vertical-align: top; padding-left: 6px; padding-right: 10px; white-space: nowrap;'>51.721945</td></tr><tr><td style='vertical-align: top; padding-left: 10px; white-space: nowrap;'><b>Longitude</b></td><td style='vertical-align: top; padding-left: 6px; padding-right: 10px; white-space: nowrap;'>-2.5604732</td></tr></table>]]></description>
			<LookAt>
				<longitude>-2.5604732</longitude>
				<latitude>51.721945</latitude>
				<altitude>0</altitude>
				<heading>0</heading>
				<tilt>0</tilt>
				<range>1000</range>
				<altitudeMode>relativeToGround</altitudeMode>
			</LookAt>
			<styleUrl>#Sheet1Map0</styleUrl>
			<ExtendedData>
			</ExtendedData>
			<Point>
				<coordinates>-2.5604732,51.721945,0</coordinates>
			</Point>
		</Placemark>
		<Placemark>
			<name>52</name>
			<visibility>0</visibility>
			<Snippet maxLines="0"></Snippet>
			<description><![CDATA[<style type='text/css'>*{font-family:Verdana,Arial,Helvetica,Sans-Serif;}</style><table border='0' cellspacing='0' cellpadding='0'><tr><td colspan='2' style='vertical-align: top; padding-left: 10px; padding-right: 10px; white-space: nowrap;'><b>52</b></td></tr><tr><td colspan='2' style='vertical-align: top; padding-left: 10px; padding-right: 10px; max-width: 400px; white-space: nowrap;'>&nbsp;</td></tr><tr bgcolor='#ddffdd' ><td style='vertical-align: top; padding-left: 10px; white-space: nowrap;'><b>Latitude</b></td><td style='vertical-align: top; padding-left: 6px; padding-right: 10px; white-space: nowrap;'>51.829164</td></tr><tr><td style='vertical-align: top; padding-left: 10px; white-space: nowrap;'><b>Longitude</b></td><td style='vertical-align: top; padding-left: 6px; padding-right: 10px; white-space: nowrap;'>-2.4543638</td></tr></table>]]></description>
			<LookAt>
				<longitude>-2.4543638</longitude>
				<latitude>51.829164</latitude>
				<altitude>0</altitude>
				<heading>0</heading>
				<tilt>0</tilt>
				<range>1000</range>
				<altitudeMode>relativeToGround</altitudeMode>
			</LookAt>
			<styleUrl>#Sheet1Map0</styleUrl>
			<ExtendedData>
			</ExtendedData>
			<Point>
				<coordinates>-2.4543638,51.82916399999999,0</coordinates>
			</Point>
		</Placemark>
		<Placemark>
			<name>645S</name>
			<visibility>0</visibility>
			<Snippet maxLines="0"></Snippet>
			<description><![CDATA[<style type='text/css'>*{font-family:Verdana,Arial,Helvetica,Sans-Serif;}</style><table border='0' cellspacing='0' cellpadding='0'><tr><td colspan='2' style='vertical-align: top; padding-left: 10px; padding-right: 10px; white-space: nowrap;'><b>645S</b></td></tr><tr><td colspan='2' style='vertical-align: top; padding-left: 10px; padding-right: 10px; max-width: 400px; white-space: nowrap;'>&nbsp;</td></tr><tr bgcolor='#ddffdd' ><td style='vertical-align: top; padding-left: 10px; white-space: nowrap;'><b>Latitude</b></td><td style='vertical-align: top; padding-left: 6px; padding-right: 10px; white-space: nowrap;'>51.934677</td></tr><tr><td style='vertical-align: top; padding-left: 10px; white-space: nowrap;'><b>Longitude</b></td><td style='vertical-align: top; padding-left: 6px; padding-right: 10px; white-space: nowrap;'>1.1825209</td></tr></table>]]></description>
			<LookAt>
				<longitude>1.1825209</longitude>
				<latitude>51.934677</latitude>
				<altitude>0</altitude>
				<heading>0</heading>
				<tilt>0</tilt>
				<range>1000</range>
				<altitudeMode>relativeToGround</altitudeMode>
			</LookAt>
			<styleUrl>#Sheet1Map0</styleUrl>
			<ExtendedData>
			</ExtendedData>
			<Point>
				<coordinates>1.1825209,51.934677,0</coordinates>
			</Point>
		</Placemark>
		<Placemark>
			<name>58</name>
			<visibility>0</visibility>
			<Snippet maxLines="0"></Snippet>
			<description><![CDATA[<style type='text/css'>*{font-family:Verdana,Arial,Helvetica,Sans-Serif;}</style><table border='0' cellspacing='0' cellpadding='0'><tr><td colspan='2' style='vertical-align: top; padding-left: 10px; padding-right: 10px; white-space: nowrap;'><b>58</b></td></tr><tr><td colspan='2' style='vertical-align: top; padding-left: 10px; padding-right: 10px; max-width: 400px; white-space: nowrap;'>&nbsp;</td></tr><tr bgcolor='#ddffdd' ><td style='vertical-align: top; padding-left: 10px; white-space: nowrap;'><b>Latitude</b></td><td style='vertical-align: top; padding-left: 6px; padding-right: 10px; white-space: nowrap;'>51.786176</td></tr><tr><td style='vertical-align: top; padding-left: 10px; white-space: nowrap;'><b>Longitude</b></td><td style='vertical-align: top; padding-left: 6px; padding-right: 10px; white-space: nowrap;'>-2.5031932</td></tr></table>]]></description>
			<LookAt>
				<longitude>-2.5031932</longitude>
				<latitude>51.786176</latitude>
				<altitude>0</altitude>
				<heading>0</heading>
				<tilt>0</tilt>
				<range>1000</range>
				<altitudeMode>relativeToGround</altitudeMode>
			</LookAt>
			<styleUrl>#Sheet1Map0</styleUrl>
			<ExtendedData>
			</ExtendedData>
			<Point>
				<coordinates>-2.5031932,51.786176,0</coordinates>
			</Point>
		</Placemark>
		<Placemark>
			<name>701</name>
			<visibility>0</visibility>
			<Snippet maxLines="0"></Snippet>
			<description><![CDATA[<style type='text/css'>*{font-family:Verdana,Arial,Helvetica,Sans-Serif;}</style><table border='0' cellspacing='0' cellpadding='0'><tr><td colspan='2' style='vertical-align: top; padding-left: 10px; padding-right: 10px; white-space: nowrap;'><b>701</b></td></tr><tr><td colspan='2' style='vertical-align: top; padding-left: 10px; padding-right: 10px; max-width: 400px; white-space: nowrap;'>&nbsp;</td></tr><tr bgcolor='#ddffdd' ><td style='vertical-align: top; padding-left: 10px; white-space: nowrap;'><b>Latitude</b></td><td style='vertical-align: top; padding-left: 6px; padding-right: 10px; white-space: nowrap;'>52.055323</td></tr><tr><td style='vertical-align: top; padding-left: 10px; white-space: nowrap;'><b>Longitude</b></td><td style='vertical-align: top; padding-left: 6px; padding-right: 10px; white-space: nowrap;'>-2.5896057</td></tr></table>]]></description>
			<LookAt>
				<longitude>-2.5896057</longitude>
				<latitude>52.055323</latitude>
				<altitude>0</altitude>
				<heading>0</heading>
				<tilt>0</tilt>
				<range>1000</range>
				<altitudeMode>relativeToGround</altitudeMode>
			</LookAt>
			<styleUrl>#Sheet1Map0</styleUrl>
			<ExtendedData>
			</ExtendedData>
			<Point>
				<coordinates>-2.5896057,52.055323,0</coordinates>
			</Point>
		</Placemark>
		<Placemark>
			<name>115</name>
			<visibility>0</visibility>
			<Snippet maxLines="0"></Snippet>
			<description><![CDATA[<style type='text/css'>*{font-family:Verdana,Arial,Helvetica,Sans-Serif;}</style><table border='0' cellspacing='0' cellpadding='0'><tr><td colspan='2' style='vertical-align: top; padding-left: 10px; padding-right: 10px; white-space: nowrap;'><b>115</b></td></tr><tr><td colspan='2' style='vertical-align: top; padding-left: 10px; padding-right: 10px; max-width: 400px; white-space: nowrap;'>&nbsp;</td></tr><tr bgcolor='#ddffdd' ><td style='vertical-align: top; padding-left: 10px; white-space: nowrap;'><b>Latitude</b></td><td style='vertical-align: top; padding-left: 6px; padding-right: 10px; white-space: nowrap;'>51.727703</td></tr><tr><td style='vertical-align: top; padding-left: 10px; white-space: nowrap;'><b>Longitude</b></td><td style='vertical-align: top; padding-left: 6px; padding-right: 10px; white-space: nowrap;'>-2.4978668</td></tr></table>]]></description>
			<LookAt>
				<longitude>-2.4978668</longitude>
				<latitude>51.727703</latitude>
				<altitude>0</altitude>
				<heading>0</heading>
				<tilt>0</tilt>
				<range>1000</range>
				<altitudeMode>relativeToGround</altitudeMode>
			</LookAt>
			<styleUrl>#Sheet1Map0</styleUrl>
			<ExtendedData>
			</ExtendedData>
			<Point>
				<coordinates>-2.4978668,51.727703,0</coordinates>
			</Point>
		</Placemark>
		<Placemark>
			<name>197</name>
			<visibility>0</visibility>
			<Snippet maxLines="0"></Snippet>
			<description><![CDATA[<style type='text/css'>*{font-family:Verdana,Arial,Helvetica,Sans-Serif;}</style><table border='0' cellspacing='0' cellpadding='0'><tr><td colspan='2' style='vertical-align: top; padding-left: 10px; padding-right: 10px; white-space: nowrap;'><b>197</b></td></tr><tr><td colspan='2' style='vertical-align: top; padding-left: 10px; padding-right: 10px; max-width: 400px; white-space: nowrap;'>&nbsp;</td></tr><tr bgcolor='#ddffdd' ><td style='vertical-align: top; padding-left: 10px; white-space: nowrap;'><b>Latitude</b></td><td style='vertical-align: top; padding-left: 6px; padding-right: 10px; white-space: nowrap;'>51.873172</td></tr><tr><td style='vertical-align: top; padding-left: 10px; white-space: nowrap;'><b>Longitude</b></td><td style='vertical-align: top; padding-left: 6px; padding-right: 10px; white-space: nowrap;'>-2.4526868</td></tr></table>]]></description>
			<LookAt>
				<longitude>-2.4526868</longitude>
				<latitude>51.873172</latitude>
				<altitude>0</altitude>
				<heading>0</heading>
				<tilt>0</tilt>
				<range>1000</range>
				<altitudeMode>relativeToGround</altitudeMode>
			</LookAt>
			<styleUrl>#Sheet1Map0</styleUrl>
			<ExtendedData>
			</ExtendedData>
			<Point>
				<coordinates>-2.4526868,51.873172,0</coordinates>
			</Point>
		</Placemark>
		<Placemark>
			<name>654</name>
			<visibility>0</visibility>
			<Snippet maxLines="0"></Snippet>
			<description><![CDATA[<style type='text/css'>*{font-family:Verdana,Arial,Helvetica,Sans-Serif;}</style><table border='0' cellspacing='0' cellpadding='0'><tr><td colspan='2' style='vertical-align: top; padding-left: 10px; padding-right: 10px; white-space: nowrap;'><b>654</b></td></tr><tr><td colspan='2' style='vertical-align: top; padding-left: 10px; padding-right: 10px; max-width: 400px; white-space: nowrap;'>&nbsp;</td></tr><tr bgcolor='#ddffdd' ><td style='vertical-align: top; padding-left: 10px; white-space: nowrap;'><b>Latitude</b></td><td style='vertical-align: top; padding-left: 6px; padding-right: 10px; white-space: nowrap;'>51.558472</td></tr><tr><td style='vertical-align: top; padding-left: 10px; white-space: nowrap;'><b>Longitude</b></td><td style='vertical-align: top; padding-left: 6px; padding-right: 10px; white-space: nowrap;'>0.62093437</td></tr></table>]]></description>
			<LookAt>
				<longitude>0.62093437</longitude>
				<latitude>51.558472</latitude>
				<altitude>0</altitude>
				<heading>0</heading>
				<tilt>0</tilt>
				<range>1000</range>
				<altitudeMode>relativeToGround</altitudeMode>
			</LookAt>
			<styleUrl>#Sheet1Map0</styleUrl>
			<ExtendedData>
			</ExtendedData>
			<Point>
				<coordinates>0.62093437,51.558472,0</coordinates>
			</Point>
		</Placemark>
		<Placemark>
			<name>FTT90</name>
			<visibility>0</visibility>
			<Snippet maxLines="0"></Snippet>
			<description><![CDATA[<style type='text/css'>*{font-family:Verdana,Arial,Helvetica,Sans-Serif;}</style><table border='0' cellspacing='0' cellpadding='0'><tr><td colspan='2' style='vertical-align: top; padding-left: 10px; padding-right: 10px; white-space: nowrap;'><b>FTT90</b></td></tr><tr><td colspan='2' style='vertical-align: top; padding-left: 10px; padding-right: 10px; max-width: 400px; white-space: nowrap;'>&nbsp;</td></tr><tr bgcolor='#ddffdd' ><td style='vertical-align: top; padding-left: 10px; white-space: nowrap;'><b>Latitude</b></td><td style='vertical-align: top; padding-left: 6px; padding-right: 10px; white-space: nowrap;'>51.165533</td></tr><tr><td style='vertical-align: top; padding-left: 10px; white-space: nowrap;'><b>Longitude</b></td><td style='vertical-align: top; padding-left: 6px; padding-right: 10px; white-space: nowrap;'>-2.2608706</td></tr></table>]]></description>
			<LookAt>
				<longitude>-2.2608706</longitude>
				<latitude>51.165533</latitude>
				<altitude>0</altitude>
				<heading>0</heading>
				<tilt>0</tilt>
				<range>1000</range>
				<altitudeMode>relativeToGround</altitudeMode>
			</LookAt>
			<styleUrl>#Sheet1Map0</styleUrl>
			<ExtendedData>
			</ExtendedData>
			<Point>
				<coordinates>-2.2608706,51.165533,0</coordinates>
			</Point>
		</Placemark>
		<Placemark>
			<name>581</name>
			<visibility>0</visibility>
			<Snippet maxLines="0"></Snippet>
			<description><![CDATA[<style type='text/css'>*{font-family:Verdana,Arial,Helvetica,Sans-Serif;}</style><table border='0' cellspacing='0' cellpadding='0'><tr><td colspan='2' style='vertical-align: top; padding-left: 10px; padding-right: 10px; white-space: nowrap;'><b>581</b></td></tr><tr><td colspan='2' style='vertical-align: top; padding-left: 10px; padding-right: 10px; max-width: 400px; white-space: nowrap;'>&nbsp;</td></tr><tr bgcolor='#ddffdd' ><td style='vertical-align: top; padding-left: 10px; white-space: nowrap;'><b>Latitude</b></td><td style='vertical-align: top; padding-left: 6px; padding-right: 10px; white-space: nowrap;'>51.437214</td></tr><tr><td style='vertical-align: top; padding-left: 10px; white-space: nowrap;'><b>Longitude</b></td><td style='vertical-align: top; padding-left: 6px; padding-right: 10px; white-space: nowrap;'>-0.635301</td></tr></table>]]></description>
			<LookAt>
				<longitude>-0.635301</longitude>
				<latitude>51.437214</latitude>
				<altitude>0</altitude>
				<heading>0</heading>
				<tilt>0</tilt>
				<range>1000</range>
				<altitudeMode>relativeToGround</altitudeMode>
			</LookAt>
			<styleUrl>#Sheet1Map0</styleUrl>
			<ExtendedData>
			</ExtendedData>
			<Point>
				<coordinates>-0.635301,51.437214,0</coordinates>
			</Point>
		</Placemark>
		<Placemark>
			<name>81</name>
			<visibility>0</visibility>
			<Snippet maxLines="0"></Snippet>
			<description><![CDATA[<style type='text/css'>*{font-family:Verdana,Arial,Helvetica,Sans-Serif;}</style><table border='0' cellspacing='0' cellpadding='0'><tr><td colspan='2' style='vertical-align: top; padding-left: 10px; padding-right: 10px; white-space: nowrap;'><b>81</b></td></tr><tr><td colspan='2' style='vertical-align: top; padding-left: 10px; padding-right: 10px; max-width: 400px; white-space: nowrap;'>&nbsp;</td></tr><tr bgcolor='#ddffdd' ><td style='vertical-align: top; padding-left: 10px; white-space: nowrap;'><b>Latitude</b></td><td style='vertical-align: top; padding-left: 6px; padding-right: 10px; white-space: nowrap;'>51.760828</td></tr><tr><td style='vertical-align: top; padding-left: 10px; white-space: nowrap;'><b>Longitude</b></td><td style='vertical-align: top; padding-left: 6px; padding-right: 10px; white-space: nowrap;'>-2.5669098</td></tr></table>]]></description>
			<LookAt>
				<longitude>-2.5669098</longitude>
				<latitude>51.760828</latitude>
				<altitude>0</altitude>
				<heading>0</heading>
				<tilt>0</tilt>
				<range>1000</range>
				<altitudeMode>relativeToGround</altitudeMode>
			</LookAt>
			<styleUrl>#Sheet1Map0</styleUrl>
			<ExtendedData>
			</ExtendedData>
			<Point>
				<coordinates>-2.5669098,51.760828,0</coordinates>
			</Point>
		</Placemark>
		<Placemark>
			<name>FTT150</name>
			<visibility>0</visibility>
			<Snippet maxLines="0"></Snippet>
			<description><![CDATA[<style type='text/css'>*{font-family:Verdana,Arial,Helvetica,Sans-Serif;}</style><table border='0' cellspacing='0' cellpadding='0'><tr><td colspan='2' style='vertical-align: top; padding-left: 10px; padding-right: 10px; white-space: nowrap;'><b>FTT150</b></td></tr><tr><td colspan='2' style='vertical-align: top; padding-left: 10px; padding-right: 10px; max-width: 400px; white-space: nowrap;'>&nbsp;</td></tr><tr bgcolor='#ddffdd' ><td style='vertical-align: top; padding-left: 10px; white-space: nowrap;'><b>Latitude</b></td><td style='vertical-align: top; padding-left: 6px; padding-right: 10px; white-space: nowrap;'>51.766821</td></tr><tr><td style='vertical-align: top; padding-left: 10px; white-space: nowrap;'><b>Longitude</b></td><td style='vertical-align: top; padding-left: 6px; padding-right: 10px; white-space: nowrap;'>-1.330932</td></tr></table>]]></description>
			<LookAt>
				<longitude>-1.330932</longitude>
				<latitude>51.766821</latitude>
				<altitude>0</altitude>
				<heading>0</heading>
				<tilt>0</tilt>
				<range>1000</range>
				<altitudeMode>relativeToGround</altitudeMode>
			</LookAt>
			<styleUrl>#Sheet1Map0</styleUrl>
			<ExtendedData>
			</ExtendedData>
			<Point>
				<coordinates>-1.330932,51.76682100000001,0</coordinates>
			</Point>
		</Placemark>
		<Placemark>
			<name>FTT59</name>
			<visibility>0</visibility>
			<Snippet maxLines="0"></Snippet>
			<description><![CDATA[<style type='text/css'>*{font-family:Verdana,Arial,Helvetica,Sans-Serif;}</style><table border='0' cellspacing='0' cellpadding='0'><tr><td colspan='2' style='vertical-align: top; padding-left: 10px; padding-right: 10px; white-space: nowrap;'><b>FTT59</b></td></tr><tr><td colspan='2' style='vertical-align: top; padding-left: 10px; padding-right: 10px; max-width: 400px; white-space: nowrap;'>&nbsp;</td></tr><tr bgcolor='#ddffdd' ><td style='vertical-align: top; padding-left: 10px; white-space: nowrap;'><b>Latitude</b></td><td style='vertical-align: top; padding-left: 6px; padding-right: 10px; white-space: nowrap;'>50.866291</td></tr><tr><td style='vertical-align: top; padding-left: 10px; white-space: nowrap;'><b>Longitude</b></td><td style='vertical-align: top; padding-left: 6px; padding-right: 10px; white-space: nowrap;'>0.34539699</td></tr></table>]]></description>
			<LookAt>
				<longitude>0.34539699</longitude>
				<latitude>50.866291</latitude>
				<altitude>0</altitude>
				<heading>0</heading>
				<tilt>0</tilt>
				<range>1000</range>
				<altitudeMode>relativeToGround</altitudeMode>
			</LookAt>
			<styleUrl>#Sheet1Map0</styleUrl>
			<ExtendedData>
			</ExtendedData>
			<Point>
				<coordinates>0.34539699,50.866291,0</coordinates>
			</Point>
		</Placemark>
		<Placemark>
			<name>FTT56</name>
			<visibility>0</visibility>
			<Snippet maxLines="0"></Snippet>
			<description><![CDATA[<style type='text/css'>*{font-family:Verdana,Arial,Helvetica,Sans-Serif;}</style><table border='0' cellspacing='0' cellpadding='0'><tr><td colspan='2' style='vertical-align: top; padding-left: 10px; padding-right: 10px; white-space: nowrap;'><b>FTT56</b></td></tr><tr><td colspan='2' style='vertical-align: top; padding-left: 10px; padding-right: 10px; max-width: 400px; white-space: nowrap;'>&nbsp;</td></tr><tr bgcolor='#ddffdd' ><td style='vertical-align: top; padding-left: 10px; white-space: nowrap;'><b>Latitude</b></td><td style='vertical-align: top; padding-left: 6px; padding-right: 10px; white-space: nowrap;'>52.008237</td></tr><tr><td style='vertical-align: top; padding-left: 10px; white-space: nowrap;'><b>Longitude</b></td><td style='vertical-align: top; padding-left: 6px; padding-right: 10px; white-space: nowrap;'>-2.7295045</td></tr></table>]]></description>
			<LookAt>
				<longitude>-2.7295045</longitude>
				<latitude>52.008237</latitude>
				<altitude>0</altitude>
				<heading>0</heading>
				<tilt>0</tilt>
				<range>1000</range>
				<altitudeMode>relativeToGround</altitudeMode>
			</LookAt>
			<styleUrl>#Sheet1Map0</styleUrl>
			<ExtendedData>
			</ExtendedData>
			<Point>
				<coordinates>-2.7295045,52.008237,0</coordinates>
			</Point>
		</Placemark>
		<Placemark>
			<name>FTT177</name>
			<visibility>0</visibility>
			<Snippet maxLines="0"></Snippet>
			<description><![CDATA[<style type='text/css'>*{font-family:Verdana,Arial,Helvetica,Sans-Serif;}</style><table border='0' cellspacing='0' cellpadding='0'><tr><td colspan='2' style='vertical-align: top; padding-left: 10px; padding-right: 10px; white-space: nowrap;'><b>FTT177</b></td></tr><tr><td colspan='2' style='vertical-align: top; padding-left: 10px; padding-right: 10px; max-width: 400px; white-space: nowrap;'>&nbsp;</td></tr><tr bgcolor='#ddffdd' ><td style='vertical-align: top; padding-left: 10px; white-space: nowrap;'><b>Latitude</b></td><td style='vertical-align: top; padding-left: 6px; padding-right: 10px; white-space: nowrap;'>52.64207532</td></tr><tr><td style='vertical-align: top; padding-left: 10px; white-space: nowrap;'><b>Longitude</b></td><td style='vertical-align: top; padding-left: 6px; padding-right: 10px; white-space: nowrap;'>-6.44400874</td></tr></table>]]></description>
			<LookAt>
				<longitude>-6.44400874</longitude>
				<latitude>52.64207532</latitude>
				<altitude>0</altitude>
				<heading>0</heading>
				<tilt>0</tilt>
				<range>1000</range>
				<altitudeMode>relativeToGround</altitudeMode>
			</LookAt>
			<styleUrl>#Sheet1Map0</styleUrl>
			<ExtendedData>
			</ExtendedData>
			<Point>
				<coordinates>-6.44400874,52.64207532,0</coordinates>
			</Point>
		</Placemark>
		<Placemark>
			<name>700</name>
			<visibility>0</visibility>
			<Snippet maxLines="0"></Snippet>
			<description><![CDATA[<style type='text/css'>*{font-family:Verdana,Arial,Helvetica,Sans-Serif;}</style><table border='0' cellspacing='0' cellpadding='0'><tr><td colspan='2' style='vertical-align: top; padding-left: 10px; padding-right: 10px; white-space: nowrap;'><b>700</b></td></tr><tr><td colspan='2' style='vertical-align: top; padding-left: 10px; padding-right: 10px; max-width: 400px; white-space: nowrap;'>&nbsp;</td></tr><tr bgcolor='#ddffdd' ><td style='vertical-align: top; padding-left: 10px; white-space: nowrap;'><b>Latitude</b></td><td style='vertical-align: top; padding-left: 6px; padding-right: 10px; white-space: nowrap;'>52.055304</td></tr><tr><td style='vertical-align: top; padding-left: 10px; white-space: nowrap;'><b>Longitude</b></td><td style='vertical-align: top; padding-left: 6px; padding-right: 10px; white-space: nowrap;'>-2.5896346</td></tr></table>]]></description>
			<LookAt>
				<longitude>-2.5896346</longitude>
				<latitude>52.055304</latitude>
				<altitude>0</altitude>
				<heading>0</heading>
				<tilt>0</tilt>
				<range>1000</range>
				<altitudeMode>relativeToGround</altitudeMode>
			</LookAt>
			<styleUrl>#Sheet1Map0</styleUrl>
			<ExtendedData>
			</ExtendedData>
			<Point>
				<coordinates>-2.5896346,52.055304,0</coordinates>
			</Point>
		</Placemark>
		<Placemark>
			<name>221</name>
			<visibility>0</visibility>
			<Snippet maxLines="0"></Snippet>
			<description><![CDATA[<style type='text/css'>*{font-family:Verdana,Arial,Helvetica,Sans-Serif;}</style><table border='0' cellspacing='0' cellpadding='0'><tr><td colspan='2' style='vertical-align: top; padding-left: 10px; padding-right: 10px; white-space: nowrap;'><b>221</b></td></tr><tr><td colspan='2' style='vertical-align: top; padding-left: 10px; padding-right: 10px; max-width: 400px; white-space: nowrap;'>&nbsp;</td></tr><tr bgcolor='#ddffdd' ><td style='vertical-align: top; padding-left: 10px; white-space: nowrap;'><b>Latitude</b></td><td style='vertical-align: top; padding-left: 6px; padding-right: 10px; white-space: nowrap;'>51.726709</td></tr><tr><td style='vertical-align: top; padding-left: 10px; white-space: nowrap;'><b>Longitude</b></td><td style='vertical-align: top; padding-left: 6px; padding-right: 10px; white-space: nowrap;'>-2.5847398</td></tr></table>]]></description>
			<LookAt>
				<longitude>-2.5847398</longitude>
				<latitude>51.726709</latitude>
				<altitude>0</altitude>
				<heading>0</heading>
				<tilt>0</tilt>
				<range>1000</range>
				<altitudeMode>relativeToGround</altitudeMode>
			</LookAt>
			<styleUrl>#Sheet1Map0</styleUrl>
			<ExtendedData>
			</ExtendedData>
			<Point>
				<coordinates>-2.5847398,51.726709,0</coordinates>
			</Point>
		</Placemark>
		<Placemark>
			<name>210</name>
			<visibility>0</visibility>
			<Snippet maxLines="0"></Snippet>
			<description><![CDATA[<style type='text/css'>*{font-family:Verdana,Arial,Helvetica,Sans-Serif;}</style><table border='0' cellspacing='0' cellpadding='0'><tr><td colspan='2' style='vertical-align: top; padding-left: 10px; padding-right: 10px; white-space: nowrap;'><b>210</b></td></tr><tr><td colspan='2' style='vertical-align: top; padding-left: 10px; padding-right: 10px; max-width: 400px; white-space: nowrap;'>&nbsp;</td></tr><tr bgcolor='#ddffdd' ><td style='vertical-align: top; padding-left: 10px; white-space: nowrap;'><b>Latitude</b></td><td style='vertical-align: top; padding-left: 6px; padding-right: 10px; white-space: nowrap;'>51.720868</td></tr><tr><td style='vertical-align: top; padding-left: 10px; white-space: nowrap;'><b>Longitude</b></td><td style='vertical-align: top; padding-left: 6px; padding-right: 10px; white-space: nowrap;'>-2.560069</td></tr></table>]]></description>
			<LookAt>
				<longitude>-2.560069</longitude>
				<latitude>51.720868</latitude>
				<altitude>0</altitude>
				<heading>0</heading>
				<tilt>0</tilt>
				<range>1000</range>
				<altitudeMode>relativeToGround</altitudeMode>
			</LookAt>
			<styleUrl>#Sheet1Map0</styleUrl>
			<ExtendedData>
			</ExtendedData>
			<Point>
				<coordinates>-2.560069,51.720868,0</coordinates>
			</Point>
		</Placemark>
		<Placemark>
			<name>21</name>
			<visibility>0</visibility>
			<Snippet maxLines="0"></Snippet>
			<description><![CDATA[<style type='text/css'>*{font-family:Verdana,Arial,Helvetica,Sans-Serif;}</style><table border='0' cellspacing='0' cellpadding='0'><tr><td colspan='2' style='vertical-align: top; padding-left: 10px; padding-right: 10px; white-space: nowrap;'><b>21</b></td></tr><tr><td colspan='2' style='vertical-align: top; padding-left: 10px; padding-right: 10px; max-width: 400px; white-space: nowrap;'>&nbsp;</td></tr><tr bgcolor='#ddffdd' ><td style='vertical-align: top; padding-left: 10px; white-space: nowrap;'><b>Latitude</b></td><td style='vertical-align: top; padding-left: 6px; padding-right: 10px; white-space: nowrap;'>51.82051</td></tr><tr><td style='vertical-align: top; padding-left: 10px; white-space: nowrap;'><b>Longitude</b></td><td style='vertical-align: top; padding-left: 6px; padding-right: 10px; white-space: nowrap;'>-2.4668699</td></tr></table>]]></description>
			<LookAt>
				<longitude>-2.4668699</longitude>
				<latitude>51.82051</latitude>
				<altitude>0</altitude>
				<heading>0</heading>
				<tilt>0</tilt>
				<range>1000</range>
				<altitudeMode>relativeToGround</altitudeMode>
			</LookAt>
			<styleUrl>#Sheet1Map0</styleUrl>
			<ExtendedData>
			</ExtendedData>
			<Point>
				<coordinates>-2.4668699,51.82051,0</coordinates>
			</Point>
		</Placemark>
		<Placemark>
			<name>620</name>
			<visibility>0</visibility>
			<Snippet maxLines="0"></Snippet>
			<description><![CDATA[<style type='text/css'>*{font-family:Verdana,Arial,Helvetica,Sans-Serif;}</style><table border='0' cellspacing='0' cellpadding='0'><tr><td colspan='2' style='vertical-align: top; padding-left: 10px; padding-right: 10px; white-space: nowrap;'><b>620</b></td></tr><tr><td colspan='2' style='vertical-align: top; padding-left: 10px; padding-right: 10px; max-width: 400px; white-space: nowrap;'>&nbsp;</td></tr><tr bgcolor='#ddffdd' ><td style='vertical-align: top; padding-left: 10px; white-space: nowrap;'><b>Latitude</b></td><td style='vertical-align: top; padding-left: 6px; padding-right: 10px; white-space: nowrap;'>51.403989</td></tr><tr><td style='vertical-align: top; padding-left: 10px; white-space: nowrap;'><b>Longitude</b></td><td style='vertical-align: top; padding-left: 6px; padding-right: 10px; white-space: nowrap;'>0.40984824</td></tr></table>]]></description>
			<LookAt>
				<longitude>0.40984824</longitude>
				<latitude>51.403989</latitude>
				<altitude>0</altitude>
				<heading>0</heading>
				<tilt>0</tilt>
				<range>1000</range>
				<altitudeMode>relativeToGround</altitudeMode>
			</LookAt>
			<styleUrl>#Sheet1Map0</styleUrl>
			<ExtendedData>
			</ExtendedData>
			<Point>
				<coordinates>0.40984824,51.40398900000001,0</coordinates>
			</Point>
		</Placemark>
		<Placemark>
			<name>FTT84</name>
			<visibility>0</visibility>
			<Snippet maxLines="0"></Snippet>
			<description><![CDATA[<style type='text/css'>*{font-family:Verdana,Arial,Helvetica,Sans-Serif;}</style><table border='0' cellspacing='0' cellpadding='0'><tr><td colspan='2' style='vertical-align: top; padding-left: 10px; padding-right: 10px; white-space: nowrap;'><b>FTT84</b></td></tr><tr><td colspan='2' style='vertical-align: top; padding-left: 10px; padding-right: 10px; max-width: 400px; white-space: nowrap;'>&nbsp;</td></tr><tr bgcolor='#ddffdd' ><td style='vertical-align: top; padding-left: 10px; white-space: nowrap;'><b>Latitude</b></td><td style='vertical-align: top; padding-left: 6px; padding-right: 10px; white-space: nowrap;'>50.271566</td></tr><tr><td style='vertical-align: top; padding-left: 10px; white-space: nowrap;'><b>Longitude</b></td><td style='vertical-align: top; padding-left: 6px; padding-right: 10px; white-space: nowrap;'>-5.0146674</td></tr></table>]]></description>
			<LookAt>
				<longitude>-5.0146674</longitude>
				<latitude>50.271566</latitude>
				<altitude>0</altitude>
				<heading>0</heading>
				<tilt>0</tilt>
				<range>1000</range>
				<altitudeMode>relativeToGround</altitudeMode>
			</LookAt>
			<styleUrl>#Sheet1Map0</styleUrl>
			<ExtendedData>
			</ExtendedData>
			<Point>
				<coordinates>-5.0146674,50.271566,0</coordinates>
			</Point>
		</Placemark>
		<Placemark>
			<name>250</name>
			<visibility>0</visibility>
			<Snippet maxLines="0"></Snippet>
			<description><![CDATA[<style type='text/css'>*{font-family:Verdana,Arial,Helvetica,Sans-Serif;}</style><table border='0' cellspacing='0' cellpadding='0'><tr><td colspan='2' style='vertical-align: top; padding-left: 10px; padding-right: 10px; white-space: nowrap;'><b>250</b></td></tr><tr><td colspan='2' style='vertical-align: top; padding-left: 10px; padding-right: 10px; max-width: 400px; white-space: nowrap;'>&nbsp;</td></tr><tr bgcolor='#ddffdd' ><td style='vertical-align: top; padding-left: 10px; white-space: nowrap;'><b>Latitude</b></td><td style='vertical-align: top; padding-left: 6px; padding-right: 10px; white-space: nowrap;'>51.338814</td></tr><tr><td style='vertical-align: top; padding-left: 10px; white-space: nowrap;'><b>Longitude</b></td><td style='vertical-align: top; padding-left: 6px; padding-right: 10px; white-space: nowrap;'>0.68632136</td></tr></table>]]></description>
			<LookAt>
				<longitude>0.68632136</longitude>
				<latitude>51.338814</latitude>
				<altitude>0</altitude>
				<heading>0</heading>
				<tilt>0</tilt>
				<range>1000</range>
				<altitudeMode>relativeToGround</altitudeMode>
			</LookAt>
			<styleUrl>#Sheet1Map0</styleUrl>
			<ExtendedData>
			</ExtendedData>
			<Point>
				<coordinates>0.68632136,51.338814,0</coordinates>
			</Point>
		</Placemark>
		<Placemark>
			<name>64</name>
			<visibility>0</visibility>
			<Snippet maxLines="0"></Snippet>
			<description><![CDATA[<style type='text/css'>*{font-family:Verdana,Arial,Helvetica,Sans-Serif;}</style><table border='0' cellspacing='0' cellpadding='0'><tr><td colspan='2' style='vertical-align: top; padding-left: 10px; padding-right: 10px; white-space: nowrap;'><b>64</b></td></tr><tr><td colspan='2' style='vertical-align: top; padding-left: 10px; padding-right: 10px; max-width: 400px; white-space: nowrap;'>&nbsp;</td></tr><tr bgcolor='#ddffdd' ><td style='vertical-align: top; padding-left: 10px; white-space: nowrap;'><b>Latitude</b></td><td style='vertical-align: top; padding-left: 6px; padding-right: 10px; white-space: nowrap;'>51.781273</td></tr><tr><td style='vertical-align: top; padding-left: 10px; white-space: nowrap;'><b>Longitude</b></td><td style='vertical-align: top; padding-left: 6px; padding-right: 10px; white-space: nowrap;'>-2.5058928</td></tr></table>]]></description>
			<LookAt>
				<longitude>-2.5058928</longitude>
				<latitude>51.781273</latitude>
				<altitude>0</altitude>
				<heading>0</heading>
				<tilt>0</tilt>
				<range>1000</range>
				<altitudeMode>relativeToGround</altitudeMode>
			</LookAt>
			<styleUrl>#Sheet1Map0</styleUrl>
			<ExtendedData>
			</ExtendedData>
			<Point>
				<coordinates>-2.5058928,51.781273,0</coordinates>
			</Point>
		</Placemark>
		<Placemark>
			<name>574N</name>
			<visibility>0</visibility>
			<Snippet maxLines="0"></Snippet>
			<description><![CDATA[<style type='text/css'>*{font-family:Verdana,Arial,Helvetica,Sans-Serif;}</style><table border='0' cellspacing='0' cellpadding='0'><tr><td colspan='2' style='vertical-align: top; padding-left: 10px; padding-right: 10px; white-space: nowrap;'><b>574N</b></td></tr><tr><td colspan='2' style='vertical-align: top; padding-left: 10px; padding-right: 10px; max-width: 400px; white-space: nowrap;'>&nbsp;</td></tr><tr bgcolor='#ddffdd' ><td style='vertical-align: top; padding-left: 10px; white-space: nowrap;'><b>Latitude</b></td><td style='vertical-align: top; padding-left: 6px; padding-right: 10px; white-space: nowrap;'>51.424221</td></tr><tr><td style='vertical-align: top; padding-left: 10px; white-space: nowrap;'><b>Longitude</b></td><td style='vertical-align: top; padding-left: 6px; padding-right: 10px; white-space: nowrap;'>-0.65173966</td></tr></table>]]></description>
			<LookAt>
				<longitude>-0.6517396600000001</longitude>
				<latitude>51.424221</latitude>
				<altitude>0</altitude>
				<heading>0</heading>
				<tilt>0</tilt>
				<range>1000</range>
				<altitudeMode>relativeToGround</altitudeMode>
			</LookAt>
			<styleUrl>#Sheet1Map0</styleUrl>
			<ExtendedData>
			</ExtendedData>
			<Point>
				<coordinates>-0.6517396600000001,51.424221,0</coordinates>
			</Point>
		</Placemark>
		<Placemark>
			<name>77</name>
			<visibility>0</visibility>
			<Snippet maxLines="0"></Snippet>
			<description><![CDATA[<style type='text/css'>*{font-family:Verdana,Arial,Helvetica,Sans-Serif;}</style><table border='0' cellspacing='0' cellpadding='0'><tr><td colspan='2' style='vertical-align: top; padding-left: 10px; padding-right: 10px; white-space: nowrap;'><b>77</b></td></tr><tr><td colspan='2' style='vertical-align: top; padding-left: 10px; padding-right: 10px; max-width: 400px; white-space: nowrap;'>&nbsp;</td></tr><tr bgcolor='#ddffdd' ><td style='vertical-align: top; padding-left: 10px; white-space: nowrap;'><b>Latitude</b></td><td style='vertical-align: top; padding-left: 6px; padding-right: 10px; white-space: nowrap;'>51.773568</td></tr><tr><td style='vertical-align: top; padding-left: 10px; white-space: nowrap;'><b>Longitude</b></td><td style='vertical-align: top; padding-left: 6px; padding-right: 10px; white-space: nowrap;'>-2.6082449</td></tr></table>]]></description>
			<LookAt>
				<longitude>-2.6082449</longitude>
				<latitude>51.773568</latitude>
				<altitude>0</altitude>
				<heading>0</heading>
				<tilt>0</tilt>
				<range>1000</range>
				<altitudeMode>relativeToGround</altitudeMode>
			</LookAt>
			<styleUrl>#Sheet1Map0</styleUrl>
			<ExtendedData>
			</ExtendedData>
			<Point>
				<coordinates>-2.6082449,51.773568,0</coordinates>
			</Point>
		</Placemark>
		<Placemark>
			<name>90</name>
			<visibility>0</visibility>
			<Snippet maxLines="0"></Snippet>
			<description><![CDATA[<style type='text/css'>*{font-family:Verdana,Arial,Helvetica,Sans-Serif;}</style><table border='0' cellspacing='0' cellpadding='0'><tr><td colspan='2' style='vertical-align: top; padding-left: 10px; padding-right: 10px; white-space: nowrap;'><b>90</b></td></tr><tr><td colspan='2' style='vertical-align: top; padding-left: 10px; padding-right: 10px; max-width: 400px; white-space: nowrap;'>&nbsp;</td></tr><tr bgcolor='#ddffdd' ><td style='vertical-align: top; padding-left: 10px; white-space: nowrap;'><b>Latitude</b></td><td style='vertical-align: top; padding-left: 6px; padding-right: 10px; white-space: nowrap;'>51.81711</td></tr><tr><td style='vertical-align: top; padding-left: 10px; white-space: nowrap;'><b>Longitude</b></td><td style='vertical-align: top; padding-left: 6px; padding-right: 10px; white-space: nowrap;'>-2.4740302</td></tr></table>]]></description>
			<LookAt>
				<longitude>-2.4740302</longitude>
				<latitude>51.81711</latitude>
				<altitude>0</altitude>
				<heading>0</heading>
				<tilt>0</tilt>
				<range>1000</range>
				<altitudeMode>relativeToGround</altitudeMode>
			</LookAt>
			<styleUrl>#Sheet1Map0</styleUrl>
			<ExtendedData>
			</ExtendedData>
			<Point>
				<coordinates>-2.4740302,51.81711000000001,0</coordinates>
			</Point>
		</Placemark>
		<Placemark>
			<name>545</name>
			<visibility>0</visibility>
			<Snippet maxLines="0"></Snippet>
			<description><![CDATA[<style type='text/css'>*{font-family:Verdana,Arial,Helvetica,Sans-Serif;}</style><table border='0' cellspacing='0' cellpadding='0'><tr><td colspan='2' style='vertical-align: top; padding-left: 10px; padding-right: 10px; white-space: nowrap;'><b>545</b></td></tr><tr><td colspan='2' style='vertical-align: top; padding-left: 10px; padding-right: 10px; max-width: 400px; white-space: nowrap;'>&nbsp;</td></tr><tr bgcolor='#ddffdd' ><td style='vertical-align: top; padding-left: 10px; white-space: nowrap;'><b>Latitude</b></td><td style='vertical-align: top; padding-left: 6px; padding-right: 10px; white-space: nowrap;'>50.645003</td></tr><tr><td style='vertical-align: top; padding-left: 10px; white-space: nowrap;'><b>Longitude</b></td><td style='vertical-align: top; padding-left: 6px; padding-right: 10px; white-space: nowrap;'>-3.4661535</td></tr></table>]]></description>
			<LookAt>
				<longitude>-3.4661535</longitude>
				<latitude>50.645003</latitude>
				<altitude>0</altitude>
				<heading>0</heading>
				<tilt>0</tilt>
				<range>1000</range>
				<altitudeMode>relativeToGround</altitudeMode>
			</LookAt>
			<styleUrl>#Sheet1Map0</styleUrl>
			<ExtendedData>
			</ExtendedData>
			<Point>
				<coordinates>-3.4661535,50.645003,0</coordinates>
			</Point>
		</Placemark>
		<Placemark>
			<name>203</name>
			<visibility>0</visibility>
			<Snippet maxLines="0"></Snippet>
			<description><![CDATA[<style type='text/css'>*{font-family:Verdana,Arial,Helvetica,Sans-Serif;}</style><table border='0' cellspacing='0' cellpadding='0'><tr><td colspan='2' style='vertical-align: top; padding-left: 10px; padding-right: 10px; white-space: nowrap;'><b>203</b></td></tr><tr><td colspan='2' style='vertical-align: top; padding-left: 10px; padding-right: 10px; max-width: 400px; white-space: nowrap;'>&nbsp;</td></tr><tr bgcolor='#ddffdd' ><td style='vertical-align: top; padding-left: 10px; white-space: nowrap;'><b>Latitude</b></td><td style='vertical-align: top; padding-left: 6px; padding-right: 10px; white-space: nowrap;'>51.718413</td></tr><tr><td style='vertical-align: top; padding-left: 10px; white-space: nowrap;'><b>Longitude</b></td><td style='vertical-align: top; padding-left: 6px; padding-right: 10px; white-space: nowrap;'>-2.5525114</td></tr></table>]]></description>
			<LookAt>
				<longitude>-2.5525114</longitude>
				<latitude>51.718413</latitude>
				<altitude>0</altitude>
				<heading>0</heading>
				<tilt>0</tilt>
				<range>1000</range>
				<altitudeMode>relativeToGround</altitudeMode>
			</LookAt>
			<styleUrl>#Sheet1Map0</styleUrl>
			<ExtendedData>
			</ExtendedData>
			<Point>
				<coordinates>-2.5525114,51.718413,0</coordinates>
			</Point>
		</Placemark>
		<Placemark>
			<name>FTT196</name>
			<visibility>0</visibility>
			<Snippet maxLines="0"></Snippet>
			<description><![CDATA[<style type='text/css'>*{font-family:Verdana,Arial,Helvetica,Sans-Serif;}</style><table border='0' cellspacing='0' cellpadding='0'><tr><td colspan='2' style='vertical-align: top; padding-left: 10px; padding-right: 10px; white-space: nowrap;'><b>FTT196</b></td></tr><tr><td colspan='2' style='vertical-align: top; padding-left: 10px; padding-right: 10px; max-width: 400px; white-space: nowrap;'>&nbsp;</td></tr><tr bgcolor='#ddffdd' ><td style='vertical-align: top; padding-left: 10px; white-space: nowrap;'><b>Latitude</b></td><td style='vertical-align: top; padding-left: 6px; padding-right: 10px; white-space: nowrap;'>52.35634382</td></tr><tr><td style='vertical-align: top; padding-left: 10px; white-space: nowrap;'><b>Longitude</b></td><td style='vertical-align: top; padding-left: 6px; padding-right: 10px; white-space: nowrap;'>-7.58859642</td></tr></table>]]></description>
			<LookAt>
				<longitude>-7.58859642</longitude>
				<latitude>52.35634382</latitude>
				<altitude>0</altitude>
				<heading>0</heading>
				<tilt>0</tilt>
				<range>1000</range>
				<altitudeMode>relativeToGround</altitudeMode>
			</LookAt>
			<styleUrl>#Sheet1Map0</styleUrl>
			<ExtendedData>
			</ExtendedData>
			<Point>
				<coordinates>-7.58859642,52.35634382,0</coordinates>
			</Point>
		</Placemark>
		<Placemark>
			<name>683</name>
			<visibility>0</visibility>
			<Snippet maxLines="0"></Snippet>
			<description><![CDATA[<style type='text/css'>*{font-family:Verdana,Arial,Helvetica,Sans-Serif;}</style><table border='0' cellspacing='0' cellpadding='0'><tr><td colspan='2' style='vertical-align: top; padding-left: 10px; padding-right: 10px; white-space: nowrap;'><b>683</b></td></tr><tr><td colspan='2' style='vertical-align: top; padding-left: 10px; padding-right: 10px; max-width: 400px; white-space: nowrap;'>&nbsp;</td></tr><tr bgcolor='#ddffdd' ><td style='vertical-align: top; padding-left: 10px; white-space: nowrap;'><b>Latitude</b></td><td style='vertical-align: top; padding-left: 6px; padding-right: 10px; white-space: nowrap;'>52.428717</td></tr><tr><td style='vertical-align: top; padding-left: 10px; white-space: nowrap;'><b>Longitude</b></td><td style='vertical-align: top; padding-left: 6px; padding-right: 10px; white-space: nowrap;'>-2.1151118</td></tr></table>]]></description>
			<LookAt>
				<longitude>-2.1151118</longitude>
				<latitude>52.428717</latitude>
				<altitude>0</altitude>
				<heading>0</heading>
				<tilt>0</tilt>
				<range>1000</range>
				<altitudeMode>relativeToGround</altitudeMode>
			</LookAt>
			<styleUrl>#Sheet1Map0</styleUrl>
			<ExtendedData>
			</ExtendedData>
			<Point>
				<coordinates>-2.1151118,52.42871700000001,0</coordinates>
			</Point>
		</Placemark>
		<Placemark>
			<name>FTT169</name>
			<visibility>0</visibility>
			<Snippet maxLines="0"></Snippet>
			<description><![CDATA[<style type='text/css'>*{font-family:Verdana,Arial,Helvetica,Sans-Serif;}</style><table border='0' cellspacing='0' cellpadding='0'><tr><td colspan='2' style='vertical-align: top; padding-left: 10px; padding-right: 10px; white-space: nowrap;'><b>FTT169</b></td></tr><tr><td colspan='2' style='vertical-align: top; padding-left: 10px; padding-right: 10px; max-width: 400px; white-space: nowrap;'>&nbsp;</td></tr><tr bgcolor='#ddffdd' ><td style='vertical-align: top; padding-left: 10px; white-space: nowrap;'><b>Latitude</b></td><td style='vertical-align: top; padding-left: 6px; padding-right: 10px; white-space: nowrap;'>52.13290354</td></tr><tr><td style='vertical-align: top; padding-left: 10px; white-space: nowrap;'><b>Longitude</b></td><td style='vertical-align: top; padding-left: 6px; padding-right: 10px; white-space: nowrap;'>-8.42058976</td></tr></table>]]></description>
			<LookAt>
				<longitude>-8.42058976</longitude>
				<latitude>52.13290354</latitude>
				<altitude>0</altitude>
				<heading>0</heading>
				<tilt>0</tilt>
				<range>1000</range>
				<altitudeMode>relativeToGround</altitudeMode>
			</LookAt>
			<styleUrl>#Sheet1Map0</styleUrl>
			<ExtendedData>
			</ExtendedData>
			<Point>
				<coordinates>-8.42058976,52.13290354,0</coordinates>
			</Point>
		</Placemark>
		<Placemark>
			<name>141</name>
			<visibility>0</visibility>
			<Snippet maxLines="0"></Snippet>
			<description><![CDATA[<style type='text/css'>*{font-family:Verdana,Arial,Helvetica,Sans-Serif;}</style><table border='0' cellspacing='0' cellpadding='0'><tr><td colspan='2' style='vertical-align: top; padding-left: 10px; padding-right: 10px; white-space: nowrap;'><b>141</b></td></tr><tr><td colspan='2' style='vertical-align: top; padding-left: 10px; padding-right: 10px; max-width: 400px; white-space: nowrap;'>&nbsp;</td></tr><tr bgcolor='#ddffdd' ><td style='vertical-align: top; padding-left: 10px; white-space: nowrap;'><b>Latitude</b></td><td style='vertical-align: top; padding-left: 6px; padding-right: 10px; white-space: nowrap;'>51.843272</td></tr><tr><td style='vertical-align: top; padding-left: 10px; white-space: nowrap;'><b>Longitude</b></td><td style='vertical-align: top; padding-left: 6px; padding-right: 10px; white-space: nowrap;'>-2.4608347</td></tr></table>]]></description>
			<LookAt>
				<longitude>-2.4608347</longitude>
				<latitude>51.843272</latitude>
				<altitude>0</altitude>
				<heading>0</heading>
				<tilt>0</tilt>
				<range>1000</range>
				<altitudeMode>relativeToGround</altitudeMode>
			</LookAt>
			<styleUrl>#Sheet1Map0</styleUrl>
			<ExtendedData>
			</ExtendedData>
			<Point>
				<coordinates>-2.4608347,51.843272,0</coordinates>
			</Point>
		</Placemark>
		<Placemark>
			<name>525</name>
			<visibility>0</visibility>
			<Snippet maxLines="0"></Snippet>
			<description><![CDATA[<style type='text/css'>*{font-family:Verdana,Arial,Helvetica,Sans-Serif;}</style><table border='0' cellspacing='0' cellpadding='0'><tr><td colspan='2' style='vertical-align: top; padding-left: 10px; padding-right: 10px; white-space: nowrap;'><b>525</b></td></tr><tr><td colspan='2' style='vertical-align: top; padding-left: 10px; padding-right: 10px; max-width: 400px; white-space: nowrap;'>&nbsp;</td></tr><tr bgcolor='#ddffdd' ><td style='vertical-align: top; padding-left: 10px; white-space: nowrap;'><b>Latitude</b></td><td style='vertical-align: top; padding-left: 6px; padding-right: 10px; white-space: nowrap;'>51.633079</td></tr><tr><td style='vertical-align: top; padding-left: 10px; white-space: nowrap;'><b>Longitude</b></td><td style='vertical-align: top; padding-left: 6px; padding-right: 10px; white-space: nowrap;'>0.44006735</td></tr></table>]]></description>
			<LookAt>
				<longitude>0.44006735</longitude>
				<latitude>51.633079</latitude>
				<altitude>0</altitude>
				<heading>0</heading>
				<tilt>0</tilt>
				<range>1000</range>
				<altitudeMode>relativeToGround</altitudeMode>
			</LookAt>
			<styleUrl>#Sheet1Map0</styleUrl>
			<ExtendedData>
			</ExtendedData>
			<Point>
				<coordinates>0.4400673500000001,51.633079,0</coordinates>
			</Point>
		</Placemark>
		<Placemark>
			<name>282</name>
			<visibility>0</visibility>
			<Snippet maxLines="0"></Snippet>
			<description><![CDATA[<style type='text/css'>*{font-family:Verdana,Arial,Helvetica,Sans-Serif;}</style><table border='0' cellspacing='0' cellpadding='0'><tr><td colspan='2' style='vertical-align: top; padding-left: 10px; padding-right: 10px; white-space: nowrap;'><b>282</b></td></tr><tr><td colspan='2' style='vertical-align: top; padding-left: 10px; padding-right: 10px; max-width: 400px; white-space: nowrap;'>&nbsp;</td></tr><tr bgcolor='#ddffdd' ><td style='vertical-align: top; padding-left: 10px; white-space: nowrap;'><b>Latitude</b></td><td style='vertical-align: top; padding-left: 6px; padding-right: 10px; white-space: nowrap;'>51.139963</td></tr><tr><td style='vertical-align: top; padding-left: 10px; white-space: nowrap;'><b>Longitude</b></td><td style='vertical-align: top; padding-left: 6px; padding-right: 10px; white-space: nowrap;'>-0.049150019</td></tr></table>]]></description>
			<LookAt>
				<longitude>-0.049150019</longitude>
				<latitude>51.139963</latitude>
				<altitude>0</altitude>
				<heading>0</heading>
				<tilt>0</tilt>
				<range>1000</range>
				<altitudeMode>relativeToGround</altitudeMode>
			</LookAt>
			<styleUrl>#Sheet1Map0</styleUrl>
			<ExtendedData>
			</ExtendedData>
			<Point>
				<coordinates>-0.049150019,51.139963,0</coordinates>
			</Point>
		</Placemark>
		<Placemark>
			<name>FTT54</name>
			<visibility>0</visibility>
			<Snippet maxLines="0"></Snippet>
			<description><![CDATA[<style type='text/css'>*{font-family:Verdana,Arial,Helvetica,Sans-Serif;}</style><table border='0' cellspacing='0' cellpadding='0'><tr><td colspan='2' style='vertical-align: top; padding-left: 10px; padding-right: 10px; white-space: nowrap;'><b>FTT54</b></td></tr><tr><td colspan='2' style='vertical-align: top; padding-left: 10px; padding-right: 10px; max-width: 400px; white-space: nowrap;'>&nbsp;</td></tr><tr bgcolor='#ddffdd' ><td style='vertical-align: top; padding-left: 10px; white-space: nowrap;'><b>Latitude</b></td><td style='vertical-align: top; padding-left: 6px; padding-right: 10px; white-space: nowrap;'>50.30434</td></tr><tr><td style='vertical-align: top; padding-left: 10px; white-space: nowrap;'><b>Longitude</b></td><td style='vertical-align: top; padding-left: 6px; padding-right: 10px; white-space: nowrap;'>-4.8400238</td></tr></table>]]></description>
			<LookAt>
				<longitude>-4.8400238</longitude>
				<latitude>50.30434</latitude>
				<altitude>0</altitude>
				<heading>0</heading>
				<tilt>0</tilt>
				<range>1000</range>
				<altitudeMode>relativeToGround</altitudeMode>
			</LookAt>
			<styleUrl>#Sheet1Map0</styleUrl>
			<ExtendedData>
			</ExtendedData>
			<Point>
				<coordinates>-4.8400238,50.30434,0</coordinates>
			</Point>
		</Placemark>
		<Placemark>
			<name>FTT74</name>
			<visibility>0</visibility>
			<Snippet maxLines="0"></Snippet>
			<description><![CDATA[<style type='text/css'>*{font-family:Verdana,Arial,Helvetica,Sans-Serif;}</style><table border='0' cellspacing='0' cellpadding='0'><tr><td colspan='2' style='vertical-align: top; padding-left: 10px; padding-right: 10px; white-space: nowrap;'><b>FTT74</b></td></tr><tr><td colspan='2' style='vertical-align: top; padding-left: 10px; padding-right: 10px; max-width: 400px; white-space: nowrap;'>&nbsp;</td></tr><tr bgcolor='#ddffdd' ><td style='vertical-align: top; padding-left: 10px; white-space: nowrap;'><b>Latitude</b></td><td style='vertical-align: top; padding-left: 6px; padding-right: 10px; white-space: nowrap;'>51.194135</td></tr><tr><td style='vertical-align: top; padding-left: 10px; white-space: nowrap;'><b>Longitude</b></td><td style='vertical-align: top; padding-left: 6px; padding-right: 10px; white-space: nowrap;'>-2.227202</td></tr></table>]]></description>
			<LookAt>
				<longitude>-2.227202</longitude>
				<latitude>51.194135</latitude>
				<altitude>0</altitude>
				<heading>0</heading>
				<tilt>0</tilt>
				<range>1000</range>
				<altitudeMode>relativeToGround</altitudeMode>
			</LookAt>
			<styleUrl>#Sheet1Map0</styleUrl>
			<ExtendedData>
			</ExtendedData>
			<Point>
				<coordinates>-2.227202,51.194135,0</coordinates>
			</Point>
		</Placemark>
		<Placemark>
			<name>FTT39</name>
			<visibility>0</visibility>
			<Snippet maxLines="0"></Snippet>
			<description><![CDATA[<style type='text/css'>*{font-family:Verdana,Arial,Helvetica,Sans-Serif;}</style><table border='0' cellspacing='0' cellpadding='0'><tr><td colspan='2' style='vertical-align: top; padding-left: 10px; padding-right: 10px; white-space: nowrap;'><b>FTT39</b></td></tr><tr><td colspan='2' style='vertical-align: top; padding-left: 10px; padding-right: 10px; max-width: 400px; white-space: nowrap;'>&nbsp;</td></tr><tr bgcolor='#ddffdd' ><td style='vertical-align: top; padding-left: 10px; white-space: nowrap;'><b>Latitude</b></td><td style='vertical-align: top; padding-left: 6px; padding-right: 10px; white-space: nowrap;'>50.779522</td></tr><tr><td style='vertical-align: top; padding-left: 10px; white-space: nowrap;'><b>Longitude</b></td><td style='vertical-align: top; padding-left: 6px; padding-right: 10px; white-space: nowrap;'>-3.6231405</td></tr></table>]]></description>
			<LookAt>
				<longitude>-3.6231405</longitude>
				<latitude>50.779522</latitude>
				<altitude>0</altitude>
				<heading>0</heading>
				<tilt>0</tilt>
				<range>1000</range>
				<altitudeMode>relativeToGround</altitudeMode>
			</LookAt>
			<styleUrl>#Sheet1Map0</styleUrl>
			<ExtendedData>
			</ExtendedData>
			<Point>
				<coordinates>-3.623140499999999,50.77952200000001,0</coordinates>
			</Point>
		</Placemark>
		<Placemark>
			<name>FTT104</name>
			<visibility>0</visibility>
			<Snippet maxLines="0"></Snippet>
			<description><![CDATA[<style type='text/css'>*{font-family:Verdana,Arial,Helvetica,Sans-Serif;}</style><table border='0' cellspacing='0' cellpadding='0'><tr><td colspan='2' style='vertical-align: top; padding-left: 10px; padding-right: 10px; white-space: nowrap;'><b>FTT104</b></td></tr><tr><td colspan='2' style='vertical-align: top; padding-left: 10px; padding-right: 10px; max-width: 400px; white-space: nowrap;'>&nbsp;</td></tr><tr bgcolor='#ddffdd' ><td style='vertical-align: top; padding-left: 10px; white-space: nowrap;'><b>Latitude</b></td><td style='vertical-align: top; padding-left: 6px; padding-right: 10px; white-space: nowrap;'>51.996196</td></tr><tr><td style='vertical-align: top; padding-left: 10px; white-space: nowrap;'><b>Longitude</b></td><td style='vertical-align: top; padding-left: 6px; padding-right: 10px; white-space: nowrap;'>-2.7283037</td></tr></table>]]></description>
			<LookAt>
				<longitude>-2.7283037</longitude>
				<latitude>51.996196</latitude>
				<altitude>0</altitude>
				<heading>0</heading>
				<tilt>0</tilt>
				<range>1000</range>
				<altitudeMode>relativeToGround</altitudeMode>
			</LookAt>
			<styleUrl>#Sheet1Map0</styleUrl>
			<ExtendedData>
			</ExtendedData>
			<Point>
				<coordinates>-2.7283037,51.996196,0</coordinates>
			</Point>
		</Placemark>
		<Placemark>
			<name>102</name>
			<visibility>0</visibility>
			<Snippet maxLines="0"></Snippet>
			<description><![CDATA[<style type='text/css'>*{font-family:Verdana,Arial,Helvetica,Sans-Serif;}</style><table border='0' cellspacing='0' cellpadding='0'><tr><td colspan='2' style='vertical-align: top; padding-left: 10px; padding-right: 10px; white-space: nowrap;'><b>102</b></td></tr><tr><td colspan='2' style='vertical-align: top; padding-left: 10px; padding-right: 10px; max-width: 400px; white-space: nowrap;'>&nbsp;</td></tr><tr bgcolor='#ddffdd' ><td style='vertical-align: top; padding-left: 10px; white-space: nowrap;'><b>Latitude</b></td><td style='vertical-align: top; padding-left: 6px; padding-right: 10px; white-space: nowrap;'>51.810933</td></tr><tr><td style='vertical-align: top; padding-left: 10px; white-space: nowrap;'><b>Longitude</b></td><td style='vertical-align: top; padding-left: 6px; padding-right: 10px; white-space: nowrap;'>-2.6052087</td></tr></table>]]></description>
			<LookAt>
				<longitude>-2.6052087</longitude>
				<latitude>51.810933</latitude>
[truncated: 472,614 more chars]
