# Supplementary material for: DNA analysis of Castanea sativa (sweet chestnut) in Britain and Ireland: Elucidating European origins and genepool diversity
Source: PLoS One. 2019 Sep 25;14(9):e0222936. doi: 10.1371/journal.pone.0222936 (PMC6760806; doi:10.1371/journal.pone.0222936)
Supplement: S5 File — (KML) [file pone.0222936.s005.kml]

<?xml version="1.0" encoding="UTF-8"?>
<kml xmlns="http://www.opengis.net/kml/2.2" xmlns:gx="http://www.google.com/kml/ext/2.2" xmlns:kml="http://www.opengis.net/kml/2.2" xmlns:atom="http://www.w3.org/2005/Atom">
<Document>
	<name>map Eur Eng K=2  copy</name>
	<open>1</open>
	<Snippet maxLines="1">Earth Point Excel To KML</Snippet>
	<description><![CDATA[<style type='text/css'>*{font-family:Verdana,Arial,Helvetica,Sans-Serif;}</style><table style="width: 300px;"><tr><td style="vertical-align: top;">Source</td><td style="width: 100%;">map Eur Eng K=2  copy.xlsx</td></tr><tr><td>DateTime</td><td>2019-03-12 23:12:26 UTC <br/></td></tr></table><br/>&copy;2019 Earth Point<br/><a target='_blank' href='http://www.earthpoint.us'>www.earthpoint.us</a><br/><br/>For illustration only.&nbsp; User to verify all information.]]></description>
	<Style>
		<IconStyle>
			<Icon>
			</Icon>
		</IconStyle>
		<BalloonStyle>
			<text>$[description]</text>
			<textColor>ff000000</textColor>
			<displayMode>default</displayMode>
		</BalloonStyle>
	</Style>
	<Style id="NormalSheet1Map0">
		<IconStyle>
			<color>ff0000ff</color>
			<Icon>
				<href>http://www.earthpoint.us/Dots/GoogleEarth/WhiteShapes/shaded_dot.png</href>
			</Icon>
		</IconStyle>
		<LabelStyle>
		</LabelStyle>
		<BalloonStyle>
			<text>$[description]</text>
		</BalloonStyle>
		<LineStyle>
			<color>ffff00ff</color>
			<width>2</width>
		</LineStyle>
	</Style>
	<Style id="HighlightSheet1Map0">
		<IconStyle>
			<color>ff0000ff</color>
			<scale>1.1</scale>
			<Icon>
				<href>http://www.earthpoint.us/Dots/GoogleEarth/WhiteShapes/shaded_dot.png</href>
			</Icon>
		</IconStyle>
		<LabelStyle>
			<scale>1.1</scale>
		</LabelStyle>
		<BalloonStyle>
			<text>$[description]</text>
		</BalloonStyle>
		<LineStyle>
			<color>ffff00ff</color>
			<width>3</width>
		</LineStyle>
	</Style>
	<StyleMap id="Sheet1Map0">
		<Pair>
			<key>normal</key>
			<styleUrl>#NormalSheet1Map0</styleUrl>
		</Pair>
		<Pair>
			<key>highlight</key>
			<styleUrl>#HighlightSheet1Map0</styleUrl>
		</Pair>
	</StyleMap>
	<StyleMap id="Sheet1Map2">
		<Pair>
			<key>normal</key>
			<styleUrl>#NormalSheet1Map2</styleUrl>
		</Pair>
		<Pair>
			<key>highlight</key>
			<styleUrl>#HighlightSheet1Map2</styleUrl>
		</Pair>
	</StyleMap>
	<Style id="HighlightSheet1Map2">
		<IconStyle>
			<color>ffffff00</color>
			<scale>1.1</scale>
			<Icon>
				<href>http://www.earthpoint.us/Dots/GoogleEarth/WhiteShapes/shaded_dot.png</href>
			</Icon>
		</IconStyle>
		<LabelStyle>
			<scale>1.1</scale>
		</LabelStyle>
		<BalloonStyle>
			<text>$[description]</text>
		</BalloonStyle>
		<LineStyle>
			<color>ffff00ff</color>
			<width>3</width>
		</LineStyle>
	</Style>
	<Style id="NormalSheet1Map2">
		<IconStyle>
			<color>ffffff00</color>
			<Icon>
				<href>http://www.earthpoint.us/Dots/GoogleEarth/WhiteShapes/shaded_dot.png</href>
			</Icon>
		</IconStyle>
		<LabelStyle>
		</LabelStyle>
		<BalloonStyle>
			<text>$[description]</text>
		</BalloonStyle>
		<LineStyle>
			<color>ffff00ff</color>
			<width>2</width>
		</LineStyle>
	</Style>
	<Folder>
		<name>K2-pop Eur (2)</name>
		<Placemark>
			<name>ENGLAND</name>
			<Snippet maxLines="0"></Snippet>
			<description><![CDATA[<style type='text/css'>*{font-family:Verdana,Arial,Helvetica,Sans-Serif;}</style><table border='0' cellspacing='0' cellpadding='0'><tr><td colspan='2' style='vertical-align: top; padding-left: 10px; padding-right: 10px; white-space: nowrap;'><b>ENGLAND</b></td></tr><tr><td colspan='2' style='vertical-align: top; padding-left: 10px; padding-right: 10px; max-width: 400px; white-space: nowrap;'>&nbsp;</td></tr><tr bgcolor='#ddffdd' ><td style='vertical-align: top; padding-left: 10px; white-space: nowrap;'><b>Latitude</b></td><td style='vertical-align: top; padding-left: 6px; padding-right: 10px; white-space: nowrap;'>51.857226</td></tr><tr><td style='vertical-align: top; padding-left: 10px; white-space: nowrap;'><b>Longitude</b></td><td style='vertical-align: top; padding-left: 6px; padding-right: 10px; white-space: nowrap;'>-0.40546872</td></tr></table>]]></description>
			<LookAt>
				<longitude>-0.40546872</longitude>
				<latitude>51.857226</latitude>
				<altitude>0</altitude>
				<heading>0</heading>
				<tilt>0</tilt>
				<range>1000</range>
				<altitudeMode>relativeToGround</altitudeMode>
			</LookAt>
			<styleUrl>#Sheet1Map0</styleUrl>
			<ExtendedData>
			</ExtendedData>
			<Point>
				<coordinates>-0.40546872,51.857226,0</coordinates>
			</Point>
		</Placemark>
		<Placemark>
			<name>FR01</name>
			<Snippet maxLines="0"></Snippet>
			<description><![CDATA[<style type='text/css'>*{font-family:Verdana,Arial,Helvetica,Sans-Serif;}</style><table border='0' cellspacing='0' cellpadding='0'><tr><td colspan='2' style='vertical-align: top; padding-left: 10px; padding-right: 10px; white-space: nowrap;'><b>FR01</b></td></tr><tr><td colspan='2' style='vertical-align: top; padding-left: 10px; padding-right: 10px; max-width: 400px; white-space: nowrap;'>&nbsp;</td></tr><tr bgcolor='#ddffdd' ><td style='vertical-align: top; padding-left: 10px; white-space: nowrap;'><b>Latitude</b></td><td style='vertical-align: top; padding-left: 6px; padding-right: 10px; white-space: nowrap;'>44.6871</td></tr><tr><td style='vertical-align: top; padding-left: 10px; white-space: nowrap;'><b>Longitude</b></td><td style='vertical-align: top; padding-left: 6px; padding-right: 10px; white-space: nowrap;'>1.039</td></tr></table>]]></description>
			<LookAt>
				<longitude>1.039</longitude>
				<latitude>44.6871</latitude>
				<altitude>0</altitude>
				<heading>0</heading>
				<tilt>0</tilt>
				<range>1000</range>
				<altitudeMode>relativeToGround</altitudeMode>
			</LookAt>
			<styleUrl>#Sheet1Map0</styleUrl>
			<ExtendedData>
			</ExtendedData>
			<Point>
				<coordinates>1.039,44.6871,0</coordinates>
			</Point>
		</Placemark>
		<Placemark>
			<name>FR02</name>
			<Snippet maxLines="0"></Snippet>
			<description><![CDATA[<style type='text/css'>*{font-family:Verdana,Arial,Helvetica,Sans-Serif;}</style><table border='0' cellspacing='0' cellpadding='0'><tr><td colspan='2' style='vertical-align: top; padding-left: 10px; padding-right: 10px; white-space: nowrap;'><b>FR02</b></td></tr><tr><td colspan='2' style='vertical-align: top; padding-left: 10px; padding-right: 10px; max-width: 400px; white-space: nowrap;'>&nbsp;</td></tr><tr bgcolor='#ddffdd' ><td style='vertical-align: top; padding-left: 10px; white-space: nowrap;'><b>Latitude</b></td><td style='vertical-align: top; padding-left: 6px; padding-right: 10px; white-space: nowrap;'>44.0678</td></tr><tr><td style='vertical-align: top; padding-left: 10px; white-space: nowrap;'><b>Longitude</b></td><td style='vertical-align: top; padding-left: 6px; padding-right: 10px; white-space: nowrap;'>2.9175</td></tr></table>]]></description>
			<LookAt>
				<longitude>2.9175</longitude>
				<latitude>44.0678</latitude>
				<altitude>0</altitude>
				<heading>0</heading>
				<tilt>0</tilt>
				<range>1000</range>
				<altitudeMode>relativeToGround</altitudeMode>
			</LookAt>
			<styleUrl>#Sheet1Map0</styleUrl>
			<ExtendedData>
			</ExtendedData>
			<Point>
				<coordinates>2.9175,44.0678,0</coordinates>
			</Point>
		</Placemark>
		<Placemark>
			<name>FR03</name>
			<Snippet maxLines="0"></Snippet>
			<description><![CDATA[<style type='text/css'>*{font-family:Verdana,Arial,Helvetica,Sans-Serif;}</style><table border='0' cellspacing='0' cellpadding='0'><tr><td colspan='2' style='vertical-align: top; padding-left: 10px; padding-right: 10px; white-space: nowrap;'><b>FR03</b></td></tr><tr><td colspan='2' style='vertical-align: top; padding-left: 10px; padding-right: 10px; max-width: 400px; white-space: nowrap;'>&nbsp;</td></tr><tr bgcolor='#ddffdd' ><td style='vertical-align: top; padding-left: 10px; white-space: nowrap;'><b>Latitude</b></td><td style='vertical-align: top; padding-left: 6px; padding-right: 10px; white-space: nowrap;'>43.2786</td></tr><tr><td style='vertical-align: top; padding-left: 10px; white-space: nowrap;'><b>Longitude</b></td><td style='vertical-align: top; padding-left: 6px; padding-right: 10px; white-space: nowrap;'>-1.086</td></tr></table>]]></description>
			<LookAt>
				<longitude>-1.086</longitude>
				<latitude>43.2786</latitude>
				<altitude>0</altitude>
				<heading>0</heading>
				<tilt>0</tilt>
				<range>1000</range>
				<altitudeMode>relativeToGround</altitudeMode>
			</LookAt>
			<styleUrl>#Sheet1Map0</styleUrl>
			<ExtendedData>
			</ExtendedData>
			<Point>
				<coordinates>-1.086,43.2786,0</coordinates>
			</Point>
		</Placemark>
		<Placemark>
			<name>HU01</name>
			<Snippet maxLines="0"></Snippet>
			<description><![CDATA[<style type='text/css'>*{font-family:Verdana,Arial,Helvetica,Sans-Serif;}</style><table border='0' cellspacing='0' cellpadding='0'><tr><td colspan='2' style='vertical-align: top; padding-left: 10px; padding-right: 10px; white-space: nowrap;'><b>HU01</b></td></tr><tr><td colspan='2' style='vertical-align: top; padding-left: 10px; padding-right: 10px; max-width: 400px; white-space: nowrap;'>&nbsp;</td></tr><tr bgcolor='#ddffdd' ><td style='vertical-align: top; padding-left: 10px; white-space: nowrap;'><b>Latitude</b></td><td style='vertical-align: top; padding-left: 6px; padding-right: 10px; white-space: nowrap;'>47.7924</td></tr><tr><td style='vertical-align: top; padding-left: 10px; white-space: nowrap;'><b>Longitude</b></td><td style='vertical-align: top; padding-left: 6px; padding-right: 10px; white-space: nowrap;'>18.9483</td></tr></table>]]></description>
			<LookAt>
				<longitude>18.9483</longitude>
				<latitude>47.7924</latitude>
				<altitude>0</altitude>
				<heading>0</heading>
				<tilt>0</tilt>
				<range>1000</range>
				<altitudeMode>relativeToGround</altitudeMode>
			</LookAt>
			<styleUrl>#Sheet1Map2</styleUrl>
			<ExtendedData>
			</ExtendedData>
			<Point>
				<coordinates>18.9483,47.7924,0</coordinates>
			</Point>
		</Placemark>
		<Placemark>
			<name>IRELAND</name>
			<Snippet maxLines="0"></Snippet>
			<description><![CDATA[<style type='text/css'>*{font-family:Verdana,Arial,Helvetica,Sans-Serif;}</style><table border='0' cellspacing='0' cellpadding='0'><tr><td colspan='2' style='vertical-align: top; padding-left: 10px; padding-right: 10px; white-space: nowrap;'><b>IRELAND</b></td></tr><tr><td colspan='2' style='vertical-align: top; padding-left: 10px; padding-right: 10px; max-width: 400px; white-space: nowrap;'>&nbsp;</td></tr><tr bgcolor='#ddffdd' ><td style='vertical-align: top; padding-left: 10px; white-space: nowrap;'><b>Latitude</b></td><td style='vertical-align: top; padding-left: 6px; padding-right: 10px; white-space: nowrap;'>52.33842</td></tr><tr><td style='vertical-align: top; padding-left: 10px; white-space: nowrap;'><b>Longitude</b></td><td style='vertical-align: top; padding-left: 6px; padding-right: 10px; white-space: nowrap;'>-7.4277758</td></tr></table>]]></description>
			<LookAt>
				<longitude>-7.4277758</longitude>
				<latitude>52.33842</latitude>
				<altitude>0</altitude>
				<heading>0</heading>
				<tilt>0</tilt>
				<range>1000</range>
				<altitudeMode>relativeToGround</altitudeMode>
			</LookAt>
			<styleUrl>#Sheet1Map0</styleUrl>
			<ExtendedData>
			</ExtendedData>
			<Point>
				<coordinates>-7.4277758,52.33842,0</coordinates>
			</Point>
		</Placemark>
		<Placemark>
			<name>IT01</name>
			<Snippet maxLines="0"></Snippet>
			<description><![CDATA[<style type='text/css'>*{font-family:Verdana,Arial,Helvetica,Sans-Serif;}</style><table border='0' cellspacing='0' cellpadding='0'><tr><td colspan='2' style='vertical-align: top; padding-left: 10px; padding-right: 10px; white-space: nowrap;'><b>IT01</b></td></tr><tr><td colspan='2' style='vertical-align: top; padding-left: 10px; padding-right: 10px; max-width: 400px; white-space: nowrap;'>&nbsp;</td></tr><tr bgcolor='#ddffdd' ><td style='vertical-align: top; padding-left: 10px; white-space: nowrap;'><b>Latitude</b></td><td style='vertical-align: top; padding-left: 6px; padding-right: 10px; white-space: nowrap;'>37.83</td></tr><tr><td style='vertical-align: top; padding-left: 10px; white-space: nowrap;'><b>Longitude</b></td><td style='vertical-align: top; padding-left: 6px; padding-right: 10px; white-space: nowrap;'>14.09</td></tr></table>]]></description>
			<LookAt>
				<longitude>14.09</longitude>
				<latitude>37.83</latitude>
				<altitude>0</altitude>
				<heading>0</heading>
				<tilt>0</tilt>
				<range>1000</range>
				<altitudeMode>relativeToGround</altitudeMode>
			</LookAt>
			<styleUrl>#Sheet1Map0</styleUrl>
			<ExtendedData>
			</ExtendedData>
			<Point>
				<coordinates>14.09,37.83,0</coordinates>
			</Point>
		</Placemark>
		<Placemark>
			<name>IT02</name>
			<Snippet maxLines="0"></Snippet>
			<description><![CDATA[<style type='text/css'>*{font-family:Verdana,Arial,Helvetica,Sans-Serif;}</style><table border='0' cellspacing='0' cellpadding='0'><tr><td colspan='2' style='vertical-align: top; padding-left: 10px; padding-right: 10px; white-space: nowrap;'><b>IT02</b></td></tr><tr><td colspan='2' style='vertical-align: top; padding-left: 10px; padding-right: 10px; max-width: 400px; white-space: nowrap;'>&nbsp;</td></tr><tr bgcolor='#ddffdd' ><td style='vertical-align: top; padding-left: 10px; white-space: nowrap;'><b>Latitude</b></td><td style='vertical-align: top; padding-left: 6px; padding-right: 10px; white-space: nowrap;'>39.05</td></tr><tr><td style='vertical-align: top; padding-left: 10px; white-space: nowrap;'><b>Longitude</b></td><td style='vertical-align: top; padding-left: 6px; padding-right: 10px; white-space: nowrap;'>16.72</td></tr></table>]]></description>
			<LookAt>
				<longitude>16.72</longitude>
				<latitude>39.05</latitude>
				<altitude>0</altitude>
				<heading>0</heading>
				<tilt>0</tilt>
				<range>1000</range>
				<altitudeMode>relativeToGround</altitudeMode>
			</LookAt>
			<styleUrl>#Sheet1Map2</styleUrl>
			<ExtendedData>
			</ExtendedData>
			<Point>
				<coordinates>16.72,39.05,0</coordinates>
			</Point>
		</Placemark>
		<Placemark>
			<name>IT03</name>
			<Snippet maxLines="0"></Snippet>
			<description><![CDATA[<style type='text/css'>*{font-family:Verdana,Arial,Helvetica,Sans-Serif;}</style><table border='0' cellspacing='0' cellpadding='0'><tr><td colspan='2' style='vertical-align: top; padding-left: 10px; padding-right: 10px; white-space: nowrap;'><b>IT03</b></td></tr><tr><td colspan='2' style='vertical-align: top; padding-left: 10px; padding-right: 10px; max-width: 400px; white-space: nowrap;'>&nbsp;</td></tr><tr bgcolor='#ddffdd' ><td style='vertical-align: top; padding-left: 10px; white-space: nowrap;'><b>Latitude</b></td><td style='vertical-align: top; padding-left: 6px; padding-right: 10px; white-space: nowrap;'>40.92</td></tr><tr><td style='vertical-align: top; padding-left: 10px; white-space: nowrap;'><b>Longitude</b></td><td style='vertical-align: top; padding-left: 6px; padding-right: 10px; white-space: nowrap;'>15.61</td></tr></table>]]></description>
			<LookAt>
				<longitude>15.61</longitude>
				<latitude>40.92</latitude>
				<altitude>0</altitude>
				<heading>0</heading>
				<tilt>0</tilt>
				<range>1000</range>
				<altitudeMode>relativeToGround</altitudeMode>
			</LookAt>
			<styleUrl>#Sheet1Map0</styleUrl>
			<ExtendedData>
			</ExtendedData>
			<Point>
				<coordinates>15.61,40.92,0</coordinates>
			</Point>
		</Placemark>
		<Placemark>
			<name>IT04</name>
			<Snippet maxLines="0"></Snippet>
			<description><![CDATA[<style type='text/css'>*{font-family:Verdana,Arial,Helvetica,Sans-Serif;}</style><table border='0' cellspacing='0' cellpadding='0'><tr><td colspan='2' style='vertical-align: top; padding-left: 10px; padding-right: 10px; white-space: nowrap;'><b>IT04</b></td></tr><tr><td colspan='2' style='vertical-align: top; padding-left: 10px; padding-right: 10px; max-width: 400px; white-space: nowrap;'>&nbsp;</td></tr><tr bgcolor='#ddffdd' ><td style='vertical-align: top; padding-left: 10px; white-space: nowrap;'><b>Latitude</b></td><td style='vertical-align: top; padding-left: 6px; padding-right: 10px; white-space: nowrap;'>42.73</td></tr><tr><td style='vertical-align: top; padding-left: 10px; white-space: nowrap;'><b>Longitude</b></td><td style='vertical-align: top; padding-left: 6px; padding-right: 10px; white-space: nowrap;'>13.41</td></tr></table>]]></description>
			<LookAt>
				<longitude>13.41</longitude>
				<latitude>42.73</latitude>
				<altitude>0</altitude>
				<heading>0</heading>
				<tilt>0</tilt>
				<range>1000</range>
				<altitudeMode>relativeToGround</altitudeMode>
			</LookAt>
			<styleUrl>#Sheet1Map0</styleUrl>
			<ExtendedData>
			</ExtendedData>
			<Point>
				<coordinates>13.41,42.73,0</coordinates>
			</Point>
		</Placemark>
		<Placemark>
			<name>IT05</name>
			<Snippet maxLines="0"></Snippet>
			<description><![CDATA[<style type='text/css'>*{font-family:Verdana,Arial,Helvetica,Sans-Serif;}</style><table border='0' cellspacing='0' cellpadding='0'><tr><td colspan='2' style='vertical-align: top; padding-left: 10px; padding-right: 10px; white-space: nowrap;'><b>IT05</b></td></tr><tr><td colspan='2' style='vertical-align: top; padding-left: 10px; padding-right: 10px; max-width: 400px; white-space: nowrap;'>&nbsp;</td></tr><tr bgcolor='#ddffdd' ><td style='vertical-align: top; padding-left: 10px; white-space: nowrap;'><b>Latitude</b></td><td style='vertical-align: top; padding-left: 6px; padding-right: 10px; white-space: nowrap;'>42.41</td></tr><tr><td style='vertical-align: top; padding-left: 10px; white-space: nowrap;'><b>Longitude</b></td><td style='vertical-align: top; padding-left: 6px; padding-right: 10px; white-space: nowrap;'>12.19</td></tr></table>]]></description>
			<LookAt>
				<longitude>12.19</longitude>
				<latitude>42.41</latitude>
				<altitude>0</altitude>
				<heading>0</heading>
				<tilt>0</tilt>
				<range>1000</range>
				<altitudeMode>relativeToGround</altitudeMode>
			</LookAt>
			<styleUrl>#Sheet1Map0</styleUrl>
			<ExtendedData>
			</ExtendedData>
			<Point>
				<coordinates>12.19,42.41,0</coordinates>
			</Point>
		</Placemark>
		<Placemark>
			<name>IT06</name>
			<Snippet maxLines="0"></Snippet>
			<description><![CDATA[<style type='text/css'>*{font-family:Verdana,Arial,Helvetica,Sans-Serif;}</style><table border='0' cellspacing='0' cellpadding='0'><tr><td colspan='2' style='vertical-align: top; padding-left: 10px; padding-right: 10px; white-space: nowrap;'><b>IT06</b></td></tr><tr><td colspan='2' style='vertical-align: top; padding-left: 10px; padding-right: 10px; max-width: 400px; white-space: nowrap;'>&nbsp;</td></tr><tr bgcolor='#ddffdd' ><td style='vertical-align: top; padding-left: 10px; white-space: nowrap;'><b>Latitude</b></td><td style='vertical-align: top; padding-left: 6px; padding-right: 10px; white-space: nowrap;'>43.97</td></tr><tr><td style='vertical-align: top; padding-left: 10px; white-space: nowrap;'><b>Longitude</b></td><td style='vertical-align: top; padding-left: 6px; padding-right: 10px; white-space: nowrap;'>11.57</td></tr></table>]]></description>
			<LookAt>
				<longitude>11.57</longitude>
				<latitude>43.97</latitude>
				<altitude>0</altitude>
				<heading>0</heading>
				<tilt>0</tilt>
				<range>1000</range>
				<altitudeMode>relativeToGround</altitudeMode>
			</LookAt>
			<styleUrl>#Sheet1Map2</styleUrl>
			<ExtendedData>
			</ExtendedData>
			<Point>
				<coordinates>11.57,43.97,0</coordinates>
			</Point>
		</Placemark>
		<Placemark>
			<name>IT07</name>
			<Snippet maxLines="0"></Snippet>
			<description><![CDATA[<style type='text/css'>*{font-family:Verdana,Arial,Helvetica,Sans-Serif;}</style><table border='0' cellspacing='0' cellpadding='0'><tr><td colspan='2' style='vertical-align: top; padding-left: 10px; padding-right: 10px; white-space: nowrap;'><b>IT07</b></td></tr><tr><td colspan='2' style='vertical-align: top; padding-left: 10px; padding-right: 10px; max-width: 400px; white-space: nowrap;'>&nbsp;</td></tr><tr bgcolor='#ddffdd' ><td style='vertical-align: top; padding-left: 10px; white-space: nowrap;'><b>Latitude</b></td><td style='vertical-align: top; padding-left: 6px; padding-right: 10px; white-space: nowrap;'>46.12</td></tr><tr><td style='vertical-align: top; padding-left: 10px; white-space: nowrap;'><b>Longitude</b></td><td style='vertical-align: top; padding-left: 6px; padding-right: 10px; white-space: nowrap;'>8.33</td></tr></table>]]></description>
			<LookAt>
				<longitude>8.33</longitude>
				<latitude>46.12</latitude>
				<altitude>0</altitude>
				<heading>0</heading>
				<tilt>0</tilt>
				<range>1000</range>
				<altitudeMode>relativeToGround</altitudeMode>
			</LookAt>
			<styleUrl>#Sheet1Map2</styleUrl>
			<ExtendedData>
			</ExtendedData>
			<Point>
				<coordinates>8.33,46.11999999999999,0</coordinates>
			</Point>
		</Placemark>
		<Placemark>
			<name>IT08</name>
			<Snippet maxLines="0"></Snippet>
			<description><![CDATA[<style type='text/css'>*{font-family:Verdana,Arial,Helvetica,Sans-Serif;}</style><table border='0' cellspacing='0' cellpadding='0'><tr><td colspan='2' style='vertical-align: top; padding-left: 10px; padding-right: 10px; white-space: nowrap;'><b>IT08</b></td></tr><tr><td colspan='2' style='vertical-align: top; padding-left: 10px; padding-right: 10px; max-width: 400px; white-space: nowrap;'>&nbsp;</td></tr><tr bgcolor='#ddffdd' ><td style='vertical-align: top; padding-left: 10px; white-space: nowrap;'><b>Latitude</b></td><td style='vertical-align: top; padding-left: 6px; padding-right: 10px; white-space: nowrap;'>44.8</td></tr><tr><td style='vertical-align: top; padding-left: 10px; white-space: nowrap;'><b>Longitude</b></td><td style='vertical-align: top; padding-left: 6px; padding-right: 10px; white-space: nowrap;'>7.14</td></tr></table>]]></description>
			<LookAt>
				<longitude>7.14</longitude>
				<latitude>44.8</latitude>
				<altitude>0</altitude>
				<heading>0</heading>
				<tilt>0</tilt>
				<range>1000</range>
				<altitudeMode>relativeToGround</altitudeMode>
			</LookAt>
			<styleUrl>#Sheet1Map2</styleUrl>
			<ExtendedData>
			</ExtendedData>
			<Point>
				<coordinates>7.14,44.8,0</coordinates>
			</Point>
		</Placemark>
		<Placemark>
			<name>IT09</name>
			<Snippet maxLines="0"></Snippet>
			<description><![CDATA[<style type='text/css'>*{font-family:Verdana,Arial,Helvetica,Sans-Serif;}</style><table border='0' cellspacing='0' cellpadding='0'><tr><td colspan='2' style='vertical-align: top; padding-left: 10px; padding-right: 10px; white-space: nowrap;'><b>IT09</b></td></tr><tr><td colspan='2' style='vertical-align: top; padding-left: 10px; padding-right: 10px; max-width: 400px; white-space: nowrap;'>&nbsp;</td></tr><tr bgcolor='#ddffdd' ><td style='vertical-align: top; padding-left: 10px; white-space: nowrap;'><b>Latitude</b></td><td style='vertical-align: top; padding-left: 6px; padding-right: 10px; white-space: nowrap;'>46.12</td></tr><tr><td style='vertical-align: top; padding-left: 10px; white-space: nowrap;'><b>Longitude</b></td><td style='vertical-align: top; padding-left: 6px; padding-right: 10px; white-space: nowrap;'>13.56</td></tr></table>]]></description>
			<LookAt>
				<longitude>13.56</longitude>
				<latitude>46.12</latitude>
				<altitude>0</altitude>
				<heading>0</heading>
				<tilt>0</tilt>
				<range>1000</range>
				<altitudeMode>relativeToGround</altitudeMode>
			</LookAt>
			<styleUrl>#Sheet1Map2</styleUrl>
			<ExtendedData>
			</ExtendedData>
			<Point>
				<coordinates>13.56,46.11999999999999,0</coordinates>
			</Point>
		</Placemark>
		<Placemark>
			<name>PT01</name>
			<Snippet maxLines="0"></Snippet>
			<description><![CDATA[<style type='text/css'>*{font-family:Verdana,Arial,Helvetica,Sans-Serif;}</style><table border='0' cellspacing='0' cellpadding='0'><tr><td colspan='2' style='vertical-align: top; padding-left: 10px; padding-right: 10px; white-space: nowrap;'><b>PT01</b></td></tr><tr><td colspan='2' style='vertical-align: top; padding-left: 10px; padding-right: 10px; max-width: 400px; white-space: nowrap;'>&nbsp;</td></tr><tr bgcolor='#ddffdd' ><td style='vertical-align: top; padding-left: 10px; white-space: nowrap;'><b>Latitude</b></td><td style='vertical-align: top; padding-left: 6px; padding-right: 10px; white-space: nowrap;'>41.244</td></tr><tr><td style='vertical-align: top; padding-left: 10px; white-space: nowrap;'><b>Longitude</b></td><td style='vertical-align: top; padding-left: 6px; padding-right: 10px; white-space: nowrap;'>-7.2465</td></tr></table>]]></description>
			<LookAt>
				<longitude>-7.2465</longitude>
				<latitude>41.244</latitude>
				<altitude>0</altitude>
				<heading>0</heading>
				<tilt>0</tilt>
				<range>1000</range>
				<altitudeMode>relativeToGround</altitudeMode>
			</LookAt>
			<styleUrl>#Sheet1Map2</styleUrl>
			<ExtendedData>
			</ExtendedData>
			<Point>
				<coordinates>-7.2465,41.244,0</coordinates>
			</Point>
		</Placemark>
		<Placemark>
			<name>PT02</name>
			<Snippet maxLines="0"></Snippet>
			<description><![CDATA[<style type='text/css'>*{font-family:Verdana,Arial,Helvetica,Sans-Serif;}</style><table border='0' cellspacing='0' cellpadding='0'><tr><td colspan='2' style='vertical-align: top; padding-left: 10px; padding-right: 10px; white-space: nowrap;'><b>PT02</b></td></tr><tr><td colspan='2' style='vertical-align: top; padding-left: 10px; padding-right: 10px; max-width: 400px; white-space: nowrap;'>&nbsp;</td></tr><tr bgcolor='#ddffdd' ><td style='vertical-align: top; padding-left: 10px; white-space: nowrap;'><b>Latitude</b></td><td style='vertical-align: top; padding-left: 6px; padding-right: 10px; white-space: nowrap;'>41.4926</td></tr><tr><td style='vertical-align: top; padding-left: 10px; white-space: nowrap;'><b>Longitude</b></td><td style='vertical-align: top; padding-left: 6px; padding-right: 10px; white-space: nowrap;'>-7.5995</td></tr></table>]]></description>
			<LookAt>
				<longitude>-7.5995</longitude>
				<latitude>41.4926</latitude>
				<altitude>0</altitude>
				<heading>0</heading>
				<tilt>0</tilt>
				<range>1000</range>
				<altitudeMode>relativeToGround</altitudeMode>
			</LookAt>
			<styleUrl>#Sheet1Map2</styleUrl>
			<ExtendedData>
			</ExtendedData>
			<Point>
				<coordinates>-7.599499999999999,41.4926,0</coordinates>
			</Point>
		</Placemark>
		<Placemark>
			<name>PT03</name>
			<Snippet maxLines="0"></Snippet>
			<description><![CDATA[<style type='text/css'>*{font-family:Verdana,Arial,Helvetica,Sans-Serif;}</style><table border='0' cellspacing='0' cellpadding='0'><tr><td colspan='2' style='vertical-align: top; padding-left: 10px; padding-right: 10px; white-space: nowrap;'><b>PT03</b></td></tr><tr><td colspan='2' style='vertical-align: top; padding-left: 10px; padding-right: 10px; max-width: 400px; white-space: nowrap;'>&nbsp;</td></tr><tr bgcolor='#ddffdd' ><td style='vertical-align: top; padding-left: 10px; white-space: nowrap;'><b>Latitude</b></td><td style='vertical-align: top; padding-left: 6px; padding-right: 10px; white-space: nowrap;'>40.703</td></tr><tr><td style='vertical-align: top; padding-left: 10px; white-space: nowrap;'><b>Longitude</b></td><td style='vertical-align: top; padding-left: 6px; padding-right: 10px; white-space: nowrap;'>-7.289</td></tr></table>]]></description>
			<LookAt>
				<longitude>-7.289</longitude>
				<latitude>40.703</latitude>
				<altitude>0</altitude>
				<heading>0</heading>
				<tilt>0</tilt>
				<range>1000</range>
				<altitudeMode>relativeToGround</altitudeMode>
			</LookAt>
			<styleUrl>#Sheet1Map2</styleUrl>
			<ExtendedData>
			</ExtendedData>
			<Point>
				<coordinates>-7.289,40.703,0</coordinates>
			</Point>
		</Placemark>
		<Placemark>
			<name>RO01</name>
			<Snippet maxLines="0"></Snippet>
			<description><![CDATA[<style type='text/css'>*{font-family:Verdana,Arial,Helvetica,Sans-Serif;}</style><table border='0' cellspacing='0' cellpadding='0'><tr><td colspan='2' style='vertical-align: top; padding-left: 10px; padding-right: 10px; white-space: nowrap;'><b>RO01</b></td></tr><tr><td colspan='2' style='vertical-align: top; padding-left: 10px; padding-right: 10px; max-width: 400px; white-space: nowrap;'>&nbsp;</td></tr><tr bgcolor='#ddffdd' ><td style='vertical-align: top; padding-left: 10px; white-space: nowrap;'><b>Latitude</b></td><td style='vertical-align: top; padding-left: 6px; padding-right: 10px; white-space: nowrap;'>46.906</td></tr><tr><td style='vertical-align: top; padding-left: 10px; white-space: nowrap;'><b>Longitude</b></td><td style='vertical-align: top; padding-left: 6px; padding-right: 10px; white-space: nowrap;'>22.314</td></tr></table>]]></description>
			<LookAt>
				<longitude>22.314</longitude>
				<latitude>46.906</latitude>
				<altitude>0</altitude>
				<heading>0</heading>
				<tilt>0</tilt>
				<range>1000</range>
				<altitudeMode>relativeToGround</altitudeMode>
			</LookAt>
			<styleUrl>#Sheet1Map0</styleUrl>
			<ExtendedData>
			</ExtendedData>
			<Point>
				<coordinates>22.314,46.906,0</coordinates>
			</Point>
		</Placemark>
		<Placemark>
			<name>RO02</name>
			<Snippet maxLines="0"></Snippet>
			<description><![CDATA[<style type='text/css'>*{font-family:Verdana,Arial,Helvetica,Sans-Serif;}</style><table border='0' cellspacing='0' cellpadding='0'><tr><td colspan='2' style='vertical-align: top; padding-left: 10px; padding-right: 10px; white-space: nowrap;'><b>RO02</b></td></tr><tr><td colspan='2' style='vertical-align: top; padding-left: 10px; padding-right: 10px; max-width: 400px; white-space: nowrap;'>&nbsp;</td></tr><tr bgcolor='#ddffdd' ><td style='vertical-align: top; padding-left: 10px; white-space: nowrap;'><b>Latitude</b></td><td style='vertical-align: top; padding-left: 6px; padding-right: 10px; white-space: nowrap;'>47.664</td></tr><tr><td style='vertical-align: top; padding-left: 10px; white-space: nowrap;'><b>Longitude</b></td><td style='vertical-align: top; padding-left: 6px; padding-right: 10px; white-space: nowrap;'>23.665</td></tr></table>]]></description>
			<LookAt>
				<longitude>23.665</longitude>
				<latitude>47.664</latitude>
				<altitude>0</altitude>
				<heading>0</heading>
				<tilt>0</tilt>
				<range>1000</range>
				<altitudeMode>relativeToGround</altitudeMode>
			</LookAt>
			<styleUrl>#Sheet1Map0</styleUrl>
			<ExtendedData>
			</ExtendedData>
			<Point>
				<coordinates>23.665,47.66400000000001,0</coordinates>
			</Point>
		</Placemark>
		<Placemark>
			<name>RO03</name>
			<Snippet maxLines="0"></Snippet>
			<description><![CDATA[<style type='text/css'>*{font-family:Verdana,Arial,Helvetica,Sans-Serif;}</style><table border='0' cellspacing='0' cellpadding='0'><tr><td colspan='2' style='vertical-align: top; padding-left: 10px; padding-right: 10px; white-space: nowrap;'><b>RO03</b></td></tr><tr><td colspan='2' style='vertical-align: top; padding-left: 10px; padding-right: 10px; max-width: 400px; white-space: nowrap;'>&nbsp;</td></tr><tr bgcolor='#ddffdd' ><td style='vertical-align: top; padding-left: 10px; white-space: nowrap;'><b>Latitude</b></td><td style='vertical-align: top; padding-left: 6px; padding-right: 10px; white-space: nowrap;'>44.986</td></tr><tr><td style='vertical-align: top; padding-left: 10px; white-space: nowrap;'><b>Longitude</b></td><td style='vertical-align: top; padding-left: 6px; padding-right: 10px; white-space: nowrap;'>22.668</td></tr></table>]]></description>
			<LookAt>
				<longitude>22.668</longitude>
				<latitude>44.986</latitude>
				<altitude>0</altitude>
				<heading>0</heading>
				<tilt>0</tilt>
				<range>1000</range>
				<altitudeMode>relativeToGround</altitudeMode>
			</LookAt>
			<styleUrl>#Sheet1Map2</styleUrl>
			<ExtendedData>
			</ExtendedData>
			<Point>
				<coordinates>22.668,44.986,0</coordinates>
			</Point>
		</Placemark>
		<Placemark>
			<name>SK02</name>
			<Snippet maxLines="0"></Snippet>
			<description><![CDATA[<style type='text/css'>*{font-family:Verdana,Arial,Helvetica,Sans-Serif;}</style><table border='0' cellspacing='0' cellpadding='0'><tr><td colspan='2' style='vertical-align: top; padding-left: 10px; padding-right: 10px; white-space: nowrap;'><b>SK02</b></td></tr><tr><td colspan='2' style='vertical-align: top; padding-left: 10px; padding-right: 10px; max-width: 400px; white-space: nowrap;'>&nbsp;</td></tr><tr bgcolor='#ddffdd' ><td style='vertical-align: top; padding-left: 10px; white-space: nowrap;'><b>Latitude</b></td><td style='vertical-align: top; padding-left: 6px; padding-right: 10px; white-space: nowrap;'>48.4116</td></tr><tr><td style='vertical-align: top; padding-left: 10px; white-space: nowrap;'><b>Longitude</b></td><td style='vertical-align: top; padding-left: 6px; padding-right: 10px; white-space: nowrap;'>18.2221</td></tr></table>]]></description>
			<LookAt>
				<longitude>18.2221</longitude>
				<latitude>48.4116</latitude>
				<altitude>0</altitude>
				<heading>0</heading>
				<tilt>0</tilt>
				<range>1000</range>
				<altitudeMode>relativeToGround</altitudeMode>
			</LookAt>
			<styleUrl>#Sheet1Map0</styleUrl>
			<ExtendedData>
			</ExtendedData>
			<Point>
				<coordinates>18.2221,48.4116,0</coordinates>
			</Point>
		</Placemark>
		<Placemark>
			<name>SK03</name>
			<Snippet maxLines="0"></Snippet>
			<description><![CDATA[<style type='text/css'>*{font-family:Verdana,Arial,Helvetica,Sans-Serif;}</style><table border='0' cellspacing='0' cellpadding='0'><tr><td colspan='2' style='vertical-align: top; padding-left: 10px; padding-right: 10px; white-space: nowrap;'><b>SK03</b></td></tr><tr><td colspan='2' style='vertical-align: top; padding-left: 10px; padding-right: 10px; max-width: 400px; white-space: nowrap;'>&nbsp;</td></tr><tr bgcolor='#ddffdd' ><td style='vertical-align: top; padding-left: 10px; white-space: nowrap;'><b>Latitude</b></td><td style='vertical-align: top; padding-left: 6px; padding-right: 10px; white-space: nowrap;'>48.4029</td></tr><tr><td style='vertical-align: top; padding-left: 10px; white-space: nowrap;'><b>Longitude</b></td><td style='vertical-align: top; padding-left: 6px; padding-right: 10px; white-space: nowrap;'>17.3582</td></tr></table>]]></description>
			<LookAt>
				<longitude>17.3582</longitude>
				<latitude>48.4029</latitude>
				<altitude>0</altitude>
				<heading>0</heading>
				<tilt>0</tilt>
				<range>1000</range>
				<altitudeMode>relativeToGround</altitudeMode>
			</LookAt>
			<styleUrl>#Sheet1Map2</styleUrl>
			<ExtendedData>
			</ExtendedData>
			<Point>
				<coordinates>17.3582,48.4029,0</coordinates>
			</Point>
		</Placemark>
		<Placemark>
			<name>SP01</name>
			<Snippet maxLines="0"></Snippet>
			<description><![CDATA[<style type='text/css'>*{font-family:Verdana,Arial,Helvetica,Sans-Serif;}</style><table border='0' cellspacing='0' cellpadding='0'><tr><td colspan='2' style='vertical-align: top; padding-left: 10px; padding-right: 10px; white-space: nowrap;'><b>SP01</b></td></tr><tr><td colspan='2' style='vertical-align: top; padding-left: 10px; padding-right: 10px; max-width: 400px; white-space: nowrap;'>&nbsp;</td></tr><tr bgcolor='#ddffdd' ><td style='vertical-align: top; padding-left: 10px; white-space: nowrap;'><b>Latitude</b></td><td style='vertical-align: top; padding-left: 6px; padding-right: 10px; white-space: nowrap;'>36.9461</td></tr><tr><td style='vertical-align: top; padding-left: 10px; white-space: nowrap;'><b>Longitude</b></td><td style='vertical-align: top; padding-left: 6px; padding-right: 10px; white-space: nowrap;'>-3.3522</td></tr></table>]]></description>
			<LookAt>
				<longitude>-3.3522</longitude>
				<latitude>36.9461</latitude>
				<altitude>0</altitude>
				<heading>0</heading>
				<tilt>0</tilt>
				<range>1000</range>
				<altitudeMode>relativeToGround</altitudeMode>
			</LookAt>
			<styleUrl>#Sheet1Map2</styleUrl>
			<ExtendedData>
			</ExtendedData>
			<Point>
				<coordinates>-3.3522,36.9461,0</coordinates>
			</Point>
		</Placemark>
		<Placemark>
			<name>SP02</name>
			<Snippet maxLines="0"></Snippet>
			<description><![CDATA[<style type='text/css'>*{font-family:Verdana,Arial,Helvetica,Sans-Serif;}</style><table border='0' cellspacing='0' cellpadding='0'><tr><td colspan='2' style='vertical-align: top; padding-left: 10px; padding-right: 10px; white-space: nowrap;'><b>SP02</b></td></tr><tr><td colspan='2' style='vertical-align: top; padding-left: 10px; padding-right: 10px; max-width: 400px; white-space: nowrap;'>&nbsp;</td></tr><tr bgcolor='#ddffdd' ><td style='vertical-align: top; padding-left: 10px; white-space: nowrap;'><b>Latitude</b></td><td style='vertical-align: top; padding-left: 6px; padding-right: 10px; white-space: nowrap;'>41.89</td></tr><tr><td style='vertical-align: top; padding-left: 10px; white-space: nowrap;'><b>Longitude</b></td><td style='vertical-align: top; padding-left: 6px; padding-right: 10px; white-space: nowrap;'>2.63</td></tr></table>]]></description>
			<LookAt>
				<longitude>2.63</longitude>
				<latitude>41.89</latitude>
				<altitude>0</altitude>
				<heading>0</heading>
				<tilt>0</tilt>
				<range>1000</range>
				<altitudeMode>relativeToGround</altitudeMode>
			</LookAt>
			<styleUrl>#Sheet1Map0</styleUrl>
			<ExtendedData>
			</ExtendedData>
			<Point>
				<coordinates>2.63,41.89,0</coordinates>
			</Point>
		</Placemark>
		<Placemark>
			<name>SP03</name>
			<Snippet maxLines="0"></Snippet>
			<description><![CDATA[<style type='text/css'>*{font-family:Verdana,Arial,Helvetica,Sans-Serif;}</style><table border='0' cellspacing='0' cellpadding='0'><tr><td colspan='2' style='vertical-align: top; padding-left: 10px; padding-right: 10px; white-space: nowrap;'><b>SP03</b></td></tr><tr><td colspan='2' style='vertical-align: top; padding-left: 10px; padding-right: 10px; max-width: 400px; white-space: nowrap;'>&nbsp;</td></tr><tr bgcolor='#ddffdd' ><td style='vertical-align: top; padding-left: 10px; white-space: nowrap;'><b>Latitude</b></td><td style='vertical-align: top; padding-left: 6px; padding-right: 10px; white-space: nowrap;'>43.2858</td></tr><tr><td style='vertical-align: top; padding-left: 10px; white-space: nowrap;'><b>Longitude</b></td><td style='vertical-align: top; padding-left: 6px; padding-right: 10px; white-space: nowrap;'>-8.3697</td></tr></table>]]></description>
			<LookAt>
				<longitude>-8.3697</longitude>
				<latitude>43.2858</latitude>
				<altitude>0</altitude>
				<heading>0</heading>
				<tilt>0</tilt>
				<range>1000</range>
				<altitudeMode>relativeToGround</altitudeMode>
			</LookAt>
			<styleUrl>#Sheet1Map2</styleUrl>
			<ExtendedData>
			</ExtendedData>
			<Point>
				<coordinates>-8.3697,43.2858,0</coordinates>
			</Point>
		</Placemark>
		<Placemark>
			<name>SP04</name>
			<Snippet maxLines="0"></Snippet>
			<description><![CDATA[<style type='text/css'>*{font-family:Verdana,Arial,Helvetica,Sans-Serif;}</style><table border='0' cellspacing='0' cellpadding='0'><tr><td colspan='2' style='vertical-align: top; padding-left: 10px; padding-right: 10px; white-space: nowrap;'><b>SP04</b></td></tr><tr><td colspan='2' style='vertical-align: top; padding-left: 10px; padding-right: 10px; max-width: 400px; white-space: nowrap;'>&nbsp;</td></tr><tr bgcolor='#ddffdd' ><td style='vertical-align: top; padding-left: 10px; white-space: nowrap;'><b>Latitude</b></td><td style='vertical-align: top; padding-left: 6px; padding-right: 10px; white-space: nowrap;'>36.5389</td></tr><tr><td style='vertical-align: top; padding-left: 10px; white-space: nowrap;'><b>Longitude</b></td><td style='vertical-align: top; padding-left: 6px; padding-right: 10px; white-space: nowrap;'>-5.3094</td></tr></table>]]></description>
			<LookAt>
				<longitude>-5.3094</longitude>
				<latitude>36.5389</latitude>
				<altitude>0</altitude>
				<heading>0</heading>
				<tilt>0</tilt>
				<range>1000</range>
				<altitudeMode>relativeToGround</altitudeMode>
			</LookAt>
			<styleUrl>#Sheet1Map2</styleUrl>
			<ExtendedData>
			</ExtendedData>
			<Point>
				<coordinates>-5.3094,36.5389,0</coordinates>
			</Point>
		</Placemark>
		<Placemark>
			<name>SP05</name>
			<Snippet maxLines="0"></Snippet>
			<description><![CDATA[<style type='text/css'>*{font-family:Verdana,Arial,Helvetica,Sans-Serif;}</style><table border='0' cellspacing='0' cellpadding='0'><tr><td colspan='2' style='vertical-align: top; padding-left: 10px; padding-right: 10px; white-space: nowrap;'><b>SP05</b></td></tr><tr><td colspan='2' style='vertical-align: top; padding-left: 10px; padding-right: 10px; max-width: 400px; white-space: nowrap;'>&nbsp;</td></tr><tr bgcolor='#ddffdd' ><td style='vertical-align: top; padding-left: 10px; white-space: nowrap;'><b>Latitude</b></td><td style='vertical-align: top; padding-left: 6px; padding-right: 10px; white-space: nowrap;'>37.1494</td></tr><tr><td style='vertical-align: top; padding-left: 10px; white-space: nowrap;'><b>Longitude</b></td><td style='vertical-align: top; padding-left: 6px; padding-right: 10px; white-space: nowrap;'>-3.4306</td></tr></table>]]></description>
			<LookAt>
				<longitude>-3.4306</longitude>
				<latitude>37.1494</latitude>
				<altitude>0</altitude>
				<heading>0</heading>
				<tilt>0</tilt>
				<range>1000</range>
				<altitudeMode>relativeToGround</altitudeMode>
			</LookAt>
			<styleUrl>#Sheet1Map2</styleUrl>
			<ExtendedData>
			</ExtendedData>
			<Point>
				<coordinates>-3.4306,37.1494,0</coordinates>
			</Point>
		</Placemark>
		<Placemark>
			<name>SP06</name>
			<Snippet maxLines="0"></Snippet>
			<description><![CDATA[<style type='text/css'>*{font-family:Verdana,Arial,Helvetica,Sans-Serif;}</style><table border='0' cellspacing='0' cellpadding='0'><tr><td colspan='2' style='vertical-align: top; padding-left: 10px; padding-right: 10px; white-space: nowrap;'><b>SP06</b></td></tr><tr><td colspan='2' style='vertical-align: top; padding-left: 10px; padding-right: 10px; max-width: 400px; white-space: nowrap;'>&nbsp;</td></tr><tr bgcolor='#ddffdd' ><td style='vertical-align: top; padding-left: 10px; white-space: nowrap;'><b>Latitude</b></td><td style='vertical-align: top; padding-left: 6px; padding-right: 10px; white-space: nowrap;'>40.26</td></tr><tr><td style='vertical-align: top; padding-left: 10px; white-space: nowrap;'><b>Longitude</b></td><td style='vertical-align: top; padding-left: 6px; padding-right: 10px; white-space: nowrap;'>-5.20</td></tr></table>]]></description>
			<LookAt>
				<longitude>-5.2</longitude>
				<latitude>40.26</latitude>
				<altitude>0</altitude>
				<heading>0</heading>
				<tilt>0</tilt>
				<range>1000</range>
				<altitudeMode>relativeToGround</altitudeMode>
			</LookAt>
			<styleUrl>#Sheet1Map0</styleUrl>
			<ExtendedData>
			</ExtendedData>
			<Point>
				<coordinates>-5.2,40.26,0</coordinates>
			</Point>
		</Placemark>
		<Placemark>
			<name>SP07</name>
			<Snippet maxLines="0"></Snippet>
			<description><![CDATA[<style type='text/css'>*{font-family:Verdana,Arial,Helvetica,Sans-Serif;}</style><table border='0' cellspacing='0' cellpadding='0'><tr><td colspan='2' style='vertical-align: top; padding-left: 10px; padding-right: 10px; white-space: nowrap;'><b>SP07</b></td></tr><tr><td colspan='2' style='vertical-align: top; padding-left: 10px; padding-right: 10px; max-width: 400px; white-space: nowrap;'>&nbsp;</td></tr><tr bgcolor='#ddffdd' ><td style='vertical-align: top; padding-left: 10px; white-space: nowrap;'><b>Latitude</b></td><td style='vertical-align: top; padding-left: 6px; padding-right: 10px; white-space: nowrap;'>42.45</td></tr><tr><td style='vertical-align: top; padding-left: 10px; white-space: nowrap;'><b>Longitude</b></td><td style='vertical-align: top; padding-left: 6px; padding-right: 10px; white-space: nowrap;'>-6.75</td></tr></table>]]></description>
			<LookAt>
				<longitude>-6.75</longitude>
				<latitude>42.45</latitude>
				<altitude>0</altitude>
				<heading>0</heading>
				<tilt>0</tilt>
				<range>1000</range>
				<altitudeMode>relativeToGround</altitudeMode>
			</LookAt>
			<styleUrl>#Sheet1Map2</styleUrl>
			<ExtendedData>
			</ExtendedData>
			<Point>
				<coordinates>-6.75,42.45,0</coordinates>
			</Point>
		</Placemark>
		<Placemark>
			<name>SP08</name>
			<Snippet maxLines="0"></Snippet>
			<description><![CDATA[<style type='text/css'>*{font-family:Verdana,Arial,Helvetica,Sans-Serif;}</style><table border='0' cellspacing='0' cellpadding='0'><tr><td colspan='2' style='vertical-align: top; padding-left: 10px; padding-right: 10px; white-space: nowrap;'><b>SP08</b></td></tr><tr><td colspan='2' style='vertical-align: top; padding-left: 10px; padding-right: 10px; max-width: 400px; white-space: nowrap;'>&nbsp;</td></tr><tr bgcolor='#ddffdd' ><td style='vertical-align: top; padding-left: 10px; white-space: nowrap;'><b>Latitude</b></td><td style='vertical-align: top; padding-left: 6px; padding-right: 10px; white-space: nowrap;'>43.2169</td></tr><tr><td style='vertical-align: top; padding-left: 10px; white-space: nowrap;'><b>Longitude</b></td><td style='vertical-align: top; padding-left: 6px; padding-right: 10px; white-space: nowrap;'>-5.7639</td></tr></table>]]></description>
			<LookAt>
				<longitude>-5.7639</longitude>
				<latitude>43.2169</latitude>
				<altitude>0</altitude>
				<heading>0</heading>
				<tilt>0</tilt>
				<range>1000</range>
				<altitudeMode>relativeToGround</altitudeMode>
			</LookAt>
			<styleUrl>#Sheet1Map0</styleUrl>
			<ExtendedData>
			</ExtendedData>
			<Point>
				<coordinates>-5.7639,43.2169,0</coordinates>
			</Point>
		</Placemark>
		<Placemark>
			<name>SP09</name>
			<Snippet maxLines="0"></Snippet>
			<description><![CDATA[<style type='text/css'>*{font-family:Verdana,Arial,Helvetica,Sans-Serif;}</style><table border='0' cellspacing='0' cellpadding='0'><tr><td colspan='2' style='vertical-align: top; padding-left: 10px; padding-right: 10px; white-space: nowrap;'><b>SP09</b></td></tr><tr><td colspan='2' style='vertical-align: top; padding-left: 10px; padding-right: 10px; max-width: 400px; white-space: nowrap;'>&nbsp;</td></tr><tr bgcolor='#ddffdd' ><td style='vertical-align: top; padding-left: 10px; white-space: nowrap;'><b>Latitude</b></td><td style='vertical-align: top; padding-left: 6px; padding-right: 10px; white-space: nowrap;'>37.0239</td></tr><tr><td style='vertical-align: top; padding-left: 10px; white-space: nowrap;'><b>Longitude</b></td><td style='vertical-align: top; padding-left: 6px; padding-right: 10px; white-space: nowrap;'>-2.9428</td></tr></table>]]></description>
			<LookAt>
				<longitude>-2.9428</longitude>
				<latitude>37.0239</latitude>
				<altitude>0</altitude>
				<heading>0</heading>
				<tilt>0</tilt>
				<range>1000</range>
				<altitudeMode>relativeToGround</altitudeMode>
			</LookAt>
			<styleUrl>#Sheet1Map2</styleUrl>
			<ExtendedData>
			</ExtendedData>
			<Point>
				<coordinates>-2.9428,37.0239,0</coordinates>
			</Point>
		</Placemark>
		<Placemark>
			<name>SP10</name>
			<Snippet maxLines="0"></Snippet>
			<description><![CDATA[<style type='text/css'>*{font-family:Verdana,Arial,Helvetica,Sans-Serif;}</style><table border='0' cellspacing='0' cellpadding='0'><tr><td colspan='2' style='vertical-align: top; padding-left: 10px; padding-right: 10px; white-space: nowrap;'><b>SP10</b></td></tr><tr><td colspan='2' style='vertical-align: top; padding-left: 10px; padding-right: 10px; max-width: 400px; white-space: nowrap;'>&nbsp;</td></tr><tr bgcolor='#ddffdd' ><td style='vertical-align: top; padding-left: 10px; white-space: nowrap;'><b>Latitude</b></td><td style='vertical-align: top; padding-left: 6px; padding-right: 10px; white-space: nowrap;'>41.34</td></tr><tr><td style='vertical-align: top; padding-left: 10px; white-space: nowrap;'><b>Longitude</b></td><td style='vertical-align: top; padding-left: 6px; padding-right: 10px; white-space: nowrap;'>0.99</td></tr></table>]]></description>
			<LookAt>
				<longitude>0.99</longitude>
				<latitude>41.34</latitude>
				<altitude>0</altitude>
				<heading>0</heading>
				<tilt>0</tilt>
				<range>1000</range>
				<altitudeMode>relativeToGround</altitudeMode>
			</LookAt>
			<styleUrl>#Sheet1Map0</styleUrl>
			<ExtendedData>
			</ExtendedData>
			<Point>
				<coordinates>0.99,41.34,0</coordinates>
			</Point>
		</Placemark>
		<Placemark>
			<name>SP11</name>
			<Snippet maxLines="0"></Snippet>
			<description><![CDATA[<style type='text/css'>*{font-family:Verdana,Arial,Helvetica,Sans-Serif;}</style><table border='0' cellspacing='0' cellpadding='0'><tr><td colspan='2' style='vertical-align: top; padding-left: 10px; padding-right: 10px; white-space: nowrap;'><b>SP11</b></td></tr><tr><td colspan='2' style='vertical-align: top; padding-left: 10px; padding-right: 10px; max-width: 400px; white-space: nowrap;'>&nbsp;</td></tr><tr bgcolor='#ddffdd' ><td style='vertical-align: top; padding-left: 10px; white-space: nowrap;'><b>Latitude</b></td><td style='vertical-align: top; padding-left: 6px; padding-right: 10px; white-space: nowrap;'>36.5939</td></tr><tr><td style='vertical-align: top; padding-left: 10px; white-space: nowrap;'><b>Longitude</b></td><td style='vertical-align: top; padding-left: 6px; padding-right: 10px; white-space: nowrap;'>-5.1436</td></tr></table>]]></description>
			<LookAt>
				<longitude>-5.1436</longitude>
				<latitude>36.5939</latitude>
				<altitude>0</altitude>
				<heading>0</heading>
				<tilt>0</tilt>
				<range>1000</range>
				<altitudeMode>relativeToGround</altitudeMode>
			</LookAt>
			<styleUrl>#Sheet1Map2</styleUrl>
			<ExtendedData>
			</ExtendedData>
			<Point>
				<coordinates>-5.1436,36.5939,0</coordinates>
			</Point>
		</Placemark>
		<Placemark>
			<name>SP12</name>
			<Snippet maxLines="0"></Snippet>
			<description><![CDATA[<style type='text/css'>*{font-family:Verdana,Arial,Helvetica,Sans-Serif;}</style><table border='0' cellspacing='0' cellpadding='0'><tr><td colspan='2' style='vertical-align: top; padding-left: 10px; padding-right: 10px; white-space: nowrap;'><b>SP12</b></td></tr><tr><td colspan='2' style='vertical-align: top; padding-left: 10px; padding-right: 10px; max-width: 400px; white-space: nowrap;'>&nbsp;</td></tr><tr bgcolor='#ddffdd' ><td style='vertical-align: top; padding-left: 10px; white-space: nowrap;'><b>Latitude</b></td><td style='vertical-align: top; padding-left: 6px; padding-right: 10px; white-space: nowrap;'>38.4178</td></tr><tr><td style='vertical-align: top; padding-left: 10px; white-space: nowrap;'><b>Longitude</b></td><td style='vertical-align: top; padding-left: 6px; padding-right: 10px; white-space: nowrap;'>-3.5603</td></tr></table>]]></description>
			<LookAt>
				<longitude>-3.5603</longitude>
				<latitude>38.4178</latitude>
				<altitude>0</altitude>
				<heading>0</heading>
				<tilt>0</tilt>
				<range>1000</range>
				<altitudeMode>relativeToGround</altitudeMode>
			</LookAt>
			<styleUrl>#Sheet1Map0</styleUrl>
			<ExtendedData>
			</ExtendedData>
			<Point>
				<coordinates>-3.5603,38.4178,0</coordinates>
			</Point>
		</Placemark>
		<Placemark>
			<name>SP13</name>
			<Snippet maxLines="0"></Snippet>
			<description><![CDATA[<style type='text/css'>*{font-family:Verdana,Arial,Helvetica,Sans-Serif;}</style><table border='0' cellspacing='0' cellpadding='0'><tr><td colspan='2' style='vertical-align: top; padding-left: 10px; padding-right: 10px; white-space: nowrap;'><b>SP13</b></td></tr><tr><td colspan='2' style='vertical-align: top; padding-left: 10px; padding-right: 10px; max-width: 400px; white-space: nowrap;'>&nbsp;</td></tr><tr bgcolor='#ddffdd' ><td style='vertical-align: top; padding-left: 10px; white-space: nowrap;'><b>Latitude</b></td><td style='vertical-align: top; padding-left: 6px; padding-right: 10px; white-space: nowrap;'>42.6081</td></tr><tr><td style='vertical-align: top; padding-left: 10px; white-space: nowrap;'><b>Longitude</b></td><td style='vertical-align: top; padding-left: 6px; padding-right: 10px; white-space: nowrap;'>-7.8664</td></tr></table>]]></description>
			<LookAt>
				<longitude>-7.8664</longitude>
				<latitude>42.6081</latitude>
				<altitude>0</altitude>
				<heading>0</heading>
				<tilt>0</tilt>
				<range>1000</range>
				<altitudeMode>relativeToGround</altitudeMode>
			</LookAt>
			<styleUrl>#Sheet1Map2</styleUrl>
			<ExtendedData>
			</ExtendedData>
			<Point>
				<coordinates>-7.8664,42.6081,0</coordinates>
			</Point>
		</Placemark>
		<Placemark>
			<name>SP14</name>
			<Snippet maxLines="0"></Snippet>
			<description><![CDATA[<style type='text/css'>*{font-family:Verdana,Arial,Helvetica,Sans-Serif;}</style><table border='0' cellspacing='0' cellpadding='0'><tr><td colspan='2' style='vertical-align: top; padding-left: 10px; padding-right: 10px; white-space: nowrap;'><b>SP14</b></td></tr><tr><td colspan='2' style='vertical-align: top; padding-left: 10px; padding-right: 10px; max-width: 400px; white-space: nowrap;'>&nbsp;</td></tr><tr bgcolor='#ddffdd' ><td style='vertical-align: top; padding-left: 10px; white-space: nowrap;'><b>Latitude</b></td><td style='vertical-align: top; padding-left: 6px; padding-right: 10px; white-space: nowrap;'>37.9153</td></tr><tr><td style='vertical-align: top; padding-left: 10px; white-space: nowrap;'><b>Longitude</b></td><td style='vertical-align: top; padding-left: 6px; padding-right: 10px; white-space: nowrap;'>-5.6292</td></tr></table>]]></description>
			<LookAt>
				<longitude>-5.6292</longitude>
				<latitude>37.9153</latitude>
				<altitude>0</altitude>
				<heading>0</heading>
				<tilt>0</tilt>
				<range>1000</range>
				<altitudeMode>relativeToGround</altitudeMode>
			</LookAt>
			<styleUrl>#Sheet1Map2</styleUrl>
			<ExtendedData>
			</ExtendedData>
			<Point>
				<coordinates>-5.6292,37.9153,0</coordinates>
			</Point>
		</Placemark>
		<Placemark>
			<name>SP15</name>
			<Snippet maxLines="0"></Snippet>
			<description><![CDATA[<style type='text/css'>*{font-family:Verdana,Arial,Helvetica,Sans-Serif;}</style><table border='0' cellspacing='0' cellpadding='0'><tr><td colspan='2' style='vertical-align: top; padding-left: 10px; padding-right: 10px; white-space: nowrap;'><b>SP15</b></td></tr><tr><td colspan='2' style='vertical-align: top; padding-left: 10px; padding-right: 10px; max-width: 400px; white-space: nowrap;'>&nbsp;</td></tr><tr bgcolor='#ddffdd' ><td style='vertical-align: top; padding-left: 10px; white-space: nowrap;'><b>Latitude</b></td><td style='vertical-align: top; padding-left: 6px; padding-right: 10px; white-space: nowrap;'>40.23</td></tr><tr><td style='vertical-align: top; padding-left: 10px; white-space: nowrap;'><b>Longitude</b></td><td style='vertical-align: top; padding-left: 6px; padding-right: 10px; white-space: nowrap;'>-6.13</td></tr></table>]]></description>
			<LookAt>
				<longitude>-6.13</longitude>
				<latitude>40.23</latitude>
				<altitude>0</altitude>
				<heading>0</heading>
				<tilt>0</tilt>
				<range>1000</range>
				<altitudeMode>relativeToGround</altitudeMode>
			</LookAt>
			<styleUrl>#Sheet1Map0</styleUrl>
			<ExtendedData>
			</ExtendedData>
			<Point>
				<coordinates>-6.13,40.23,0</coordinates>
			</Point>
		</Placemark>
		<Placemark>
			<name>SP16</name>
			<Snippet maxLines="0"></Snippet>
			<description><![CDATA[<style type='text/css'>*{font-family:Verdana,Arial,Helvetica,Sans-Serif;}</style><table border='0' cellspacing='0' cellpadding='0'><tr><td colspan='2' style='vertical-align: top; padding-left: 10px; padding-right: 10px; white-space: nowrap;'><b>SP16</b></td></tr><tr><td colspan='2' style='vertical-align: top; padding-left: 10px; padding-right: 10px; max-width: 400px; white-space: nowrap;'>&nbsp;</td></tr><tr bgcolor='#ddffdd' ><td style='vertical-align: top; padding-left: 10px; white-space: nowrap;'><b>Latitude</b></td><td style='vertical-align: top; padding-left: 6px; padding-right: 10px; white-space: nowrap;'>41.8467</td></tr><tr><td style='vertical-align: top; padding-left: 10px; white-space: nowrap;'><b>Longitude</b></td><td style='vertical-align: top; padding-left: 6px; padding-right: 10px; white-space: nowrap;'>2.4</td></tr></table>]]></description>
			<LookAt>
				<longitude>2.4</longitude>
				<latitude>41.8467</latitude>
				<altitude>0</altitude>
				<heading>0</heading>
				<tilt>0</tilt>
				<range>1000</range>
				<altitudeMode>relativeToGround</altitudeMode>
			</LookAt>
			<styleUrl>#Sheet1Map0</styleUrl>
			<ExtendedData>
			</ExtendedData>
			<Point>
				<coordinates>2.4,41.8467,0</coordinates>
			</Point>
		</Placemark>
		<Placemark>
			<name>SP17</name>
			<Snippet maxLines="0"></Snippet>
			<description><![CDATA[<style type='text/css'>*{font-family:Verdana,Arial,Helvetica,Sans-Serif;}</style><table border='0' cellspacing='0' cellpadding='0'><tr><td colspan='2' style='vertical-align: top; padding-left: 10px; padding-right: 10px; white-space: nowrap;'><b>SP17</b></td></tr><tr><td colspan='2' style='vertical-align: top; padding-left: 10px; padding-right: 10px; max-width: 400px; white-space: nowrap;'>&nbsp;</td></tr><tr bgcolor='#ddffdd' ><td style='vertical-align: top; padding-left: 10px; white-space: nowrap;'><b>Latitude</b></td><td style='vertical-align: top; padding-left: 6px; padding-right: 10px; white-space: nowrap;'>37.9194</td></tr><tr><td style='vertical-align: top; padding-left: 10px; white-space: nowrap;'><b>Longitude</b></td><td style='vertical-align: top; padding-left: 6px; padding-right: 10px; white-space: nowrap;'>-4.8467</td></tr></table>]]></description>
			<LookAt>
				<longitude>-4.8467</longitude>
				<latitude>37.9194</latitude>
				<altitude>0</altitude>
				<heading>0</heading>
				<tilt>0</tilt>
				<range>1000</range>
				<altitudeMode>relativeToGround</altitudeMode>
			</LookAt>
			<styleUrl>#Sheet1Map0</styleUrl>
			<ExtendedData>
			</ExtendedData>
			<Point>
				<coordinates>-4.8467,37.9194,0</coordinates>
			</Point>
		</Placemark>
		<Placemark>
			<name>WALES</name>
			<Snippet maxLines="0"></Snippet>
			<description><![CDATA[<style type='text/css'>*{font-family:Verdana,Arial,Helvetica,Sans-Serif;}</style><table border='0' cellspacing='0' cellpadding='0'><tr><td colspan='2' style='vertical-align: top; padding-left: 10px; padding-right: 10px; white-space: nowrap;'><b>WALES</b></td></tr><tr><td colspan='2' style='vertical-align: top; padding-left: 10px; padding-right: 10px; max-width: 400px; white-space: nowrap;'>&nbsp;</td></tr><tr bgcolor='#ddffdd' ><td style='vertical-align: top; padding-left: 10px; white-space: nowrap;'><b>Latitude</b></td><td style='vertical-align: top; padding-left: 6px; padding-right: 10px; white-space: nowrap;'>51.907696</td></tr><tr><td style='vertical-align: top; padding-left: 10px; white-space: nowrap;'><b>Longitude</b></td><td style='vertical-align: top; padding-left: 6px; padding-right: 10px; white-space: nowrap;'>-3.195898</td></tr></table>]]></description>
			<LookAt>
				<longitude>-3.195898</longitude>
				<latitude>51.907696</latitude>
				<altitude>0</altitude>
				<heading>0</heading>
				<tilt>0</tilt>
				<range>1000</range>
				<altitudeMode>relativeToGround</altitudeMode>
			</LookAt>
			<styleUrl>#Sheet1Map0</styleUrl>
			<ExtendedData>
			</ExtendedData>
			<Point>
				<coordinates>-3.195898,51.907696,0</coordinates>
			</Point>
		</Placemark>
	</Folder>
</Document>
</kml>
