# Supplementary material for: DNA analysis of Castanea sativa (sweet chestnut) in Britain and Ireland: Elucidating European origins and genepool diversity
Source: PLoS One. 2019 Sep 25;14(9):e0222936. doi: 10.1371/journal.pone.0222936 (PMC6760806; doi:10.1371/journal.pone.0222936)
Supplement: S1 Table — (XLSX) [file pone.0222936.s007.xlsx]

## Sheet: Historic&FTT master all dat (2)
S1 Table Dataset of British and Irish sites for DNA samples
Sweet chestnut survey Historic and FTT samples incl clonal repeats									Genotypes
sample	site name	country	Admin County	OS Grid Ref	LAT WGS84	LONG WGS84	trunk girth	basal girth stool	Sample Label	CsCAT1		CsCAT2		CsCAT3		CsCAT6		CsCAT14		CsCAT16		EMCs25		EMCs38
001	Welshbury	England	Gloucestershire	SO 67846 15422	51.8365	-2.46807		10.36	Cs01	192	192	206	206	226	226	161	172	131	150	128	128	157	157	250	270
002	Welshbury	England	Gloucestershire	SO 67796 15518	51.8373	-2.4688		13.6	CS02	192	213	206	210	224	226	172	194	131	139	128	140	140	140	257	261
003	Welshbury = 144	England	Gloucestershire	SO 67610 15707	51.839	-2.47152	1.83	16.1	Cs03	192	221	206	232	224	257	161	182	131	131	128	140	140	147	239	241
004	Chestnuts Wood	England	Gloucestershire	SO 68177 14687	51.8299	-2.46319	3.95		Cs04	192	192	232	232	195	224	161	182	131	139	128	130	140	147	241	257
005	Chestnuts Wood	England	Gloucestershire	SO 68112 14824	51.8311	-2.46415	2.7		Cs05	192	192	214	232	224	255	166	172	131	139	138	140	157	157	241	270
006	Chestnuts Wood	England	Gloucestershire	SO 67691 14965	51.8324	-2.47027	4.16		Cs06	192	192	210	225	226	226	172	182	131	150	128	128	140	140	257	257
007S	Chestnuts Wood	England	Gloucestershire	SO 67659 14945	51.8322	-2.47073		9	Cs07	192	192	210	210	226	235	166	182	131	139	128	130	150	150	241	247
007N	Chestnuts Wood	England	Gloucestershire	SO 67659 14945	51.8322	-2.47073		9	Cs131	192	192	210	210	226	235	166	182	131	139	128	132	150	150	241	247
008	Chestnuts Wood	England	Gloucestershire	SO 67508 14887	51.8316	-2.47292		3.4	Cs08	192	192	210	214	224	226	161	161	131	131	128	128	157	157	230	241
009	Chestnuts Wood	England	Gloucestershire	SO 67674 14578	51.8289	-2.47048		3.7	Cs09	192	192	210	237	195	257	172	180	131	148	128	140	150	150	241	255
010	Chestnuts Wood	England	Gloucestershire	SO 67651 14469	51.8279	-2.47081		9	Cs10	192	192	212	222	226	226	166	166	131	148	138	138	140	140	255	257
011	Chestnuts Wood	England	Gloucestershire	SO 67732 14119	51.8248	-2.4696	5.45		Cs11	192	192	210	222	224	235	166	182	131	131	128	140	140	147	237	245
012	Chestnuts Wood	England	Gloucestershire	SO 67805 14300	51.8264	-2.46856	0.55	4.4	Cs12	192	192	222	225	195	226	161	182	131	148	128	138	140	150	241	255
013	Chestnuts Wood	England	Gloucestershire	SO 67987 14761	51.8305	-2.46596		3	Cs13	192	192	210	210	195	224	161	166	131	139	140	140	140	140	257	257
014	Chestnuts Wood	England	Gloucestershire	SO 68141 14558	51.8287	-2.4637	3.8		Cs14	192	192	210	237	224	226	161	182	131	148	128	140	140	150	241	261
015	Chestnuts Wood	England	Gloucestershire	SO 68117 14517	51.8284	-2.46405		5.2	Cs15	192	192	210	237	224	235	161	182	131	131	128	140	157	157	241	270
016	Chestnuts Wood	England	Gloucestershire	SO 68118 14520	51.8284	-2.46403		4.6	Cs16	192	221	210	222	224	235	161	182	131	150	128	140	147	150	237	241
017	Chestnuts Wood	England	Gloucestershire	SO 67572 14117	51.8247	-2.47192		5.75	Cs17	192	192	210	222	224	236	161	182	131	148	138	140	140	140	255	257
018	Littledean Camp Mill Grove	England	Gloucestershire	SO 67673 13716	51.8211	-2.47042		4.9	Cs18	192	213	210	216	224	226	179	196	131	139	130	140	147	147	241	255
019	Littledean Camp Mill Grove	England	Gloucestershire	SO 67710 13567	51.8198	-2.46987		11.5	Cs19	192	215	206	210	224	257	161	196	131	131	128	130	157	157	250	270
020	Littledean Camp Mill Grove	England	Gloucestershire	SO 67710 13536	51.8195	-2.46986	6.4		Cs20	192	215	216	232	213	257	182	196	131	139	128	130	140	147	239	241
021	Littledean Camp Mill Grove	England	Gloucestershire	SO 67917 13646	51.8205	-2.46687		6.5	Cs21	221	221	206	210	224	255	172	182	131	139	124	140	140	147	239	241
022	Flaxley woods	England	Gloucestershire	SO 67751 15991	51.8416	-2.4695	1.95		Cs22	192	203	214	214	195	224	166	196	131	131	128	140	140	150	230	241
023	Flaxley woods	England	Gloucestershire	SO 67949 16606	51.8471	-2.46668		8.2	Cs23	192	192	195	210	253	255	161	179	139	139	124	130	140	140	239	255
025	Abenhall hedge	England	Gloucestershire	SO 67389 17417	51.8544	-2.47489		16	Cs25	192	213	210	222	255	259	179	196	139	139	140	140	140	147	239	241
026	Hope Wood	England	Gloucestershire	SO 67944 17243	51.8529	-2.46681		7	Cs26	192	192	195	210	224	255	196	196	139	139	124	130	140	140	255	257
027	Flaxley woods	England	Gloucestershire	SO 67802 16394	51.8452	-2.46879	1.57		Cs27	192	192	214	216	257	259	172	182	131	131	128	140	140	140	250	255
028	Flaxley woods	England	Gloucestershire	SO 67768 16226	51.8437	-2.46927		11.5	Cs28	213	221	232	234	195	224	172	196	131	139	128	130	140	140	250	255
029	Abenhall hedge	England	Gloucestershire	SO 67311 17504	51.8552	-2.47603		7	Cs29	192	192	206	232	255	255	182	196	131	139	128	140	140	147	241	250
030	Abenhall hedge	England	Gloucestershire	SO 67007 17813	51.8579	-2.48047	6.3		Cs30	192	192	206	232	255	255	182	196	131	139	128	140	140	147	241	250
031	Abenhall hedge	England	Gloucestershire	SO 67055 17741	51.8573	-2.47977	2		Cs31	192	192	206	232	195	195	172	196	131	139	130	140	140	147	241	255
032	Edgehills	England	Gloucestershire	SO 66710 16257	51.8439	-2.48463		5.9	Cs32	192	206	216	232	242	253	161	166	131	139	128	140	140	140	239	261
033	Edgehills	England	Gloucestershire	SO 66545 16369	51.8449	-2.48704		1.3	Cs33	206	213	214	225	235	242	161	177	131	131	128	140	157	157	239	270
034	Nailbridge	England	Gloucestershire	SO 65028 16383	51.8449	-2.50906	6.5		Cs34	192	213	210	234	195	224	161	166	131	150	128	140	147	150	237	241
035	Nailbridge	England	Gloucestershire	SO 65060 16417	51.8453	-2.5086	1.05		Cs35	192	221	210	212	195	234	166	190	131	150	140	140	140	147	237	250
036	Nailbridge	England	Gloucestershire	SO 64972 16362	51.8448	-2.50987	4.2		Cs36	221	221	212	216	234	255	166	190	131	131	140	140	140	140	250	261
037	Steam Mills	England	Gloucestershire	SO 65243 15743	51.8392	-2.50587		0.9	Cs37	192	215	210	210	257	264	172	182	148	148	140	143	140	140	250	263
038	Harrow Hill	England	Gloucestershire	SO 64998 16820	51.8489	-2.50954	2.45		Cs38	192	215	216	232	224	226	177	194	131	148	140	140	140	140	239	257
039	Brierley Hill	England	Gloucestershire	SO 62798 15441	51.8363	-2.54133		2.95	Cs39	192	215	232	232	226	229	161	177	148	160	140	140	140	140	247	257
040	Worrall Hill	England	Gloucestershire	SO 60300 14335	51.8262	-2.57745		4.8	Cs40	192	215	210	210	235	257	161	161	139	139	128	140	160	160	243	255
041	Serridge	England	Gloucestershire	SO 61829 14233	51.8254	-2.55526	4.2		Cs41	192	213	210	210	224	226	166	182	131	131	128	138	140	150	241	259
042	Serridge	England	Gloucestershire	SO 61914 14231	51.8254	-2.55402	5.5		Cs42	192	215	210	216	235	257	161	177	131	139	140	140	140	140	230	233
043	Serridge	England	Gloucestershire	SO 61892 14138	51.8246	-2.55433		8.3	Cs43	192	221	206	210	257	267	177	179	131	160	140	140	140	140	230	239
044	Sculpture trail	England	Gloucestershire	SO 61586 12192	51.807	-2.55856		1	Cs44	192	215	216	216	195	235	177	180	139	148	140	143	140	140	259	259
045	Sculpture trail	England	Gloucestershire	SO 61629 12037	51.8056	-2.55791	3.5		Cs45	192	215	216	232	224	235	166	190	131	131	140	140	140	150	241	255
046	Sculpture trail	England	Gloucestershire	SO 61631 12047	51.8057	-2.55789	4.75		Cs46	192	192	212	232	195	235	166	182	131	131	128	140	150	150	241	241
047	Popes Hill	England	Gloucestershire	SO 68757 14701	51.83	-2.45478	5.1		Cs47	192	213	210	214	224	226	194	194	139	139	128	128	140	147	241	255
048	Popes Hill	England	Gloucestershire	SO 68774 14719	51.8302	-2.45453		7	Cs48	206	215	196	234	208	252	172	182	131	160	124	140	160	160	243	255
049	Popes Hill	England	Gloucestershire	SO 68714 14904	51.8319	-2.45542	7		Cs49	192	213	218	234	224	224	161	182	139	139	130	140	157	157	270	270
050	Popes Hill	England	Gloucestershire	SO 68783 14543	51.8286	-2.45439	5.45		Cs50	192	213	210	214	224	226	172	172	139	139	140	140	140	140	250	250
051	Popes Hill	England	Gloucestershire	SO 68785 14603	51.8292	-2.45436		14.8	Cs51	192	213	214	218	224	224	172	196	131	139	128	128	140	147	239	250
052	Popes Hill	England	Gloucestershire	SO 68785 14603	51.8292	-2.45436		14.8	Cs52	192	213	214	218	224	224	172	196	131	139	128	128	140	147	239	250
053	Abbot's Wood, Soudley	England	Gloucestershire	SO 65633 11396	51.8001	-2.49978		4	Cs53	192	217	218	232	226	257	172	182	131	131	128	128	140	150	241	257
054	Abbot's Wood, Soudley	England	Gloucestershire	SO 65588 11549	51.8015	-2.50045		3.65	Cs54	174	192	210	232	235	253	172	179	131	131	128	140	157	160	243	270
055	Abbot's Wood, Soudley	England	Gloucestershire	SO 65623 11245	51.7988	-2.49991		3.95	Cs55	192	206	212	232	208	224	161	190	131	131	128	140	160	160	243	255
056	Little Staple Edge	England	Gloucestershire	SO 64856 12366	51.8088	-2.51115		6.3	Cs56	192	192	210	212	224	224	177	179	131	139	140	140	140	140	230	250
057	Puttemage	England	Gloucestershire	SO 65582 09820	51.786	-2.50036	2.18		Cs57	174	192	210	214	224	252	166	196	131	139	124	143	140	140	239	247
058	Puttemage	England	Gloucestershire	SO 65387 09844	51.7862	-2.50319		2.7	Cs58	192	215	195	214	195	257	177	196	131	131	140	140	140	150	239	241
059	Puttemage	England	Gloucestershire	SO 65343 09821	51.786	-2.50383		7	Cs59	221	221	206	232	195	259	166	182	131	160	128	128	140	150	230	241
060	Staple Edge	England	Gloucestershire	SO 64656 10365	51.7908	-2.51384		4.9	Cs60	192	215	214	214	195	208	177	190	131	139	128	140	140	140	257	257
061	Staple Edge	England	Gloucestershire	SO 64782 09742	51.7852	-2.51195		5	Cs61	192	215	212	216	242	255	194	196	131	139	140	140	140	140	239	255
062	Staple Edge	England	Gloucestershire	SO 64833 09619	51.7841	-2.5112		4.5	Cs62	192	192	214	236	208	224	166	196	131	139	140	140	140	150	239	261
063	Blakeney Walk	England	Gloucestershire	SO 65044 09160	51.78	-2.5081		4.8	Cs63	174	192	210	212	255	255	172	182	131	139	128	140	140	160	243	255
064	Puttenage	England	Gloucestershire	SO 65197 09300	51.7813	-2.50589		5.3	Cs64	174	192	214	216	255	257	190	194	131	131	140	140	140	150	239	241
065	Bradley Hill	England	Gloucestershire	SO 66276 09497	51.7831	-2.49027	0.3		Cs65	192	192	212	212	226	242	161	161	131	160	140	140	140	140	255	257
066	Flaxley park	England	Gloucestershire	SO 69338 15335	51.8358	-2.4464		11.8	Cs66	192	221	210	232	228	234	166	196	131	131	128	140	140	150	230	241
067	Flaxley park	England	Gloucestershire	SO 69280 15539	51.8376	-2.44726		3.6	Cs67	192	215	206	210	224	255	161	196	150	150	140	140	140	147	241	250
068	Ellwood	England	Gloucestershire	SO 58674 08492	51.7736	-2.60035	1.6		Cs68	203	215	210	225	224	224	172	196	131	148	138	140	140	140	239	250
069	Ellwood	England	Gloucestershire	SO 58586 08367	51.7724	-2.60161		4.35	Cs69	206	213	222	225	242	261	172	182	131	131	124	130	140	140	247	250
070	Ellwood	England	Gloucestershire	SO 59387 08886	51.7772	-2.59006	5		Cs70	203	215	216	232	224	226	172	177	139	148	130	143	140	140	230	239
071	Ellwood	England	Gloucestershire	SO 59372 08926	51.7775	-2.59028	4.48		Cs71	192	215	210	216	224	257	161	166	131	160	128	140	140	140	257	257
072	Ellwood	England	Gloucestershire	SO 59289 08929	51.7775	-2.59148	4.5		Cs72	192	192	210	212	224	234	172	182	131	131	128	140	140	140	257	261
073	Marsh Lane	England	Gloucestershire	SO 58591 07846	51.7677	-2.60147	5.26		Cs73	192	221	210	216	226	226	166	190	131	139	138	140	140	140	250	261
074	Marsh Lane	England	Gloucestershire	SO 58598 07931	51.7685	-2.60138	2.2		Cs74	174	192	206	210	224	261	182	182	139	160	128	128	140	140	239	263
075	Ellwood	England	Gloucestershire	SO 59372 07852	51.7679	-2.59016	5.35		Cs75	174	192	210	237	226	234	177	179	131	139	140	143	140	140	257	257
076	Little Drybrook	England	Gloucestershire	SO 59144 07161	51.7616	-2.59338	1.87		Cs76	174	217	216	232	226	235	177	196	148	148	140	140	140	140	239	257
077	Sling	England	Gloucestershire	SO 58129 08497	51.7736	-2.60824	3.1		Cs77	192	221	210	237	224	235	166	182	131	131	128	140	140	140	230	259
078	Mill Hill	England	Gloucestershire	SO 59852 06193	51.753	-2.58301		3.85	Cs78	203	215	232	237	224	226	177	179	131	160	124	138	150	150	241	241
079	Mill Hill	England	Gloucestershire	SO 59792 06253	51.7535	-2.58388		4	Cs79	192	215	212	229	224	234	161	172	148	148	128	138	140	150	241	257
080	Parkhill Inclosure	England	Gloucestershire	SO 60970 07057	51.7608	-2.56691	3.6		Cs80	192	192	214	232	208	224	161	161	131	139	128	140	140	160	230	243
081	Parkhill Inclosure	England	Gloucestershire	SO 60970 07057	51.7608	-2.56691		5	Cs81	174	192	210	212	224	236	161	196	131	160	128	140	140	150	239	255
082	Nagshead	England	Gloucestershire	SO 60437 08875	51.7771	-2.57484	0.8		Cs82	192	206	195	229	226	253	182	194	131	148	140	140	140	140	255	257
083	Nagshead	England	Gloucestershire	SO 60201 08821	51.7766	-2.57825	4		Cs83	192	192	210	237	224	226	166	177	131	131	128	140	160	160	241	243
084	Whitecroft	England	Gloucestershire	SO 61868 06739	51.758	-2.55386	2.9		Cs84	192	203	195	210	224	270	161	179	139	160	140	140	140	140	239	250
085	Cockshoot Lodge	England	Gloucestershire	SO 64285 07896	51.7686	-2.51897	6.35		Cs85	192	192	206	210	224	226	161	166	131	139	128	140	140	140	250	250
086	Cockshoot Lodge	England	Gloucestershire	SO 64085 07833	51.768	-2.52186		1.2	Cs86	174	203	195	214	226	259	177	194	131	131	128	140	157	157	263	270
087	Littledean Hall	England	Gloucestershire	SO 67258 13140	51.8159	-2.47638	9.01		Cs87	192	192	195	210	238	253	166	190	131	131	140	140	157	157	241	270
088	Littledean Hall	England	Gloucestershire	SO 67285 13057	51.8152	-2.47598	8.6		Cs88	192	192	212	232	224	226	182	194	131	139	128	140	150	150	241	261
089	Littledean Hall farm	England	Gloucestershire	SO 67479 13057	51.8152	-2.47317	7		Cs89	192	192	210	210	226	226	166	180	131	131	128	138	140	150	241	255
090	Littledean Hall farm	England	Gloucestershire	SO 67421 13271	51.8171	-2.47403	7.4		Cs90	192	192	210	214	224	226	161	179	131	139	128	140	140	150	257	261
091	Hope Mansell	England	Gloucestershire	SO 63291 18380	51.8628	-2.53449		4	Cs91	192	192	214	225	224	235	179	180	131	139	124	140	140	140	250	250
092	Hope Mansell	England	Gloucestershire	SO 63120 20398	51.8809	-2.53719	0.4		Cs92	192	215	212	234	242	242	172	172	131	160	128	140	0	0	247	255
093	Hope Mansell	England	Gloucestershire	SO 63114 20573	51.8825	-2.53729		3	Cs93	192	203	210	214	226	226	172	179	139	148	140	140	140	140	255	257
094	Hope Mansell	England	Gloucestershire	SO 62105 20119	51.8783	-2.5519		6.94	Cs94	192	213	210	222	226	226	177	182	131	150	138	140	157	157	241	270
095	Bigsweir	England	Gloucestershire	SO 54251 04340	51.7359	-2.6639	6.1		Cs95	192	192	212	225	224	234	161	182	131	150	128	140	140	150	241	257
096	Bigsweir	England	Gloucestershire	SO 54172 04410	51.7365	-2.66505	6.69		Cs96	192	192	210	237	226	235	182	182	131	131	128	140	140	150	241	257
097	Bigsweir	England	Gloucestershire	SO 54165 04417	51.7366	-2.66515	9.05		Cs97	192	192	216	232	226	259	182	194	131	131	128	140	140	160	243	257
098	Bigsweir	England	Gloucestershire	SO 53980 04866	51.7406	-2.66789	6.21		Cs98	192	192	210	222	226	235	161	182	131	131	128	140	157	157	241	270
099	Speech House	England	Gloucestershire	SO 62285 10876	51.7953	-2.54827		5.84	Cs99	192	215	206	210	224	242	179	194	148	160	140	140	140	140	250	255
100	Speech House	England	Gloucestershire	SO 62269 10957	51.796	-2.54851	2.73		Cs100	192	203	196	234	253	253	172	179	139	148	140	140	157	157	243	270
101	Speech House	England	Gloucestershire	SO 62267 10958	51.796	-2.54854		3	Cs101	192	203	210	216	208	255	177	179	131	139	140	140	140	140	255	257
102	RFDC	England	Gloucestershire	SO 58373 12651	51.8109	-2.60521		4.5	Cs102	192	213	210	237	195	226	161	161	131	148	138	140	140	140	247	259
103	RFDC	England	Gloucestershire	SO 58546 12519	51.8098	-2.60268		4	Cs103	203	221	206	210	224	257	182	196	131	150	140	140	140	140	239	259
104	Wimberry Slade	England	Gloucestershire	SO 59587 12204	51.807	-2.58755		1.5	Cs104	192	221	210	214	242	257	166	196	131	131	128	128	140	150	241	250
105	quarry	England	Gloucestershire	SO 59777 10731	51.7938	-2.58462		5.4	Cs105	192	192	216	229	224	226	161	182	131	148	140	140	147	147	247	247
106	quarry	England	Gloucestershire	SO 59947 10663	51.7932	-2.58215	6		Cs106	192	192	214	216	224	226	172	182	131	139	128	140	140	140	247	257
108	Littledean Camp Mill Grove	England	Gloucestershire	SO 67740 13631	51.8204	-2.46944		5.5	Cs108	192	221	206	210	224	224	166	196	139	139	140	140	140	150	239	241
109	Tortworth Chestnut	England	Gloucestershire	ST 70445 93270	51.6375	-2.42846	11	12	Cs109	203	221	206	212	226	259	179	194	131	150	128	128	140	140	255	261
110	Tortworth Chestnut	England	Gloucestershire	ST 70462 93286	51.6376	-2.42821	11	12	Cs110	203	221	206	212	226	259	179	194	131	150	128	128	140	140	255	261
111	Tortworth Old Park	England	Gloucestershire	ST 70421 93295	51.6377	-2.42881	5.92		Cs111	192	221	212	212	226	226	177	194	131	148	128	128	140	140	230	255
112	Highnam Wood	England	Gloucestershire	SO 77353 19849	51.8767	-2.33038		8	Cs112	192	221	210	216	224	224	172	182	139	139	140	140	140	140	257	261
113	Highnam Wood	England	Gloucestershire	SO 77542 19834	51.8766	-2.32764	9		Cs113	192	192	232	232	250	252	194	196	131	131	128	130	140	140	239	250
114	Wellhouse Wood	England	Gloucestershire	SO 65948 03474	51.7289	-2.49443		8	Cs114	174	192	210	214	226	235	177	177	131	160	128	140	140	160	243	255
115	Warren Grove	England	Gloucestershire	SO 65710 03338	51.7277	-2.49787		7	Cs115	192	192	222	232	236	257	166	194	131	150	128	140	150	160	241	243
116	Kentchurch Park	England	Herefordshire	SO 42868 25950	51.9291	-2.83229	8		Cs116	192	192	210	218	224	257	166	180	131	139	128	128	140	147	237	261
117	Turnips Grove	England	Gloucestershire	ST 56838 98757	51.6859	-2.62578		4.4	Cs117	192	211	195	216	224	257	166	179	131	139	140	143	140	147	237	239
118	Turnips grove	England	Gloucestershire	ST 56838 98757	51.6859	-2.62578		4.4	Cs118	192	192	210	232	226	235	161	182	139	160	138	140	147	150	241	270
119	Turnips grove	England	Gloucestershire	ST 56838 98757	51.6859	-2.62578		4.4	Cs119	192	192	212	212	255	270	172	177	139	160	128	143	140	140	257	261
120	Turnips grove	England	Gloucestershire	ST 56838 98757	51.6859	-2.62578		4.4	Cs120	192	192	210	212	224	255	177	177	131	131	130	140	140	150	241	257
121	Turnips grove	England	Gloucestershire	ST 56860 98816	51.6864	-2.62546	5		Cs121	192	192	216	222	224	226	161	196	131	139	140	143	140	160	243	255
124	Chestnuts Wood	England	Gloucestershire	SO 68124 14506	51.8283	-2.46395	2.75		Cs124	192	221	210	225	224	235	182	182	131	131	128	128	140	150	241	259
128	Chestnuts Wood	England	Gloucestershire	SO 67624 14513	51.8283	-2.4712		5	Cs128	192	192	216	232	195	224	182	194	131	148	140	140	140	150	241	250
133	Chestnuts Wood	England	Gloucestershire	SO 67518 14888	51.8317	-2.47278		7.2	Cs133	192	192	214	226	195	224	161	166	131	148	128	140	140	140	239	259
138	Flaxley Wood/Picks Copse	England	Gloucestershire	SO 68413 16900	51.8498	-2.45997		12	Cs138	192	221	206	210	250	255	172	196	131	139	128	140	140	140	250	255
139	Flaxley Wood/Picks Copse	England	Gloucestershire	SO 68413 16900	51.8498	-2.45997		12	Cs139	192	221	206	210	255	257	161	172	139	139	128	140	140	140	250	255
024	Hope Wood	England	Gloucestershire	SO 68415 16917	51.8499	-2.45994		3.3	Cs24	192	192	206	210	255	257	161	196	139	139	124	140	140	140	250	257
140	Flaxley Wood/Picks Copse	England	Gloucestershire	SO 68409 16908	51.8499	-2.46003		12	Cs140	192	192	206	210	255	257	161	196	139	139	124	140	140	140	250	257
141	Flaxley woods	England	Gloucestershire	SO 68349 16175	51.8433	-2.46083	2.75		Cs141	192	192	195	214	195	255	172	177	139	160	130	140	140	147	237	250
144	Welshbury CS003 stool test	England	Gloucestershire	SO 67610 15707	51.839	-2.47152	1.83	16	CS144	192	221	206	232	224	257	161	182	131	131	128	140	140	147	239	241
145	Welshbury CS003 stool test	England	Gloucestershire	SO 67610 15707	51.839	-2.47152		16	Cs145	192	221	206	232	224	257	161	182	131	131	128	140	140	147	239	241
146	Welshbury CS003 stool test	England	Gloucestershire	SO 67610 15707	51.839	-2.47152		16	Cs146	192	221	206	232	224	257	161	182	131	131	128	140	140	147	239	241
147	Welshbury CS003 stool test	England	Gloucestershire	SO 67610 15707	51.839	-2.47152		16	Cs147	192	221	206	232	224	257	161	182	131	131	128	140	140	147	239	241
148	Welshbury CS003 stool test	England	Gloucestershire	SO 67610 15707	51.839	-2.47152		16	Cs148	192	221	206	232	224	257	161	182	131	131	128	140	140	147	239	241
149	Welshbury test N stool	England	Gloucestershire	SO 67602 15688	51.8389	-2.47163		10.9	Cs149	192	192	214	216	255	255	172	172	131	139	128	140	157	157	241	270
151	Welshbury test N stool	England	Gloucestershire	SO 67602 15688	51.8389	-2.47163		10.9	Cs151	192	192	214	216	255	255	172	172	131	139	128	140	157	157	241	270
150	Welshbury test N stool	England	Gloucestershire	SO 67602 15688	51.8389	-2.47163		10.9	Cs150	192	192	214	216	255	255	172	172	131	139	128	140	157	157	241	270
150a	Welshbury test N stool	England	Gloucestershire	SO 67602 15688	51.8389	-2.47163		10.9	150-a	192	192	214	216	255	255	172	172	131	139	128	140	157	157	241	270
152	Welshbury test S stool	England	Gloucestershire	SO 67587 15694	51.8389	-2.47185		10.5	Cs152	192	221	206	214	224	255	161	172	131	139	128	140	140	147	241	241
153	Welshbury test S stool	England	Gloucestershire	SO 67587 15694	51.8389	-2.47185		10.5	Cs153	192	221	206	214	224	255	161	172	131	139	128	140	140	147	241	241
154	Welshbury test S stool	England	Gloucestershire	SO 67587 15694	51.8389	-2.47185		10.5	Cs154	192	221	206	214	224	255	161	172	131	139	128	140	140	147	241	241
156	Edgehills	England	Gloucestershire	SO 66721 16243	51.8438	-2.48447		10	Cs156	192	215	206	232	224	242	161	194	148	160	128	140	147	150	237	241
159	Highnam Wood	England	Gloucestershire	SO 77604 19859	51.8768	-2.32674	>5?		Cs159	192	192	210	212	224	224	161	182	131	131	128	140	150	150	241	247
161	Popes Hill	England	Gloucestershire	SO 68712 15002	51.8327	-2.45546		8	Cs161	192	192	210	234	195	224	182	194	139	160	128	140	140	140	230	250
196	Longhope	England	Gloucestershire	SO 68931 19497	51.8732	-2.45269	4.5		CS196	192	192	229	232	195	195	179	196	139	139	140	140	140	147	241	257
197	Longhope	England	Gloucestershire	SO 68931 19497	51.8732	-2.45269		13.8	CS197	192	192	229	232	195	195	179	196	139	139	140	140	140	147	241	257
198	Chessgrove	England	Gloucestershire	SO 68014 19464	51.8728	-2.466		6.5	CS198	192	215	195	232	195	224	161	194	131	139	130	140	140	140	257	257
199	Chessgrove	England	Gloucestershire	SO 68042 19525	51.8734	-2.4656		6.8	CS199	192	192	210	229	213	224	172	172	131	160	128	140	147	147	241	241
200	Lydney Park	England	Gloucestershire	SO 61144 03981	51.7332	-2.56404		8.1	CS200	174	192	216	232	226	226	161	166	131	131	128	140	140	150	241	250
201	Lydney Park	England	Gloucestershire	SO 62130 02270	51.7179	-2.54958	7.83		CS201	192	192	216	232	224	234	166	182	131	131	140	143	140	150	241	257
202	Lydney Park	England	Gloucestershire	SO 61865 02321	51.7183	-2.55342	5.6		CS202	192	192	210	232	226	234	182	182	131	148	128	140	140	150	241	261
203	Lydney Park	England	Gloucestershire	SO 61928 02332	51.7184	-2.55251	7.75		CS203	192	192	212	216	224	253	179	182	131	131	128	143	140	150	241	261
204N	Lydney Park	England	Gloucestershire	SO 61765 02396	51.719	-2.55488	8.8		CS204	174	215	210	212	224	224	161	194	131	160	138	140	140	140	250	255
204E	Lydney Park	England	Gloucestershire	SO 61765 02396	51.719	-2.55488	8.8		CS205	174	215	210	212	224	224	161	194	131	160	138	140	140	140	250	255
204S	Lydney Park	England	Gloucestershire	SO 61765 02396	51.719	-2.55488	8.8		CS206	174	215	210	212	224	224	161	194	131	160	138	140	140	140	243	250
207	Lydney Park	England	Gloucestershire	SO 61365 02673	51.7214	-2.5607	9.5		CS207	192	192	210	216	224	224	179	182	131	160	140	143	140	140	257	257
208	Lydney Park	England	Gloucestershire	SO 61365 02673	51.7214	-2.5607	9.5		CS208	192	192	210	216	224	224	179	182	131	160	140	143	140	140	257	257
209	Lydney Park	England	Gloucestershire	SO 61381 02729	51.7219	-2.56047	7		CS209	192	192	220	232	195	234	166	179	131	131	143	143	140	150	241	250
210	Lydney Park	England	Gloucestershire	SO 61408 02609	51.7209	-2.56007	6.2		CS210	192	192	210	212	246	253	179	194	139	148	128	143	147	147	247	247
211	Lydney Park	England	Gloucestershire	SO 61479 02885	51.7234	-2.55907	6.05		CS211	192	224	216	232	234	242	182	182	131	148	128	140	140	140	250	257
212	Lydney Park	England	Gloucestershire	SO 61643 02757	51.7222	-2.55668	6.7		CS212	192	192	216	232	195	234	179	182	131	131	143	143	140	140	250	257
213	Lydney Park	England	Gloucestershire	SO 61538 02576	51.7206	-2.55818	7.4		CS213	192	192	212	232	195	224	179	182	131	131	140	143	140	150	241	261
214	Lydney Park	England	Gloucestershire	SO 61538 02576	51.7206	-2.55818	7.4		CS214	192	192	212	232	195	224	179	182	131	131	140	143	140	150	241	261
215	Lydney Park	England	Gloucestershire	SO 61546 02545	51.7203	-2.55806	6.65		CS215	192	192	210	232	234	246	179	182	131	160	140	143	150	150	241	247
216	Catsash, Wentwood	Wales	Monmouthshire	ST 39610 93768	51.6395	-2.87406		4.3	CS216	192	192	210	216	224	228	161	182	131	160	140	143	150	150	241	255
217	Catsash, Wentwood	Wales	Monmouthshire	ST 39663 93823	51.64	-2.8733		4	CS217	192	215	210	232	224	228	161	182	131	148	140	140	140	150	241	257
218	Catsash, Wentwood	Wales	Monmouthshire	ST 40430 94717	51.6481	-2.86237	6		CS218	192	192	210	210	224	224	166	179	139	160	128	140	140	140	250	261
219	Catsash, Wentwood	Wales	Monmouthshire	ST 39578 93900	51.6406	-2.87454		9.5	CS219	192	215	210	210	235	235	161	161	131	148	140	140	150	150	241	255
220	Lydney Meend	England	Gloucestershire	SO 59842 03176	51.7259	-2.5828		6.3	CS220	192	192	210	212	224	236	182	194	131	150	140	143	140	150	241	250
221	Lydney Meend	England	Gloucestershire	SO 59709 03272	51.7267	-2.58474		6.9	CS221	192	221	210	216	224	224	166	194	131	139	124	128	140	150	230	241
222	Bertholey Park	Wales	Monmouthshire	ST 39586 94421	51.6453	-2.87452	5.5		CS222	192	192	210	210	226	235	166	182	131	150	128	140	150	150	241	255
223	Bertholey Park	Wales	Monmouthshire	ST 39578 94415	51.6453	-2.87463	5.1		CS223	192	192	210	210	235	235	161	161	131	150	138	140	140	140	247	257
224	Bertholey Park	Wales	Monmouthshire	ST 39572 94408	51.6452	-2.87472	5.9		CS224	192	192	216	222	226	226	166	182	131	150	128	140	150	150	241	255
225	Bertholey Park	Wales	Monmouthshire	ST 39565 94400	51.6451	-2.87482	5.7		CS225	192	192	208	210	226	226	161	161	131	148	138	140	157	157	241	270
226	Bertholey Park	Wales	Monmouthshire	ST 39556 94389	51.645	-2.87495	3.5		CS226	192	192	210	210	226	235	161	182	131	131	138	140	140	150	241	257
227	Bertholey Park	Wales	Monmouthshire	ST 39468 94300	51.6442	-2.8762	6.2		CS227	192	215	210	216	224	224	161	166	131	131	140	143	140	150	241	255
228	Bertholey Park	Wales	Monmouthshire	ST 39495 94255	51.6438	-2.8758	6.4		CS228	192	192	210	232	224	228	194	196	148	160	140	140	140	160	243	250
229	Croft Park	England	Herefordshire	SO 44791 65335	52.2834	-2.81073	6.9		CS229	192	192	195	232	224	243	161	194	131	160	128	140	140	150	241	250
230	Croft Park	England	Herefordshire	SO 44692 65331	52.2833	-2.81218	6.69		CS230	192	192	210	216	224	235	182	190	131	131	128	128	140	150	241	250
231	Croft Park	England	Herefordshire	SO 44681 65332	52.2833	-2.81234	9.37		CS231	192	213	210	210	226	226	161	177	131	139	128	128	140	150	241	257
232	Croft Park	England	Herefordshire	SO 44556 65357	52.2835	-2.81418	6.77		CS232	192	213	216	232	226	234	161	166	131	131	128	140	140	140	257	257
233	Croft Park	England	Herefordshire	SO 44556 65357	52.2835	-2.81418	6.77		CS233	192	213	216	232	226	234	161	166	131	131	128	140	140	140	257	257
234	Croft Park	England	Herefordshire	SO 44418 65338	52.2834	-2.8162	2.34		CS234	192	192	216	218	226	226	161	182	131	131	140	140	140	150	230	241
235	Croft Park	England	Herefordshire	SO 44409 65338	52.2834	-2.81633	6.8		CS235	192	217	210	214	226	226	161	172	131	139	140	143	140	140	257	257
236	Croft Park	England	Herefordshire	SO 44179 65304	52.283	-2.81969	8.9		CS236	192	192	216	232	195	224	161	196	131	139	128	140	140	150	230	241
237	Croft Park	England	Herefordshire	SO 44041 65212	52.2822	-2.8217	7.09		CS237	192	215	210	218	224	226	179	182	131	160	128	140	157	157	241	270
238	Croft Park	England	Herefordshire	SO 44763 65860	52.2881	-2.81122	7.61		CS238	192	192	232	232	226	226	161	179	131	160	128	128	140	150	230	241
239	Brampton Bryan Park	England	Herefordshire	SO 36105 71768	52.3403	-2.93926	8		CS239	192	217	212	232	224	224	161	182	131	160	128	140	140	150	241	257
240	Brampton Bryan Park	England	Herefordshire	SO 36119 71727	52.3399	-2.93905	9.4		CS240	192	192	210	210	195	195	177	182	131	148	128	140	157	160	243	270
241	Brampton Bryan Park	England	Herefordshire	SO 35890 71383	52.3368	-2.94234	9.7		CS241	192	213	210	232	226	267	161	179	131	131	128	140	160	160	243	250
242	Mereworth	England	Kent	TQ 64527 54189	51.2631	0.356758		8	CS242	192	192	210	216	195	195	161	182	131	131	128	128	160	160	243	261
243	Flimwell	England	East Sussex	TQ 71546 30994	51.0527	0.446214		7	CS243	215	217	206	210	195	208	177	177	131	131	128	128	140	160	239	263
244	Kilndown Wood	England	Kent	TQ 69613 34611	51.0857	0.420355		3	CS244	192	221	210	210	195	235	161	177	139	160	140	140	160	160	243	243
245	Kilndown Wood	England	Kent	TQ 69552 34455	51.0844	0.419412		6	CS245	192	213	210	216	195	226	166	196	148	148	140	154	140	150	250	257
246	Seven Sisters, Penshurst	England	Kent	TQ 51317 42582	51.1625	0.162679		17	CS246	192	215	195	214	250	252	172	172	139	160	130	138	140	140	250	255
247	Seven Sisters, Penshurst	England	Kent	TQ 51317 42582	51.1625	0.162679		17	CS247	192	215	195	214	250	252	172	172	139	160	130	138	140	140	250	255
248	Seven Sisters, Penshurst	England	Kent	TQ 51317 42582	51.1625	0.162679		17	CS248	192	215	195	214	250	252	172	172	139	160	130	138	140	140	250	255
249	Seven Sisters, Penshurst	England	Kent	TQ 51317 42582	51.1625	0.162679		17	CS249	192	215	195	214	250	252	172	172	139	160	130	138	140	140	250	255
462NE	Seven Sisters, Penshurst	England	Kent	TQ 51317 42582	51.1625	0.162679		17	462NE	192	215	195	214	250	252	172	172	139	160	130	138	140	140	250	255
462SE	Seven Sisters, Penshurst	England	Kent	TQ 51317 42582	51.1625	0.162679		17	462SE	192	215	195	214	250	252	172	172	139	160	130	138	140	140	250	255
462S	Seven Sisters, Penshurst	England	Kent	TQ 51317 42582	51.1625	0.162679		17	462S	192	215	195	214	250	252	172	172	139	160	130	138	140	140	250	255
462SSW	Seven Sisters, Penshurst	England	Kent	TQ 51317 42582	51.1625	0.162679		17	462SSW	192	215	195	214	250	252	172	172	139	160	130	138	140	140	250	255
462SW	Seven Sisters, Penshurst	England	Kent	TQ 51317 42582	51.1625	0.162679		17	462SW	192	215	195	214	250	252	172	172	139	160	130	138	140	140	250	255
462WSW	Seven Sisters, Penshurst	England	Kent	TQ 51317 42582	51.1625	0.162679		17	462WSW ex 512a	192	215	195	214	252	252	172	172	139	160	130	138	140	140	250	255
462NW	Seven Sisters, Penshurst	England	Kent	TQ 51317 42582	51.1625	0.162679		17	462NW	192	215	195	214	243	243	172	172	139	160	130	138	140	140	250	255
250	Chestnut Street, Borden	England	Kent	TQ 87209 63395	51.3388	0.686321		4	CS250	192	213	232	232	226	250	172	177	131	131	130	140	140	147	241	257
251	Chestnut Street, Borden	England	Kent	TQ 87263 63400	51.3388	0.687098		3.4	CS251	192	192	194	195	226	226	172	182	131	148	128	130	140	140	250	255
252	Chestnut Street, Borden	England	Kent	TQ 87284 63397	51.3388	0.687398		7.8	CS252	192	192	210	220	248	255	182	182	131	148	130	130	140	147	241	250
253	Chestnut Street, Borden	England	Kent	TQ 87284 63397	51.3388	0.687398		7.8	CS253	192	192	210	220	248	255	182	182	131	148	130	130	140	147	241	250
255	Chestnut Street, Borden	England	Kent	TQ 87364 63434	51.3391	0.688565	6		CS255	192	213	225	232	224	226	177	182	139	139	128	140	140	147	241	263
256	Chestnut Street, Borden	England	Kent	TQ 87350 63409	51.3389	0.688351	6		CS256	192	215	210	232	195	224	161	177	131	139	128	140	140	140	250	250
257	Chestnut Street, Borden	England	Kent	TQ 87163 63349	51.3384	0.685638		6.9	CS257	192	206	214	232	250	252	179	196	131	131	140	143	140	140	261	263
258	Chestnut Street, Borden	England	Kent	TQ 87194 63351	51.3384	0.686083		4.5	CS258	192	192	210	232	226	250	172	196	148	148	128	140	140	140	250	263
259E	Philipps House, Dinton	England	Wiltshire	SU 00357 31880	51.0862	-1.99628	10.15		CS259	192	215	210	232	224	224	177	182	139	148	140	140	140	140	239	255
259CEN	Philipps House, Dinton	England	Wiltshire	SU 00357 31880	51.0862	-1.99628	10.15		259CEN	192	192	210	232	224	257	177	182	131	139	140	140	140	150	239	241
259N	Philipps House, Dinton	England	Wiltshire	SU 00357 31880	51.0862	-1.99628	10.15		259N	192	192	210	232	224	257	177	182	131	139	140	140	140	150	239	241
259NE	Philipps House, Dinton	England	Wiltshire	SU 00357 31880	51.0862	-1.99628	10.15		259NE	192	192	210	232	224	257	177	182	131	139	140	140	140	150	239	241
259NW	Philipps House, Dinton	England	Wiltshire	SU 00357 31880	51.0862	-1.99628	10.15		259NW	192	192	210	232	224	257	177	182	131	139	140	140	140	150	239	241
259S	Philipps House, Dinton	England	Wiltshire	SU 00357 31880	51.0862	-1.99628	10.15		259S	192	192	210	232	224	257	177	182	131	139	140	140	140	150	239	241
259W	Philipps House, Dinton	England	Wiltshire	SU 00357 31880	51.0862	-1.99628	10.15		259W	192	192	210	232	224	257	177	182	131	139	140	140	140	150	239	241
260E	Rydal Hall	England	Cumbria	NY 36750 06407	54.4491	-2.97694	11.3		CS260E	174	192	210	232	224	257	161	182	131	160	128	128	140	150	241	255
260N	Rydal Hall	England	Cumbria	NY 36750 06407	54.4491	-2.97694	11.3		CS260N	174	192	210	232	224	257	161	182	131	160	128	128	140	150	241	255
260S	Rydal Hall	England	Cumbria	NY 36750 06407	54.4491	-2.97694	11.3		CS260S	174	192	210	232	224	257	161	182	131	160	128	128	140	150	241	255
260W	Rydal Hall	England	Cumbria	NY 36750 06407	54.4491	-2.97694	11.3		CS260W	174	192	210	232	224	257	161	182	131	160	128	128	140	150	241	255
261	Tortworth Old Park	England	Gloucestershire	ST 70492 93133	51.6362	-2.42777	7.8		CS261	192	221	212	214	226	242	161	179	131	148	128	130	140	157	239	257
262	Tortworth Old Park	England	Gloucestershire	ST 70492 93133	51.6362	-2.42777	7.8		CS262	192	221	212	214	226	242	161	179	131	148	128	130	140	157	239	257
263	Daniels Wood	England	Gloucestershire	ST 69661 93915	51.6432	-2.43984	3.3		CS263	215	221	212	212	224	224	177	182	131	139	140	143	160	160	241	243
264	Daniels Wood	England	Gloucestershire	ST 69710 93920	51.6433	-2.43913	2.7		CS264	192	213	210	216	234	270	172	196	131	148	128	140	140	140	230	257
265	Gall Pond Knoll	England	Gloucestershire	ST 69388 92909	51.6341	-2.4437	5.8		CS265	192	203	210	212	226	226	177	194	131	131	128	128	140	140	257	257
266	Gall Pond Knoll	England	Gloucestershire	ST 69394 92911	51.6342	-2.44361	5.8		CS266	174	203	212	216	226	226	194	194	131	148	140	140	140	140	230	257
267	Gall Pond Knoll	England	Gloucestershire	ST 69374 92899	51.6341	-2.4439	5.6		CS267	192	202	210	212	224	226	177	194	131	139	140	140	140	140	230	257
268	Hawkers Grove	England	Gloucestershire	ST 69612 93145	51.6363	-2.44048	2.45		CS268	174	215	216	232	195	195	177	194	139	148	128	128	157	157	241	270
269a	Cowdray Park	England	West Sussex	SU 91605 22942	50.9986	-0.695949	12.6		CS269A	192	221	210	212	195	224	179	196	148	148	128	138	140	150	241	250
269b	Cowdray Park	England	West Sussex	SU 91605 22942	50.9986	-0.695949	12.6		CS269B	192	221	210	212	195	224	179	196	148	148	128	138	140	150	241	250
269c	Cowdray Park	England	West Sussex	SU 91605 22942	50.9986	-0.695949	12.6		CS269C	192	221	210	212	195	224	179	196	148	148	128	138	140	150	241	250
270	Cowdray Park	England	West Sussex	SU 91575 22941	50.9986	-0.696376	6.9		CS270	192	215	210	214	195	208	164	182	131	131	140	140	140	140	250	259
271	Cowdray Park	England	West Sussex	SU 91472 23040	50.9995	-0.697819	5		CS271	217	221	206	210	226	242	182	192	131	139	140	140	140	140	252	255
272	Cowdray Park	England	West Sussex	SU 91472 23040	50.9995	-0.697819	5		CS272	192	221	210	225	226	226	164	182	131	139	140	140	140	140	259	259
273	Cowdray Park	England	West Sussex	SU 91200 22918	50.9984	-0.701725	8.3		CS273	206	215	195	206	208	224	172	196	131	139	140	140	140	160	243	261
274	Cowdray Park	England	West Sussex	SU 91201 22840	50.9977	-0.70173	8.6		CS274	192	192	210	216	224	242	182	182	131	131	128	140	140	150	241	263
275	Cowdray Park	England	West Sussex	SU 90850 22044	50.9906	-0.706929	10.1		275	192	215	206	232	224	226	177	196	139	139	128	140	140	140	239	255
276	Cowdray Park	England	West Sussex	SU 90437 21957	50.9899	-0.712834	7.5		CS276	192	192	210	229	226	235	166	182	131	150	140	140	140	147	237	263
277	Cowdray Park	England	West Sussex	SU 90380 21993	50.9903	-0.713637	10.2		277	192	215	216	216	226	257	179	190	131	139	140	143	140	140	250	255
278	Cowdray Park	England	West Sussex	SU 90371 21952	50.9899	-0.713775	4		CS278	215	221	210	212	224	257	164	194	131	139	140	143	140	140	230	230
279	Cowdray Avenue	England	West Sussex	SU 90181 22945	50.9988	-0.716235	6.6		CS279	192	213	214	229	226	226	161	194	131	139	140	143	140	157	239	270
280	Cowdray Avenue	England	West Sussex	SU 89983 22818	50.9977	-0.719088	6.6		280	192	192	210	214	224	226	182	194	139	160	124	140	140	140	247	263
281	Cowdray Avenue	England	West Sussex	SU 89895 22753	50.9972	-0.720357	6		CS281	192	203	210	232	224	234	177	182	131	148	140	143	140	150	239	241
282	Felbridge avenues	England	Surrey	TQ 36573 39664	51.14	-0.04915	5.5		CS282	192	192	210	232	226	267	161	182	131	131	128	140	140	150	257	261
283	Felbridge avenues	England	Surrey	TQ 36621 39686	51.1401	-0.048456	3.65		CS283	192	192	210	222	195	226	166	182	131	150	130	140	147	147	237	247
284	Felbridge avenues	England	Surrey	TQ 36741 39615	51.1395	-0.0467686	5.45		CS284	192	192	210	210	224	226	161	182	131	131	128	140	140	150	241	257
285	Felbridge avenues	England	Surrey	TQ 36812 39656	51.1398	-0.0457388		7	CS285	174	192	212	232	224	235	172	172	150	150	140	140	140	150	241	261
286	Felbridge avenues	England	Surrey	TQ 36857 39689	51.1401	-0.0450834	5		CS286	174	213	210	216	226	257	196	196	131	160	128	140	140	140	250	263
287	Felbridge avenues	England	Surrey	TQ 36377 39682	51.1402	-0.0519432	5.94		287	192	203	210	212	208	224	161	179	131	139	140	143	140	140	239	255
288	Felbridge avenues	England	Surrey	TQ 36388 39683	51.1402	-0.0517857	5.3		CS288	192	192	210	212	226	265	182	194	131	160	128	140	140	150	257	261
290a	Baldwyns	England	Kent	TQ 51082 72850	51.4345	0.172123	7.3		290a	192	192	195	210	226	226	177	179	131	160	140	143	140	140	230	230
290aNW	Baldwyns	England	Kent	TQ 51082 72850	51.4345	0.172123	7.3		290aNW	192	192	195	210	226	226	177	179	131	160	140	143	140	140	230	230
290bNE	Baldwyns	England	Kent	TQ 51082 72850	51.4345	0.172123	7.3		290bNE	192	192	195	210	226	255	177	179	131	160	140	143	140	140	230	247
291a	Baldwyns	England	Kent	TQ 51091 72831	51.4343	0.172244	8.9		291a	192	192	195	210	226	255	177	179	131	160	140	143	140	140	230	247
291aSE	Baldwyns	England	Kent	TQ 51091 72831	51.4343	0.172244	8.9		291aSE	192	192	210	210	195	195	177	182	131	139	128	140	157	157	247	253
291b	Baldwyns	England	Kent	TQ 51091 72831	51.4343	0.172244	8.9		291b	192	192	210	210	195	195	177	182	131	139	128	140	157	157	247	270
291bS	Baldwyns	England	Kent	TQ 51091 72831	51.4343	0.172244	8.9		291bS	192	192	210	210	195	195	177	182	131	139	128	140	157	157	247	270
512a	Lesnes Abbey	England	Kent	TQ 47922 78653	51.4875	0.129122		7.9	512a	192	203	206	225	195	224	177	182	131	148	140	140	140	147	241	250
512b	Lesnes Abbey	England	Kent	TQ 47922 78653	51.4875	0.129122		7.9	512b	192	203	206	225	195	224	177	182	131	148	140	140	140	147	241	250
512c	Lesnes Abbey	England	Kent	TQ 47922 78653	51.4875	0.129122		7.9	512c	192	203	206	225	195	224	177	182	131	148	140	140	140	147	241	250
514N	Lesnes Abbey	England	Kent	TQ 47673 78536	51.4865	0.125489		7	514N	192	192	210	225	226	226	177	177	131	139	128	140	140	140	250	255
514S	Lesnes Abbey	England	Kent	TQ 47673 78536	51.4865	0.125489		7	514S	192	192	210	225	226	226	177	177	131	139	128	140	140	140	250	255
829	Lesnes Abbey	England	Kent	TQ 47673 78539	51.4865	0.12551		7	829	192	203	210	225	195	226	161	161	131	139	128	130	147	147	241	255
830	Lesnes Abbey	England	Kent	TQ 47670 78543	51.4865	0.12548		7	830	192	192	195	210	195	255	177	180	131	139	128	140	140	147	241	255
515	Lesnes Abbey	England	Kent	TQ 47558 78489	51.4861	0.123814		9.4	515	192	192	210	232	195	226	161	161	131	148	128	130	140	140	257	257
516	Lesnes Abbey	England	Kent	TQ 47531 78308	51.4845	0.12335		9.5	516 ex 512a	192	192	210	210	195	255	177	182	131	139	128	140	157	157	247	270
517	Lesnes Abbey	England	Kent	TQ 47781 78355	51.4848	0.126968		7.7	517	192	203	210	232	226	234	172	177	131	148	130	130	140	140	250	255
518	Lesnes Abbey	England	Kent	TQ 48407 78611	51.487	0.136084		7.5	518	192	192	210	220	226	255	172	177	139	148	128	140	140	147	241	250
519	Warley Place	England	Essex	TQ 58320 90992	51.5955	0.284306	3.65		519	192	206	210	210	235	248	161	177	131	131	140	140	140	147	239	241
520	Warley Place	England	Essex	TQ 58322 90994	51.5955	0.284336	6.2		520	192	192	195	232	226	252	172	172	131	148	128	128	140	150	250	255
521	Warley Place	England	Essex	TQ 58330 91011	51.5957	0.284459	4.55		521	192	203	206	210	224	255	180	196	131	139	140	140	140	140	247	255
522	Norsey Wood	England	Essex	TQ 68854 95546	51.6334	0.438436	2.8	9.9	522	174	203	210	210	224	235	161	177	131	139	128	140	147	150	237	250
522a	Norsey Wood	England	Essex	TQ 68854 95546	51.6334	0.438436		9.9	522a	174	203	210	210	224	235	161	177	131	139	128	140	147	150	237	250
523	Norsey Wood	England	Essex	TQ 68870 95540	51.6333	0.438664	0.6	10.6	523	203	215	195	210	226	242	172	182	131	160	128	140	140	140	230	250
524	Norsey Wood	England	Essex	TQ 68945 95419	51.6322	0.439689	0.1	3	524	192	203	212	232	195	224	177	190	131	139	140	140	140	140	239	250
524a	Norsey Wood	England	Essex	TQ 68945 95419	51.6322	0.439689		3	524a	192	203	212	232	195	224	177	190	131	139	140	140	140	140	239	250
525	Norsey Wood	England	Essex	TQ 68968 95516	51.6331	0.440067	2.15	9.1	525	192	217	210	232	226	257	182	196	131	160	140	143	140	150	241	261
526N	Wymondley Bury	England	Hertfordshire	TL 21738 27034	51.9285	-0.230912		12	526N	215	221	210	225	226	246	172	177	131	131	128	130	147	147	241	255
526W	Wymondley Bury	England	Hertfordshire	TL 21738 27034	51.9285	-0.230912		12	526W	215	221	210	225	226	246	172	177	131	131	128	130	147	147	241	255
526S	Wymondley Bury	England	Hertfordshire	TL 21738 27034	51.9285	-0.230912		12	526S	215	221	210	225	226	246	172	177	131	131	128	130	147	147	241	255
526E	Wymondley Bury	England	Hertfordshire	TL 21738 27034	51.9285	-0.230912		12	526E	215	221	210	225	226	246	172	177	131	131	128	130	147	147	241	255
527	Luton Hoo	England	Bedfordshire	TL 10537 18254	51.8519	-0.396552	n/a	18	527N	192	213	206	232	224	226	177	182	131	131	128	140	140	140	259	263
527a	Luton Hoo	England	Bedfordshire	TL 10537 18254	51.8519	-0.396552		18	527N+1	192	213	206	232	224	226	177	182	131	131	128	140	140	140	259	263
527b	Luton Hoo	England	Bedfordshire	TL 10537 18254	51.8519	-0.396552		18	527N+2	192	213	206	232	224	226	177	182	131	131	128	140	140	140	259	263
527c	Luton Hoo	England	Bedfordshire	TL 10537 18254	51.8519	-0.396552		18	527N+4	192	213	206	232	224	226	177	182	131	131	128	140	140	140	259	263
527c	Luton Hoo	England	Bedfordshire	TL 10537 18254	51.8519	-0.396552		18	527N+6	192	213	206	232	224	226	177	182	131	131	128	140	140	140	259	263
527d	Luton Hoo	England	Bedfordshire	TL 10537 18254	51.8519	-0.396552		18	527N+7	192	213	206	232	224	226	177	182	131	131	128	140	140	140	259	263
528	Luton Hoo	England	Bedfordshire	TL 09910 18828	51.8572	-0.405469	4.95	9.8	528	192	192	216	232	224	252	177	196	131	131	128	128	140	150	241	261
530N	Canford School	England	Dorset	SZ 03505 98851	50.7892	-1.95164	n/a	17.45	530N	174	192	216	232	224	224	182	196	131	150	138	143	140	140	247	261
530W	Canford School	England	Dorset	SZ 03505 98851	50.7892	-1.95164	n/a	17.45	530W	174	192	216	232	224	224	182	196	131	150	138	143	140	140	247	261
530S	Canford School	England	Dorset	SZ 03505 98851	50.7892	-1.95164	n/a	17.45	530S	174	192	216	232	224	224	182	196	131	150	138	143	140	140	247	261
530E	Canford School	England	Dorset	SZ 03505 98851	50.7892	-1.95164	n/a	17.45	530E	174	192	216	232	224	224	182	196	131	150	138	143	140	140	247	261
531	Canford School	England	Dorset	SZ 03529 98800	50.7888	-1.9513	5.6		531	192	192	210	210	224	226	161	166	131	160	128	140	147	150	237	241
532	Canford School	England	Dorset	SZ 03589 98802	50.7888	-1.95045		16.4	532	192	215	214	216	224	242	175	182	148	160	128	138	140	157	230	270
533N	Canford School	England	Dorset	SZ 03585 98803	50.7888	-1.95051		16.4	533N	192	215	214	216	224	242	175	182	148	160	128	138	140	157	230	270
533W	Canford School	England	Dorset	SZ 03585 98803	50.7888	-1.95051		16.4	533W	192	215	214	216	224	242	175	182	148	160	128	138	140	157	230	270
533S	Canford School	England	Dorset	SZ 03585 98803	50.7888	-1.95051		16.4	533S	192	215	214	216	224	242	175	182	148	160	128	138	140	157	230	270
534	America Wood	England	Isle of Wight	SZ 56818 82043	50.6353	-1.19794		7.6	534	192	192	210	210	235	235	182	182	131	150	124	140	157	157	255	261
535	America Wood	England	Isle of Wight	SZ 56775 82041	50.6353	-1.19855	4.6		535	221	221	216	216	226	234	161	177	131	148	128	140	140	140	230	233
536N	Borthwood Copse	England	Isle of Wight	SZ 57121 84147	50.6542	-1.19333		9.45	536N	192	192	206	206	224	234	166	166	131	131	128	143	140	140	247	250
536W	Borthwood Copse	England	Isle of Wight	SZ 57121 84147	50.6542	-1.19333		9.45	536W	192	192	206	206	224	234	166	166	131	131	128	143	140	140	247	250
536E	Borthwood Copse	England	Isle of Wight	SZ 57121 84147	50.6542	-1.19333		9.45	536E	192	192	206	206	224	234	166	166	131	131	128	143	140	140	247	250
537	Borthwood Copse	England	Isle of Wight	SZ 57121 84147	50.6542	-1.19333		9.45	537	192	192	206	206	224	234	166	166	131	131	128	143	140	140	247	250
538	Borthwood Copse	England	Isle of Wight	SZ 57121 84147	50.6542	-1.19333		9.45	538	192	192	206	206	224	234	166	166	131	131	128	143	140	140	247	250
539	Borthwood Copse	England	Isle of Wight	SZ 57121 84147	50.6542	-1.19333		9.45	539	192	192	206	216	195	195	177	190	131	150	128	140	157	157	241	270
540	Borthwood Copse	England	Isle of Wight	SZ 56996 84325	50.6558	-1.19507		2.5	540	215	215	216	232	252	270	177	182	131	139	143	143	140	140	247	255
541	Powderham Park	England	Devon	SX 96449 83836	50.645	-3.46593	6.25		541	174	192	225	232	224	226	166	179	131	150	128	140	140	140	230	259
542	Powderham Park	England	Devon	SX 96439 83810	50.6447	-3.46606	6.9		542	192	213	210	210	224	224	161	196	131	131	128	140	140	150	239	241
543	Powderham Park	England	Devon	SX 96432 83768	50.6444	-3.46615	7.8		543	174	192	210	232	224	226	161	182	131	131	128	140	140	140	230	257
544N	Powderham Park	England	Devon	SX 96923 83838	50.6451	-3.45923	9.5		544N	192	203	210	212	226	226	177	177	131	148	128	140	140	147	230	241
544S	Powderham Park	England	Devon	SX 96923 83838	50.6451	-3.45923	9.5		544S	192	203	210	212	226	226	177	177	131	148	128	140	140	147	230	241
544E	Powderham Park	England	Devon	SX 96923 83838	50.6451	-3.45923	9.5		544E	192	203	210	212	226	226	177	177	131	148	128	140	140	147	230	241
544NE	Powderham Park	England	Devon	SX 96923 83838	50.6451	-3.45923	9.5		544NE	192	203	210	212	226	226	177	177	131	148	128	140	140	147	230	241
545	Powderham Park	England	Devon	SX 96433 83839	50.645	-3.46615	6.3		545	192	192	210	210	224	226	166	194	131	139	128	140	140	157	257	259
546	Powderham Park	England	Devon	SX 96412 83777	50.6444	-3.46643	7.1		546	192	221	210	210	224	257	182	182	131	160	128	140	140	160	243	259
547	Powderham Park	England	Devon	SX 96391 83773	50.6444	-3.46673	7		547	192	221	210	212	224	235	182	182	131	131	128	140	140	150	241	255
549	Powderham Park	England	Devon	SX 97165 83062	50.6381	-3.45559	3.55		549	192	192	212	220	224	226	177	190	148	148	140	140	140	140	257	263
550W	Powderham Park	England	Devon	SX 96329 83374	50.6408	-3.46749		8	550W	192	192	210	214	195	226	161	179	131	131	130	140	140	160	243	250
550Cen	Powderham Park	England	Devon	SX 96329 83374	50.6408	-3.46749		8	550CEN	192	213	210	220	224	226	161	196	131	139	130	140	140	147	241	261
550S	Powderham Park	England	Devon	SX 96329 83374	50.6408	-3.46749		8	550S	192	213	210	220	224	226	161	196	131	139	130	140	140	147	241	261
550N	Powderham Park	England	Devon	SX 96329 83374	50.6408	-3.46749		8	550N	192	213	210	220	224	226	161	196	131	139	130	140	140	147	241	261
551	Black Forest	England	Devon	SX 94436 82031	50.6284	-3.49387		6	551	192	192	210	212	224	235	177	194	131	160	140	140	160	160	241	243
552	Wentwood	Wales	Monmouthshire	ST 40443 93708	51.639	-2.86201		11.3	552	192	192	232	232	224	224	166	196	131	160	140	140	140	140	250	261
552a	Wentwood	Wales	Monmouthshire	ST 40443 93708	51.639	-2.86201		11.3	552A	192	192	232	232	224	224	166	196	131	160	140	140	140	140	250	261
553W	Llanfihangel Crucorney	Wales	Monmouthshire	SO 32645 20320	51.8774	-2.97985	5.6		553W	213	215	206	210	224	224	172	196	131	131	128	140	157	157	250	270
553E	Llanfihangel Crucorney	Wales	Monmouthshire	SO 32645 20320	51.8774	-2.97985	5.6		553E	213	215	206	210	224	224	172	196	131	131	128	140	157	157	250	270
554	Llanfihangel Crucorney	Wales	Monmouthshire	SO 32640 20319	51.8774	-2.97992	6.5		554	192	192	195	210	224	235	161	182	131	148	140	140	140	140	250	257
555	Llanfihangel Crucorney	Wales	Monmouthshire	SO 32706 20139	51.8757	-2.97892	6.6		555	174	192	210	232	226	226	161	190	131	131	140	140	140	140	250	257
556	Llanfihangel Crucorney	Wales	Monmouthshire	SO 32675 20091	51.8753	-2.97936	7.65		556	192	215	210	232	224	259	177	182	131	139	128	128	140	140	230	257
557	Llanfihangel Crucorney	Wales	Monmouthshire	SO 32616 19936	51.8739	-2.98019	7.1		557	192	221	232	232	224	257	161	161	131	148	140	140	140	140	257	263
558	Llanfihangel Crucorney	Wales	Monmouthshire	SO 32664 20045	51.8749	-2.97952	8.6		558	192	202	210	229	226	226	177	182	131	131	124	128	140	140	257	257
559	Llanfihangel Crucorney	Wales	Monmouthshire	SO 32759 20270	51.8769	-2.97818	8.55		559	192	192	195	232	224	235	161	172	131	131	140	140	140	150	230	241
560	Llanfihangel Crucorney	Wales	Monmouthshire	SO 32748 20276	51.877	-2.97834	7		560	215	221	210	216	226	257	172	196	131	131	140	140	157	157	250	270
564NE	Welshbury	England	Gloucestershire	SO 67596 15655	51.8386	-2.47172	1.5	4	564NE	192	215	206	232	224	226	194	196	131	131	128	130	140	140	239	255
564Cen	Welshbury	England	Gloucestershire	SO 67596 15655	51.8386	-2.47172	1.5	9.4	564CEN	192	192	206	216	224	259	172	194	131	131	128	140	157	157	239	255
565N	Welshbury	England	Gloucestershire	SO 67690 15482	51.837	-2.47034	1.5	13	565N	192	213	214	216	224	226	182	194	131	131	130	140	140	147	241	250
565SE	Welshbury	England	Gloucestershire	SO 67690 15482	51.837	-2.47034	1.5	13	565SE	192	213	214	216	224	226	182	194	131	131	130	140	140	147	241	250
566N	Welshbury	England	Gloucestershire	SO 67684 15577	51.8379	-2.47043	2.4	4	566N	192	192	206	232	224	224	166	172	131	150	128	143	140	147	241	257
566SW	Welshbury	England	Gloucestershire	SO 67684 15577	51.8379	-2.47043	1.75	13.6	566SW	192	192	214	232	224	226	172	199	150	150	128	130	147	147	241	241
566Cen	Welshbury	England	Gloucestershire	SO 67684 15577	51.8379	-2.47043	1.75	13.6	566CEN	192	192	214	232	224	226	172	199	150	150	128	130	147	147	241	241
567N	Welshbury	England	Gloucestershire	SO 67857 15462	51.8368	-2.46791	1.55	16	567N	192	192	210	216	224	224	179	194	131	139	130	140	140	147	241	250
567W	Welshbury	England	Gloucestershire	SO 67857 15462	51.8368	-2.46791	1.55	16	567W	192	192	210	216	224	224	179	194	131	139	130	140	140	147	241	250
567S	Welshbury	England	Gloucestershire	SO 67857 15462	51.8368	-2.46791	1.55	16	567S	192	192	210	216	224	224	179	194	131	139	130	140	140	147	241	250
568	Welshbury	England	Gloucestershire	SO 67877 15450	51.8367	-2.46762	2.3	8.9	568	192	192	206	216	224	250	161	172	139	150	128	130	140	140	239	250
569	Welshbury	England	Gloucestershire	SO 67870 15423	51.8365	-2.46772	2.6	6.2	569	192	213	216	232	224	259	182	194	131	139	130	130	157	157	250	270
570N	Welshbury	England	Gloucestershire	SO 67780 15362	51.8359	-2.46902	2.4	14.6	570N	192	192	210	232	224	257	161	194	131	139	140	140	147	147	241	241
570S	Welshbury	England	Gloucestershire	SO 67780 15362	51.8359	-2.46902	2.4	14.6	570S	192	192	210	232	224	257	161	194	131	139	140	140	147	147	241	241
570SW	Welshbury	England	Gloucestershire	SO 67780 15362	51.8359	-2.46902	2.4	14.6	570SW	192	192	210	232	224	257	161	194	131	139	140	140	147	147	241	241
571E	Welshbury	England	Gloucestershire	SO 67698 15444	51.8367	-2.47022		9.4	571E	192	192	214	232	224	224	161	199	139	150	128	140	140	147	241	257
571Cen	Welshbury	England	Gloucestershire	SO 67698 15444	51.8367	-2.47022		9.4	571CEN	192	192	214	232	224	224	161	199	139	150	128	140	140	147	241	257
571W	Welshbury	England	Gloucestershire	SO 67698 15444	51.8367	-2.47022		4	571W	192	192	214	232	224	226	161	172	150	150	128	130	140	147	241	257
572W	Welshbury	England	Gloucestershire	SO 67679 15490	51.8371	-2.4705	2.4	12	572W	192	192	214	216	224	259	172	199	131	139	128	128	140	147	241	263
572E	Welshbury	England	Gloucestershire	SO 67679 15490	51.8371	-2.4705	2.4	12	572E	192	192	214	216	224	259	172	199	131	139	128	128	140	147	241	263
573	Welshbury	England	Gloucestershire	SO 67999 15107	51.8336	-2.46582		11	573	192	192	214	216	226	244	166	172	131	131	140	140	140	147	241	250
574Cen	Sunninghill	England	Berkshire	SU 93839 70330	51.4242	-0.65174		16	574CEN	192	192	210	225	224	226	166	182	131	150	128	140	147	150	237	241
574S	Sunninghill	England	Berkshire	SU 93839 70330	51.4242	-0.65174		16	574S	192	192	210	225	224	226	166	182	131	150	128	140	147	150	237	241
574W	Sunninghill	England	Berkshire	SU 93839 70330	51.4242	-0.65174		16	574W	192	192	210	225	224	226	166	182	131	150	128	140	147	150	237	241
574N	Sunninghill	England	Berkshire	SU 93839 70330	51.4242	-0.65174	5.24	6	574N	192	221	210	225	195	235	182	182	131	139	140	140	140	140	247	257
575E	Sunninghill	England	Berkshire	SU 93834 70315	51.4241	-0.651816	7.55	10.32	575E	192	221	210	222	226	235	161	182	131	131	128	140	150	150	241	255
575W	Sunninghill	England	Berkshire	SU 93834 70315	51.4241	-0.651816	7.55		575W	192	221	210	222	226	235	161	182	131	131	128	140	150	150	241	255
576	Sunninghill	England	Berkshire	SU 94001 70859	51.429	-0.64927	4.62		576	192	221	210	210	224	224	190	194	131	160	128	140	160	160	241	243
577E	Silwood	England	Berkshire	SU 94437 68472	51.4074	-0.643636		11.2	577E	192	215	216	225	236	252	168	196	148	148	128	138	157	157	257	270
577N	Silwood	England	Berkshire	SU 94437 68472	51.4074	-0.643636		11.2	577N	192	215	216	225	236	252	168	196	148	148	128	138	157	157	257	270
577S	Silwood	England	Berkshire	SU 94437 68472	51.4074	-0.643636		11.2	577S	192	215	216	225	236	252	168	196	148	148	128	138	157	157	257	270
577W	Silwood	England	Berkshire	SU 94437 68472	51.4074	-0.643636		11.2	577W	192	215	216	225	236	252	168	196	148	148	128	138	157	157	257	270
578E	The Hangings	England	Berkshire	SU 96631 70192	51.4225	-0.611633		11.2	578E	192	192	212	232	195	257	177	182	131	160	138	140	140	140	230	239
578N	The Hangings	England	Berkshire	SU 96631 70192	51.4225	-0.611633		11.2	578N	192	192	212	232	195	257	177	182	131	160	138	140	140	140	230	239
578S	The Hangings	England	Berkshire	SU 96631 70192	51.4225	-0.611633		11.2	578S	192	192	212	232	195	257	177	182	131	160	138	140	140	140	230	239
579	The Hangings	England	Berkshire	SU 96638 70185	51.4224	-0.611535		10.3	579	192	215	206	232	224	265	179	196	131	131	128	143	140	150	241	257
580	The Hangings	England	Berkshire	SU 96285 69483	51.4162	-0.616801	5.4		580	192	192	214	216	208	257	179	196	131	139	128	128	140	160	243	263
581	Sandpit	England	Berkshire	SU 94955 71796	51.4372	-0.635301	5.82		581	192	213	232	234	257	257	161	194	131	139	140	143	140	150	241	257
582N	Halswell Park	England	Somerset	ST 24978 33935	51.0998	-3.07281		13	582N	174	192	210	210	189	195	177	182	131	139	130	143	140	140	250	257
582S	Halswell Park	England	Somerset	ST 24978 33935	51.0998	-3.07281		13	582S	174	192	210	210	189	195	177	182	131	139	130	143	140	140	250	257
583E	Halswell Park	England	Somerset	ST 24525 33772	51.0983	-3.07925	6.8		583E	192	192	210	210	189	224	182	196	139	139	130	143	140	140	250	257
583S	Halswell Park	England	Somerset	ST 24525 33772	51.0983	-3.07925	6.8		583S	192	192	210	210	189	224	182	196	139	139	130	143	140	140	250	257
584	Halswell Park	England	Somerset	ST 24729 33419	51.0951	-3.07626	5.3		584	192	192	210	216	224	234	166	182	139	160	140	143	140	140	250	250
586	Fyne Court	England	Somerset	ST 22212 32017	51.0822	-3.11189	7		586	192	221	232	232	224	250	161	194	131	131	128	140	140	150	241	250
587E	Nettlecombe Park	England	Somerset	ST 05296 38025	51.1336	-3.3549	9.4		587E	192	221	210	232	224	253	180	196	131	148	138	140	140	140	239	257
587N	Nettlecombe Park	England	Somerset	ST 05296 38025	51.1336	-3.3549	9.4		587N	192	221	210	232	224	253	180	196	131	148	138	140	140	140	239	257
587S	Nettlecombe Park	England	Somerset	ST 05296 38025	51.1336	-3.3549	9.4		587S	192	221	210	232	224	253	180	196	131	148	138	140	140	140	239	257
587W	Nettlecombe Park	England	Somerset	ST 05296 38025	51.1336	-3.3549	9.4		587W	192	221	210	232	224	253	180	196	131	148	138	140	140	140	239	257
588	Nettlecombe Park	England	Somerset	ST 05261 37978	51.1332	-3.35539	6.75		588	192	192	195	195	224	253	190	196	131	139	128	140	140	140	239	255
589N	Nettlecombe Park	England	Somerset	ST 05428 37760	51.1313	-3.35295	6.1		589N	192	221	210	210	195	226	166	182	131	131	140	140	140	157	255	257
589S	Nettlecombe Park	England	Somerset	ST 05428 37760	51.1313	-3.35295	6.1		589S	192	221	210	210	195	226	166	182	131	131	140	140	140	157	255	257
590N	Nettlecombe Park	England	Somerset	ST 05504 37761	51.1313	-3.35186	7.25		590N	192	221	216	232	224	226	161	166	131	139	130	143	140	140	250	255
590S	Nettlecombe Park	England	Somerset	ST 05504 37761	51.1313	-3.35186	7.25		590S	192	221	216	232	224	226	161	166	131	139	130	143	140	140	250	255
591N	Nettlecombe Park	England	Somerset	ST 05789 37808	51.1318	-3.3478	8		591N	192	221	210	210	226	252	161	166	131	139	130	140	140	140	257	261
591S	Nettlecombe Park	England	Somerset	ST 05789 37808	51.1318	-3.3478	8		591S	192	221	210	210	226	252	161	166	131	139	130	140	140	140	257	261
592E	Holnicote House	England	Somerset	SS 91162 46128	51.204	-3.55929	6	11.9	592E	192	221	210	222	195	235	172	196	131	150	140	143	157	157	250	270
592N	Holnicote House	England	Somerset	SS 91162 46128	51.204	-3.55929	6	11.9	592N	192	221	210	222	195	235	172	199	131	150	140	143	157	157	250	270
593N	Holnicote House	England	Somerset	SS 91140 46127	51.2039	-3.5596	5.6	9.2	593N	192	215	210	212	195	195	179	196	131	139	140	143	140	140	250	255
593S	Holnicote House	England	Somerset	SS 91140 46127	51.2039	-3.5596	5.6	9.2	593S	192	215	210	212	195	195	179	196	131	139	140	143	140	140	250	255
594N	Bushy House	England	Surrey	TQ 15610 70312	51.42	-0.33875	9.75	12.4	594N	192	221	214	216	234	255	161	161	139	148	128	128	150	150	241	241
594S	Bushy House	England	Surrey	TQ 15610 70312	51.42	-0.33875	9.75		594S	192	221	214	216	234	255	161	161	139	148	128	128	150	150	241	241
594W	Bushy House	England	Surrey	TQ 15610 70312	51.42	-0.33875	9.75		594W	192	221	214	216	234	255	161	161	139	148	128	128	150	150	241	241
595	Bushy House	England	Surrey	TQ 15613 70301	51.4199	-0.33871	2		595	192	221	210	214	189	255	161	161	148	150	128	130	150	150	241	241
596E	Howletts	England	Kent	TR 19720 56859	51.2685	1.14835	n/a	16	596E	192	192	210	214	224	226	161	182	131	139	128	140	140	140	250	255
596S	Howletts	England	Kent	TR 19720 56859	51.2685	1.14835	n/a	16	596S	192	192	210	214	224	226	161	182	131	139	128	140	140	140	250	255
596W	Howletts	England	Kent	TR 19720 56859	51.2685	1.14835	n/a	16	596W	192	192	210	214	224	226	161	182	131	139	128	140	140	140	250	255
597	Preston Hall	England	Kent	TQ 72853 58034	51.2952	0.477835	9.2		597	174	192	212	232	224	257	179	190	131	160	140	140	157	157	250	270
598N	Champions Wood	England	Kent	TQ 64379 53965	51.2611	0.354536	0.6	13.1	598N	192	192	210	212	235	252	172	194	139	160	140	140	140	160	239	243
598S	Champions Wood	England	Kent	TQ 64379 53965	51.2611	0.354536		13.1	598S	192	192	210	212	235	252	172	194	139	160	140	140	140	160	239	243
598SW	Champions Wood	England	Kent	TQ 64379 53965	51.2611	0.354536		13.1	598SW	192	192	210	212	235	252	172	194	139	160	140	140	140	160	239	243
598W	Champions Wood	England	Kent	TQ 64379 53965	51.2611	0.354536		13.1	598W	192	192	210	212	235	252	172	194	139	160	140	140	140	160	239	243
599	Barham Court, Teston	England	Kent	TQ 70524 53903	51.2588	0.442493	9.15		599	192	192	195	214	226	261	177	179	131	160	128	143	140	140	247	263
600a	Denge Wood	England	Kent	TR 10356 52219	51.2304	1.01159		7.5	600A	174	192	210	216	226	234	161	172	131	160	128	140	140	140	255	257
600b	Denge Wood	England	Kent	TR 10356 52219	51.2304	1.01159		7.5	600b	174	192	210	216	226	234	161	172	131	160	128	140	140	140	255	257
601	Godinton	England	Kent	TQ 98809 43906	51.1599	0.841829	3.15		601	192	192	210	232	224	226	177	177	131	139	128	140	140	140	239	261
602	Godinton	England	Kent	TQ 98753 43836	51.1592	0.84099	9		602	192	192	210	232	224	244	161	166	131	131	128	128	140	150	239	241
603	Godinton	England	Kent	TQ 98716 43844	51.1593	0.840466	8.4		603	192	215	210	232	224	226	177	182	131	139	128	140	140	140	239	255
604N	Godinton	England	Kent	TQ 98399 44042	51.1612	0.836048	8.2		604N	192	213	210	232	224	224	166	196	139	148	128	140	140	140	257	259
604S	Godinton	England	Kent	TQ 98399 44042	51.1612	0.836048	8.2		604S	192	213	210	232	224	224	166	196	139	148	128	140	140	140	257	259
605N	Benenden	England	Kent	TQ 80061 33561	51.0731	0.568853	9.6		605N	192	192	210	216	224	224	161	172	139	139	128	143	160	160	243	250
605S	Benenden	England	Kent	TQ 80061 33561	51.0731	0.568853	9.6		605S	192	192	210	216	224	224	161	172	139	139	128	143	160	160	243	250
606N	Chilham Castle	England	Kent	TR 06324 53039	51.2392	0.954398	8.75		606N	192	192	216	232	195	224	161	172	148	160	128	140	157	157	250	270
606S	Chilham Castle	England	Kent	TR 06324 53039	51.2392	0.954398	8.75		606S	192	192	216	232	195	224	161	172	148	160	128	140	157	157	250	270
607	Chilham Castle	England	Kent	TR 06366 53135	51.2401	0.955054	6.65		607	192	192	210	214	195	224	177	182	139	160	140	143	140	160	230	243
608	Chilham Castle	England	Kent	TR 06668 53277	51.2412	0.959456	8.4		608	192	192	212	214	195	224	182	194	139	160	143	154	140	140	250	257
609N	Chilham Castle	England	Kent	TR 06669 53292	51.2414	0.959479	9.1		609N	192	215	210	222	224	224	166	179	131	131	128	154	140	150	241	257
609S	Chilham Castle	England	Kent	TR 06669 53292	51.2414	0.959479	9.1		609S	192	215	210	222	224	224	166	179	131	131	128	154	140	150	241	257
610N	Fredville	England	Kent	TR 25941 51137	51.2147	1.23377	10.2		610N	192	192	210	234	195	235	172	182	131	131	128	140	140	150	241	250
610S	Fredville	England	Kent	TR 25941 51137	51.2147	1.23377	10.2		610S	192	192	210	234	195	235	172	182	131	131	128	140	140	150	241	250
611E	Fredville	England	Kent	TR 25834 51196	51.2153	1.23228	9.3		611E	192	192	210	212	235	259	172	182	131	139	138	140	140	150	241	261
611SW	Fredville	England	Kent	TR 25834 51196	51.2153	1.23228	9.3		611SW	192	192	210	212	235	259	172	182	131	139	138	140	140	150	241	261
612NE	Fredville	England	Kent	TR 25790 51161	51.215	1.23163	10.1		612NE	192	192	210	212	235	253	182	194	131	139	128	140	140	150	241	263
612SW	Fredville	England	Kent	TR 25790 51161	51.215	1.23163	10.1		612SW	192	192	210	212	235	253	182	194	131	139	128	140	140	150	241	263
613N	Fredville	England	Kent	TR 25687 51128	51.2147	1.23014	7		613N	192	192	210	212	224	235	166	182	131	131	140	140	140	150	241	250
613S	Fredville	England	Kent	TR 25687 51128	51.2147	1.23014	7		613S	192	221	222	232	235	243	182	182	131	139	138	140	140	150	241	257
614	Waldershare	England	Kent	TR 29147 48101	51.1862	1.27766	9.4		614	192	213	232	232	224	253	161	177	131	148	128	140	140	150	230	241
615E	Penshurst Place	England	Kent	TQ 52879 44369	51.1781	0.18576	9.65		615E	213	215	210	225	224	226	161	177	131	131	140	140	157	157	250	270
615W	Penshurst Place	England	Kent	TQ 52879 44369	51.1781	0.18576	9.65		615W	213	215	210	225	224	226	161	177	131	131	140	140	157	157	250	270
616E	Penshurst Collinses Toll	England	Kent	TQ 52887 45543	51.1887	0.186374	7.1		616E	192	192	210	216	224	226	177	182	131	160	140	140	140	140	230	257
616W	Penshurst Collinses Toll	England	Kent	TQ 52887 45543	51.1887	0.186374	7.1		616W	192	192	210	216	224	226	177	182	131	160	140	140	140	140	230	257
617	Penshurst Collinses Toll	England	Kent	TQ 52887 45540	51.1886	0.186372	6		617	192	203	212	232	226	226	194	194	148	148	128	140	140	140	255	257
618E	Penshurst Collinses Toll	England	Kent	TQ 52893 45559	51.1888	0.186466	5.6		618E	203	215	212	232	226	253	177	177	131	148	128	140	140	140	230	247
618W	Penshurst Collinses Toll	England	Kent	TQ 52893 45559	51.1888	0.186466	5.6		618W	203	215	212	232	226	253	177	177	131	148	128	140	140	140	230	247
619N	Penshurst Collinses Toll	England	Kent	TQ 52893 45558	51.1888	0.186466	6.2		619N	203	215	210	210	224	226	177	177	148	148	128	130	140	140	257	257
619W	Penshurst Collinses Toll	England	Kent	TQ 52893 45558	51.1888	0.186466	6.2		619W	203	215	210	210	224	226	177	177	148	148	128	130	140	140	257	257
620	Shorne Woods	England	Kent	TQ 67716 69973	51.404	0.409848		10.05	620	192	215	210	212	224	224	179	182	131	139	128	143	140	147	237	239
621	Lullingstone woods	England	Kent	TQ 51500 63799	51.3531	0.174272		6.15	621	192	192	210	210	235	243	177	182	131	139	128	138	140	140	230	239
622	Lullingstone woods	England	Kent	TQ 51505 63645	51.3517	0.174278		7	622	192	192	210	222	224	235	182	182	131	131	140	140	150	150	241	255
623	Wardwell Wood, Newington	England	Kent	TQ 86392 65502	51.358	0.675708		8.65	623	192	192	210	210	226	226	177	182	131	131	128	140	147	147	241	247
624	Wardwell Wood, Newington	England	Kent	TQ 86394 65524	51.3582	0.675749		9	624	192	213	195	210	224	226	182	182	131	139	130	140	147	147	241	247
625E	Wardwell Wood, Newington	England	Kent	TQ 86187 65624	51.3592	0.672831		14	625E	192	192	218	232	224	246	166	196	139	148	130	140	140	160	243	261
625W	Wardwell Wood, Newington	England	Kent	TQ 86187 65624	51.3592	0.672831		14	625W	192	192	218	232	224	246	166	196	139	148	130	140	140	160	243	261
626	Chestnut Street, Borden	England	Kent	TQ 87272 63350	51.3384	0.687201		4.8	626	192	192	210	210	224	246	182	182	131	139	130	140	147	147	241	255
627	Chestnut Street, Borden cf. 254	England	Kent	TQ 87343 63392	51.3387	0.688241		7	627	192	213	210	210	253	255	172	182	139	148	128	140	140	140	250	257
254	Chestnut Street, Borden	England	Kent	TQ 87344 63393	51.3388	0.688256		4.3	CS254	192	213	210	210	253	255	172	182	139	148	128	140	140	140	250	257
628N	Windsor - Buttersteep	England	Berkshire	SU 90999 66505	51.3903	-0.693555		7.75	628N	192	213	210	210	208	224	161	196	131	148	128	140	140	140	257	259
628S	Windsor - Buttersteep	England	Berkshire	SU 90999 66505	51.3903	-0.693555		7.75	628S	192	213	210	210	208	224	161	196	131	148	128	140	140	140	257	259
629	Rapley Lake	England	Berkshire	SU 88928 64505	51.3726	-0.723811		3.1	629	192	203	210	234	208	224	161	182	131	139	138	140	140	160	243	259
630	Penny Hill	England	Berkshire	SU 89770 62738	51.3566	-0.712163	1.3		630	192	192	216	232	195	224	179	194	131	139	140	140	140	157	255	261
631	Old Bracknell Rd	England	Berkshire	SU 88676 65257	51.3794	-0.727243	4.6		631	192	221	210	229	195	224	166	166	131	148	138	140	160	160	243	257
632	Bedford Purlieus	England	Cambridgeshire	TF 03916 00128	52.589	-0.467521		3	632	213	221	210	212	224	259	161	177	131	150	140	140	157	157	257	270
633	Bedford Purlieus	England	Cambridgeshire	TF 03872 00164	52.5894	-0.468159		4	633	192	192	210	216	224	265	172	182	148	160	128	130	140	140	230	257
634	Holt Hall	England	Norfolk	TG 07728 39945	52.9167	1.08825		3.7	634	192	221	210	225	224	224	172	182	131	139	128	140	157	157	241	270
635N	Holt Hall	England	Norfolk	TG 07956 39779	52.9152	1.09153	2.6	7	635N	192	192	210	210	195	195	177	182	131	139	140	140	140	140	250	255
635S	Holt Hall	England	Norfolk	TG 07956 39779	52.9152	1.09153		5	635S	192	192	210	210	195	250	177	182	131	139	140	140	140	140	250	255
636N	Heveningham church	England	Norfolk	TG 20132 22298	52.7534	1.26053		7.25	636N	192	206	210	216	195	224	182	182	139	139	128	140	140	160	243	250
636S	Heveningham church	England	Norfolk	TG 20132 22298	52.7534	1.26053		7.25	636S	192	206	210	216	195	224	182	182	139	139	128	140	140	160	243	250
637N	Holbrook Park	England	Suffolk	TM 14546 38379	52.0024	1.12423	0.9	9	637N	192	215	225	232	195	235	182	182	131	148	140	143	140	150	230	241
637S	Holbrook Park	England	Suffolk	TM 14546 38379	52.0024	1.12423		9	637S	192	215	225	232	195	235	182	182	131	148	140	143	140	150	230	241
638N	Holbrook Park	England	Suffolk	TM 14624 38342	52.002	1.12534	1.5	13	638N	213	221	210	229	195	234	172	194	160	160	140	140	140	140	250	255
638S	Holbrook Park	England	Suffolk	TM 14624 38342	52.002	1.12534		13	638S	213	221	210	229	195	234	172	194	160	160	140	140	140	140	250	255
638W	Holbrook Park	England	Suffolk	TM 14624 38342	52.002	1.12534		13	638W	213	221	210	229	195	234	172	194	160	160	140	140	140	140	250	255
639E	Holbrook Park	England	Suffolk	TM 144465 38419	52.1412	1.13248		~13	639E	192	192	210	232	224	246	161	199	131	148	138	140	150	150	241	241
639W	Holbrook Park	England	Suffolk	TM 144465 38419	52.1412	1.13248		~13	639W	192	192	210	232	195	224	177	177	131	160	128	128	140	150	230	250
640	Holbrook Park	England	Suffolk	TM 14605 38391	52.0025	1.12509	0.95	9	640	192	213	212	232	195	255	166	177	160	160	140	140	140	140	250	263
642	Dodnash Wood	England	Suffolk	TM 10769 36294	51.9851	1.06801		4	642	192	192	210	229	255	257	166	166	131	131	128	140	140	140	255	257
643	Copperas Wood	England	Essex	TM 20253 31654	51.9398	1.20292	3.1	5.2	643	192	213	195	225	236	242	166	172	131	150	124	143	140	150	241	255
644E	Copperas Wood	England	Essex	TM 20289 31600	51.9393	1.20341		7	644E	192	192	210	232	224	226	194	194	131	139	128	140	140	140	250	255
644W	Copperas Wood	England	Essex	TM 20289 31600	51.9393	1.20341		7	644W	192	221	210	216	224	224	182	194	131	131	128	145	140	140	250	255
645E	Stour Wood	England	Essex	TM 18876 31026	51.9347	1.18252		5	645E	192	192	210	232	226	243	161	172	131	148	128	140	140	157	230	255
645S	Stour Wood	England	Essex	TM 18876 31026	51.9347	1.18252		5	645S	192	192	210	210	234	243	177	194	131	131	128	140	140	150	255	257
645W	Stour Wood	England	Essex	TM 18876 31026	51.9347	1.18252	0.4	4.6	645W	192	219	210	225	226	226	164	196	131	131	140	143	140	140	250	255
646	Chalkney Wood	England	Essex	TL 87698 28127	51.92	0.728005	0.75	6.1	646	192	202	210	225	235	250	179	182	131	148	128	143	140	150	230	241
647N	Chalkney Wood	England	Essex	TL 87437 27444	51.914	0.723843	0.2	4	647N	192	192	210	232	226	257	177	196	131	150	128	128	147	150	241	255
647S	Chalkney Wood	England	Essex	TL 87437 27444	51.914	0.723843		4	647S	192	192	195	216	255	255	182	196	131	139	128	132	140	150	241	257
648	Chalkney Wood	England	Essex	TL 87370 27706	51.9164	0.723012	0.25	4.9	648	192	192	210	214	195	226	161	161	131	139	128	140	150	150	241	241
649	Chalkney Wood	England	Essex	TL 87275 27814	51.9174	0.721691	0.55	6.4	649	192	192	210	212	195	228	166	166	131	148	138	140	140	140	239	255
650S	Hockley Wood	England	Essex	TQ 83140 91974	51.5968	0.642767	1	5	650S	192	217	216	222	208	229	179	196	148	148	128	147	140	147	239	241
650W	Hockley Wood	England	Essex	TQ 83140 91974	51.5968	0.642767		5	650W	217	221	210	232	208	242	166	172	131	160	130	140	140	140	230	239
651	Hockley Wood	England	Essex	TQ 82907 92007	51.5972	0.639424	1.65	6	651	192	221	210	225	224	235	161	182	131	131	128	138	140	147	237	255
652	Hockley Wood	England	Essex	TQ 82789 91537	51.593	0.637478		6	652	192	215	225	232	224	252	161	196	131	131	128	140	140	150	241	259
653	West Wood	England	Essex	TQ 80521 88532	51.5668	0.603229	0.95	5.5	653	192	203	232	234	226	248	172	182	131	131	140	140	140	140	257	257
654	Hadleigh Great Wood	England	Essex	TQ 81781 87654	51.5585	0.620934	0.45	5	654	192	221	210	225	253	253	172	196	131	131	130	140	157	157	250	259
655S	L Edney Wood, Writtle Park	England	Essex	TL 65676 03748	51.708	0.396446	2.85	5	655S	174	192	210	210	226	255	182	194	131	150	130	140	157	157	241	255
655W	L Edney Wood, Writtle Park	England	Essex	TL 65676 03748	51.708	0.396446		5	655W	192	192	210	212	226	234	182	194	131	150	128	138	140	150	241	250
656	Writtlepark Wood	England	Essex	TL 65798 03242	51.7034	0.39797	0.95	7.75	656	192	221	216	232	189	189	179	194	131	131	130	140	140	140	230	252
657NE	St Pierre	Wales	Monmouthshire	ST 50896 90940	51.6151	-2.71059	10		657NE	192	192	210	232	224	246	179	182	131	137	140	143	140	150	241	257
657SW	St Pierre	Wales	Monmouthshire	ST 50896 90940	51.6151	-2.71059	10		657SW	192	192	210	232	224	246	179	182	131	137	140	143	140	150	241	257
658	St Pierre	Wales	Monmouthshire	ST 51042 90775	51.6137	-2.70846	7.6		658	192	192	210	212	224	235	161	161	131	139	128	138	140	147	237	257
659N	St Pierre	Wales	Monmouthshire	ST 51072 90439	51.6106	-2.70798	8		659N	215	221	210	210	226	255	161	177	131	160	124	140	140	150	230	241
659S	St Pierre	Wales	Monmouthshire	ST 51072 90439	51.6106	-2.70798	8		659S	215	221	210	210	226	255	161	177	131	160	124	140	140	150	230	241
660N	St Pierre	Wales	Monmouthshire	ST 51184 90580	51.6119	-2.70638	7.2		660N	192	192	210	216	195	224	166	182	131	160	138	140	140	140	239	263
660S	St Pierre	Wales	Monmouthshire	ST 51184 90580	51.6119	-2.70638	7.2		660S	192	192	210	216	195	224	166	182	131	160	138	140	140	140	239	263
660W	St Pierre	Wales	Monmouthshire	ST 51184 90580	51.6119	-2.70638	7.2		660W	192	192	210	216	195	224	166	182	131	160	138	140	140	140	239	263
661	Cefn Mabli	Wales	Caerphilly	ST 22322 83887	51.5485	-3.12164	4.9		661	192	192	210	232	226	226	177	196	131	131	130	140	157	157	241	270
662N	Cefn Mabli	Wales	Caerphilly	ST 22294 83905	51.5487	-3.12205	8		662N	192	221	210	225	226	235	161	172	131	131	130	140	147	147	237	247
662S	Cefn Mabli	Wales	Caerphilly	ST 22294 83905	51.5487	-3.12205	8		662S	192	221	210	225	226	235	161	172	131	131	130	140	147	147	237	247
663	Ruperra	Wales	Caerphilly	ST 21550 86480	51.5717	-3.13335	4.65		663	192	215	212	222	224	235	161	182	131	139	140	140	150	150	241	255
664	Ruperra	Wales	Caerphilly	ST 21949 86540	51.5723	-3.12761		3.7	664	192	192	210	212	195	195	166	177	131	160	138	140	140	150	241	261
665	Ruperra	Wales	Caerphilly	ST 22057 86590	51.5728	-3.12606		9.4	665	192	192	210	212	226	257	179	190	131	139	128	143	160	160	239	243
666E	Ruperra	Wales	Caerphilly	ST 22003 86288	51.57	-3.12677	4.1		666E	192	192	210	232	224	226	161	161	131	131	128	140	150	150	241	247
666W	Ruperra	Wales	Caerphilly	ST 22003 86288	51.57	-3.12677	4.1		666W	192	192	210	232	224	226	161	161	131	131	128	140	150	150	241	247
668	Edlington Wood	England	Yorkshire	SK 54514 98362	53.4792	-1.18006	2.55	5.5	668	192	203	206	216	257	257	166	177	131	131	128	140	140	140	255	257
669	Edlington Wood	England	Yorkshire	SK 54418 98374	53.4793	-1.1815	1	4.8	669	217	221	210	214	224	270	186	196	148	160	140	140	140	160	243	243
670	Edlington Wood	England	Yorkshire	SK 54278 98326	53.4789	-1.18362	1.95	5.1	670	213	217	210	212	224	224	166	182	139	160	140	143	140	160	230	243
671	Margam	Wales	Neath	SS 80686 86417	51.564	-3.72272	4.8		671	192	192	225	232	224	235	177	182	139	150	128	128	157	157	241	255
672	Margam	Wales	Neath	SS 80517 86510	51.5648	-3.72519	6.45		672	192	192	210	232	226	226	161	172	131	148	128	128	140	150	239	241
673	Buckland Hill, Bwlch	Wales	Powys	SO 14403 21688	51.8872	-3.24512	6.2		673	192	192	210	214	195	224	161	166	131	148	140	140	157	157	257	270
674N	Neuadd, Cwmdu	Wales	Powys	SO 17828 23916	51.9077	-3.1959	10.4		674N	192	192	210	232	226	226	161	182	131	150	128	140	140	147	237	255
674S	Neuadd, Cwmdu	Wales	Powys	SO 17828 23916	51.9077	-3.1959	10.4		674S	192	192	210	232	226	226	161	182	131	150	128	140	140	147	237	255
675	Neuadd, Cwmdu	Wales	Powys	SO 17859 23961	51.9081	-3.19546	5.6		675	221	221	210	225	195	224	182	182	131	131	128	140	150	150	241	247
676	Clytha	Wales	Monmouthshire	SO 36684 08740	51.7737	-2.91906	7.45		676	192	192	210	210	224	226	161	182	131	131	138	140	140	140	247	252
677	Clytha	Wales	Monmouthshire	SO 36655 08790	51.7742	-2.91949	5.8		677	192	192	206	210	224	226	164	166	139	148	128	140	140	140	255	257
678N	Clytha	Wales	Monmouthshire	SO 36425 08402	51.7707	-2.92275		11.8	678N	192	192	210	210	235	235	161	166	131	131	128	128	150	150	241	241
678S	Clytha	Wales	Monmouthshire	SO 36425 08402	51.7707	-2.92275		11.8	678S	192	192	210	210	235	235	161	166	131	131	128	128	150	150	241	241
679	Clytha	Wales	Monmouthshire	SO 36232 08865	51.7748	-2.92563	5		679	192	192	214	232	195	226	194	196	131	160	128	140	140	150	241	263
680E	Hagley Hall	England	Worcestershire	SO 92121 80471	52.4222	-2.11729	8.5	8.8	680E	192	213	212	232	224	253	172	177	139	148	140	143	140	140	239	247
680S	Hagley Hall	England	Worcestershire	SO 92121 80471	52.4222	-2.11729	8.5		680S	192	213	212	232	224	253	172	177	139	148	140	143	140	140	239	247
680W	Hagley Hall	England	Worcestershire	SO 92121 80471	52.4222	-2.11729	8.5		680W	192	213	212	232	224	253	172	177	139	148	140	143	140	147	239	247
681NE	Hagley Hall	England	Worcestershire	SO 92532 80531	52.4227	-2.11124	6.8		681NE	192	192	212	216	195	244	161	166	131	131	128	128	140	150	241	255
681SE	Hagley Hall	England	Worcestershire	SO 92532 80531	52.4227	-2.11124	6.8		681SE	192	192	212	216	195	244	161	166	131	131	128	128	140	150	241	255
682	Hagley Hall	England	Worcestershire	SO 92861 80545	52.4228	-2.10641	5		682	192	192	222	232	235	253	182	196	131	160	140	140	160	160	241	243
683	Hagley Hall	England	Worcestershire	SO 92270 81199	52.4287	-2.11511	8		683	192	192	195	210	224	253	177	199	131	131	140	140	140	157	255	263
684E	Kateshill Ho, Bewdley	England	Worcestershire	SO 78757 74865	52.3714	-2.31344	9.8		684E	192	192	212	216	195	224	161	161	131	139	128	138	140	140	259	259
684N	Kateshill Ho, Bewdley	England	Worcestershire	SO 78757 74865	52.3714	-2.31344	9.8		684N	192	192	212	216	195	224	161	161	131	139	128	138	140	140	259	259
684S	Kateshill Ho, Bewdley	England	Worcestershire	SO 78757 74865	52.3714	-2.31344	9.8		684S	192	192	212	216	195	224	161	161	131	139	128	138	140	140	259	259
684W	Kateshill Ho, Bewdley	England	Worcestershire	SO 78757 74865	52.3714	-2.31344	9.8		684W	192	192	212	216	195	224	161	161	131	139	128	138	140	140	259	259
690	Kateshill Ho, Bewdley	England	Worcestershire	SO 78761 74868	52.3714	-2.31338	2.85		690	192	192	212	216	195	224	161	161	131	139	128	138	140	140	259	259
685N	Corbet Wood, Grinshill	England	Shropshire	SJ 52508 23633	52.8081	-2.70598	2.2	12.8	685N	192	192	210	220	224	226	161	182	131	148	130	140	140	147	241	257
685S	Corbet Wood, Grinshill	England	Shropshire	SJ 52508 23633	52.8081	-2.70598	2.2	12.8	685S	192	192	210	220	224	226	161	182	131	148	130	140	140	147	241	257
686	Corbet Wood, Grinshill	England	Shropshire	SJ 52571 23624	52.8081	-2.70504	3.15		686	192	206	195	220	224	234	166	196	148	160	140	140	140	140	257	263
687	The Weir	England	Herefordshire	SO 43293 42034	52.0738	-2.82878	5.55		687	192	192	210	210	235	235	166	166	131	131	128	128	147	150	237	241
688	Three Sisters, Bachymbyd	Wales	Denbighshire	SJ 09420 61236	53.1405	-3.35557	12.7		688	215	221	214	216	253	255	177	182	148	160	128	143	160	160	243	255
689	Three Sisters, Bachymbyd	Wales	Denbighshire	SJ 09420 61236	53.1405	-3.35557	12.7		689	215	221	214	216	253	255	177	182	148	160	128	143	160	160	243	255
691	Kilnwood Copse, Horsham	England	West Sussex	TQ 22337 35341	51.1043	-0.254003		4.7	691	192	192	214	216	252	252	179	179	131	139	143	143	140	150	241	263
692	Kilnwood Copse, Horsham	England	West Sussex	TQ 22429 35405	51.1049	-0.252668		4.7	692	192	192	214	216	235	235	179	179	131	131	128	143	140	140	257	261
693E	Dock Copse, Botley	England	Hampshire	SU 50422 11226	50.8983	-1.28438	2.2	7.3	693E	192	203	210	222	224	234	166	179	131	148	128	140	140	147	230	241
693W	Dock Copse, Botley	England	Hampshire	SU 50422 11226	50.8983	-1.28438	3.3	7.3	693W	215	217	210	212	224	234	161	161	148	148	128	140	157	157	241	270
694	Dock Copse, Botley	England	Hampshire	SU 50419 11212	50.8982	-1.28443		5	694	192	192	210	212	208	234	172	179	131	148	140	140	140	160	245	263
695	Ruperra-Draethen	Wales	Caerphilly	ST 23179 86954	51.5762	-3.10996		4.6	695	192	215	210	232	195	226	177	196	131	131	128	140	140	140	230	257
696E	The Weir	England	Herefordshire	SO 43352 42100	52.0744	-2.82793	8.75		696E	192	192	210	216	195	224	190	196	131	131	128	140	150	150	241	247
696W	The Weir	England	Herefordshire	SO 43352 42100	52.0744	-2.82793	8.75		696W	192	192	210	216	195	224	190	196	131	131	128	140	150	150	241	247
697	The Weir	England	Herefordshire	SO 43438 42109	52.0744	-2.82668	4.3		697	192	192	210	212	226	243	161	177	131	139	140	140	147	150	237	241
698	Swillow Wood, Stoke Edith	England	Herefordshire	SO 61276 39772	52.055	-2.56616		5	698	192	192	206	210	255	257	177	196	131	160	128	140	140	140	239	255
699	Priors Wood, Stoke Edith	England	Herefordshire	SO 60344 38729	52.0455	-2.57963		5	699	192	221	225	225	224	226	161	172	139	148	124	140	160	160	243	257
700	Perton Wood, Stoke Edith	England	Herefordshire	SO 59667 39822	52.0553	-2.58963		4.7	700	192	192	210	214	195	224	161	166	131	160	140	140	140	157	255	259
701	Perton Wood, Stoke Edith	England	Herefordshire	SO 59669 39824	52.0553	-2.58961		5	701	174	192	214	216	224	224	166	196	148	160	140	140	140	147	241	255
707	Pentwyn	Wales	Monmouthshire	SO 28684 21825	51.8904	-3.03769	6.45		707	192	217	210	210	195	226	182	182	131	150	128	140	140	147	230	237
800	Halnaker Park	England	West Sussex	SU 91170 08485	50.8686	-0.70575	8.9		800	192	192	225	229	226	255	161	161	131	160	128	140	140	140	239	259
804	Halnaker Park	England	West Sussex	SU 90348 08219	50.8664	-0.7175	7.8		804	192	192	195	210	248	257	172	182	131	160	128	140	140	147	241	263
807	Lorden Copse	England	Isle of Wight	SZ 46417 83598	50.6501	-1.34481	2.2	6.1	807	192	192	210	210	195	226	177	177	131	160	140	140	140	160	230	243
809	Garratts Farm	England	Isle of Wight	SZ 51299 87232	50.6824	-1.27526			809	192	192	210	212	226	235	161	182	131	150	128	140	150	150	241	241
810	Garratts Farm	England	Isle of Wight	SZ 51299 87232	50.6824	-1.27526	7	9.6	810	192	192	210	212	226	235	161	182	131	150	128	140	150	150	241	241
811	Garratts Farm	England	Isle of Wight	SZ 51312 87216	50.6823	-1.27509	4.5	5.7	811	192	192	212	232	224	257	161	177	131	131	140	140	140	160	243	257
812	Garratts Farm	England	Isle of Wight	SZ 51288 87230	50.6824	-1.27542	5.3	6	812	192	215	195	210	224	257	182	194	139	150	140	145	140	150	241	261
827E	Dinton Park	England	Wiltshire	SU 00257 31786	51.0853	-1.99773	6.45	7.45	827 E	192	192	210	210	195	195	161	166	139	148	128	138	140	147	257	257
828N	Dinton Park	England	Wiltshire	SU 00240 31833	51.0858	-1.99798	5.7	9	828N	192	192	210	210	195	195	161	182	139	150	138	140	140	150	241	255
828S	Dinton Park	England	Wiltshire	SU 00240 31833	51.0858	-1.99798	5.7	9	828S	192	192	210	210	195	195	161	182	139	150	138	140	140	150	241	255
T10	Tortworth Chestnut	England	Gloucestershire	ST 70462 93286	51.6376	-2.42821	11	12	T10	203	221	206	214	226	259	179	194	131	150	128	128	140	140	255	261
T11	Tortworth Chestnut	England	Gloucestershire	ST 70462 93286	51.6376	-2.42821	11	12	T11	203	221	206	212	226	250	179	194	131	150	128	128	140	140	255	261
FTT01	C. s. Aconbury Hill (GB Clone 01)	England	Herefordshire	SO49939, 32808	51.9915	-2.73047	3.76		FTT01	192	221	210	232	224	255	161	161	131	131	140	154	140	150	241	261
FTT02	C. s. Arrallas Drive (GB Clone 02)	England	Cornwall	SW88670, 53219	50.3409	-4.97134	2.04		FTT02	192	192	216	232	267	270	166	177	131	139	143	143	160	160	243	263
FTT03	C. s. Bergholt A (GB Clone 03)	England	Suffolk	TM09610, 34090	51.9657	1.04981	2.95		FTT03	192	192	195	216	224	253	179	182	131	139	140	143	140	140	255	257
FTT04	C. s. Bergholt B (GB Clone 04)	England	Suffolk	TM08904, 34223	51.9672	1.03963	1.88		FTT04	192	192	210	210	224	224	179	182	131	150	128	140	140	150	230	241
FTT05	C. s. Big Wood A (GB Clone 05)	England	Herefordshire	SO42285, 31756	51.9813	-2.84175	1.19		FTT05	192	192	210	225	226	252	161	161	131	148	128	128	140	140	239	257
FTT06	C. s. Big Wood B (GB Clone 06)	England	Herefordshire	SO42396, 31710	51.9808	-2.84012	1.13		FTT06	174	192	210	210	224	226	177	196	131	160	128	130	140	140	230	257
FTT07	C. s. Black Forest (GB Clone 07)	England	Devon	SX94280,81675	50.6252	-3.49598	1.06		FTT07	192	192	210	210	224	236	177	194	131	139	124	140	160	160	243	261
FTT08	C. s. Blakeney Walk (GB Clone 08)	England	Gloucestershire	SO64992, 09109	51.7795	-2.50884	1.35		FTT08	203	215	195	229	224	226	164	179	139	150	128	140	140	140	230	247
FTT09	C. s. Boconnoc A (GB Clone 09)	England	Cornwall	SX13415, 61106	50.4201	-4.6279	1.36		FTT09	192	192	195	210	224	234	161	190	131	160	140	140	140	140	263	263
FTT10	C. s. Boconnoc B (GB Clone 10)	England	Cornwall	SX15130, 61006	50.4197	-4.60374	2.7		FTT10	192	192	210	229	224	235	172	177	131	131	130	140	140	150	241	261
FTT11	C. s. Boxted Hall (GB Clone 11)	England	Essex	TL98995, 33070	51.9605	0.894918	2.13		FTT11	192	192	216	225	224	235	161	196	139	150	128	140	140	150	241	257
FTT12	C. s. Brampton Hill A (GB Clone 12)	England	Herefordshire	SO40451, 35630	52.0159	-2.86912	1.66		FTT12	192	192	210	232	224	224	161	172	131	139	140	143	140	140	230	257
FTT13	C. s. Brampton Hill B (GB Clone 13)	England	Herefordshire	SO40391,35590	52.0155	-2.86999	1.57		FTT13	192	192	210	232	224	224	161	177	131	131	138	143	140	150	241	261
FTT14	C. s. Brierley (GB Clone 14)	England	Gloucestershire	SO62774, 15388	51.8359	-2.54167	1.5		FTT14	192	215	216	232	224	261	177	182	131	160	140	140	140	140	247	257
FTT17	C. s. Bryngwyn Wood A (GB Clone 17)	Wales	Powys	SJ18383, 17676	52.7505	-3.21063	2.19		FTT17	206	215	216	232	267	270	177	180	131	139	140	143	140	150	241	257
FTT18	C. s. Bryngwyn Wood B (GB Clone 18)	Wales	Powys	SJ18232, 17610	52.7499	-3.21285	1.82		FTT18	192	215	210	212	234	270	177	196	131	139	143	143	140	140	255	257
FTT19	C. s. Bryngwyn Wood C (GB Clone 19)	Wales	Powys	SJ18369, 17651	52.7503	-3.21083	1.91		FTT19	192	221	232	232	267	270	179	190	139	139	128	143	140	140	255	257
FTT20	C. s. Burnt Stump Park (GB Clone 20)	England	Nottinghamshire	SK58108, 50781	53.0511	-1.13459	2.6		FTT20	192	192	206	210	226	226	161	177	131	131	138	138	140	140	257	263
FTT21	C. s. Bus Stop Coppice (GB Clone 21)	England	East Sussex	TQ65095 10605	50.8714	0.345012	0.65		FTT21	192	192	210	232	195	195	190	194	131	139	128	140	140	150	250	261
FTT22	C. s. Carburton (GB Clone 22)	England	Nottinghamshire	SK59956, 71340	53.2357	-1.10318	1.79		FTT22	192	192	214	234	224	257	161	194	139	139	140	140	140	150	241	255
FTT23	C. s. Clanna A (GB Clone 23)	England	Gloucestershire	SO58431, 02081	51.7159	-2.6031	1.35		FTT23	192	215	210	214	208	224	177	182	131	150	128	128	160	160	243	255
FTT24	C. s. Clanna B (GB Clone 24)	England	Gloucestershire	SO58530, 02177	51.7168	-2.60168	1.19		FTT24	192	192	210	210	224	224	166	182	131	150	128	140	140	140	247	257
FTT25	C. s. Clements End A (GB Clone 25)	England	Gloucestershire	SO592071	51.7611	-2.59256	1.66		FTT25	174	215	212	232	234	234	161	179	131	139	140	143	140	140	230	250
FTT26	C. s. Clements End B (GB Clone 26)	England	Gloucestershire	SO59230, 07180	51.7618	-2.59213	1.41		FTT26	192	192	210	210	226	234	166	177	131	131	140	143	140	150	241	255
FTT28	C. s. Cluny Hill (GB Clone 28)	Scotland	Moray	NJ04258, 58858	57.6095	-3.60404	1.25		FTT28	192	203	210	210	226	257	161	182	139	160	140	143	160	160	241	243
FTT29	C. s. Cockington A (GB Clone 29)	England	Devon	SX89506, 63461	50.4605	-3.55804	4.05		FTT29	192	217	216	232	195	259	161	177	148	160	140	140	140	150	261	263
FTT30	C. s. Cockney Hill Wood (GB Clone 30)	England	East Sussex	TQ89012, 21249	50.9597	0.690064	0.97		FTT30	192	213	210	216	224	224	161	194	131	148	128	140	150	150	247	250
FTT31	C. s. Coed Orllwyn (GB Clone 31)	Wales	Denbighshire	SJ10280, 60044	53.13	-3.34238	1.72		FTT31	192	221	210	216	246	255	182	182	131	148	128	143	160	160	243	261
FTT32	C. s. Cotehele A (GB Clone 32)	England	Cornwall	SX4230, 6909	50.5003	-4.22501	2.51		FTT32	192	192	216	232	252	253	161	161	131	139	138	143	160	160	230	243
FTT33	C. s. Cotehele B (GB Clone 33)	England	Cornwall	SX41375, 68209	50.4922	-4.23767	3.76		FTT33	174	192	210	216	226	226	161	177	131	139	138	143	140	160	239	243
FTT34	C. s. Coxheath Wood (GB Clone 34)	England	Kent	TQ72304,51720	51.2386	0.466928	0.09		FTT34	192	215	210	210	226	267	175	194	131	139	130	140	140	147	241	250
FTT36	C. s. Daniel's Wood (GB Clone 36)	England	Gloucestershire	ST69679, 93895	51.643	-2.43958	2.51		FTT36	192	192	212	212	224	224	177	177	131	139	138	140	140	140	255	257
FTT37	C. s. Dodnash (GB Clone 37)	England	Suffolk	TM10002, 36212	51.9847	1.0568	1		FTT37	192	206	210	210	224	226	161	190	131	139	140	140	140	140	239	261
FTT38	C. s. Downes A (GB Clone 38)	England	Devon	SX85287, 98920	50.7785	-3.62842	1.28		FTT38	192	217	210	214	252	253	172	177	131	139	140	140	140	150	239	241
FTT39	C. s. Downes B (GB Clone 39)	England	Devon	SX85662,99028	50.7795	-3.62314	1.44		FTT39	192	192	210	210	224	224	177	182	131	131	128	140	147	160	237	243
FTT40	C. s. Endsleigh House A (GB Clone 40)	England	Devon	SX38890, 78765	50.5863	-4.27724	2.98		FTT40	192	192	210	210	224	226	182	182	131	139	128	140	140	150	241	257
FTT42	C. s. Firth Wood (GB Clone 42)	England	Buckinghamshire	SP99398, 00310	51.6928	-0.563347	2.41		FTT42	192	192	210	210	224	257	179	196	131	148	128	130	140	150	241	261
FTT43	C. s. Frith Wood A (GB Clone 43)	England	West Sussex	SU95604,30527	51.0661	-0.636979	3.45		FTT43	203	215	216	218	195	224	164	177	139	139	128	128	140	160	243	255
FTT44	C. s. Frith Wood B (GB Clone 44)	England	West Sussex	SU95606,30613	51.0669	-0.636928	2.73		FTT44	192	221	210	210	208	224	161	194	131	139	138	140	140	140	230	247
FTT45	C. s. Gastons Copse (GB Clone 45)	England	Hampshire	SU76582, 42319	51.175	-0.905888	2.72		FTT45	206	206	214	218	195	259	172	196	131	139	124	140	140	140	239	257
FTT46	C. s. Gordon Castle (GB Clone 46)	Scotland	Moray	NJ34722, 58805	57.6145	-3.0943	4.3		FTT46	192	192	210	214	226	235	161	182	131	131	128	128	140	140	239	257
FTT48	C. s. Greybury Wood (GB Clone 48)	England	Kent	TQ71572,51173	51.2339	0.456191	0.65		FTT48	192	215	214	220	224	226	172	177	131	139	140	140	140	150	241	250
FTT49	C. s. Hall A (GB Clone 49)	England	Devon	SS60208,25195	51.0091	-3.99399	1.35		FTT49	174	192	222	232	195	224	182	196	131	148	128	140	140	150	241	257
FTT50	C. s. Hall B (GB Clone 50)	England	Devon	SS60458,25212	51.0093	-3.99044	2.29		FTT50	192	217	216	232	224	224	161	182	139	139	128	140	140	140	239	257
FTT51	C. s. Hawker's Grove (GB Clone 51)	England	Gloucestershire	ST69659,93182	51.6366	-2.43981	1.6		FTT51	174	192	212	212	226	229	182	194	131	160	128	143	140	150	241	257
FTT52	C. s. Hermitage A (GB Clone 52)	England	Berkshire	SU51810, 73043	51.454	-1.25575	1.94		FTT52	192	215	210	216	224	257	170	177	131	131	140	140	140	160	243	255
FTT53	C. s. Hermitage B (GB Clone 53)	England	Berkshire	SU52047, 73484	51.4579	-1.25228	1.66		FTT53	192	217	210	216	189	242	177	194	139	150	130	140	140	140	230	259
FTT54	C. s. Homers Down Plantation A (GB Clone 54)	England	Cornwall	SW97857,48791	50.3043	-4.84002	2.23		FTT54	192	192	210	210	224	226	182	182	131	131	138	140	140	140	247	257
FTT55	C. s. Homers Down Plantation B (GB Clone 55)	England	Cornwall	SW97776,48714	50.3036	-4.84112	2.22		FTT55	192	192	212	216	224	224	177	182	139	139	124	130	140	140	257	261
FTT56	C. s. Hopleys Wood (GB Clone 56)	England	Herefordshire	SO50024, 34674	52.0082	-2.7295	2.7		FTT56	192	192	210	212	195	195	164	182	182	131	140	140	140	150	241	261
FTT58	C. s. Howletts B (GB Clone 58)	England	Kent	TR19733, 56905	51.2689	1.14856	2.51		FTT58	192	192	210	210	224	224	166	166	131	131	128	140	140	150	241	261
FTT59	C. s. Issac Newton (GB Clone 59)	England	East Sussex	TQ65140, 10041	50.8663	0.345397	1.41		FTT59	192	215	210	210	234	253	177	182	131	139	128	140	140	150	239	241
FTT60	C. s. Kilsham Copse (GB Clone 60)	England	West Sussex	SU96245,19096	50.9633	-0.630863			FTT60	174	192	210	210	208	234	179	194	131	139	140	140	140	140	247	250
FTT61	C. s. Lake Plantation (GB Clone 61)	England	Wiltshire	SU20482, 28494	51.0554	-1.70914	1.82		FTT61	192	206	206	232	195	195	194	196	131	160	128	140	140	150	239	261
FTT62	C. s. Larkey Valley L35 (GB Clone 62)	England	Kent	TR125553	51.2572	1.04408			FTT62	192	192	210	216	235	252	161	179	131	131	128	140	140	150	241	257
FTT63	C. s. Larkey Valley L36 (GB Clone 63)	England	Kent	TR12575, 55839	51.2621	1.04548	1.41		FTT63	192	192	210	210	235	255	172	172	139	148	128	140	140	160	243	257
FTT64	C. s. Larkey Valley L40 (GB Clone 64)	England	Kent	TR12596, 55847	51.2621	1.04578	1.19		FTT64	192	192	216	232	195	195	172	182	131	131	124	140	160	160	241	241
FTT65	C. s. Leeds 1 (GB Clone 65)	England	Kent	TQ84105, 53216	51.2484	0.636564	2.16		FTT65	192	215	210	210	224	236	179	182	131	139	140	140	140	150	239	241
FTT66	C. s. Leeds 2 (GB Clone 66)	England	Kent	TQ84105, 53216	51.2484	0.636564	2.01		FTT66	215	221	210	210	224	224	161	166	131	139	140	140	140	160	239	243
FTT67	C. s. Lizard Wood 1 (GB Clone 67)	England	Shropshire	SJ77854, 09348	52.6814	-2.32901	1.31		FTT67	192	192	210	210	224	235	161	182	131	131	128	138	140	150	239	241
FTT68	C. s. Lizard Wood 2 (GB Clone 68)	England	Shropshire	SJ77187, 09911	52.6864	-2.33892	1.88		FTT68	221	221	210	210	224	242	172	172	131	148	124	140	160	160	243	247
FTT69	C. s. Lizard Wood 3 (GB Clone 69)	England	Shropshire	SJ77791,09513	52.6829	-2.32996	1.97		FTT69	192	192	212	232	195	195	161	177	131	139	124	140	140	140	239	250
FTT70	C. s. Lodge Wood (GB Clone 70)	England	Cornwall	SX22870, 62630	50.4367	-4.49566	1.47		FTT70	192	221	216	232	252	265	164	190	131	139	140	143	140	140	230	255
FTT71	C. s. Long Plantation A (GB Clone 71)	England	Devon	SS82960, 00966	50.7964	-3.66207	2.16		FTT71	192	192	212	232	252	267	164	177	131	139	130	140	140	140	255	257
FTT72	C. s. Long Plantation B (GB Clone 72)	England	Devon	SS82997, 00966	50.7964	-3.66154	1.72		FTT72	192	215	216	232	224	224	177	182	139	139	140	143	140	140	250	257
FTT73	C. s. Long Plantation C (GB Clone 73)	England	Devon	SS83083, 01020	50.7969	-3.66034	1.88		FTT73	192	206	214	232	224	236	166	194	131	150	128	128	157	157	241	270
FTT74	C. s. Longleat (GB Clone 74)	England	Wiltshire	ST84220, 43904	51.1941	-2.2272	2.16		FTT74	174	221	210	212	224	257	166	177	139	139	128	140	140	147	237	257
FTT75	C. s. Luxon Wood (GB Clone 75)	England	Kent	TQ666641	51.3516	0.391067	2.45		FTT75	192	221	210	210	224	235	164	182	131	131	140	140	140	150	239	241
FTT76	C. s. Martlesham Plantation (GB Clone 76)	England	Suffolk	TM23716, 46473	52.0714	1.26288	1.57		FTT76	192	192	210	232	224	226	161	177	131	148	128	140	140	140	230	257
FTT77	C. s. Mill Wood (GB Clone 77)	England	East Sussex	TQ44154, 39816	51.1395	0.0592036	1.66		FTT77	192	221	210	214	226	234	172	182	131	131	128	143	140	140	230	239
FTT78	C. s. Mintching Wood A (GB Clone 78)	England	Kent	TQ91191, 58409	51.2927	0.740749	0.5		FTT78	174	192	210	234	235	259	177	177	131	139	128	143	160	160	241	243
FTT79	C. s. Mintching Wood B (GB Clone 79)	England	Kent	TQ91187, 58397	51.2926	0.740685	0.43		FTT79	174	192	210	232	235	259	177	177	131	139	128	143	160	160	241	243
FTT80	C. s. Nashdom A (GB Clone 80)	England	Buckinghamshire	SU92080, 84085	51.5482	-0.673449	1.66		FTT80	192	213	210	212	195	235	161	172	150	150	128	128	157	157	237	270
FTT81	C. s. Nashdom B (GB Clone 81)	England	Buckinghamshire	SU92106, 84388	51.5509	-0.672994	2.79		FTT81	192	192	206	210	235	255	161	182	131	139	128	143	140	150	241	263
FTT82	C. s. Nower Wood (GB Clone 82)	England	Surrey	TQ19442, 55117	51.2827	-0.288762			FTT82	192	192	195	214	195	224	179	182	139	139	128	128	140	140	247	250
FTT84	C. s. Obelisk A (GB Clone 84)	England	Cornwall	SW85275, 45637	50.2716	-5.01467	2.13		FTT84	192	215	232	232	261	270	177	182	160	160	128	128	157	157	241	270
FTT85	C. s. Obelisk B (GB Clone 85)	England	Cornwall	SW85275, 45637	50.2716	-5.01467	1.79		FTT85	192	215	212	232	246	267	166	194	139	139	128	143	140	140	257	261
FTT86	C. s. Pencalenick (GB Clone 86)	England	Cornwall	SW85436, 45470	50.2701	-5.01232	4.24		FTT86	192	215	210	216	224	226	161	196	131	131	128	140	140	150	241	263
FTT87	C. s. Pentillie A (GB Clone 87)	England	Cornwall	SX40322, 65053	50.4635	-4.25116	2.35		FTT87	174	192	210	234	224	235	166	182	131	131	124	140	140	150	241	250
FTT88	C. s. Pentillie B (GB Clone 88)	England	Cornwall	SX40408, 65140	50.4643	-4.24998	1.97		FTT88	215	221	210	232	224	226	166	190	131	139	128	140	140	150	241	257
FTT89	C. s. Petridges A (GB Clone 89)	England	Wiltshire	ST82068,40556	51.164	-2.25783	1.83		FTT89	192	192	210	212	224	224	177	182	131	131	130	140	140	157	230	233
FTT90	C. s. Petridges B (GB Clone 90)	England	Wiltshire	ST81856, 40731	51.1655	-2.26087	1.91		FTT90	213	221	214	222	234	235	161	161	131	131	128	130	140	140	257	263
FTT91	C. s. Plantation A (GB Clone 91)	England	Gloucestershire	SO70612, 20174	51.8794	-2.42833	1.79		FTT91	192	221	225	232	224	250	161	172	150	160	128	140	140	140	257	261
FTT92	C. s. Plantation B (GB Clone 92)	England	Gloucestershire	SO70605, 20036	51.8781	-2.42842	1.69		FTT92	192	213	210	212	195	242	194	194	131	131	138	143	140	160	257	259
FTT93	C. s. Pontypool Park (GB Clone 93)	Wales	Torfaen	SO28975, 00639	51.7	-3.02911	2.13		FTT93	215	217	210	234	226	235	166	172	131	160	128	138	140	140	239	250
FTT94	C. s. Powderham A (GB Clone 94)	England	Devon	SX96043,84029	50.6466	-3.47172	4.42		FTT94	192	192	210	210	224	224	180	182	131	148	128	140	140	147	237	257
FTT95	C. s. Powderham B (GB Clone 95)	England	Devon	SX94815,81954	50.6278	-3.48849	2.41		FTT95	192	192	210	222	224	226	161	177	131	131	128	130	140	140	230	239
FTT96	C. s. Powderham C (GB Clone 96)	England	Devon	SX94754,81940	50.6276	-3.48935	1.66		FTT96	192	215	210	214	224	267	177	182	131	139	124	138	140	157	241	257
FTT97	C. s. Rough Hill Wood (GB Clone 97)	England	Herefordshire	SO52885, 37163	52.0309	-2.68817	1.31		FTT97	192	192	210	212	224	252	161	177	131	139	128	140	140	147	241	243
FTT98	C. s. Scarles Grove (GB Clone 98)	England	Suffolk	TM46430, 85760	52.4143	1.62225	1.57		FTT98	192	203	206	210	224	226	161	177	131	131	128	138	147	160	237	241
FTT99	C. s. Scrub Wood 1 (GB Clone 99)	England	Kent	TQ83515, 51818	51.236	0.627404	0.06		FTT99	192	215	210	210	224	252	161	172	131	131	128	140	150	150	241	247
FTT100	C. s. Scrub Wood 2 (GB Clone 100)	England	Kent	TQ83507,51808	51.2359	0.627285	0.06		FTT100	174	213	210	212	242	270	177	184	131	131	130	143	160	160	243	255
FTT101	C. s. Sellings Wood (GB Clone 101)	England	West Sussex	TQ01786,20357	50.9736	-0.551634	1.19		FTT101	192	215	212	234	226	226	182	194	139	160	128	143	140	140	255	257
FTT102	C. s. Skippet Wood A (GB Clone 102)	England	Herefordshire	SO49812, 32905	51.9923	-2.73233	2.73		FTT102	192	192	206	210	224	224	172	182	131	148	140	145	140	150	241	255
FTT104	C. s. Skippet Wood C (GB Clone 104)	England	Herefordshire	SO50093,33334	51.9962	-2.7283	3.04		FTT104	192	213	214	222	226	226	161	182	131	131	140	140	140	140	257	257
FTT105	C. s. Smithy Wood (GB Clone 105)	Scotland	Aberdeenshire	NO65055, 87446	56.9769	-2.5765	1.82		FTT105	192	192	218	232	224	270	177	190	139	160	140	140	140	140	255	257
FTT106	C. s. Snipe Pond Shaw Wood (GB Clone 106)	England	East Sussex	TQ65142, 10807	50.8732	0.345771	0.65		FTT106	206	217	210	229	252	253	161	182	131	139	140	143	160	160	243	255
FTT107	C. s. Soigne chestnut (GB Clone 107)	England	Norfolk	TF76649,17413	52.7255	0.614384	1.16		FTT107	192	215	206	210	224	226	161	194	131	131	128	138	147	147	237	237
FTT109	C. s. Staple-edge Wood B (GB Clone 109)	England	Gloucestershire	SO64794, 09550	51.7835	-2.51176	1.19		FTT109	192	206	214	216	224	242	179	190	131	150	124	124	140	140	257	259
FTT110	C. s. Stopham Estate A (GB Clone 110)	England	West Sussex	TQ02399, 18701	50.9586	-0.543372	2.35		FTT110	174	192	210	229	228	235	182	182	131	148	128	138	150	150	241	241
FTT111	C. s. Stopham Estate B (GB Clone 111)	England	West Sussex	TQ02450, 20382	50.9738	-0.542173			FTT111	174	192	212	216	253	267	177	177	131	139	143	143	140	140	250	261
FTT112	C. s. Stretton Hall A (GB Clone 112)	England	Staffordshire	SJ88937, 12467	52.7098	-2.16518	1.63		FTT112	192	203	210	216	224	226	161	194	131	139	128	140	140	140	255	257
FTT113	C. s. Stretton Hall B (GB Clone 113)	England	Staffordshire	SJ88845, 12480	52.7099	-2.16655	1.31		FTT113	192	203	210	214	224	226	161	194	131	160	128	140	140	140	255	257
FTT114	C. s. Swanton Valley (GB Clone 114)	England	Kent	TQ638539	51.2607	0.346215	2.63		FTT114	192	203	212	225	234	235	182	196	148	150	138	140	140	150	241	255
FTT115	C. s. Tapeley Park A (GB Clone 115)	England	Devon	SS47850, 29271	51.0426	-4.17173	4.05		FTT115	192	203	214	214	224	226	161	182	131	160	138	140	140	140	257	261
FTT116	C. s. Tapeley Park B (GB Clone 116)	England	Devon	SS48159, 29223	51.0422	-4.1673	3.14		FTT116	192	221	210	232	224	224	161	190	139	139	143	154	140	140	261	261
FTT117	C. s. Thick Thorn Wood A (GB Clone 117)	England	Warwickshire	SP30247, 70421	52.331	-1.55756	4.77		FTT117	192	192	210	225	195	224	166	182	131	131	128	128	157	157	241	268
FTT118	C. s. Thick Thorn Wood B (GB Clone 118)	England	Warwickshire	SP30327, 70463	52.3314	-1.55638	3.11		FTT118	192	192	212	216	224	226	166	182	131	150	128	140	140	157	257	270
FTT119	C. s. Thorrington A (GB Clone 119)	England	Essex	TM09848, 19344	51.8333	1.0443	1.25		FTT119	192	213	195	210	224	228	161	194	131	139	140	143	147	150	241	241
FTT120	C. s. Thorrington B (GB Clone 120)	England	Essex	TM09855, 19197	51.8319	1.04431	1.41		FTT120	192	192	232	232	250	252	172	177	131	131	140	143	140	160	243	255
FTT121	C. s. Thrift Wood (GB Clone 121)	England	Essex	TL79025, 01862	51.687	0.588476	1.39		FTT121	192	221	206	214	195	224	177	177	139	160	140	143	140	140	239	259
FTT122	C. s. Timberline A (GB Clone 122)	England	Herefordshire	SO38768, 37580	52.0332	-2.89399	1.57		FTT122	192	192	195	210	224	235	166	182	131	148	140	140	140	140	247	257
FTT123	C. s. Timberline B (GB Clone 123)	England	Herefordshire	SO38776, 37599	52.0334	-2.89388	1.59		FTT123	192	192	210	220	224	224	161	182	131	131	128	140	147	150	241	255
FTT124	C. s. Tolt (GB Clone 124)	England	Surrey	SU97312, 39811	51.1493	-0.61011	1.47		FTT124	192	221	210	225	195	224	161	179	131	139	128	140	140	160	243	257
FTT125	C. s. Tregothnan (GB Clone 125)	England	Cornwall	SW87826, 44123	50.2589	-4.97807	1.49		FTT125	192	206	210	216	223	224	161	182	131	139	140	140	140	150	241	250
FTT126	C. s. Trelowarren A (GB Clone 126)	England	Cornwall	SW71928, 24741	50.0789	-5.18914	1.03		FTT126	192	192	210	212	224	226	166	166	131	139	128	138	157	160	243	270
FTT127	C. s. Trelowarren B (GB Clone 127)	England	Cornwall	SW72158, 24620	50.0779	-5.18586	1.09		FTT127	192	221	206	210	226	226	182	190	131	131	140	140	140	140	257	261
FTT128	C. s. Trew Wood A (GB Clone 128)	England	Devon	SS8615, 0375	50.8221	-3.61769	2.01		FTT128	192	213	210	225	224	242	172	194	131	139	140	140	140	150	241	255
FTT130	C. s. Twenty Acre Wood A (GB Clone 130)	England	East Sussex	TQ54358,12539	50.8917	0.193354	2.35		FTT130	192	215	210	218	224	234	161	172	131	148	140	140	140	140	230	263
FTT131	C. s. Twenty Acre Wood B (GB Clone 131)	England	East Sussex	TQ54340,12615	50.8924	0.193131	1.25		FTT131	215	221	210	216	253	261	161	196	139	139	128	143	140	140	250	255
FTT132	C. s. Walks Copse (GB Clone 132)	England	Surrey	SU971386	51.1384	-0.613466	0.37		FTT132	192	192	210	212	224	252	161	161	139	148	140	143	140	140	230	241
FTT133	C. s. Warren Plantation A (GB Clone 133)	England	Essex	TL43480, 00571	51.6856	0.0741402	0.91		FTT133	192	206	232	232	224	236	172	194	131	160	128	140	150	157	241	255
FTT134	C. s. Warren Plantation B (GB Clone 134)	England	Essex	TL43453, 00564	51.6855	0.073747	2.16		FTT134	192	206	232	232	224	236	172	194	131	160	128	140	157	157	241	255
FTT135	C. s. Weasenham A (GB Clone 135)	England	Norfolk	TF84634, 20448	52.7501	0.734188	2.45		FTT135	192	221	212	232	226	250	161	179	131	131	124	143	140	147	239	241
FTT136	C. s. Weasenham B (GB Clone 136)	England	Norfolk	TF84733, 19966	52.7457	0.735382	3.29		FTT136	192	219	210	210	224	224	182	196	131	150	128	140	140	140	239	261
FTT137	C. s. Welbeck (GB Clone 137)	England	Nottinghamshire	SK57738, 70712	53.2303	-1.13652	1.57		FTT137	192	192	216	232	195	224	166	194	139	160	140	140	140	140	239	255
FTT138	C. s. West Prawle Wood A (GB Clone 138)	England	Devon	SX77468, 38706	50.2356	-3.7195	1.31		FTT138	192	192	210	216	235	243	161	182	131	148	124	138	140	140	230	255
FTT139	C. s. West Prawle Wood B (GB Clone 139)	England	Devon	SX774386	50.2347	-3.72041	0.97		FTT139	192	192	210	222	226	234	161	177	131	131	140	140	147	150	241	255
FTT140	C. s. West Prawle Wood C (GB Clone 140)	England	Devon	SX77571,38426	50.2331	-3.71796	2.04		FTT140	192	213	210	225	224	226	179	179	148	148	128	130	140	147	241	250
FTT141	C. s. Weston Common (GB Clone 141)	England	Hampshire	SU69529, 44458	51.1951	-1.00635	1.69		FTT141	192	217	216	216	195	226	182	196	131	131	124	128	140	140	261	263
FTT142	C. s. Whorley Pin Plantation A (GB Clone 142)	England	Devon	SX89115, 91905	50.7162	-3.57204	1.13		FTT142	192	215	212	232	226	235	177	177	131	148	124	140	140	140	230	257
FTT143	C. s. Whorley Pin Plantation B (GB Clone 143)	England	Devon	SX89042, 91974	50.7168	-3.57309	1.5		FTT143	192	215	212	216	224	253	177	179	131	139	138	143	140	140	255	257
FTT144	C. s. Wickhill Hanger (GB Clone 144)	England	Hampshire	SU758356	51.1147	-0.918485			FTT144	192	203	210	222	226	257	166	182	131	139	130	140	140	140	239	250
FTT145	C. s. Wilderness Wood 1 (GB Clone 145)	England	East Sussex	TQ53520, 23589	50.9912	0.186102	0.87		FTT145	192	215	216	218	224	270	166	179	131	139	140	143	140	140	257	263
FTT146	C. s. Wilderness Wood 2 (GB Clone 146)	England	East Sussex	TQ53528, 23587	50.9912	0.186215	0.87		FTT146	192	192	210	232	224	248	177	179	131	139	124	130	140	160	243	255
FTT147	C. s. Windmill Plantation (GB Clone 147)	England	Nottinghamshire	SK58592, 66312	53.1907	-1.12454	1.28		FTT147	192	215	210	214	224	224	161	180	131	139	128	140	140	157	239	270
FTT148	C. s. Woodbury Hill (GB Clone 148)	England	Worcestershire	SO75101, 64300	52.2763	-2.36635	0.97		FTT148	192	203	216	218	195	224	177	179	131	148	128	130	140	140	239	259
FTT149	C. s. Wyatt Wood (GB Clone 149)	England	East Sussex	TQ48290, 126561	50.8944	0.107188	0.84		FTT149	192	213	212	214	244	253	172	172	131	148	140	145	140	147	237	250
FTT150	C. s. Wytham Wood (GB Clone 150)	England	Oxfordshire	SP46268, 07783	51.7668	-1.33093	1.85		FTT150	215	221	195	210	226	235	166	194	139	160	140	140	140	150	241	261
FTT151	C.s. Site 1 Inch Wood	Ireland	Kerry	V 99782 89461	52.0486	-9.4615368	1.44		FTT151	192	192	210	210	226	261	182	196	131	131	140	140	150	150	241	261
FTT152	C.s. Site 1 Inch Wood	Ireland	Kerry	V 99423 89663	52.0503	-9.46682726	1.03		FTT152	192	192	195	206	224	257	161	182	131	160	140	140	157	160	243	255
FTT153	C.s. Site 2 Flesk Wood	Ireland	Kerry	V 99098 89810	52.0516	-9.47160644	1.79		FTT153	192	203	210	234	226	236	161	172	131	131	128	140	140	140	259	261
FTT154	C.s. Site 2 Flesk Wood	Ireland	Kerry	V 99O84 89824	52.0517	-9.47181458	1.25		FTT154	192	213	210	210	224	235	161	172	131	131	128	128	140	140	257	261
FTT155	C.s. Site 2 Flesk Wood	Ireland	Kerry	V 98966 90005	52.0533	-9.47358758	1.44		FTT155	192	192	216	232	224	267	177	182	131	131	124	128	140	140	257	257
FTT157	C.s. Site 2 Flesk Wood	Ireland	Kerry	V 98821 90095	52.0541	-9.47572725	1.69		FTT157	192	192	210	216	242	246	182	196	131	139	128	140	147	147	241	241
FTT158	C.s. Site 2 Flesk Wood	Ireland	Kerry	V 98852 90097	52.0541	-9.47527608	1.22		FTT158	192	192	210	212	226	235	161	166	131	131	138	140	140	140	250	257
FTT159	C.s. Site 3 High Wood	Ireland	Kerry	V 98622 92015	52.0713	-9.4792	1.41		FTT159	192	221	210	214	224	224	177	182	131	131	140	143	140	150	239	241
FTT161	C.s. Site 4 Island Wood	Ireland	Cork	R 32142 04622	52.1897	-8.99296256	1.22		FTT161	192	221	195	210	229	255	166	194	139	148	140	140	140	140	257	257
FTT162	C.s. Site 5 Johnson Wood	Ireland	Cork	W 72813 98067	52.1343	-8.39776222	1.38		FTT162	192	203	216	216	261	264	177	177	131	148	130	140	140	140	230	239
FTT163	C.s. Site 5 Johnson Wood	Ireland	Cork	W 72789 98028	52.134	-8.39810958	1.44		FTT163	192	192	210	216	226	226	177	194	131	131	140	145	140	157	259	261
FTT164	C.s. Site 5 Johnson Wood	Ireland	Cork	W 72785 98017	52.1339	-8.39816711	1.19		FTT164	192	192	210	216	224	226	182	194	131	139	140	140	140	157	257	270
FTT165	C.s. Site 6 Priest Wood	Ireland	Cork	W 71720 98210	52.1355	-8.41373582	1.31		FTT165	192	213	212	232	226	235	161	175	131	148	128	138	140	140	230	257
FTT166	C.s. Site 6 Priest Wood	Ireland	Cork	W 71869 98206	52.1355	-8.4115595	1.19		FTT166	192	203	210	212	226	226	177	194	131	148	124	138	140	140	230	261
FTT167	C.s. Site 6 Priest Wood	Ireland	Cork	W 71865 98240	52.1358	-8.41162073	1.69		FTT167	192	221	216	216	226	255	177	194	139	148	140	140	140	140	230	255
FTT168	C.s. Site 7 Philip's Wood	Ireland	Cork	W 71477 98434	52.1375	-8.4173034	1.16		FTT168	192	192	214	232	195	228	177	179	148	148	138	140	140	140	255	257
FTT169	C.s. Site 7 Philip's Wood	Ireland	Cork	W 71249 97920	52.1329	-8.42058976	2.51		FTT169	192	192	195	210	226	235	177	190	131	148	124	140	140	150	230	241
FTT171	C.s. Site 7 Philip's Wood	Ireland	Cork	W 71246 97883	52.1326	-8.42063044	1.6		FTT171	192	192	212	212	228	252	177	182	139	148	124	138	140	140	257	261
FTT173	C.s. Site 8 Upper Glen	Ireland	Waterford	S 30468 22649	52.355	-7.55356067	1.25		FTT173	192	213	210	210	235	257	182	194	131	148	140	143	140	140	239	261
FTT174	C.s. Site 8 Upper Glen	Ireland	Waterford	S 30468 22649	52.355	-7.55356067	1.25		FTT174	192	213	210	222	224	255	166	194	131	131	130	143	140	140	239	255
FTT175	C.s. Site 9 Coolnamuck	Ireland	Tipperary	S 39057 20904	52.3388	-7.42771	0.78		FTT175	215	221	195	212	226	228	177	194	139	139	140	140	140	157	250	270
FTT176	C.s. Site 9 Coolnamuck	Ireland	Tipperary	S 39053 20860	52.3384	-7.4277758	0.75		FTT176	192	221	212	216	224	236	161	194	139	160	140	143	140	140	247	263
FTT177	C.s. Site 10 Camolin Park	Ireland	Wexford	T 05377 55634	52.6421	-6.44400874	1.53		FTT177	192	213	210	212	226	235	172	177	131	131	128	145	140	147	230	261
FTT179	C.s. Site 11 Ballymanus	Ireland	Wicklow	O 24443 93963	52.9823	-6.14791501	1		FTT179	192	192	210	212	224	226	179	194	131	131	140	143	160	160	243	261
FTT180	C.s. Site 12 Glenealy	Ireland	Wicklow	O 23109 96351	53.004	-6.16685716	1.22		FTT180	192	215	212	216	224	253	175	179	131	139	140	140	140	150	257	261
FTT181	C.s. Site 12 Glenealy	Ireland	Wicklow	O 23095 96333	53.0039	-6.16707245	1.19		FTT181	192	213	229	232	195	195	172	190	131	148	140	140	140	140	230	239
FTT182	C.s. Site 13 Glanmore	Ireland	Wicklow	O 24336 97822	53.017	-6.14802388	2.01		FTT182	192	221	210	212	234	252	172	182	131	139	128	130	140	140	250	257
FTT183	C.s. Site 14 Kilshane	Ireland	Tipperary	S 91669 33213	52.4508	-8.12326411	1.16		FTT183	192	213	210	210	224	267	161	194	131	139	140	140	140	150	257	261
FTT184	C.s. Site 14 Kilshane	Ireland	Tipperary	S 91862 33336	52.4519	-8.12042842	1.09		FTT184	192	192	210	210	224	259	166	177	131	131	140	140	160	160	243	261
FTT185	C.s. Site 14 Kilshane	Ireland	Tipperary	S 91767 33283	52.4514	-8.12182443	1.44		FTT185	192	192	210	210	224	224	166	177	131	131	140	140	160	160	243	261
FTT186	C.s. Site 14 Kilshane	Ireland	Tipperary	S 91723 33308	52.4516	-8.12247223	1.16		FTT186	192	192	210	210	224	226	161	166	131	139	128	140	140	140	247	257
FTT187	C.s. Site 14 Kilshane	Ireland	Tipperary	S 91737 33322	52.4517	-8.12226666	1.28		FTT187	192	192	210	210	226	259	166	182	131	131	140	140	160	160	243	261
FTT188	C.s. Site 15 Cappoquin Ho	Ireland	Waterford	X 09790 99872	52.1511	-7.85769761	1.53		FTT188	192	192	229	232	224	224	161	161	131	131	128	140	140	150	241	257
FTT189	C.s. Site 15 Cappoquin Ho	Ireland	Waterford	X 09757 99865	52.151	-7.85817992	1.53		FTT189	192	215	212	214	224	236	172	182	131	150	128	140	140	140	239	255
FTT190	C.s. Site 15 Cappoquin Ho	Ireland	Waterford	X 09761 99850	52.1509	-7.85812192	1.63		FTT190	192	192	212	214	224	224	161	166	131	150	128	140	140	140	239	255
FTT191	C.s. Site 15 Cappoquin Ho	Ireland	Waterford	X 09783 99861	52.151	-7.8578002	1.41		FTT191	192	206	214	234	236	236	161	172	131	150	128	138	150	150	241	255
FTT192	C.s. Site 16 Upper Glen	Ireland	Waterford	S 32464 21869	52.3479	-7.52434249	1.38		FTT192	192	221	210	232	224	259	161	177	131	148	128	140	140	157	239	270
FTT193	C.s. Site 16 Upper Glen	Ireland	Waterford	S 32464 21813	52.3474	-7.52434789	1.53		FTT193	192	203	210	210	226	253	161	166	131	139	124	140	140	140	257	257
FTT194	C.s. Site 16 Upper Glen	Ireland	Waterford	S 32458 21807	52.3474	-7.52443651	1.47		FTT194	192	203	195	210	226	226	166	182	131	131	124	132	157	160	243	270
FTT195	C.s. Site 17 Gurteen	Ireland	Waterford	S 28145 22786	52.3564	-7.58764193	1.6		FTT195	203	217	222	232	226	226	166	177	131	131	140	140	140	157	230	230
FTT196	C.s. Site 17 Gurteen	Ireland	Waterford	S 28080 22780	52.3563	-7.58859642	1.5		FTT196	192	192	210	212	223	252	177	194	131	139	128	140	140	147	241	263
FTT197	C.s. Site 18 Glen	Ireland	Waterford	S 29781 22613	52.3548	-7.56364635	1.38		FTT197	192	192	210	210	226	226	166	180	148	148	124	128	140	140	257	261
FTT198	C.s. Site 18 Glen	Ireland	Waterford	S 29779 22597	52.3546	-7.56367711	1.22		FTT198	192	192	210	222	224	235	177	194	131	131	128	138	140	150	241	257
FTT200	C.s. Site 18 Glen	Ireland	Waterford	S 29714 22596	52.3546	-7.56463114	1.38		FTT200	192	192	210	210	224	226	166	180	131	131	124	138	140	140	257	261
FTT202	C.s. Site 18 Glen	Ireland	Waterford	S 29600 22633	52.3543	-7.5663071	1.44		FTT202	192	192	210	218	195	234	161	177	131	160	128	128	140	147	230	237
FTT203	C.s. Site 18 Glen	Ireland	Waterford	S 29684 22563	52.3543	-7.56507433	1.31		FTT203	192	192	210	210	195	252	172	179	131	131	143	143	140	140	239	239
FTT205	C.s. Site 19 Shepherds	Ireland	Monaghan	H 65528 31596	54.2291	-6.99596866	1.16		FTT205	192	219	210	212	224	253	194	194	131	148	140	145	140	140	261	263
FTT206	C.s. Site 19 Shepherds	Ireland	Monaghan	H 65528 31554	54.2287	-6.99597782	0.97		FTT206	192	219	210	212	224	234	177	180	139	148	145	145	140	140	257	257
							A 0–0.99
							B 1–1.49
							C 1.5–1.99
							D 2–2.99
							E 3–4.99	A 0–3.99
							F 5–5.99	B 4–5.99
							G 6–6.99	C 6–7.99
							H 7–7.99	D 8–9.99
							I 8–8.99	E 10–11.99
							J 9–9.99	F 12–14.99
							K 10<	G 15<
