# Supplementary material for: DNA analysis of Castanea sativa (sweet chestnut) in Britain and Ireland: Elucidating European origins and genepool diversity
Source: PLoS One. 2019 Sep 25;14(9):e0222936. doi: 10.1371/journal.pone.0222936 (PMC6760806; doi:10.1371/journal.pone.0222936)
Supplement: S3 Table — (XLSX) [file pone.0222936.s009.xlsx]

## Sheet: Eng Ire Wal  Fis & Fst
	England, Ireland, Wales, 8SSR, 611 samples, 252 sites - all sites inc single samples		<0.02	>0.25
		Statistics per sample over all loci with at least two individuals typed:	Estimates	for	all	loci	(diploid):
	site name	Fis	Fst
1	Abbot's Wood Soudley	-0.1176	Abbot's Wood Soudley	Abenhall hedge	Aconbury Hill (GB Clone 01)	America Wood	Arrallas Drive (GB Clone 02)	Baldwyns	Ballymanus	Barham Court, Teston	Bedford Purlieus	Benenden	Bergholt A (GB Clone 03)	Bertholey Park	Big Wood A (GB Clone 05)	Bigsweir	Black Forest	Blakeney Walk	Boconnoc A (GB Clone 09)	Borthwood Copse	Boxted Hall (GB Clone 11)	Bradley Hill	Brampton Bryan Park	Brampton Hill A (GB Clone 12)	Brierley Hill	Bryngwyn Wood A (GB Clone 17)	Buckland Hill, Bwlch	Burnt Stump Park (GB Clone 20)	Bus Stop Coppice (GB Clone 21)	Bushy House	Camolin Park	Canford School	Cappoquin Ho	Carburton (GB Clone 22)	Catsash, Wentwood	Cefn Mabli	Chalkney Wood	Champions Wood	Chessgrove	Chestnut Street, Borden	Chestnuts Wood	Chilham Castle	Clanna A (GB Clone 23)	Clements End A (GB Clone 25)	Cluny Hill (GB Clone 28)	Clytha	Cockington A (GB Clone 29)	Cockney Hill Wood (GB Clone 30)	Cockshoot Lodge
2	Abenhall hedge	-0.1803	0.1623
3	Aconbury Hill (GB Clone 01)	-	0.0288	0.1408
4	America Wood	0.4667	0.0198	0.1034	-0.3723
5	Arrallas Drive (GB Clone 02)	-	0.12	0.2516	0.5926	-0.1288
6	Baldwyns	0.027	0.1742	0.1574	0.182	0.0094	0.2273
7	Ballymanus	-	-0.0154	0.2323	0.5	-0.2432	0.4737	0.1282
8	Barham Court, Teston	-	0.1176	0.1974	0.5385	-0.2617	0.5217	0	0.5217
9	Bedford Purlieus	0.1724	0.0368	0.1017	-0.1837	-0.2553	0.0173	0.0305	-0.0968	-0.1154
10	Benenden	-	0.1457	0.2468	0.6	-0.1111	0.5	0.2621	0.5263	0.6154	-0.0779
11	Bergholt A (GB Clone 03)	-0.1	0.0993	0.1132	0.0687	-0.087	0.2185	0.0638	0.0709	0.0469	-0.0889	0.1364
12	Bertholey Park	0.0512	0.0887	0.1413	-0.0381	-0.0107	0.1945	0.1009	0.0444	0.1084	0.0239	0.1778	0.0125
13	Big Wood A (GB Clone 05)	-0.0526	0.1256	0.2149	0.1128	-0.0426	0.3091	0.1093	0.2083	0.0248	-0.0667	0.2466	0.0824	0.0768
14	Bigsweir	-0.2212	0.0339	0.1664	0.1132	0	0.2718	0.1318	0.1258	0.1714	0.0433	0.2903	0.0542	0.0052	0.1215
15	Black Forest	-0.3333	0.1534	0.2547	0.3088	0.0816	0.2683	0.1953	0	0.3775	0.102	0.2389	0.2045	0.1271	0.3061	0.21
16	Blakeney Walk	-0.037	0.0397	0.0562	0	-0.0962	0.1047	0.0837	0	-0.0604	-0.0769	0.0196	-0.0217	0.1033	0.0515	0.128	0.1765
17	Boconnoc A (GB Clone 09)	0	0.0975	0.1306	-0.0783	-0.087	0.2	0.0879	0.0476	0	-0.0652	0.2055	-0.0256	0.0052	0.0824	0.0843	0.1358	0.0505
18	Borthwood Copse	0.3067	0.0551	0.0727	-0.0544	-0.0829	-0.1176	0.0528	-0.027	-0.2016	-0.0429	0.0261	-0.0136	0.0995	0.0617	0.0842	0.1841	-0.0144	0.0194
19	Boxted Hall (GB Clone 11)	-	0.0921	0.0602	0.4348	-0.3617	0.5385	0.1702	0.5385	0.48	-0.2535	0.4762	-0.05	-0.0525	0.0469	0.0569	0.3	-0.0588	0	-0.1127
20	Bradley Hill	-	0.1711	0.2313	0.55	-0.2571	0.7037	0.2097	0.619	0.5714	-0.1739	0.7308	0.1603	0.0646	0.124	0.1713	0.4101	0.0201	0.0508	0.0267	0.5238
21	Brampton Bryan Park	0	-0.0714	0.1054	-0.0746	-0.0499	0.0408	0.0549	-0.128	0.04	-0.0744	0.0143	0.0073	0.0105	0.0431	-0.0048	0.0259	0.0109	0.0193	0.0243	-0.0138	0.0559
22	Brampton Hill A (GB Clone 12)	-0.25	0.1372	0.2018	0.0291	0.0515	0.2889	0.1661	0.2	0.2308	0	0.2269	0	0.061	0.125	0.1579	0.2619	0.14	0	0.0371	0.1475	0.2903	0.0592
23	Brierley Hill	-0.375	0.2163	0.2302	0.2847	0.0515	0.4125	0.2057	0.4013	0.2344	0.0323	0.4737	0.2	0.1651	0.2222	0.224	0.3673	0.1224	0.1628	0.0728	0.2609	0.2389	0.1316	0.2471
24	Bryngwyn Wood A (GB Clone 17)	-0.1875	0.1681	0.1554	0.1806	0.094	0.1014	0.2088	0.2439	0.1241	0.0923	0.2484	0.1275	0.1969	0.1766	0.224	0.315	0.0783	0.1886	0.0165	0.1096	0.2237	0.1535	0.1544	0.168
25	Buckland Hill, Bwlch	-	0.12	0.2013	0.5	-0.3529	0.6154	0.0627	0.5455	0.5769	-0.3281	0.625	0.1128	-0.0023	0.1915	0.136	0.3023	0.0888	0.0476	-0.0704	0.4783	0.6	-0.0763	0.2381	0.3237	0.2791
26	Burnt Stump Park (GB Clone 20)	-	0.1711	0.271	0.5714	-0.2571	0.6667	0.1435	0.619	0.5	-0.08	0.7308	0.1791	0.0454	0	0.1713	0.4345	0.0932	0.0508	-0.058	0.5833	0.6471	0.0816	0.2143	0.3582	0.2338	0.6522
27	Bus Stop Coppice (GB Clone 21)	-	0.0559	0.0469	0.4545	-0.2877	0.56	0.0255	0.5	0.5	-0.1154	0.5652	0.0687	0.0375	0.1324	0.1335	0.2769	-0.0194	0	-0.1654	0.4348	0.6087	-0.0909	0.1935	0.3147	0.1361	0.5	0.6087
28	Bushy House	-0.3846	0.3027	0.3293	0.3	0.181	0.5376	0.3995	0.5455	0.4815	0.2222	0.4865	0.3654	0.2199	0.3535	0.3162	0.5	0.2857	0.3654	0.2705	0.2727	0.5472	0.2377	0.4257	0.5043	0.3603	0.4737	0.5714	0.44
29	Camolin Park	-	0	0.1722	0.4583	-0.4222	0.5556	0.0714	0.4545	0.4348	-0.2027	0.5926	0.125	0.0676	0.024	0.1212	0.3	-0.0588	0.0229	-0.0972	0.4815	0.5652	-0.028	0.2061	0.3462	0.1772	0.5556	0.5	0.4583	0.4793
30	Canford School	-0.0256	0.0601	0.109	-0.0548	-0.0785	0.0848	0.0811	0.0131	-0.0548	-0.1032	0.0263	-0.0627	0.0134	0.0039	0.0584	0.1471	-0.0114	0.0016	-0.0338	-0.1135	0.0645	-0.0135	-0.0185	0.0871	0.1198	-0.0272	0.0268	-0.0132	0.2106	-0.0261
31	Cappoquin Ho	-0.0732	0.0765	0.1728	0.0119	0.0795	0.2632	0.2239	0.1646	0.1078	0.0339	0.2008	0.0319	0.0759	0.1128	0.0932	0.241	0.0647	0.056	0.0733	-0.0243	0.0824	0.0657	0.0587	0.1984	0.184	0.1193	0.1789	0.1173	0.238	0.1153	0.0176
32	Carburton (GB Clone 22)	-	0.1852	0.0775	0.5	-0.1948	0.6154	0.211	0.5833	0.56	-0.0968	0.5714	0.0484	0.0569	0.2549	0.2097	0.3023	-0.0199	0.0476	0	0.3684	0.5789	0.0784	0.2195	0.3237	0.1733	0.5238	0.68	0.4762	0.3893	0.5862	0.0258	0.0469
33	Catsash, Wentwood	0.0083	0.1324	0.1498	-0.074	0.0117	0.2461	0.1502	0.1136	0.174	0.0048	0.1624	-0.0133	-0.0288	0.1258	0.093	0.1463	0.1006	-0.0118	0.1188	-0.0457	0.1075	0.0192	0.0445	0.1535	0.1842	0.0281	0.2079	0.0389	0.2173	0.146	0.0127	0.081	0.0041
34	Cefn Mabli	0.0476	0.0618	0.139	0	-0.0968	0.1923	0.0883	0.0233	0.1034	-0.0101	0.2561	0.1717	0.0411	0.1304	0.0847	0.2174	0.1273	0.0575	0.0621	0.1007	0.1511	0.0306	0.1868	0.2525	0.2431	0	0.0484	0.1034	0.3704	-0.072	0.064	0.1913	0.1923	0.1483
35	Chalkney Wood	0	0.0524	0.0449	-0.0265	0.003	0.1224	0.076	0.0728	0	0.0307	0.1374	-0.0075	-0.0032	0.0277	0.0167	0.1643	0.0341	0.0391	0.0327	-0.1132	0.0973	0.0041	0.0726	0.1845	0.1161	0.0575	0.067	-0.064	0.1117	-0.0085	0.0007	0.0451	0.0171	0.0235	0.0734
36	Champions Wood	-	0.106	0.1029	0.5385	-0.2877	0.5417	0.1157	0.45	0.52	-0.1837	0.5238	0.1095	0.0563	0.169	0.1804	0.0874	-0.0822	0	0	0.4348	0.5263	-0.0141	0.2806	0.2847	0.2013	0.5217	0.64	0.4545	0.5088	0.48	0.0375	0.1534	0.45	0.0609	0.1216	0.0643
37	Chessgrove	0.2593	0.0115	-0.0168	-0.2481	-0.0755	0	0.0949	-0.125	-0.1448	-0.1667	-0.1049	-0.0805	0.0369	-0.011	0.0501	0.0968	-0.0693	-0.1325	-0.0373	-0.2977	-0.1579	-0.0468	-0.0617	0.0444	0.0771	-0.2	-0.0845	-0.2481	0.2308	-0.1888	-0.0617	0.0021	-0.2273	0.005	-0.0323	-0.0054	-0.2206
38	Chestnut Street, Borden	0.0074	0.0864	0.0271	0.0403	0.0331	0.1611	0.0948	0.1089	0.0122	0.0113	0.1479	0.0115	0.0788	0.0381	0.0702	0.1768	0.0216	0.021	0.0624	0.0216	0.1107	0.0333	0.0649	0.0953	0.1058	0.1049	0.073	-0.0176	0.2616	-0.0074	0.0299	0.1027	0.0803	0.0853	0.0687	0.0331	0.0582	-0.023
39	Chestnuts Wood	-0.0149	0.0656	0.1082	0.0043	0.0351	0.2021	0.0963	0.0972	0.0814	0.0273	0.1639	-0.001	0.0023	0.0496	-0.0121	0.1636	0.0894	0.0329	0.0795	-0.0363	0.1214	0.009	0.0459	0.1731	0.1781	0.0198	0.087	0.0043	0.2022	0.0466	0.0049	0.0474	0.0773	0.0371	0.076	-0.0133	0.1073	0.0113	0.0501
40	Chilham Castle	-0.0417	0.0818	0.0911	0.0205	0.0153	0.0784	0.0556	0.0208	-0.0214	-0.0753	-0.0109	-0.0465	0.0654	0.0569	0.0739	0.108	0.0239	0.0221	-0.0107	-0.0658	0.081	-0.0238	0.0007	0.1066	0.105	-0.0562	0.1252	-0.067	0.2491	0.0581	-0.0579	0.0507	0	0.0399	0.1334	0.0307	-0.0106	-0.0658	0.0392	0.0287
41	Clanna A (GB Clone 23)	0.0476	0.0413	0.2059	0.0845	-0.0737	0.1429	0.1196	0	0.0441	-0.087	0.024	-0.0513	0.0599	0.0361	0.0847	0.122	-0.0323	0.0682	-0.0039	0	0.2027	-0.0511	0.1084	0.2211	0.1948	0.0667	0.1511	0.0647	0.3585	0.0429	-0.0517	0.0402	0.1429	0.0758	0.1683	0.046	0.0845	-0.0213	0.0665	0.0359	-0.0034
42	Clements End A (GB Clone 25)	0.0833	0.0676	0.1049	-0.1145	-0.125	0.0405	0.0717	-0.0441	-0.0657	-0.0291	0.1321	0	0.033	0.0549	0.1045	0.1959	-0.0303	-0.0353	-0.0815	0	-0.0469	0.0182	0.0361	0.1304	0.014	0.0405	-0.0229	-0.0657	0.3019	-0.087	0.0145	0.0922	0	0.0335	0.0526	0.0107	0	-0.0408	0.0292	0.0751	0.0396	0.0816
43	Cluny Hill (GB Clone 28)	-	0.1176	0.2078	0.52	-0.2368	0.5	0.1454	0.45	0.5556	-0.0943	0.4737	0.1644	0.0563	0.2027	0.2061	0.1607	-0.0194	0.1622	0.0606	0.5	0.625	-0.0588	0.3103	0.3797	0.2303	0.56	0.64	0.5385	0.44	0.5357	0.0375	0.2527	0.5217	0.0715	0.1216	0.0718	0.4286	-0.0779	0.1119	0.1358	0.0591	0.0647	0.0201
44	Clytha	0.1429	0.0502	0.087	-0.0746	-0.0249	0.1587	0.0595	0.023	-0.0485	0.0013	0.1351	-0.0356	-0.054	-0.0362	-0.0084	0.134	0.038	-0.0537	0.0273	-0.1139	0.0355	-0.0191	0.0155	0.1506	0.1529	0	-0.0515	-0.102	0.2083	-0.0353	-0.0282	0.0349	0	-0.0133	0.0439	-0.0641	0.0114	-0.0448	0.0235	-0.0404	0.0137	-0.0075	-0.0043	0.0649
45	Cockington A (GB Clone 29)	-	0.1481	0.1497	0.4348	-0.3333	0.5385	0.1522	0.5556	0.48	-0.2027	0.6071	0.16	0.085	0.1974	0.2189	0.3288	0.0357	0	-0.0533	0.4167	0.5238	-0.0138	0.2571	0.1282	0.1772	0.4783	0.6	0.4091	0.4054	0.5	-0.0129	0.1509	0.4783	0.0271	0.1519	0.056	0.4583	-0.1409	0.062	0.1233	0.0202	0.1829	0	0.5185	0.0538
46	Cockney Hill Wood (GB Clone 30)	-	0.106	0.2469	0.4286	-0.2617	0.6071	0.2156	0.5217	0.5556	-0.2083	0.5238	0.0687	0.0113	0.169	0.1804	0.3088	0.0366	0.0677	-0.0265	0.4091	0.64	-0.0588	0.1935	0.3423	0.2659	0.5	0.6538	0.4545	0.3333	0.5	-0.0845	0.0676	0.5	-0.0601	0.1391	0.0251	0.5385	-0.1448	0.0961	0.0468	0	0.0226	0.0395	0.5556	-0.0237	0.4583
47	Cockshoot Lodge	0.1852	0	0.0886	-0.1469	-0.1633	0	0.0299	-0.1268	-0.2239	-0.1313	-0.0196	0.0105	0.031	-0.0222	0.0375	0.1429	-0.08	-0.0444	-0.1011	-0.12	-0.0857	-0.0515	0.0753	0.1313	0.1309	-0.2308	-0.1875	-0.1971	0.2727	-0.1915	-0.0382	0.0541	-0.1034	0.0817	-0.0549	0.0202	-0.0789	-0.0909	0.0093	0.0319	-0.0122	-0.0105	-0.0851	-0.038	-0.0462	-0.098	-0.1469
48	Coed Orllwyn (GB Clone 31)	-	0.069	0.2561	0.52	-0.3723	0.4762	0.2156	0.45	0.5556	-0.0943	0.5238	0.1644	0.155	0.2338	0.1804	0.2769	0	0.225	-0.0131	0.5357	0.6897	-0.0435	0.3506	0.4235	0.2485	0.5926	0.6667	0.5385	0.44	0.5	0.0128	0.2459	0.6333	0.1822	0.1875	0.0792	0.5385	0.0178	0.1119	0.1378	0.086	0	0.1098	0.4286	0.1308	0.5357	0.5385	0.018
49	Coolnamuck	-0.1304	0.2083	0.1588	0.1338	-0.0291	0.2	0.1653	0.1698	0.0811	-0.0297	0.1742	0.14	0.1723	0.2075	0.2344	0.24	-0.0101	0.1224	0.0376	0.0604	0.0677	0.1321	0.22	0.1333	0.1017	0.1538	0.225	0.0993	0.3684	0.1617	0.0754	0.173	0	0.1513	0.1852	0.1532	0	0.0196	0.1105	0.1834	0.0599	0.2	0.0505	0.15	0.1487	0.0411	0.1338	-0.0309
50	Copperas Wood	-0.0588	0.0727	0.1205	0.0145	-0.0307	0.1635	0.1374	0.0567	0.0145	-0.0053	0.1216	-0.0408	0.0569	0.0581	0.086	0.1795	0.0038	0.0266	-0.0166	0	0.1119	0.0455	0.0386	0.1821	0.1041	0.1419	0.0993	-0.0303	0.3087	0	-0.0139	0.0217	0.0432	0.0772	0.1272	0.0251	0.0811	-0.0344	0.0158	0.0385	0.0123	0.0092	-0.0032	0.1707	-0.0108	0.1366	0	-0.0468
51	Corbet Wood, Grinshill	-0.1818	0.1476	0.1094	0.0845	-0.0505	0.25	0.1433	0.16	0.0845	-0.0968	0.2422	0.0118	0.0381	0.0575	0.1061	0.2292	0.0485	-0.037	0.0527	0	0.0484	0.041	0.1163	0.0952	0.1631	0.0233	0.1324	0.1391	0.3458	0.1519	-0.0168	0.0936	0.087	0.034	0.1134	0.0507	0.0845	-0.1136	-0.0059	0.043	0.0099	0.0851	0.0316	0.1558	0.0014	0.0429	0.1216	0
52	Cotehele A (GB Clone 32)	-0.2	0.1133	0.2326	0.1667	0.0291	0	0.1953	0.072	0.1837	0.1009	0.0508	0.1919	0.1213	0.1613	0.2007	0.2135	0.1132	0.2079	0.0749	0.1622	0.25	0.0642	0.1724	0.3077	0.1859	0.2658	0.122	0.2157	0.3714	0.1788	0.0765	0.2047	0.2368	0.2002	0.1633	0.1121	0.1489	0.1132	0.1505	0.1568	0.114	0.1881	0.0833	0.0476	0.134	0.2102	0.2453	0.0784
53	Cowdray Avenue	-0.1667	0.1139	0.0932	0.0408	-0.0407	0.1375	0.0541	0.0548	-0.0292	-0.0291	0.1509	0.0098	0.0306	0.0659	0.0723	0.1483	0.0066	0	0.0112	0.027	0.0833	0.027	0.0548	0.0908	0.1013	0.0417	0.0704	0.0276	0.2771	0.0649	-0.0227	0.0747	-0.0147	0.0504	0.0725	0.0332	0	-0.016	0.0073	0.0403	-0.0102	0.0725	-0.0215	0.0408	-0.0083	0.04	0.0537	-0.0568
54	Cowdray Park	-0.0077	0.0959	0.0622	0.0286	-0.0057	0.1728	0.0948	0.0683	0.0407	0.0152	0.1617	-0.0086	0.0715	0.0837	0.085	0.1524	-0.0335	0.0185	0.0418	0.0076	0.0616	0.0529	0.0843	0.0757	0.0871	0.0942	0.0845	-0.001	0.2826	0.0324	0.0253	0.0926	0.0246	0.0643	0.1061	0.0617	0.0161	0.0237	0.0282	0.0754	0.0498	0.0618	-0.005	0.0899	0.0328	0.0404	0.0863	-0.0023
55	Coxheath Wood (GB Clone 34)	-	0.1266	0.0602	0.4583	-0.3061	0.5556	0.0824	0.4783	0.5	-0.1558	0.56	0.087	-0.0023	0.0896	0.1594	0.2519	-0.0588	0.0229	-0.0676	0.4615	0.5833	-0.0138	0.2409	0.3061	0.1216	0.52	0.5455	0.4091	0.4395	0.4167	-0.0261	0.1758	0.4783	0.0271	-0.072	0	0.4348	-0.2977	-0.0652	0.0513	0.0299	0.0629	-0.1364	0.4348	-0.0602	0.5	0.48	-0.2174
56	Croft Park	-0.0509	0.0447	0.1249	0.0027	0.0463	0.2105	0.1055	0.1123	0.0385	0.0378	0.1877	0.0269	0.0242	0.0219	0.0002	0.2063	0.0777	0.0516	0.0753	-0.0299	0.0877	0.0092	0.0611	0.1328	0.1457	0.1081	0.069	0.0234	0.2142	0.0332	0.0225	0.0678	0.1038	0.0644	0.0815	0.0047	0.1399	0.0087	0.0526	0.0187	0.0482	0.0971	0.0376	0.1438	-0.0263	0.102	0.0625	-0.0013
57	Daniel's Wood (GB Clone 36)	0.1667	0.0583	0.1054	-0.028	-0.0449	0.0137	0.1286	-0.0909	-0.0138	-0.1234	-0.0144	-0.0407	0.1079	0.0607	0.1038	0.0597	-0.0606	-0.0049	-0.0068	-0.1029	-0.0615	-0.0047	-0.0026	0.0723	0.0332	0.0137	0.0282	0.0134	0.3009	-0.1029	-0.009	0.0496	-0.0286	0.0854	0.121	0.0685	-0.0889	-0.0638	0.0537	0.0932	-0.0123	-0.0222	-0.0408	0.0392	0.0639	0	-0.0138	-0.0045
58	Denge Wood	-	0.0143	0.1497	0.4348	-0.4884	0.5714	0.0824	0.52	0.4091	-0.3088	0.56	0.0233	-0.0304	-0.1402	0.0794	0.3423	-0.1489	-0.0492	-0.1449	0.3913	0.4118	-0.0426	0.1875	0.1707	0.0845	0.5	0.4737	0.4583	0.4172	0.3913	-0.0979	0.0231	0.5	0.0156	0.0429	-0.0261	0.4348	-0.2977	-0.0329	0.0069	-0.021	0	-0.2195	0.48	-0.1139	0.4167	0.48	-0.2444
59	Dinton Park	-0.125	0.2574	0.1709	0.2609	0.0612	0.3797	0.1379	0.3553	0.32	0.0625	0.3088	0.1529	0.0886	0.1667	0.2235	0.3404	0.165	0.2088	0.1302	0.1452	0.3182	0.0973	0.2471	0.36	0.2415	0.1765	0.2683	0.0556	0.3696	0.298	0.1018	0.2101	0.2344	0.1128	0.2673	0.0389	0.2444	0.0337	0.12	0.0784	0.0764	0.1591	0.1667	0.2273	0.0468	0.2374	0.2917	0.165
60	Dock Copse, Botley	-0.0704	0.0774	0.1354	0.0276	-0.0385	0.1977	0.1325	0.0548	0.1132	-0.0628	0.1509	0.0607	0.0703	0.1064	0.1174	0.1569	0.0282	0.0314	0.072	0.04	0.0959	-0.0023	0.1354	0.1765	0.1835	-0.0615	0.1852	0.0903	0.2286	0.0526	0.024	0.1086	0.0921	0.0459	0.0996	0.061	0.0408	-0.0068	0.0758	0.0728	0.0456	0.075	-0.0119	0.0784	0.0547	0.027	0.0276	0.0022
61	Dodnash (GB Clone 37)	0.1	0.0893	0.1095	-0.0769	-0.0989	0.2129	0.0842	0.0469	0.0455	-0.0538	0.2027	-0.0127	0.0116	-0.013	0.1023	0.2045	-0.033	-0.0811	0.0032	0.0226	-0.027	0.0311	0.0649	0.1628	0.1363	0	0	-0.05	0.3945	0	0.0199	0.063	0.024	0.0324	0.0989	0.0216	0	-0.0682	0.0233	0.0298	0.054	0.012	-0.0602	0.1064	-0.0658	0.0845	0.1064	-0.0805
62	Downes A (GB Clone 38)	0.0435	0.0097	0.0827	-0.0687	-0.0928	0.0811	0.0545	-0.0968	0.0411	-0.0833	0.0222	-0.0488	0.0141	0.0769	0.0621	0	0	-0.075	0.0142	-0.0213	0.1233	-0.0842	0.037	0.1875	0.1724	-0.0462	0.0857	-0.0448	0.3143	-0.0667	-0.0167	0.0618	-0.0226	-0.0022	0	0.0074	-0.12	-0.1111	0.0178	0.02	0.0033	-0.0732	-0.0108	-0.0219	-0.0297	0.0204	-0.0448	-0.0638
63	Edgehills	-0.0769	0.0267	0.1013	-0.0552	-0.0408	0.1279	0.1546	0.0964	0.0497	-0.0298	0.1404	0.0951	0.0863	0.0847	0.093	0.1864	0.0405	0.0636	0.0022	-0.0541	0.04	0.0088	0.1123	0.1081	0.1235	-0.0135	0.1325	0	0.1933	0	-0.013	0.0471	0.026	0.0753	0.0607	0.0458	0.0377	-0.024	0.0753	0.0732	0.0458	0.096	0.0423	0.1156	0.048	-0.04	-0.0132	-0.0561
64	Edlington Wood	0.0649	0.0625	0.1229	0	-0.0417	0.0382	0.1417	-0.0272	0.0128	-0.0864	0.039	0.0131	0.1104	0.0783	0.1475	0.0848	-0.0567	0.0377	0.0215	-0.0261	0.0268	-0.0068	0.094	0.0771	0.0923	0	0.1104	0.0375	0.2997	0	-0.0065	0.1011	-0.0134	0.0759	0.1441	0.0929	-0.0845	-0.005	0.0813	0.1206	0.011	-0.0125	0.0102	-0.0694	0.0708	-0.0537	0	-0.0159
65	Ellwood	-0.0465	0.1024	0.1346	0.051	0.028	0.1973	0.1376	0.1193	0.0241	-0.034	0.1696	0.0179	0.1146	0.0033	0.1136	0.2104	-0.0027	0.0298	0.0363	0.0306	0.0856	0.076	0.0367	0.0564	0.0683	0.1249	0.0596	0.0765	0.319	0.0029	0.0151	0.0852	0.1361	0.1057	0.1364	0.0947	0.0827	-0.0124	0.0308	0.091	0.0369	0.0612	-0.0065	0.1558	0.0684	0.0937	0.0947	0.0182
66	Endsleigh House A (GB Clone 40)	-	0.0571	0.1053	0.4762	-0.4154	0.6154	0.0132	0.5238	0.5217	-0.2687	0.5714	-0.18	-0.1196	0	-0.0621	0.2683	-0.0845	-0.0256	-0.0704	0.4	0.619	-0.128	0.1351	0.3088	0.1622	0.5238	0.5789	0.45	0.4161	0.4783	-0.1185	0.0688	0.5	-0.105	0.0455	-0.1279	0.5	-0.2857	-0.078	-0.1263	-0.0682	-0.1667	-0.0677	0.45	-0.2326	0.5385	0.4762	-0.1765
67	Felbridge avenues	-0.0435	0.0422	0.0731	-0.0387	-0.014	0.1717	0.072	0.0124	0.0242	-0.0304	0.16	-0.0251	-0.0068	0.0136	0.0037	0.1262	0.0081	-0.0257	0.0613	-0.0449	0.0064	-0.0109	0.0369	0.094	0.1224	0.0478	0.0489	-0.0387	0.2413	-0.0383	-0.0137	0.0425	0.0535	0.0133	0.0395	0.0014	0.0062	-0.0278	0.0138	0.0089	0.0266	0.0217	-0.004	0.064	-0.0355	0.0298	0.0242	-0.0114
68	Firth Wood (GB Clone 42)	-	0.069	0.1286	0.4286	-0.3147	0.5926	0.0948	0.4762	0.4783	-0.2083	0.5652	-0.0517	-0.0235	-0.0261	0.1335	0.2769	0	-0.0508	-0.0544	0.4091	0.64	-0.0588	0.1304	0.3797	0.1911	0.5217	0.5909	0.4286	0.3488	0.4348	-0.1159	0.0881	0.5217	-0.0466	0.0441	-0.1258	0.52	-0.2206	-0.0228	-0.0336	-0.0214	-0.0484	-0.0429	0.5	-0.1613	0.5	0.4286	-0.1007
69	Flaxley park	-0.04	0.0684	0.0034	-0.1654	-0.1224	0.1579	0.1238	0.0588	0.075	-0.08	0.1463	0	-0.0094	0.0737	0.0864	0.1753	-0.0297	-0.0227	-0.0333	-0.1343	0.0621	-0.0069	0.0787	0.1368	0.1243	0	0.0993	-0.0423	0.2083	0	-0.0367	0.0393	0	-0.0199	0.0316	-0.0272	0.0199	-0.1064	0.0198	0.0382	0.0378	0.0108	-0.0889	0.0573	-0.0347	0	-0.0207	-0.0612
70	Flaxley Wood/Picks Copse	-0.625	0.2135	0.0986	0.3237	0.0515	0.4737	0.2233	0.4545	0.3649	0.1	0.3857	0.2088	0.1841	0.2135	0.2709	0.3981	0.0337	0.2174	0.0893	0.3	0.3971	0.179	0.3043	0.3469	0.1768	0.434	0.4225	0.2932	0.4257	0.3423	0.1583	0.1909	0.3023	0.1901	0.2885	0.1117	0.3088	0.1042	0.0606	0.153	0.1386	0.2292	0.1398	0.3896	0.1192	0.3797	0.4013	0.0753
71	Flaxley Woods	-0.0256	0.0887	0.013	0.0331	0.0321	0.154	0.1032	0.1285	-0.0354	0.0124	0.1166	0.0074	0.1122	0.0656	0.118	0.1988	-0.0173	0.0237	0.0186	-0.0171	0.0894	0.0615	0.0775	0.1432	0.0962	0.0871	0.1181	-0.0541	0.2405	0.0166	0.0266	0.043	-0.0176	0.1105	0.114	0.0243	0.041	-0.0342	0.0068	0.0667	0.0064	0.0744	0.0285	0.1522	0.0353	0.0557	0.093	-0.02
72	Flesk Wood	0.0542	0.0448	0.1193	-0.0248	-0.0145	0.2003	0.1162	0.077	0.0327	-0.0052	0.1834	0.007	0.0408	-0.0285	0.0094	0.1832	0.0583	-0.0038	0.0489	-0.0145	0.0529	0.016	0.0252	0.1527	0.1368	0.1015	-0.0155	0.0143	0.305	-0.0993	0.0148	0.0562	0.1466	0.0838	0.0727	0.022	0.1	-0.0391	0.0223	0.0152	0.0569	0.0332	0.0304	0.1653	-0.0333	0.1356	0.1	-0.0091
73	Flimwell	-	0.0704	0.2788	0.5769	-0.1948	0.6	0.194	0.6	0.5217	-0.0366	0.6667	0.2625	0.2332	0.1364	0.2718	0.3878	0.0375	0.1837	-0.1176	0.5862	0.7143	0.014	0.3725	0.4013	0.225	0.6429	0.619	0.5417	0.5294	0.4545	0.1065	0.2132	0.6774	0.2599	0.1923	0.1157	0.6071	-0.0189	0.1468	0.1918	0.1455	0.0233	0.0596	0.6071	0.1148	0.5385	0.5926	-0.1268
74	Fredville	-0.3838	0.1292	0.1354	0.1601	0.0805	0.3254	0.1749	0.2271	0.2554	0.1232	0.3295	0.081	0.0474	0.2351	0.0402	0.2225	0.1529	0.0759	0.1403	0.1262	0.2599	0.0886	0.1726	0.2677	0.2231	0.2465	0.2723	0.1198	0.3361	0.1726	0.1085	0.1347	0.1852	0.0701	0.1866	0.0383	0.1523	0.0904	0.0739	0.0318	0.1	0.1759	0.1205	0.2614	0.0264	0.2336	0.2239	0.1303
75	Frith Wood A (GB Clone 43)	0.1111	0.0728	0.1024	-0.08	-0.1176	0.0186	0.0918	-0.0194	-0.0588	-0.098	-0.1579	-0.0108	0.1085	0.0108	0.1699	0.125	-0.1613	0.0505	-0.0394	-0.1448	0.0385	0.0066	0.0549	0.1313	0.0494	0.0186	0	-0.1489	0.2593	-0.0779	-0.0358	0.0867	-0.1286	0.0802	0.1351	0.0518	-0.102	-0.08	0.0591	0.0918	-0.0083	-0.0667	-0.02	-0.08	0.0202	-0.0375	-0.102	-0.08
76	Fyne Court	-	-0.0465	0.1408	0.2941	-0.2877	0.5769	0.2236	0.5217	0.52	-0.1373	0.6	0.0896	0.0311	0.1511	0.0919	0.338	0.0186	0.0236	-0.1151	0.4348	0.5909	-0.0909	0.1071	0.2519	0.1477	0.5417	0.6087	0.4	0.3636	0.48	-0.0405	0	0.5	0.0276	0.0441	-0.0175	0.5385	-0.2769	-0.0025	0.0172	0.0104	0.0845	-0.0896	0.5714	-0.0614	0.4583	0.4	-0.2239
77	Gall Pond Knoll	-0.0612	0.2023	0.2763	0.2695	0.0912	0.3976	0.2061	0.2188	0.2016	0.0689	0.4192	0.1898	0.177	0.1027	0.1814	0.3157	0.0869	0.2005	0.1696	0.2319	0.1455	0.1636	0.2628	0.2042	0.2079	0.2958	0.1607	0.2256	0.4833	0.1167	0.1608	0.2237	0.2857	0.2427	0.2245	0.1701	0.2137	0.1127	0.1358	0.1719	0.1659	0.2245	0.113	0.3179	0.1304	0.2639	0.2797	0.0365
78	Garratts Farm	-0.0435	0.0307	0.093	-0.0952	-0.0392	0.1401	0.1121	-0.0305	0.08	-0.0345	0.12	-0.034	-0.0347	0.1081	-0.0115	0.0619	0.0156	-0.0369	0.0485	-0.128	0.0153	-0.0419	0.0365	0.1271	0.1438	0.0288	0.1103	-0.0299	0.2007	0.014	-0.0023	0.0186	-0.08	-0.0343	0.0698	-0.0272	-0.0299	-0.0661	0.0474	0.0022	0.0163	0.0148	0.0024	0	-0.0339	0.014	-0.0147	0.0023
79	Gastons Copse (GB Clone 45)	-	0.1615	0.1528	0.5556	-0.1677	0.6333	0.2539	0.6207	0.5385	-0.0943	0.6552	0.2129	0.231	0.2027	0.2882	0.4438	0	0.1788	0	0.5	0.625	0.1429	0.3377	0.3288	0.1361	0.5769	0.64	0.52	0.5333	0.5185	0.1047	0.1619	0.56	0.2425	0.2169	0.1404	0.52	-0.1216	0.108	0.1996	0.1032	0.2025	0.0581	0.6	0.1479	0.5	0.6	-0.0581
80	Glanmore	-	0.0676	0.1259	0.48	-0.3913	0.5714	0.1333	0.5385	0.4583	-0.2806	0.5417	0.0455	0.1072	-0.0252	0.1212	0.3677	-0.125	0.0448	-0.1449	0.44	0.5455	0	0.2239	0.3061	0.058	0.5556	0.5455	0.4348	0.4286	0.3913	-0.0129	0.0964	0.5385	0.1282	0.1007	0.0084	0.4348	-0.2409	-0.0822	0.037	-0.021	0	-0.1364	0.5185	-0.0115	0.5172	0.5185	-0.1667
81	Glen	0.134	0.1226	0.1766	0.0566	0.0307	0.1962	0.0689	0.0575	-0.0204	0.0348	0.1989	0.0266	0.0596	-0.0692	0.0913	0.1845	0.1106	0.0258	0.0651	0.0729	0.1518	0.0585	0.0308	0.2193	0.1623	0.1088	-0.0556	-0.0101	0.3273	-0.0627	0.0252	0.1255	0.2027	0.1101	0.1158	0.0247	0.0991	0.0268	0.0663	0.039	0.0515	0.0434	0.0311	0.1667	-0.0319	0.1644	0.1304	0.0452
82	Glenealy	0	0.0818	0.0613	-0.0213	-0.0693	0.1617	0.1208	0.0411	0.0588	-0.0816	0.1807	0	0.1035	0.14	0.1411	0.2121	-0.0408	-0.0233	-0.0128	-0.0423	-0.0233	0.0204	0.1011	0.0476	0.0966	-0.0219	0.1373	-0.1429	0.3621	0	0.0229	0.076	-0.0219	0.0639	0.1346	0.0667	-0.0667	-0.1087	0.043	0.0964	0.0135	0.1262	-0.0213	0.1579	0.0638	-0.1385	0.0204	0
83	Godinton	-0.2212	0.1175	0.1388	0.1132	0.0808	0.2718	0.1418	0.218	0.1335	0.0486	0.23	0.0423	0.0953	0.0307	0.1266	0.2355	0.0703	0.0788	0.0674	0.0902	0.234	0.0557	0.0464	0.1511	0.1337	0.2097	0.1903	0.0919	0.3578	0.1212	0.0268	0.0745	0.1745	0.0957	0.1948	0.0516	0.1804	0.0391	0.0292	0.0461	0.0508	0.039	0.0788	0.2604	0.0042	0.186	0.1622	0.0431
84	Gordon Castle (GB Clone 46)	-	0.0153	0.2162	0.5238	-0.4286	0.6538	0.1095	0.5909	0.4444	-0.169	0.6667	0.05	0.0047	-0.1957	-0.0187	0.411	-0.0204	0.0492	-0.1037	0.4762	0.6111	-0.0455	0.2269	0.3478	0.1987	0.5909	0.5333	0.5238	0.4648	0.4211	-0.0423	0.0124	0.625	0.1156	0.0687	-0.066	0.5652	-0.1791	-0.0025	-0.0513	0.0212	-0.0796	-0.0222	0.6	-0.1852	0.5926	0.5833	-0.2381
85	Greybury Wood (GB Clone 48)	-	0.08	0.0741	0.4348	-0.28	0.5556	0.1236	0.5	0.4583	-0.1788	0.5417	0.0455	0.0112	0.1812	0.1407	0.2687	-0.102	-0.0492	-0.1286	0.3913	0.5455	-0.0138	0.168	0.1905	0.1216	0.4783	0.5652	0.4348	0.4054	0.44	-0.0397	0.0231	0.3684	-0.008	0.0219	0	0.4348	-0.2977	-0.0381	0.0394	-0.0429	0.0629	-0.1364	0.5	-0.0353	0.4167	0.4348	-0.2727
86	Gurteen	0.1538	0.0229	0.0597	-0.1049	-0.1546	0	0.0172	-0.1079	-0.1286	-0.0891	0.1228	0.0316	0.0471	0.0323	0.0586	0.1183	-0.06	-0.0337	-0.0472	-0.0588	-0.0896	-0.0207	0.087	0.087	0.1061	-0.0845	-0.1145	-0.1286	0.3217	-0.2558	0.0099	0.1066	-0.0621	0.1004	-0.0682	0.0171	-0.1286	-0.0928	0.0144	0.0576	0.0412	0.06	-0.1111	-0.0194	-0.0127	-0.125	0	-0.191
87	Hadleigh Great Wood	-	0.1081	0.2323	0.5417	-0.2958	0.6429	0.194	0.5833	0.6071	-0.1409	0.6667	0.2185	0.1616	0.2549	0.2342	0.4	0.12	0.1489	0.013	0.5556	0.6923	0.0784	0.36	0.4438	0.2955	0.5238	0.68	0.56	0.5376	0.52	0.1065	0.2495	0.6429	0.2168	-0.0769	0.1485	0.5769	-0.0588	0.1245	0.1632	0.1376	0.2075	0.0779	0.6071	0.1503	0.5862	0.5769	-0.1268
88	Hagley Hall	-0.0084	0.026	0.0422	0	0.0055	0.0409	0.0806	0	-0.0171	-0.0232	0.0868	-0.0134	0.0594	0.0956	0.065	0.0829	0.0087	-0.0189	0.0008	-0.0432	0.0172	-0.0092	0.0289	0.0625	0.0917	0.0168	0.1094	-0.0171	0.2621	-0.0169	0.0094	0.0442	0	0.0581	0.0707	0.0257	-0.0625	-0.0369	0.0245	0.0508	0.0038	0.0477	0.0049	0.0846	0.0219	-0.0255	0.0246	0.0064
89	Hall A (GB Clone 49)	-0.1818	0.0838	0.0767	0.0647	-0.0196	0.2364	0.1916	0.2222	0.1558	-0.0625	0.1469	-0.012	0.1001	0.0787	0.0959	0.2816	0	0.0968	0.0143	-0.0984	0.169	0.0071	0.0732	0.1059	0.0927	0.125	0.2338	0.0441	0.3069	0.1829	-0.0382	0.042	0.0455	0.0611	0.211	0.0348	0.1391	-0.0889	0.0209	0.032	-0.028	0.0549	0.08	0.2025	0.0295	0.0429	0.0647	0.02
90	Halnaker Park	-0.0909	0.0693	0.0747	0	-0.0722	0.205	0.0744	0.1233	-0.0732	-0.0408	0.1948	0.0345	0.0282	-0.0123	0.0426	0.2292	-0.0103	-0.0633	0.0188	-0.0226	-0.0256	0.0047	0.1264	0.1556	0.188	0.1049	0.0476	0.0435	0.2929	0.0216	-0.0122	0.0435	0.0657	0.0627	0.0652	-0.0217	0	-0.1264	-0.0037	0.01	0.0215	0.0753	0.0316	0.0833	-0.052	0.0423	0.1373	-0.0538
91	Halswell Park	-0.25	0.2927	0.1985	0.3265	0.1316	0.3333	0.1694	0.3425	0.2556	0.0979	0.256	0.1031	0.18	0.1707	0.2489	0.3349	0.1593	0.1854	0.113	0.2273	0.3662	0.1818	0.1933	0.3051	0.1642	0.3333	0.3284	0.1951	0.4675	0.3108	0.1127	0.2604	0.2941	0.1732	0.3087	0.1537	0.2556	0.1345	0.0678	0.1527	0.0629	0.1804	0.1084	0.2667	0.1407	0.3289	0.3265	0.1486
92	Harrow Hill	-	0.106	0.1528	0.4783	-0.3723	0.5769	0.1454	0.5217	0.4783	-0.2609	0.6296	0.0469	0.0501	0.0709	0.1433	0.3088	-0.0604	0	-0.1481	0.4348	0.5263	0	0.1736	-0.0316	0.0863	0.5	0.55	0.4783	0.5172	0.48	-0.0548	0.078	0.5	0.0609	0.0845	0.0643	0.4545	-0.2769	-0.0176	0.077	-0.0106	0.0647	-0.0896	0.5714	0	0.381	0.4783	-0.1971
93	Hawker's Grove (GB Clone 51)	0.1111	0.0546	0.153	0.0357	-0.0556	0.0539	0.1386	0.0366	-0.0385	-0.0566	0.0888	0.1215	0.151	0.0891	0.1174	0.2364	0	0.1681	-0.0394	-0.0779	0.0741	0.0132	0.2037	0.181	0.0987	0	0.1071	-0.125	0.2079	-0.0573	0.0035	0.1439	0.0366	0.1631	0.1193	0.0327	0.0182	-0.0385	0.1117	0.1106	0.0168	0.1028	0.0377	0.0357	0.0796	-0.0375	-0.0189	-0.0588
94	Hermitage B (GB Clone 53)	-0.0833	0.0956	0.1205	0.0405	-0.1368	0.098	0.0843	0.0213	0.0596	-0.0928	0.1184	0	0.067	0.0947	0.144	0.093	-0.0408	-0.0115	-0.0243	0	0.0647	0.0226	0.1111	0.1011	0.1044	0.08	0.1034	0.0207	0.3621	0.0201	0.0058	0.1126	0	0.0675	0.1	0.0709	-0.0441	-0.0408	0.0454	0.1042	0.0369	0.011	-0.0323	0.0596	0.0523	-0.021	0.0596	-0.0303
95	Heveningham church	-	0.1176	0.1159	0.5556	-0.3147	0.5417	0.1357	0.5417	0.5556	-0.16	0.4118	0.024	0.1297	0.2027	0.1804	0.2769	-0.1286	0.1622	-0.069	0.4348	0.6538	-0.0588	0.2958	0.3423	0.1699	0.56	0.6667	0.4286	0.4815	0.5357	-0.0267	0.1786	0.5	0.1019	0.2308	0.0643	0.4545	-0.1216	0.0122	0.088	-0.0552	-0.0484	0.0581	0.4286	0.0649	0.5	0.5	-0.1007
96	High Wood	-	0.069	0.1757	0.3684	-0.3723	0.56	0.1157	0.4762	0.4783	-0.234	0.5833	-0.0796	0.0046	0.1324	0.1027	0.2598	0	-0.0783	-0.1481	0.4583	0.625	-0.0588	0.0291	0.3	0.1477	0.5	0.5909	0.5	0.4167	0.4583	-0.1159	-0.0122	0.5	-0.0335	0.0441	-0.0175	0.52	-0.2206	0.0218	-0.0036	-0.0552	-0.0744	-0.1145	0.52	-0.0614	0.5	0.4286	-0.1714
97	Highnam Wood	0.3239	0.0024	0.0246	-0.2759	-0.0901	0.0397	0.0877	-0.124	-0.0882	-0.1248	-0.0758	-0.1571	0.0123	-0.0265	-0.004	0.0799	-0.0543	-0.1224	-0.033	-0.2689	-0.0775	-0.0567	-0.1278	0.044	0.0753	-0.0902	-0.0296	-0.2542	0.2204	-0.1185	-0.085	-0.0289	-0.1789	-0.0266	0.0275	-0.0168	-0.1562	-0.1645	-0.0241	-0.0129	-0.0536	-0.071	-0.0494	0.0133	-0.0722	-0.0863	-0.2333	-0.0853
98	Hockley Wood	-0.0769	0.0192	0.0682	-0.0734	-0.0418	0.1443	0.138	0.082	0.0192	-0.0278	0.1463	0.0214	0.0604	0.0013	0.0732	0.1837	0.0106	0.0227	0.018	-0.0505	0.0758	0.0098	0.0536	0.1025	0.0968	0.0735	0.0758	0.0192	0.194	-0.04	-0.0352	0.0363	0.082	0.0554	0.0429	0.0066	0.0466	-0.0441	0.0242	0.0358	0.0385	0.0382	0.0062	0.1127	0.0079	0.0095	0.0192	0.0048
99	Holbrook Park	0.0962	0.0857	0.0623	-0.057	-0.006	0.1219	0.071	0.0812	-0.0126	-0.0351	0.1489	0.0175	0.0567	0.0735	0.0907	0.1264	0.0249	-0.0271	0.0269	-0.0471	0.0294	-0.0128	0.046	0.0258	0.1047	0.0206	0.0977	-0.1368	0.2094	-0.0041	-0.0048	0.0779	0.0042	0.0103	0.1099	0.0187	-0.0388	-0.0403	0.0287	0.0625	-0.0146	0.0745	-0.0243	0.0586	0.0096	-0.1453	-0.0299	0.0149
100	Holnicote House	-0.2903	0.1702	0.1575	0.2179	0.0194	0.2788	0.1127	0.2119	0.2375	0.0504	0.284	0.1766	0.1392	0.2516	0.2004	0.2807	0.1372	0.1752	0.053	0.1935	0.2893	0.1067	0.2416	0.303	0.1923	0.1053	0.3152	0.1029	0.405	0.183	0.1286	0.2147	0.2699	0.1756	0.1301	0.1362	0.1757	0.1142	0.1342	0.1473	0.0794	0.2083	0.1023	0.2469	0.155	0.2236	0.2561	0.0672
101	Holt Hall	0.037	0.1644	0.0921	0.124	-0.0358	0.2857	0.0175	0.1791	0.1871	-0.0146	0.2074	0.0068	0.0792	0.1582	0.1237	0.1774	0.0618	0.038	0.0561	0.1077	0.2	0.0308	0.1383	0.2172	0.1918	0.0351	0.2239	-0.0367	0.4109	0.1471	0.0791	0.1645	0.0833	0.0666	0.1365	0.0761	0.0661	0.024	0.0291	0.0634	0.029	0.0661	0.058	0.1504	0.0458	0.1471	0.1752	0.0113
102	Homers Down Plantation A (GB Clone 54)	0.2632	0.1724	0.1606	0.0462	-0.0889	0.1837	0.1039	0.0476	0	-0.1034	0.0938	-0.1143	0.0884	0.038	0.0948	0.2093	0.0108	0	0.0151	-0.0492	0.0508	0.0638	0	0.1463	0.1431	0.0909	-0.0566	0.0236	0.4386	0.0229	-0.0406	0.1177	0.0476	0.1009	0.1579	0.0824	0.0462	-0.0575	0.0183	0.0503	-0.0078	-0.0256	0.0549	0.1268	0.0181	0.1233	0.0882	0.0213
103	Hope Mansell	0.1486	0.0495	0.049	-0.0141	-0.0881	0.1016	0.036	-0.038	-0.1293	-0.0893	0.0692	-0.0249	0.0299	0.0324	0.0511	0.1161	-0.0764	-0.0181	0.0052	-0.0998	-0.1106	0.0074	0.0701	0.0435	0.0882	-0.0946	-0.0505	-0.067	0.2572	-0.1116	-0.0124	0.0541	-0.0914	0.0565	-0.0108	0.0331	-0.1258	-0.0589	0.0019	0.0493	-0.0017	0.0261	-0.04	-0.0066	0.0017	-0.0341	0.0033	-0.1107
104	Hope Wood	-0.2857	0.31	0.1057	0.3617	0.1373	0.4452	0.242	0.4452	0.3478	0.1224	0.3543	0.1807	0.2092	0.2048	0.3036	0.3895	0.1183	0.2273	0.1602	0.1826	0.381	0.2331	0.2771	0.3617	0.186	0.3986	0.3953	0.3023	0.4857	0.4013	0.1658	0.2555	0.2389	0.2202	0.3269	0.139	0.3023	0.0989	0.1093	0.1854	0.1323	0.2632	0.2	0.375	0.1503	0.3896	0.4231	0.1633
105	Hopleys Wood (GB Clone 56)	-	0.1316	0.0916	0.4762	-0.3237	0.6296	0.0508	0.5238	0.56	-0.1409	0.6667	0.0484	0.0115	0.2245	0.1047	0.2857	0	-0.0256	-0.0704	0.4783	0.5789	-0.0602	0.2558	0.3237	0.2346	0.5	0.6522	0.3529	0.4737	0.5	0.0131	0.1288	0.5238	0.0041	0.1064	-0.0361	0.4762	-0.2	0.0452	0.0224	0	0.1064	-0.0441	0.5417	-0.0627	0.4286	0.5417	-0.0596
106	Howletts	-	0.0426	0.0615	0.4286	-0.4688	0.5769	0.0129	0.5	0.4	-0.2609	0.5	-0.1402	-0.0927	-0.0826	0.0215	0.2932	-0.1791	-0.0783	-0.1832	0.381	0.4706	-0.1077	0.0826	0.2344	0.1119	0.4762	0.5	0.4	0.4167	0.4348	-0.1493	-0.0781	0.3889	-0.0601	0.0441	-0.094	0.4545	-0.2769	-0.1507	-0.1059	-0.13	-0.1607	-0.168	0.4783	-0.2273	0.48	0.4545	-0.3782
107	Howletts B (GB Clone 58)	-	0.1	0.2313	0.4706	-0.2571	0.6667	0.1636	0.5556	0.6087	-0.1489	0.6667	-0.028	-0.0319	0.124	0.1412	0.287	0.0581	-0.0874	-0.0735	0.5238	0.7273	-0.0305	0.0928	0.4228	0.2805	0.5556	0.7	0.5263	0.5	0.5238	-0.0902	0.0602	0.619	-0.0497	0.1128	-0.0277	0.6087	-0.2126	0.0816	-0.0285	0.0109	-0.1132	-0.0469	0.625	-0.1724	0.6	0.5	-0.1603
108	Inch Wood	0.1429	0.046	0.1123	-0.1	-0.1087	0.1409	0.0845	-0.1327	0.0833	-0.0309	0.1448	0	-0.0429	0.1753	0.016	0.0649	0.068	-0.0513	0.0602	-0.0226	0.0244	-0.0621	0.1294	0.2043	0.2467	-0.1034	0.1111	-0.0233	0.3333	0.0621	0.0174	0.1095	-0.0492	-0.0342	0	0.0162	-0.0476	-0.0323	0.0858	0.034	0.0547	0.0562	0.0323	-0.0732	-0.0182	0	-0.0233	-0.0323
109	Island Wood	-	0.2326	0.156	0.5417	-0.269	0.6429	0.1852	0.6154	0.56	-0.2143	0.6667	0.1128	0.1311	0.1556	0.2497	0.375	-0.0621	0.1111	0.0256	0.4783	0.6	0.1132	0.3191	0.2231	0.1389	0.5238	0.6522	0.5217	0.5031	0.5714	0.0848	0.2207	0.5238	0.1232	0.2222	0.0947	0.4762	-0.2	0.0674	0.1383	0.0693	0.1429	0.0207	0.5769	0.0661	0.5	0.5769	-0.0811
110	Issac Newton (GB Clone 59)	-	0.0548	0.0876	0.4348	-0.4222	0.5556	0.025	0.52	0.48	-0.2027	0.56	-0.0244	-0.0232	0.0469	0.0794	0.2519	-0.102	-0.024	-0.1449	0.4167	0.6	-0.073	0.2061	0.2766	0.0845	0.52	0.5652	0.4091	0.3529	0.4167	-0.0537	0.0866	0.4783	-0.0589	0.0629	-0.1028	0.4348	-0.2143	-0.0381	-0.0115	0	-0.072	-0.2195	0.4348	-0.1139	0.4615	0.4583	-0.1667
111	Johnson Wood	-0.0492	0.1438	0.1606	0.1143	-0.0917	0.1879	0.0574	0.0763	0.0606	-0.0379	0.2436	0.0512	0.0673	0.0954	0.0841	0.1709	0.0821	0.0337	0.0286	0.073	0.1221	0.0721	0.1344	0.116	0.174	0.062	0.065	0.0746	0.3901	0.0305	0.0392	0.1641	0.1295	0.1281	0.053	0.0883	0.0746	0.0418	0.0616	0.0872	0.0655	0.1331	0.0528	0.1842	0.0589	0.0593	0.1268	-0.0366
112	Kateshill Ho, Bewdley	-	0.1677	0.2162	0.5238	-0.2245	0.64	0.2146	0.625	0.5455	-0.1216	0.6	0.1163	0.1272	0.0984	0.2133	0.4342	0.0196	0.1145	-0.0876	0.45	0.5882	0.0548	0.1858	0.375	0.2092	0.6087	0.6111	0.5238	0.4648	0.5417	-0.0278	0.0591	0.5714	0.1624	0.2278	0.0504	0.5833	-0.1533	0.1098	0.0731	0.0107	0.1286	0.0417	0.6296	0.0235	0.5417	0.5652	-0.0833
113	Kentchurch Park	-	0.0559	0.1408	0.5	-0.2617	0.56	0.1357	0.5217	0.4783	-0.1373	0.5238	0.0469	0.0917	0.0484	0.1622	0.3237	-0.0395	0.0677	-0.1151	0.4348	0.64	0	0.1935	0.3913	0.1806	0.5417	0.6087	0.4286	0.451	0.4091	-0.1	0.0881	0.5217	0.1116	0.1034	-0.0356	0.52	-0.2206	0.0218	-0.0009	-0.0106	-0.0744	0.0201	0.5385	-0.0746	0.5357	0.5	-0.1714
114	Kilndown Wood	0.1538	0.1143	0.1101	-0.0604	-0.1313	-0.0199	0.0881	-0.0845	0.0366	-0.1	-0.0638	0.0891	0.041	0.0816	0.1638	0.0353	0.0093	0.0515	0.0677	-0.125	0	-0.0573	0.1765	0.134	0.161	-0.1579	0.0581	-0.1533	0.2571	-0.0189	0.0406	0.1931	-0.0405	0.0246	0.0784	0.0524	-0.2344	-0.0192	0.0786	0.109	0.012	0.0505	0.0196	-0.2344	0.0363	-0.2	-0.1049	-0.0095
115	Kilnwood Copse, Horsham	0.125	0.1959	0.2466	0.2374	0.0612	0.1905	0.2344	0.1707	-0.0291	0.1509	0.3147	0.0886	0.1952	0.2308	0.2144	0.3861	0.1731	0.1724	0.0375	0.12	0.3237	0.1871	0.2289	0.3663	0.1679	0.3061	0.2598	0.203	0.4314	0.1791	0.1221	0.2054	0.2609	0.2211	0.2673	0.106	0.2374	0.1224	0.1642	0.1705	0.1172	0.2449	0.1011	0.3375	0.1292	0.2617	0.298	0.1313
116	Kilsham Copse (GB Clone 60)	-	0.1538	0.1314	0.5217	-0.3237	0.6429	0.0627	0.5455	0.5217	-0.1409	0.64	0.0484	0.0751	0.1364	0.218	0.3023	-0.1079	0	-0.0556	0.52	0.619	0.0408	0.2727	0.2769	0.1622	0.5652	0.6364	0.45	0.5376	0.52	0.0382	0.2055	0.5238	0.062	0.125	0.0875	0.45	-0.1489	0.022	0.1223	0.06	0.0667	-0.2348	0.5417	0	0.52	0.5217	-0.203
117	Kilshane	-0.034	0.1756	0.2629	0.1582	0.1537	0.2877	0.1812	0.0066	0.327	0.128	0.2567	0.1482	0.0934	0.2331	0.1702	0.043	0.1995	0.0948	0.2269	0.2586	0.3105	0.0542	0.1721	0.3106	0.3213	0.1517	0.2971	0.1934	0.4748	0.222	0.1595	0.2358	0.274	0.1143	0.2004	0.1732	0.1582	0.1569	0.1665	0.1283	0.1582	0.0927	0.1725	0.1673	0.1025	0.2723	0.2179	0.1362
118	L Edney Wood, Writtle Park	-0.1818	0.0961	0.1457	0.1034	-0.1183	0.2632	0.0836	0.087	0.1558	-0.0303	0.2561	0.0667	-0.0151	0.1183	0.0351	0.2043	0.0392	0.0968	0.0402	0.1007	0.2027	0.0209	0.2083	0.2963	0.2139	0.125	0.1324	0.0647	0.2857	0.0822	0.0104	0.1265	0.16	0.0868	0.0337	-0.0073	0.1216	0.02	0.0463	0.0258	0.0686	0.0549	0.0108	0.1034	-0.0102	0.2118	0.1216	-0.0426
119	Lake Plantation (GB Clone 61)	-	0.0676	0.0741	0.4583	-0.2308	0.5714	0.1333	0.52	0.48	-0.092	0.6207	0.16	0.1179	0.1469	0.186	0.3423	0.0182	0.0857	-0.1449	0.44	0.5833	-0.028	0.2727	0.2766	0.1667	0.52	0.6	0.2778	0.45	0.4615	-0.0129	0.1059	0.52	0.119	0.1355	0	0.4583	-0.1888	0.0706	0.0898	0	0.1355	0.0196	0.5517	-0.0115	0.3636	0.48	-0.12
120	Larkey Valley L35 (GB Clone 62)	0.125	-0.0102	0.0625	-0.0312	-0.0457	0.0584	0.0976	-0.0488	0.0704	-0.0117	0.0308	0.0079	0.0176	0.0885	0.0117	0.0597	0.0386	-0.0027	0.0436	-0.0976	0.1022	-0.057	0.0855	0.1881	0.1652	0	0.1022	-0.082	0.2429	-0.015	0.0491	0.1025	0.0584	0.0429	0.0613	-0.0167	-0.1	-0.0912	0.0481	0.0211	0.0259	0.0401	0.0474	0	-0.0242	0.0426	0.0571	0.0455
121	Leeds 1 (GB Clone 65)	-0.2941	0.186	0.1984	0.1475	0.0309	0.3865	0.2045	0.2308	0.3659	0.0316	0.2889	0.0864	0.0937	0.234	0.2226	0.2	0.0638	0.1084	0.1408	0.234	0.3566	0.0649	0.1951	0.2747	0.2289	0.2308	0.3947	0.2571	0.434	0.3077	0.0839	0.1542	0.2126	0.0135	0.2245	0.1375	0.168	0.0435	0.1249	0.1259	0.1021	0.0952	0.0787	0.1875	0.0979	0.28	0.2061	0.0928
122	Lesnes Abbey	-0.0645	0.1122	0.0514	0.0705	0.0357	0.1972	0.0462	0.1409	0.0501	0.0306	0.1715	0.0692	0.0687	0.027	0.0839	0.1724	0.0474	0.0549	0.0616	0.0392	0.1165	0.0344	0.1056	0.1478	0.139	0.0811	0.0726	-0.0108	0.2466	0.0176	0.0682	0.1259	0.1004	0.0996	0.0424	0.0202	0.0995	0.0011	-0.0003	0.0458	0.0559	0.0906	0.0435	0.1133	0.0207	0.0892	0.1311	-0.0027
123	Little Drybrook	-	0.2143	0.2323	0.5926	-0.2958	0.6552	0.2794	0.6552	0.5769	-0.1184	0.7097	0.2484	0.1899	0.1739	0.2993	0.4545	0.0375	0.2	0.05	0.5	0.6364	0.135	0.3846	0.1607	0.1842	0.6	0.6667	0.5926	0.5455	0.5556	0.0848	0.2564	0.6154	0.2013	0.2075	0.161	0.5417	-0.0189	0.1049	0.2186	0.1607	0.25	0.0596	0.6207	0.1587	0.4	0.5926	-0.0191
124	Little Staple Edge	-	0.1569	0.1212	0.5238	-0.3043	0.64	0.0394	0.5263	0.5238	-0.2769	0.6	-0.1515	0.0699	0.12	0.1959	0.2389	-0.1111	-0.1154	-0.0876	0.4762	0.5882	-0.0147	0.0612	0.25	0.1655	0.55	0.65	0.5	0.5657	0.5	-0.0423	0.0808	0.5	0.0166	0.1469	0.0661	0.4737	-0.2344	-0.0076	0.0708	-0.082	0	-0.15	0.6	-0.0122	0.5217	0.5238	-0.2093
125	Littledean Camp Mill Grove	-0.1	0.0973	0.0105	0.0083	0.0243	0.1814	0.1518	0.1134	0.1439	0.0046	0.108	0.0407	0.0951	0.1192	0.1206	0.1689	0.0388	0.0749	0.0522	-0.0084	0.1915	0.0587	0.0992	0.1854	0.1273	0.0857	0.1739	0.0703	0.2264	0.0622	0.0164	0.106	0.0409	0.0784	0.0468	0.053	0.0846	-0.0289	0.049	0.0794	0.0596	0.0882	0.0665	0.0916	0.0634	0.1298	0.0556	0.0215
126	Littledean Hall	0.1304	0	0.0874	-0.1181	-0.0928	0.08	0.0728	-0.122	0.0405	-0.0505	0.1184	-0.0118	-0.0172	0.1683	-0.0144	0.1059	0.0476	-0.0361	-0.0084	-0.0896	0.0441	-0.047	0.093	0.2121	0.1866	-0.1795	0.1034	-0.1736	0.2727	-0.021	-0.0053	0.0787	-0.0952	0.0169	-0.0353	-0.0244	-0.0441	-0.087	0.0654	-0.0013	0.0202	0.0737	0	0.0405	-0.0407	0	-0.0677	-0.1111
127	Littledean Hall farm	-0.1579	0.0702	0.1666	0.0492	-0.0426	0.2727	0.0803	0.0744	0.072	0.0204	0.234	0.0127	-0.0603	0	0.0414	0.236	0.0612	0.037	0.0509	0.0698	0.168	0.0025	0.0909	0.2857	0.178	0.1385	0	0.0492	0.3043	0.0476	-0.0079	0.0592	0.1385	0.0222	0.0588	-0.0643	0.1888	-0.011	0.0383	-0.0389	0.0455	0.0361	0	0.1714	-0.1455	0.2157	0.1145	-0.0575
128	Lizard Wood 1 (GB Clone 67)	0.2632	-0.0141	0.0616	-0.2581	-0.134	-0.0132	0.0446	-0.1679	-0.0685	-0.1057	-0.1029	-0.0416	0.0061	-0.0195	0.0454	-0.0025	-0.0397	-0.0842	-0.0067	-0.1277	-0.0576	-0.099	-0.0525	0.1047	0.1102	-0.1168	-0.0889	-0.2188	0.196	-0.1778	-0.0359	0.0286	-0.0552	-0.0019	-0.0094	-0.0081	-0.2	-0.1093	0.018	0.012	-0.022	-0.0616	-0.0563	-0.1143	-0.0484	-0.0816	-0.1471	-0.0612
129	Llanfihangel Crucorney	0.1059	0.0354	0.1203	-0.0682	-0.0183	0.2089	0.1043	0.0759	0.06	-0.0506	0.1878	0.0166	0.0504	0.0281	0.0337	0.1742	0.0331	-0.0147	0.0583	0.0057	0.0347	0.0032	0.0225	0.0439	0.1279	-0.0119	0.0291	0.0171	0.3022	-0.0116	0.0297	0.0755	0.0955	0.0601	0.0408	0.0783	0.0801	-0.0271	0.0345	0.056	0.0514	0.0646	0.0063	0.1398	0.0253	0.0492	0.0391	-0.0621
130	Lodge Wood (GB Clone 70)	-	0.1039	0.1135	0.4583	-0.3913	0.5	0.1429	0.5385	0.4583	-0.1788	0.5769	0.0455	0.1179	0.1469	0.2109	0.3797	-0.102	0.0657	-0.2154	0.44	0.5455	0.0755	0.1875	0.2273	-0.0156	0.5556	0.5833	0.4348	0.4793	0.4615	-0.0129	0.1245	0.4783	0.1282	0.1355	0.0484	0.4583	-0.1409	0.0216	0.1172	0.0299	0.1355	-0.1364	0.5357	0.0435	0.44	0.5357	-0.098
131	Long Plantation A (Sch 305-02) (GB Clone 71)	0.1053	0.0442	0.053	-0.0268	-0.0435	-0.0135	0.1009	0.026	-0.0699	-0.1037	0	-0.047	0.0919	0.0458	0.0722	0.1383	-0.0445	0.0231	-0.0837	-0.1642	0.0137	0.0045	-0.0101	0.0292	-0.0145	-0.0563	0.0526	-0.1007	0.2597	-0.013	-0.0405	0.0136	-0.1029	0.0833	0.0893	0.0371	-0.0408	-0.0994	0.006	0.0532	-0.0557	-0.0142	-0.0182	0.0838	0.0256	-0.0263	0	-0.0813
132	Longhope	-	0.2182	-0.0741	0.6	-0.1111	0.64	0.1606	0.64	0.6	-0.0375	0.6667	0.1364	0.1778	0.2903	0.2614	0.3986	0.0196	0.1533	0	0.45	0.6667	0.08	0.3285	0.3182	0.1538	0.5714	0.72	0.4444	0.5337	0.6071	0.1084	0.2317	0.5	0.1712	0.1812	0.0661	0.5238	-0.2951	0.0724	0.1487	0.0415	0.2422	0.0612	0.6	0.0976	0.5	0.6429	0.0189
133	Longleat (GB Clone 74)	-	0.1585	0.1611	0.5185	-0.2308	0.5714	0.2041	0.5714	0.5357	-0.2027	0.5417	0.1429	0.1863	0.1469	0.2773	0.3423	-0.102	0.1742	-0.0128	0.44	0.6	0.0755	0.2877	0.32	0.0972	0.5385	0.6296	0.5	0.4601	0.4615	0.0126	0.1838	0.4783	0.1546	0.1677	0.0923	0.48	-0.1644	0.0831	0.141	0.0489	0.0629	0	0.5	0.102	0.5	0.5185	-0.12
134	Lorden Copse	-	0.1342	0.1944	0.5652	-0.3636	0.5909	-0.1227	0.5	0.5238	-0.1942	0.6522	0.1163	0.0319	0.0984	0.1868	0.0947	0	-0.0265	-0.0276	0.56	0.6316	-0.0952	0.264	0.2683	0.2484	0.55	0.6111	0.5	0.5657	0.4762	0.039	0.2317	0.6087	0.0849	0.024	0.0583	0.4444	-0.1286	0.0636	0.1083	0.0212	0.024	-0.0698	0.4737	-0.0122	0.4762	0.6	-0.1304
135	Lullingstone woods	0.2381	0.071	0.1039	-0.072	-0.186	0.1391	0.0462	0	0.0219	-0.0526	0.125	-0.1081	-0.0398	0.0698	-0.0083	0.1325	0.0204	-0.0649	0.0192	-0.0952	0.0896	-0.0174	0.0513	0.2211	0.1765	0.0226	0	-0.0984	0.3267	-0.0952	-0.0197	0.0758	-0.0236	-0.0327	0.0667	-0.0441	-0.072	-0.0323	0.0299	-0.0259	0.0259	-0.037	-0.0227	0.0219	-0.0895	0.0612	-0.0229	-0.0105
136	Luton Hoo	-0.1579	0.0278	0.1487	0.072	-0.0316	0.2276	0.1623	0.1765	0.0492	0.0204	0.2941	0.0602	0.1031	0.0732	0.0651	0.2842	0.08	0.037	-0.0656	0.0909	0.2571	0.0099	0.0909	0.1954	0.1611	0.2583	0.1261	0.0937	0.3846	0.0244	-0.0079	0.0592	0.2432	0.1429	0.1304	0.0241	0.2516	0	0.0216	0.0417	0.0604	0.0588	0.0652	0.3176	-0.0122	0.1489	0.1343	-0.0455
137	Luxon Wood (GB Clone 75)	-	0.0704	0.156	0.3889	-0.4839	0.6429	0.1179	0.5238	0.5769	-0.2143	0.6538	-0.0261	-0.0695	0.1556	0.071	0.25	-0.0199	-0.1111	-0.027	0.4783	0.6364	-0.0602	0.1795	0.3237	0.225	0.5238	0.6364	0.5	0.4631	0.4783	-0.0272	0.0897	0.5455	-0.105	0	-0.0088	0.4762	-0.2	0.0361	-0.0036	0.0505	0	-0.0923	0.5217	-0.1187	0.52	0.4762	-0.1268
138	Lydney Meend	-0.2727	0.1097	0.1414	0.0448	-0.0612	0.2102	0.137	0.0882	0.1579	-0.0515	0.1304	-0.0633	0.0127	0.1277	0.0837	0.1494	0.0392	0.0345	-0.0108	0	0.2368	0.0231	0.038	0.2621	0.148	0.1622	0.2368	0.0448	0.2708	0.12	-0.0579	0.0238	0.0677	0.0037	0.1569	-0.0153	0.1233	-0.0538	0.0486	0.0036	-0.0349	0.0115	0.0108	0.1742	-0.0359	0.1852	-0.024	-0.0103
139	Lydney Park	-0.0304	0.0737	0.1194	0.0088	0.0609	0.1431	0.1199	0.0397	0.0294	0.0503	0.177	-0.0295	0.0606	0.1025	0.0383	0.1786	0.0812	0.0348	0.0295	0.0292	0.1028	0.0287	0.0203	0.111	0.1057	0.1131	0.1201	0.0053	0.2641	0.0708	-0.0003	0.0771	0.1159	0.0552	0.1351	0.0386	0.1152	0.0231	0.051	0.0484	0.0173	0.0838	-0.0203	0.1526	0.0285	0.0829	0.0492	0.0571
140	Margam	0.0909	0.0243	0.1351	0.0423	-0.0947	0.1373	0.1195	0.12	0	-0.0303	0.0657	0.0667	0.0467	0.0238	0.04	0.2525	0.0392	0.1158	0.0076	-0.1475	0.1622	-0.0072	0.1364	0.2475	0.1751	0.0638	0.1079	-0.0226	0.1954	-0.0219	-0.0099	0.0574	0.0638	0.1063	0.0549	-0.0472	0.0811	-0.0316	0.0437	-0.0006	0.0343	0.0227	0.0891	0.0993	-0.0364	0.0968	0.0423	-0.0426
141	Marsh Lane	0.12	0.1064	0.0952	-0.0201	-0.1579	0.092	0.0878	0.039	-0.1603	-0.08	0.0204	-0.0227	0.0745	-0.0476	0.1095	0.2233	-0.0947	0.011	-0.0454	-0.0833	0.021	0.0353	0.1087	0.1277	0.0975	0.075	-0.12	-0.1343	0.3153	-0.0833	-0.0707	0.1065	0	0.0907	0.1238	0.0302	-0.0629	-0.0297	-0.0097	0.0514	0.0058	-0.011	-0.0208	-0.0201	-0.032	-0.0196	0.0194	-0.1304
142	Martlesham Plantation (GB Clone 76)	-	0.0146	0.1286	0.4	-0.4688	0.56	-0.0269	0.5	0.4	-0.381	0.5652	-0.0796	-0.0765	-0.2553	0.034	0.2769	-0.1049	-0.1071	-0.1654	0.381	0.4706	-0.1429	-0.0309	0.0841	0.0863	0.45	0.4375	0.4286	0.4286	0.381	-0.1493	-0.0122	0.5	-0.0335	0	-0.0839	0.4783	-0.3387	-0.1189	-0.0838	-0.1039	-0.1017	-0.168	0.52	-0.2101	0.4091	0.4545	-0.2813
143	Mereworth	-	0.0156	0.2803	0.5909	-0.2571	0.6	0.1826	0.5294	0.625	-0.0189	0.6111	0.2143	0.1497	0.203	0.1515	0.3051	0.0932	0.2113	-0.0282	0.5833	0.75	-0.1345	0.3669	0.4941	0.3371	0.6364	0.7273	0.5	0.5102	0.5455	0.0645	0.2121	0.7037	0.2159	0.1862	0.0592	0.625	-0.0405	0.1671	0.1045	0.081	0	0.1519	0.5714	0.0685	0.6	0.6087	-0.0201
144	Mill Hill	-0.04	0.1152	0.2073	0	0.0351	0.2	0.2554	0.1429	0.092	0.0092	0.1765	0.1262	0.1132	0.1538	0.1779	0.2727	0.0631	0.1176	0.0739	-0.0201	0.1656	0.0699	0.1368	0.1961	0.1517	0.1429	0.1169	0.1084	0.1556	0.0732	0.0036	0.0894	0.0943	0.0828	0.1712	0.0472	0.1543	-0.04	0.1299	0.1106	0.07	0.1481	0.0485	0.1243	0.0822	0.038	-0.0207	0.0714
145	Mill Wood (GB Clone 77)	-	0.0426	0.1974	0.4783	-0.4688	0.5769	0.0728	0.5217	0.4	-0.1837	0.6154	0.0469	0.0802	-0.0261	0.1027	0.4013	-0.0822	0.0462	-0.1654	0.5185	0.6087	0.0137	0.1935	0.3423	0.1241	0.5769	0.5263	0.5	0.4615	0.35	-0.0548	0.0676	0.5926	0.1571	0.0441	-0.0087	0.52	-0.1448	-0.0125	0.0322	0.0205	0	-0.1967	0.5385	-0.0485	0.5517	0.5556	-0.1971
146	Mintching Wood A (GB Clone 78)	-0.8462	0.1826	0.3226	0.5094	0.1887	0.3451	0.2849	0.4219	0.48	0.2364	0.4355	0.3654	0.2568	0.36	0.3001	0.2632	0.2453	0.3529	0.1843	0.4675	0.6333	0.1508	0.3958	0.4775	0.2786	0.5647	0.5769	0.4902	0.5094	0.4225	0.237	0.3349	0.5404	0.3043	0.3267	0.1937	0.4583	0.2523	0.2276	0.2416	0.2201	0.2609	0.2525	0.381	0.2423	0.4969	0.5357	0.2157
147	Nagshead	0.12	-0.0396	0.0952	-0.0857	-0.1458	-0.0207	0.056	-0.2542	-0.1095	-0.0909	0.04	-0.0588	-0.0209	0.0222	-0.0188	0.0123	-0.0722	-0.0714	-0.0311	-0.0833	-0.0938	-0.0953	0.0787	0.0889	0.1324	-0.1128	-0.0938	-0.0857	0.3214	-0.1064	-0.014	0.0475	-0.0647	0.0399	-0.011	-0.0072	-0.1343	-0.1304	-0.0022	0.0032	0.0058	-0.0698	-0.0538	-0.0857	-0.0629	-0.04	-0.0411	-0.1429
148	Nailbridge	-0.1515	0.1299	0.1301	0.015	-0.0178	0.2558	0.1834	0.1467	0.1963	0.0209	0.2775	0.1225	0.1032	0.1977	0.1547	0.2309	0.0743	0.0624	0.0516	0.1067	0.1408	0.0676	0.1948	0.212	0.1909	0.0986	0.2375	0.0296	0.3053	0.0822	0.073	0.1209	0.1579	0.1112	0.1172	0.0911	0.1325	0.0416	0.1029	0.1093	0.1051	0.1349	0.0106	0.2156	0.0928	0.0946	0.1088	0.0305
149	Nashdom A (GB Clone 80)	0.04	0.0539	0.1153	-0.0204	-0.134	0.0932	0.0913	0.0759	0	-0.0909	0.0207	0.0625	0.045	0.0638	0.0671	0.2233	0	0.0722	-0.0287	-0.1579	0.098	-0.0092	0.1458	0.2807	0.166	-0.021	0.08	-0.0638	0.1556	-0.0845	-0.0051	0.0764	0.0581	0.0843	0.0707	-0.0238	0	-0.0196	0.0792	0.0303	0.0246	0.0213	0.0577	0.0196	-0.0099	0.0552	0	-0.0505
150	Nettlecombe Park	-0.1268	0.1188	0.1093	0.0229	-0.0028	0.2196	0.113	0.136	0.0897	0.0016	0.2165	0.0139	0.0621	0.0326	0.113	0.2161	0.047	0.0314	0.0561	0.0648	0.0856	0.0735	0.0633	0.1249	0.0948	0.091	0.0773	0.0491	0.3288	0.0961	0.0423	0.0992	0.1141	0.0854	0.1044	0.0651	0.0975	0.0192	0.0291	0.0592	0.0611	0.0889	0.0188	0.1744	0.0221	0.1253	0.1548	0.0113
151	Neuadd, Cwmdu	0.2	-0.0048	0.1058	-0.2419	-0.2088	0.1071	0.079	-0.0638	-0.0405	-0.08	0.0932	-0.0345	-0.0215	0.0435	-0.0237	0.1919	-0.0297	0.0217	-0.0059	-0.1286	0	-0.082	0.0989	0.1546	0.1634	-0.0417	-0.0216	-0.1579	0.2	-0.1286	-0.0513	0.0437	-0.0204	0.008	-0.0698	-0.0394	0.0191	-0.0722	0.0216	-0.0216	0.0465	-0.0575	-0.0208	-0.0621	-0.0616	-0.0395	-0.1579	-0.0722
152	Norsey Wood	-0.1351	0.0611	0.0792	-0.0069	-0.0175	0.1826	0.0791	0.0891	0.0521	-0.0136	0.1559	0.0325	0.0607	0.0578	0.0961	0.1513	-0.0293	0.008	0.0402	0.0327	0.0828	0.0027	0.0707	0.0789	0.0934	0.1061	0.1179	-0.0393	0.2758	-0.0172	0.0007	0.0944	0.0713	0.0332	0.0776	0.0437	0.0235	-0.014	0.0123	0.069	0.0291	0.0684	-0.0305	0.0332	0.0258	0.0034	0.0427	-0.0526
153	Nower Wood (GB Clone 82)	-	0.1988	0.1471	0.6296	-0.1538	0.6538	0.1306	0.6538	0.4444	-0.0573	0.5789	0.0256	0.2142	0.1603	0.246	0.4557	-0.1111	0.1888	-0.1037	0.4762	0.7083	0.08	0.3134	0.3878	0.1879	0.64	0.7083	0.4737	0.4967	0.5769	0	0.1404	0.55	0.2125	0.2948	0.0504	0.5833	-0.1286	0.041	0.1019	-0.0452	0.024	0.098	0.6296	0.0459	0.5926	0.5833	-0.1304
154	Obelisk A (GB Clone 84)	0.2308	0.09	0.1374	0.0184	-0.0275	-0.0612	0.1598	0.0714	-0.1268	-0.0476	0.038	0.1154	0.1872	0.1	0.1654	0.2477	0	0.156	-0.0497	-0.1007	0.0573	0.0495	0.16	0.0968	0.0065	0.0189	0.1084	-0.1268	0.2844	-0.038	0.0014	0.1556	0	0.1708	0.1607	0.0814	-0.039	-0.0495	0.0949	0.1416	0.0133	0.0784	0.0476	0.0184	0.1007	-0.0581	0.0698	-0.0192
155	Old Bracknell Rd	-	0.094	0.2561	0.52	-0.2129	0.5	0.2236	0.45	0.5862	-0.1373	0.5455	0.1812	0.0973	0.2338	0.2381	0.2034	0.0366	0.1448	0	0.5185	0.6538	-0.0588	0.2958	0.3797	0.2659	0.45	0.625	0.52	0.5	0.5357	0.0253	0.1946	0.5926	0.1395	0.1558	0.1005	0.5	-0.1216	0.1528	0.1115	0.0402	0	0.0759	0.4783	0.0749	0.5185	0.52	-0.038
156	Parkhill Inclosure	-0.2174	0.0024	0.1076	-0.0469	-0.0495	0.172	0.132	0.0647	0.0822	-0.0612	0.0667	0.0227	0.0219	0.0118	0.0841	0.1461	-0.0204	0.0115	0.027	-0.0455	0	-0.0593	0.037	0.1702	0.1442	0.0647	0.1644	0.0429	0.25	0.08	-0.0448	-0.0596	0	0.0051	0.12	-0.0029	0.0219	-0.0638	0.0504	0.0182	-0.0221	0	0	0.1007	-0.0339	0.0612	0.0219	-0.0526
157	Pencalenick (GB Clone 86)	-	-0.0299	0.1135	0.3158	-0.4222	0.5385	0.1034	0.4545	0.4348	-0.2276	0.5417	-0.0244	-0.1336	-0.0252	0.0085	0.2847	-0.08	-0.1327	-0.1791	0.3333	0.5238	-0.1221	0.1034	0.2444	0.1333	0.4783	0.4737	0.4348	0.3231	0.3913	-0.163	-0.0369	0.4783	-0.1006	-0.072	-0.1238	0.5	-0.2977	-0.0329	-0.0682	-0.021	-0.0469	-0.1628	0.48	-0.2222	0.4167	0.35	-0.3023
158	Penny Hill	-	0.069	0.0317	0.4545	-0.403	0.5417	0.0498	0.45	0.5	-0.2083	0.5652	-0.0517	0.0375	0.2185	0.1335	0.2419	-0.0604	-0.0248	-0.1832	0.4091	0.55	-0.0435	0.1525	0.216	0.1241	0.4211	0.625	0.3333	0.5088	0.5	-0.0548	0.078	0.3889	0.0276	0.0647	0.0251	0.4286	-0.2769	0.0122	0.0396	-0.079	0.0845	-0.0657	0.5556	-0.0117	0.381	0.4783	-0.1971
159	Penshurst Collinses Toll	0.0769	0.1846	0.2307	0.1829	0.0401	0.2888	0.1556	0.2024	0.0585	-0.005	0.3119	0.1226	0.1582	0.0197	0.1822	0.2646	0.0445	0.1433	0.117	0.1277	0.1064	0.1167	0.1823	0.033	0.1435	0.186	0.0957	0.1483	0.3806	0.0575	0.0866	0.1878	0.2104	0.1736	0.1948	0.1368	0.1483	0.081	0.0772	0.1499	0.11	0.1241	0.0884	0.2071	0.1074	0.0787	0.166	0.0542
160	Penshurst Place	-	0.12	0.2788	0.5	-0.3237	0.6552	0.1577	0.5652	0.6071	-0.2143	0.6667	0.2338	0.104	0.24	0.2097	0.3617	0.0723	0.1304	-0.027	0.5556	0.6522	-0.0144	0.3191	0.338	0.2874	0.4444	0.6522	0.5769	0.5455	0.5	0.0621	0.2132	0.6154	0.1326	-0.0769	0.1731	0.5926	-0.0588	0.1358	0.1594	0.1132	0.16	0	0.5769	0.1417	0.5385	0.5	-0.2903
161	Pentillie A (GB Clone 87)	-0.3043	0.0396	0.1334	0	-0.0707	0.2471	0.162	0.1579	0.1852	-0.0196	0.2393	0.0337	0.0026	0.1158	0.0719	0.2165	0.0196	0.0337	-0.0038	0.0621	0.2308	0.0023	0.1034	0.1875	0.1172	0.1409	0.2	0.0638	0.2941	0.0993	-0.0142	0.066	0.1233	-0.0081	0.0928	0.0022	0.1698	-0.0526	0.0302	0.0062	0.0334	0.0435	-0.033	0.1698	-0.0414	0.1656	0.0638	-0.0526
162	Pentwyn	-	0.094	0.1528	0.52	-0.4688	0.6207	0	0.5417	0.52	-0.2083	0.6296	0.024	0.0246	0.0709	0.0919	0.3517	-0.0822	0.1079	-0.0544	0.5	0.625	-0.0746	0.2958	0.3423	0.2395	0.5417	0.5909	0.4545	0.4909	0.4091	-0.0694	0.1619	0.5926	0.092	0.0226	-0.0087	0.52	-0.1448	-0.0125	0.0172	0.0402	-0.0744	-0.021	0.4783	-0.036	0.5	0.5385	-0.1233
163	Perton Wood, Stoke Edith	-0.2632	0.1894	0.1442	0.1739	0	0.3293	0.1788	0.2466	0.2245	-0.0213	0.298	0.0824	0.0711	0.2083	0.2018	0.2444	0.1068	0.0602	0.0656	0.1128	0.1707	0.0801	0.186	0.1954	0.2448	0	0.3462	0.2083	0.3962	0.2761	-0.0127	0.0843	0.0756	0.0382	0.1837	0.0958	0.1556	-0.0222	0.1035	0.0863	0.0075	0.1209	0.1042	0.2549	0.0555	0.1128	0.1739	0.0316
164	Petridges A (GB Clone 89)	0.2	0.0233	0.1467	-0.2419	-0.2088	0.0741	0.1095	-0.0638	-0.1324	-0.1868	0.0759	-0.0227	0.0626	-0.0476	0.0371	0.1837	-0.0097	-0.1111	-0.0407	-0.1049	-0.1181	-0.0283	-0.0123	0.1368	0.1252	-0.1111	-0.1452	-0.0405	0.2762	-0.2344	-0.03	0.0108	0	0.0775	-0.011	0.0492	0	-0.1064	0.0263	0.0303	0.0019	-0.0222	-0.0769	0.0723	-0.0071	-0.0194	-0.0845	-0.1304
165	Philip's Wood	-0.0794	0.1778	0.1468	0.1589	0.0016	0.2152	0.117	0.1733	0.0305	0.0199	0.2754	0.0716	0.1033	0.1004	0.1521	0.2194	0.0868	0.0765	0.0717	0.058	0.0923	0.1	0.1385	0.1337	0.1301	0.1268	0.0781	0.0593	0.3321	0.0845	0.0642	0.1449	0.1143	0.1171	0.1924	0.0406	0.073	0.0543	0.0523	0.0912	0.055	0.1543	0.0719	0.2209	0.0616	0.0441	0.2013	0.0935
166	Phillips House, Dinton	-0.375	0.1956	0.1293	0.2344	0.0213	0.3896	0.1643	0.338	0.3288	0.0217	0.3617	0.04	0.0976	0.2308	0.1892	0.253	0.0851	0.0769	0.0856	0.2093	0.3435	0.0816	0.1351	0.1467	0.1739	0.2769	0.3986	0.2344	0.463	0.3333	0.0552	0.1261	0.1376	0.0307	0.2449	0.0963	0.1967	0.0227	0.0372	0.0895	0.0534	0.119	0.0909	0.3	0.0768	0.2093	0.2687	0.1042
167	Plantation A (GB Clone 91)	0.0714	0.0156	0.1067	-0.169	-0.1154	0	0.1096	-0.1489	-0.1216	-0.1633	0	-0.0105	0.0608	-0.033	0.0723	0.1134	-0.0476	-0.0213	-0.0457	-0.1644	-0.1579	-0.041	-0.0115	0.0737	0.0486	-0.0588	-0.1079	-0.1942	0.2743	-0.1644	-0.0558	0.0263	-0.0385	0.0743	0.0667	0.0246	-0.1448	-0.1702	0.0211	0.0478	-0.0396	-0.0208	-0.04	-0.0184	-0.0068	-0.0968	-0.0779	-0.068
168	Pontypool Park (GB Clone 93)	-	0.1039	0.2331	0.5185	-0.28	0.6	0.1959	0.5714	0.4583	-0.1125	0.6071	0.1923	0.1072	0.0469	0.2343	0.4132	-0.0588	0.1233	-0.0822	0.5	0.6	0.0637	0.302	0.3061	0.1772	0.5862	0.5238	0.5	0.4971	0.3913	-0.0261	0.1335	0.5862	0.1546	0.1355	0.0709	0.48	-0.1184	0.0533	0.1151	0.0672	0.0822	-0.0417	0.5357	0.0112	0.5	0.5357	-0.1667
169	Popes Hill	0.1292	0.0932	0.0589	0.0686	0.0504	0.1424	0.1327	0.0633	0.0439	-0.0241	-0.0556	0.0188	0.1294	0.0904	0.1311	0.1246	-0.0327	0.0725	0.0757	-0.0536	0.1183	0.0402	0.0861	0.1536	0.13	0.0379	0.1609	-0.039	0.2529	0.0109	0.0137	0.0812	-0.1041	0.1028	0.1335	0.0926	-0.062	-0.0319	0.0434	0.0996	-0.0052	0.0279	0.0794	0.0375	0.0742	0.0797	-0.017	-0.0258
170	Powderham A (GB Clone 94)	-0.125	0.0959	0.1399	0.0448	-0.0327	0.2138	0.0667	0.1007	0.0588	-0.0741	0.1528	-0.0436	0.037	-0.0357	0.0525	0.1618	0.0504	0.0036	0.0302	0.0438	0.1678	0	-0.0106	0.1709	0.139	0.0602	0.0325	0.0857	0.3184	0.015	-0.0493	0.0562	0.1379	0.0552	0.0807	0.0241	0.1351	-0.0523	0.0088	-0.0085	-0.0159	-0.0488	0.0462	0.1579	-0.0266	0.1761	0.0857	-0.0113
171	Powderham Park	-0.1054	0.0593	0.1106	0.0041	0.0132	0.2119	0.0777	0.0397	0.0642	-0.0136	0.1769	-0.0124	0.0257	0.0041	0.0305	0.1221	0.0269	0.0004	0.0874	0.0305	0.0819	-0.009	0.0401	0.1213	0.1529	0.0687	0.0739	0.0436	0.2701	-0.0005	0.0082	0.0677	0.1036	0.0449	0.0663	0.0326	0.0761	0.0111	0.0209	0.0191	0.0373	0.0173	0.0231	0.1028	-0.0163	0.1094	0.0642	-0.0078
172	Preston Hall	-	0.0559	0.2078	0.52	-0.2368	0.6071	0.1641	0.5217	0.5556	-0.2083	0.6296	0.1644	0.1451	0.2892	0.2144	0.338	0.0366	0.1079	-0.0403	0.5185	0.5909	-0.0141	0.3103	0.3	0.2485	0.4211	0.6786	0.5	0.541	0.5357	0.0128	0.1866	0.5417	0.1395	0.0647	0.1529	0.5	-0.0993	0.1347	0.1606	0.0205	0.1875	0.0201	0.5556	0.1479	0.48	0.52	-0.1971
173	Priest Wood	-0.1077	0.1653	0.1783	0.1216	-0.0567	0.2395	0.141	0.1589	0.058	0.0061	0.2791	0.1221	0.1151	0.0503	0.1621	0.2561	0.0223	0.1265	0.083	0.0952	0.062	0.118	0.1606	0.125	0.1323	0.2013	0.0163	0.1096	0.3392	-0.0153	0.0509	0.1603	0.1589	0.1714	0.1574	0.084	0.1096	0.0844	0.0651	0.1209	0.1034	0.1791	0.0443	0.2073	0.0744	0.0699	0.1667	0.0292
174	Priors Wood, Stoke Edith	-	0.129	0.2561	0.5385	-0.1899	0.5417	0.2886	0.5	0.5862	-0.1154	0.4737	0.2278	0.1695	0.2185	0.2531	0.2598	0.0186	0.2102	0.104	0.4348	0.625	0.027	0.3243	0.3677	0.2573	0.5417	0.6538	0.5714	0.4615	0.5517	0.0941	0.2174	0.5417	0.1903	0.1391	0.1529	0.4783	-0.0993	0.1493	0.1716	0.086	0.1391	0.1412	0.4545	0.1644	0.5185	0.5385	0
175	Puttenage	-0.0274	0.0593	0.0616	-0.0468	0.0018	0.1411	0.1191	0.0921	-0.0035	0.0245	0.2083	0.0421	0.0872	0.0859	0.0912	0.1833	0.0153	0.0283	-0.0148	-0.0034	0.1209	0.0463	0.099	0.12	0.1007	0.0654	0.1209	-0.0356	0.2128	0.0264	0.0115	0.0536	0.0172	0.0848	0.0997	0.008	0.0459	-0.0044	0.0724	0.0707	0.0453	0.0819	-0.0098	0.1236	0.0198	0.0166	0.0459	-0.0264
176	quarry	-0.0526	0.1374	0.1347	0.1511	-0.0538	0.2549	0.1301	0.1556	0.0709	-0.0213	0.1971	0.037	0.0708	0.1556	0.084	0.2766	0.0316	0.0714	0.022	0.024	0.124	0.0633	0.1667	0.125	0.2285	0.0952	0.1846	0.1511	0.3962	0.1286	-0.0177	0.0978	0.0952	0.1161	0.0805	0.08	0.1324	-0.0698	0.0404	0.0496	0.0418	0.0805	0.1224	0.2185	0.0366	0.1286	0.0709	0.0108
177	Rapley Lake	-	0.014	0.1233	0.3913	-0.3517	0.48	0.1116	0.4091	0.4815	-0.2215	0.4286	0	-0.009	0.1064	0.1091	0.1707	-0.1448	0	-0.0805	0.4	0.5217	-0.1194	0.122	0.269	0.1529	0.4583	0.5	0.44	0.4286	0.4444	-0.0959	0.0549	0.4091	0.0039	0.08	0.0164	0.3913	-0.2083	0.0024	0.0094	-0.0422	-0.0952	-0.0621	0.3333	-0.0346	0.4444	0.44	-0.1862
178	RFDC	-0.0435	0.1425	0.1285	-0.0455	-0.1158	0.2637	0.1306	0.1355	0.08	-0.0722	0.2442	0.0652	0.0617	0.0562	0.1506	0.2621	-0.0101	0.0337	0.0228	0.0405	0.0233	0.0427	0.1333	0.1136	0.1737	0.0629	0.0233	0.0612	0.3514	0.0596	0.0125	0.1001	0.0822	0.0787	0.1111	0.0827	0.0612	0	0.0524	0.0842	0.0839	0.0833	0.0105	0.08	0.032	0.0207	0.0612	-0.0309
179	Rough Hill Wood (GB Clone 97)	-	0	0.0157	0.381	-0.3617	0.5	0.025	0.4286	0.4348	-0.2806	0.45	-0.05	-0.0525	-0.0252	0.0453	0.1327	-0.125	-0.1034	-0.1791	0.3333	0.4737	-0.1575	0.0545	0.2609	0.1096	0.4545	0.5238	0.4091	0.3529	0.3636	-0.1135	-0.0243	0.4	-0.0457	-0.0229	-0.1132	0.35	-0.3934	-0.0765	-0.0682	-0.102	-0.0984	-0.1364	0.4348	-0.1579	0.44	0.4348	-0.2444
180	Ruperra	0.0365	0.014	0.0899	-0.0994	0.017	0.0781	0.084	-0.0881	0.0482	0.0255	0.0697	0.0119	-0.0232	0.1035	0.0196	0.0574	0.0451	-0.0093	0.0461	-0.0725	0.0187	-0.0562	0.0365	0.168	0.1443	0.0073	0.0807	-0.0994	0.1732	-0.0036	0.0119	0.0397	-0.0382	-0.0208	0.0461	-0.0388	-0.026	-0.0153	0.0811	0.0059	0.0166	0.0512	-0.0102	-0.0147	-0.0406	0.0071	-0.0494	0.0148
181	Ruperra-Draethen	-	0	0.1029	0.4545	-0.403	0.5769	-0.0269	0.5217	0.4286	-0.234	0.6429	0.0469	0.0246	-0.1132	0.0809	0.338	-0.1049	0	-0.2205	0.4583	0.55	-0.0909	0.1525	0.1327	0.0451	0.5217	0.4706	0.4	0.5088	0.35	-0.0548	0.0881	0.5769	0.092	-0.0236	-0.0449	0.52	-0.2769	-0.0603	0.0147	-0.0106	-0.0236	-0.1967	0.5556	-0.1163	0.4583	0.5385	-0.2519
182	Rydal Hall	-	-0.0615	0.1611	0.381	-0.3333	0.5714	0.1522	0.5385	0.4583	-0.2027	0.5417	0	-0.0091	-0.0252	0.0683	0.3423	-0.08	0.0448	-0.1127	0.3913	0.5652	-0.1221	0.1475	0.2917	0.1447	0.5385	0.5833	0.4348	0.2903	0.44	-0.163	-0.0369	0.4783	-0.0457	0.1184	-0.1132	0.5185	-0.2409	-0.0025	-0.0505	-0.0429	-0.0984	-0.0638	0.4583	-0.1429	0.4615	0.4091	-0.1667
183	Sandpit	-	0.0676	0.1135	0.4091	-0.2075	0.52	0.2041	0.52	0.5	-0.1338	0.5769	0.1064	0.0617	0.1812	0.1502	0.3423	0.0182	0.0857	-0.0822	0.3913	0.5455	0.0134	0.168	0.2609	0.058	0.52	0.5833	0.4348	0.3803	0.4815	0.0248	0.0964	0.3333	0.0598	0.1184	-0.0085	0.48	-0.2409	0.0489	0.0766	0.0299	0.1677	-0.087	0.4583	0.0112	0.44	0.4583	-0.098
184	Scarles Grove (GB Clone 98)	-	-0.0147	0.1722	0.4091	-0.28	0.52	0.1429	0.4286	0.48	-0.1338	0.5217	0.125	0.0112	0.0687	0.1111	0.2344	0	0.0657	-0.1127	0.4615	0.6	-0.1053	0.168	0.3704	0.2262	0.52	0.4444	0.5	0.3931	0.3636	-0.0828	0.0866	0.5556	0.1001	-0.0984	-0.0172	0.5357	-0.2143	0.0533	0.0146	0.0489	-0.0229	-0.0204	0.4348	-0.0602	0.5172	0.4583	-0.2444
185	Scrub Wood 1 (GB Clone 99)	0.1538	-0.034	0.1813	-0.1791	-0.0566	-0.0405	0.145	-0.2126	0.0186	-0.0476	-0.0204	0.0707	0.0561	0.0816	0.119	0.0682	0	0.0213	0.0072	0	0.0581	-0.0649	0.087	0.2364	0.1399	0	0.0395	-0.0395	0.2427	-0.1739	0.0224	0.0974	0.0552	0.046	0	0.0409	-0.0395	-0.0392	0.1067	0.0964	0.0818	-0.0217	-0.0526	-0.1049	0.0363	0.0357	-0.1791	-0.0291
186	Sculpture trail	0.1045	0.0668	0.09	-0.0301	-0.0462	0.0822	0.1566	0.0822	0.068	0.0334	0.1863	0.0283	0.0435	0.1791	0.0692	0.1851	0.0612	0.011	-0.039	-0.1111	0.0857	0.0392	0.102	0.1039	0.0986	0.0429	0.1579	-0.0787	0.2555	0.0278	0.0247	0.0786	0	0.0281	0.1093	0.0039	0.0284	-0.0206	0.0819	0.0532	0.0461	0.1153	-0.0114	0.1491	0.0122	-0.0606	0.0144	0.0365
187	Sellings Wood (GB Clone 101)	-	0.1718	0.2179	0.5862	-0.2368	0.5926	0.1732	0.56	0.4286	-0.1154	0.6154	0.1286	0.14	0.0709	0.1892	0.4233	-0.1049	0.2102	-0.0839	0.48	0.5263	0.1	0.3243	0.2687	0.0593	0.6207	0.5714	0.52	0.5088	0.48	0	0.1534	0.5217	0.1903	0.2025	0.0643	0.5	-0.1216	0.0493	0.1258	0.0205	0.1034	-0.021	0.52	0.0442	0.5357	0.5862	-0.1007
188	Serridge	-0.0588	0.0893	0.1042	-0.0303	-0.1073	0.184	0.0422	0.0828	0.0286	-0.0552	0.2073	-0.0165	0.0216	0.0221	0.086	0.1504	-0.0031	-0.0354	0.0115	0.028	0.073	0.0141	0.0608	0.0976	0.1121	0.0828	0.0155	0.0286	0.3087	-0.0451	0	0.0942	0.0567	0.0204	0.0784	0.0224	0.0145	-0.0054	0.033	0.0465	0.0458	0.0451	-0.0569	0.0685	-0.0227	0.0414	0.0685	-0.0318
189	Seven Sisters, Penshurst	-0.6	0.3721	0.3355	0.5233	0.3243	0.5486	0.3833	0.5635	0.3971	0.2848	0.5065	0.3797	0.3401	0.3859	0.4231	0.5216	0.2483	0.358	0.2628	0.4586	0.5166	0.3636	0.4302	0.4265	0.3158	0.5486	0.5166	0.4675	0.5493	0.4586	0.2625	0.3052	0.4552	0.3614	0.4362	0.2914	0.3971	0.2332	0.2053	0.2982	0.2378	0.4044	0.334	0.5233	0.324	0.4785	0.5393	0.3038
190	Shepherds	-0.1	0.2184	0.2364	0.1812	0.0291	0.3018	0.2216	0.1862	0.1644	-0.0208	0.283	0.1111	0.1814	0.1236	0.2344	0.2632	0.0874	0.1011	0.1083	0.1429	0.1791	0.1396	0.1724	0.2258	0.157	0.2027	0.1971	0.1469	0.431	0.087	0.0865	0.1865	0.1862	0.169	0.2613	0.1487	0.1286	0.0309	0.1029	0.1594	0.0798	0.1458	0.0833	0.2695	0.1174	0.16	0.1812	0.0784
191	Shorne Woods	-	0.08	0.1379	0.48	-0.2549	0.5385	0.1333	0.4545	0.4583	-0.2027	0.4762	-0.0769	0.1072	0.0896	0.1685	0.3147	-0.125	0.0857	-0.1449	0.44	0.6	-0.028	0.1261	0.3333	0.0972	0.5385	0.6	0.48	0.4699	0.4167	-0.146	0.0452	0.52	0.0598	0.1184	0.0167	0.48	-0.2409	0.0073	0.0394	-0.0776	-0.0984	-0.0638	0.5	0.0112	0.5333	0.4583	-0.12
192	Silwood	-	0.2105	0.2989	0.6129	-0.2129	0.6207	0.2751	0.6333	0.5862	-0.1373	0.6429	0.2824	0.2144	0.2185	0.2815	0.4629	0.1319	0.3034	0	0.48	0.6897	0.1325	0.4186	0.4024	0.2659	0.5	0.6667	0.5862	0.4717	0.5667	0.0375	0.2527	0.6333	0.2562	0.1875	0.1404	0.5862	0.0178	0.1902	0.1928	0.1197	0.2169	0.1978	0.6129	0.1955	0.5357	0.5556	0
193	Skippet Wood A (GB Clone 102)	0.2174	0.047	0.0854	-0.1707	-0.1398	0.1463	0.1111	-0.0687	-0.0667	-0.1429	0.1169	-0.1026	-0.0322	0.0118	-0.0194	0.1828	-0.0204	-0.0886	-0.0108	-0.1385	-0.1892	-0.0343	0	0.0602	0.1424	-0.1475	-0.1579	-0.0435	0.3143	-0.1128	-0.0357	-0.0022	-0.12	-0.0114	0.0222	0.01	-0.0435	-0.1494	-0.0149	-0.0182	-0.0101	-0.0115	-0.0444	0.0204	-0.0717	-0.0423	-0.0909	-0.0989
194	Sling	-	0.0288	0.1757	0.4286	-0.541	0.5926	0.0839	0.5217	0.4783	-0.2609	0.6154	-0.0517	0.0113	0.0248	0.058	0.3237	-0.1049	-0.0508	-0.1654	0.4583	0.5909	-0.0435	0.1525	0.2847	0.1699	0.5217	0.5714	0.4783	0.4909	0.381	-0.1	0.0461	0.56	0.0389	0.0647	-0.0087	0.5	-0.1942	-0.0075	-0.0393	-0.0106	-0.1017	-0.1145	0.5556	-0.1163	0.5185	0.5	-0.2239
195	Smithy Wood (GB Clone 105)	-	0.1538	0.1053	0.5417	-0.2432	0.5833	0.1382	0.6	0.5	-0.2143	0.625	0.0248	0.1096	0.1556	0.218	0.3182	-0.0405	-0.0256	-0.1014	0.4286	0.5294	0.0537	0.1795	0.0874	0.0312	0.5455	0.6364	0.4762	0.5455	0.5556	0	0.1096	0.4444	0.0728	0.1923	0.0875	0.45	-0.2558	0.022	0.112	-0.033	0.087	-0.0216	0.5769	0.0342	0.4286	0.5769	-0.0811
196	Snipe Pond Shaw Wood (GB Clone 106)	-	0.0417	0.2331	0.5	-0.2308	0.4783	0.2353	0.4545	0.5667	-0.0533	0.5	0.1765	0.1436	0.2561	0.2418	0.2519	-0.0385	0.1899	0.0125	0.5172	0.6154	-0.028	0.329	0.3929	0.1875	0.5556	0.6429	0.5357	0.4793	0.5172	0.0925	0.2068	0.5385	0.146	0.1677	0.1324	0.4583	-0.0366	0.1374	0.1851	0.118	0.0822	0.0196	0.35	0.1538	0.5	0.5357	-0.0182
197	Soigne chestnut (GB Clone 107)	-	0.12	0.242	0.5217	-0.172	0.6429	0.2505	0.5455	0.5769	-0.0366	0.64	0.2185	0.1205	0.1739	0.218	0.3878	0.0888	0.1837	-0.0133	0.5556	0.68	0.0537	0.2889	0.4337	0.2955	0.6	0.5789	0.56	0.5031	0.4545	-0.0272	0.1731	0.6296	0.1852	-0.0244	0.1018	0.6071	-0.1739	0.132	0.112	0.1296	0.1064	0.0779	0.5926	0.0557	0.6	0.5217	-0.1268
198	Speech House	0.0145	0.1366	0.0845	0.0915	-0.0211	0.2	0.1103	0.0933	0.0795	-0.0448	0.1739	0.0166	0.1145	0.1576	0.1762	0.1682	-0.0288	0.0566	0.0609	0.0274	0.0441	0.0724	0.1696	0.0853	0.1288	-0.0149	0.1772	0.0414	0.3458	0.1235	0.0696	0.1549	-0.0303	0.0755	0.15	0.1161	-0.0611	0.0106	0.0725	0.1407	0.0507	0.1221	0.0338	0.0915	0.105	-0.0143	0.0915	-0.0077
199	St Pierre	-0.0986	0.0749	0.081	-0.0889	-0.0447	0.1425	0.0498	0.0449	0.014	-0.0626	0.1197	-0.057	-0.0222	-0.0042	0.0341	0.1157	0.0212	-0.0496	0.0283	-0.0514	0.0255	-0.0186	-0.033	0.0908	0.0985	0.0247	-0.0075	-0.0072	0.2214	0.0035	-0.0565	0.0399	0.0449	-0.0314	0.0655	-0.0178	0.014	-0.0645	0.016	-0.0087	-0.0223	0.0149	-0.0258	0.0441	-0.0572	0.0239	0.0243	0.0051
200	Staple Edge	-0.0794	0.1457	0.07	0.1119	0.0482	0.225	0.1641	0.1622	0.0863	0.0397	0.2484	0.0716	0.1302	0.1447	0.1521	0.2247	0.0226	0.0624	0.0372	0	0.0635	0.1118	0.1573	0.1139	0.0972	0.0882	0.1918	0.0155	0.3519	0.1333	0.0683	0.0783	-0.0164	0.1234	0.1924	0.0748	0.0305	0.0064	0.08	0.1125	0.0517	0.1124	0.0519	0.2395	0.072	0.0714	0.1699	0.0228
201	Staple-edge Wood B (GB Clone 109)	-	0.1615	0.2561	0.5385	-0.2617	0.6071	0.2539	0.5769	0.4783	-0.1373	0.6296	0.0687	0.1789	0.169	0.2457	0.4125	0.0186	0.1268	-0.069	0.4583	0.6087	0.122	0.2647	0.3288	0.1589	0.5769	0.6087	0.5385	0.5088	0.5185	-0.0132	0.1078	0.5769	0.2059	0.2308	0.1209	0.5714	-0.0993	0.1197	0.1569	0.0497	0.0845	0.0581	0.6129	0.1129	0.5357	0.5556	-0.038
202	Steam Mills	-	0.2235	0.2323	0.5769	-0.2958	0.6296	0.1762	0.6154	0.5417	-0.1644	0.64	0.1324	0.1258	0.1556	0.2789	0.4118	0	0.0909	-0.0133	0.5556	0.6667	0.0903	0.3043	0.3088	0.1948	0.5833	0.6522	0.5417	0.521	0.5385	0.0258	0.2354	0.6	0.0833	0.2222	0.1018	0.5217	-0.08	-0.0025	0.1442	0.06	0.1064	-0.0216	0.5217	0.0763	0.5	0.56	-0.039
203	Stopham Estate A (GB Clone 110)	0.3103	0.0453	0.1042	-0.2027	-0.1683	-0.1837	0.1049	-0.1373	-0.2276	-0.0741	-0.0759	-0.0426	0.0594	0.0303	0.0723	0.1456	-0.0467	-0.0103	-0.0835	-0.2466	-0.0375	-0.0022	0.0323	0.1509	0.0266	-0.0357	-0.1448	-0.2276	0.16	-0.2727	-0.0578	0.0902	-0.1154	0.0396	0.0654	-0.0416	-0.1125	-0.0566	0.0361	0.0616	0.0117	0.0196	-0.1158	-0.1338	0.004	-0.1742	-0.1788	-0.0769
204	Stour Wood	-0.1333	0.068	0.1479	0.0763	-0.0461	0.2436	0.0593	0.0923	0.0763	0.0181	0.2675	0.0568	0.0076	0.0103	0.0601	0.2126	0.0617	0.0315	0.0448	0.1143	0.0968	0.0294	0.106	0.1918	0.1468	0.1194	0.0508	0.0472	0.3592	0.0159	0.0591	0.1047	0.169	0.0768	0.0361	0.0165	0.1295	0.033	0.0249	0.0359	0.0799	0.0869	-0.0416	0.1879	-0.0377	0.1622	0.1418	-0.0317
205	Stretton Hall A (GB Clone 112)	-0.75	0.1668	0.2335	0.3134	0.0213	0.4884	0.1913	0.3803	0.3134	0.0217	0.4286	0.122	0.0742	0.0667	0.1555	0.3404	0.0652	0.1529	0.0972	0.2727	0.292	0.1001	0.2099	0.2471	0.1839	0.3669	0.3443	0.3285	0.4423	0.3333	0.0547	0.0905	0.3071	0.1094	0.2449	0.0937	0.3429	0.0227	0.0717	0.0717	0.0641	0.1294	0.1209	0.3699	0.0153	0.36	0.3285	0
206	Sunninghill	-0.0222	0.0335	0.1109	-0.0463	-0.0562	0.1763	0.0964	0	0.1085	-0.0131	0.1297	-0.0145	-0.0159	0.0875	-0.0081	0.0761	0.033	0.01	0.0763	-0.0455	0.1318	-0.0429	0.0966	0.1756	0.1787	0.0431	0.1406	-0.0112	0.2212	0.0316	0.0035	0.0802	0.0533	-0.0069	0.033	0.0014	0.0216	-0.0135	0.0586	-0.0046	0.0388	-0.0233	0.0494	0	-0.0357	0.098	-0.0112	0.0169
207	Swanton Valley (GB Clone 114)	-	0.135	0.1233	0.4815	-0.3803	0.5667	0.2165	0.5357	0.5	-0.1519	0.6	0.0845	0.0176	0.1923	0.1383	0.3462	-0.0573	0.0833	-0.0523	0.3182	0.5217	0.0506	0.2941	0.298	0.1529	0.5185	0.5769	0.4815	0.3566	0.4643	-0.039	0.0753	0.4583	0.0483	0.1321	-0.0436	0.44	-0.0943	0.0485	0.0581	0.0573	0.098	-0.0621	0.4815	0.011	0.4231	0.4815	-0.0361
208	Swillow Wood, Stoke Edith	-	0.0816	0.0161	0.4783	-0.3723	0.5769	0.0129	0.5417	0.4	-0.2083	0.6154	0.024	0.0311	-0.0536	0.1433	0.2932	-0.1049	-0.0508	-0.2016	0.4348	0.5263	-0.0141	0.2126	0.2344	0.1241	0.5417	0.5263	0.4545	0.4717	0.4348	-0.0548	0.0569	0.5	0.0609	0.0845	-0.0738	0.4286	-0.1942	-0.0279	0.0347	-0.0106	-0.0236	-0.0896	0.52	-0.1163	0.4583	0.5385	-0.1971
209	Tapeley Park A (GB Clone 115)	0.0909	0.175	0.1806	-0.124	-0.04	0.1852	0.1967	0.0833	0	-0.0408	0.0857	0.0345	0.1348	0.0787	0.1979	0.26	0.02	0.0345	0.0531	-0.0219	0.0462	0.0973	-0.0133	0.1461	0.1123	0.0833	0.0462	0	0.3458	0.0604	-0.0386	0.0884	-0.0233	0.1014	0.1963	0.122	0.0811	-0.0316	0.0746	0.112	-0.002	0.0851	0.0515	0.0811	0.0708	0.021	0.0993	0
210	The Hangings	-0.0556	-0.0048	0.0545	0.0272	0.0007	0.0411	0.0914	0.0141	-0.1085	-0.008	0.1161	-0.0192	0.0856	0.0324	0.0506	0.171	0.0007	0.0296	-0.055	-0.058	0.0822	-0.0141	0.0483	0.1164	0.0599	0.1026	0.029	-0.0438	0.2723	-0.0139	-0.0274	0.0369	0.0541	0.1051	0.1149	-0.0212	0.0403	-0.0363	0.0283	0.0416	-0.018	0.0199	0.0008	0.1118	-0.009	0.0395	0.0892	-0.0128
211	The Weir	0.0877	0.0809	0.1366	0.0165	0.034	0.2055	0.13	0.0794	0.156	0.0842	0.2098	0.0868	0.0013	0.1556	0.0615	0.161	0.147	0.0394	0.0876	-0.0167	0.2143	0.0227	0.1497	0.2989	0.2406	0.0794	0.1912	-0.0171	0.243	0.0161	0.0537	0.1266	0.1212	0.0332	0.0202	-0.0317	0.1185	0.0184	0.1182	0.0221	0.1034	0.1019	0.0726	0.156	-0.0476	0.1528	0	0.0492
212	Thick Thorn Wood A (GB Clone 117)	-0.1579	0.0565	0.2002	0.1888	-0.0769	0.2583	0.0969	0.1579	0.1714	-0.0667	0.25	0.0488	0.0556	0.1264	-0.0033	0.2766	0.098	0.1333	-0.0417	0.0698	0.2571	-0.0126	0.1954	0.3069	0.2485	0	0.2409	0.1343	0.3846	0.1304	-0.0226	0.0859	0.2583	0.1429	0.0909	0.0199	0.2368	0.0108	0.0912	-0.011	0.0034	0	0.1313	0.2658	0.006	0.2593	0.1714	-0.0575
213	Thorrington A (GB Clone 119)	0.0769	-0.024	0.0276	-0.2093	-0.0667	-0.1343	0.0965	-0.1875	-0.0612	-0.0476	-0.0423	-0.0222	0.0096	0.1089	0.0624	0.0465	0	-0.0575	-0.0591	-0.1034	0	-0.0622	-0.05	0.134	0.0588	-0.0411	0.0204	-0.1304	0.25	-0.1034	-0.0072	0.0468	-0.1343	0.0007	-0.0217	-0.0245	-0.1304	-0.1778	0.0026	0.0405	0.0006	0.0408	-0.0989	-0.0833	-0.0141	-0.0596	-0.0833	-0.06
214	Three Sisters, Bachymbyd	-	0.1375	0.2938	0.5667	-0.2308	0.4783	0.2844	0.5385	0.5185	-0.0533	0.5417	0.25	0.2448	0.2824	0.3095	0.3423	0	0.2967	0	0.5333	0.6667	0.0637	0.419	0.3704	0.2073	0.6	0.6774	0.5806	0.4172	0.5333	0.0599	0.2491	0.6	0.239	0.2637	0.1511	0.5357	0.0503	0.1823	0.2403	0.1017	0.0822	0.1379	0.4583	0.2212	0.5	0.5517	0.0508
215	Thrift Wood (GB Clone 121)	-	0.2373	0.1528	0.5385	-0.2368	0.56	0.1157	0.5926	0.4286	-0.16	0.6	0.1286	0.2015	0.169	0.3014	0.3517	0	0.0882	-0.1654	0.48	0.6087	0.1	0.2308	0.2344	0.0993	0.56	0.6087	0.5	0.5	0.5185	0.0128	0.1534	0.5	0.174	0.2169	0.1142	0.4783	-0.1216	0.0879	0.168	-0.0324	0.1216	0	0.5556	0.1037	0.4348	0.5714	-0.1007
216	Timberline A (GB Clone 122)	0	0.0649	0.1179	-0.0508	-0.1111	0.2308	0.0934	0.0476	0.0882	-0.0889	0.1714	-0.1268	-0.0534	0.0824	0	0.1566	0.0309	-0.0959	0.0055	-0.0492	0.0744	-0.0411	0.0137	0.1628	0.2042	-0.0526	0.1385	0.0462	0.3465	0.0657	-0.0577	0.0099	0.0244	-0.0724	0.0682	-0.013	0.0677	-0.1325	0.0088	-0.0521	-0.0104	-0.0649	0.0222	0.1448	-0.0953	0.1049	-0.0508	-0.033
217	Tolt (GB Clone 124)	-	-0.0444	0.0857	0.3636	-0.3803	0.48	0.0478	0.381	0.44	-0.3	0.4	-0.0484	0.0045	-0.0244	0.0779	0.1707	-0.169	0	-0.1259	0.3182	0.5	-0.2097	0.122	0.2535	0.0828	0.4091	0.5217	0.3636	0.3699	0.4231	-0.0667	0.0337	0.4348	-0.0079	0.0417	-0.0436	0.3913	-0.3182	-0.0123	-0.0278	-0.1126	-0.122	-0.0845	0.3913	-0.0847	0.4231	0.4167	-0.2113
218	Tortworth Chestnut	-0.8	0.2926	0.3791	0.4872	0.2321	0.5926	0.3869	0.5032	0.4118	0.2853	0.6022	0.3723	0.3257	0.3375	0.3454	0.5283	0.2102	0.4228	0.2333	0.478	0.5298	0.3115	0.477	0.4737	0.3276	0.5882	0.517	0.4667	0.5233	0.3942	0.2686	0.2792	0.5444	0.3873	0.4304	0.2563	0.5294	0.3382	0.2503	0.2722	0.301	0.3434	0.3303	0.5556	0.2788	0.503	0.5238	0.2178
219	Tortworth Old Park	-0.2	0.1252	0.2515	0.2157	-0.0417	0.3295	0.191	0.2055	0.0698	0	0.3488	0.1919	0.167	0.037	0.1659	0.3578	0.06	0.2157	0.0809	0.1948	0.1	0.1013	0.28	0.28	0.1859	0.2516	0.1628	0.2157	0.34	0.0462	0.0883	0.1285	0.2795	0.2377	0.1546	0.0795	0.2308	0.0962	0.1028	0.1196	0.114	0.1717	0.102	0.3103	0.0919	0.2393	0.2453	0
220	Tregothnan (GB Clone 125)	-	0.0676	0.0602	0.35	-0.4222	0.5556	0.1136	0.5	0.5185	-0.2535	0.5	-0.0769	-0.0835	0.1469	0.0683	0.2519	-0.08	-0.0756	-0.1127	0.3333	0.5238	-0.0889	0.1261	0.2273	0.1333	0.4545	0.5833	0.4091	0.3529	0.4815	-0.0979	0.0231	0.3684	-0.1616	0.0629	-0.0442	0.4348	-0.2687	-0.0435	-0.0224	-0.0542	0.0219	-0.1364	0.4348	-0.0864	0.3913	0.35	-0.2174
221	Trelowarren A (GB Clone 126)	0.2	-0.0121	0.1058	-0.1324	-0.1828	-0.0204	0.0293	-0.2821	-0.1079	-0.125	0	-0.0227	-0.025	-0.0115	-0.0047	0.0805	-0.0612	-0.0345	-0.0628	-0.0822	-0.1181	-0.074	0.0575	0.1458	0.1309	-0.1905	-0.2679	-0.1579	0.3333	-0.2061	-0.0513	0.0843	-0.0204	0.0675	-0.0698	0.0048	-0.1324	-0.0722	0.0216	-0.0054	0.0019	-0.0575	-0.0652	-0.1079	-0.0811	0	-0.0199	-0.1954
222	Trew Wood A (SC 305-01) (GB Clone 128)	-	0.0676	0.0458	0.4091	-0.3061	0.5714	0.1333	0.4783	0.5185	-0.2276	0.5417	-0.0244	-0.0232	0.1644	0.1311	0.216	-0.102	-0.0756	-0.0676	0.3636	0.5238	-0.028	0.1475	0.2766	0.1333	0.4783	0.6	0.4091	0.4172	0.44	-0.0397	0.0343	0.3333	-0.0725	0.0429	-0.0261	0.381	-0.3281	-0.0174	0.0146	-0.0104	0.0429	-0.1111	0.48	-0.0732	0.44	0.381	-0.1667
223	Turnips Grove	-0.0579	0.0654	0.0267	-0.0169	0.0083	0.0247	0.0625	-0.0171	-0.0344	-0.0284	0.041	-0.0326	0.0288	0.0524	0.0486	0.0809	-0.0005	-0.0199	0.0102	-0.0991	-0.0087	0.0115	-0.0078	0.0912	0.0499	0.0404	0.0416	-0.0084	0.2246	-0.0167	-0.0192	0.0523	-0.0349	0.0357	0.0539	-0.0077	-0.0525	-0.0556	0.0217	0.0299	-0.0211	0.0577	-0.0132	0.0322	0.0008	0.0081	0.055	0.0052
224	Twenty Acre Wood A (GB Clone 130)	0.04	0.1247	0.1032	-0.0638	-0.134	0.1257	0.1438	0.1098	-0.0204	-0.0909	0.0207	0.011	0.0971	0.0222	0.1877	0.2453	-0.0833	0.011	-0.0218	-0.0845	0	0.0681	0.0787	0.0989	0.0349	0.0581	0.0612	-0.0204	0.2762	0	-0.0051	0.0909	-0.0429	0.0437	0.1481	0.0691	-0.0204	-0.0612	0.022	0.1102	0.0294	0.0612	-0.1011	0.0385	0.0443	-0.0405	0	-0.0505
225	Upper Glen	-0.069	0.0726	0.1318	-0.0087	-0.0379	0.1493	0.075	0.0256	0.0493	-0.0333	0.176	0.0292	0.039	0.0079	0.0692	0.1358	0.032	0.0285	0.0456	0.0857	0.1051	0.0179	0.0584	0.1445	0.123	0.0256	0.0349	0.0414	0.2984	-0.0173	0.0247	0.1097	0.1298	0.0741	0.0559	0.0492	0.0493	0.0293	0.0388	0.0483	0.0512	0.0398	-0.0002	0.0571	0.0104	0.1066	0.0796	-0.0376
226	Waldershare	-	-0.0147	0.1259	0.35	-0.3061	0.5385	0.1613	0.5385	0.48	-0.2276	0.5769	0.0455	0.0371	0.0896	0.1311	0.3288	-0.0189	0.0229	-0.1127	0.3913	0.5652	-0.1053	0.0796	0.1707	0.1216	0.5	0.5833	0.4348	0.3231	0.4167	-0.0828	0.0117	0.4783	0.004	0.0822	-0.0442	0.5185	-0.2409	-0.0225	0.0171	-0.0104	0.0629	-0.087	0.5357	-0.0476	0.3636	0.381	-0.1429
227	Walks Copse (GB Clone 132)	-	0.1951	0.1439	0.45	-0.2958	0.6	0.1282	0.5652	0.5217	-0.2409	0.55	0	0.0249	0.0256	0.2011	0.3333	-0.0405	0	-0.0704	0.4	0.5	0.0276	0.0588	0.2932	0.1389	0.5238	0.619	0.5217	0.3893	0.52	-0.0559	0.0688	0.4444	-0.0211	0.1765	0	0.45	-0.2273	0.022	0.047	-0.0444	0.1064	-0.1181	0.5	-0.0367	0.4783	0.5217	-0.0811
228	Wardwell Wood, Newington	0.0588	0.0811	0.0373	0.0282	-0.0158	0.106	0.0744	-0.0305	0.0417	0.0022	0.0959	0.0224	0.0449	0.1046	0.0644	0.0997	0.031	0.0346	0.0633	0.014	0.1457	-0.0048	0.1092	0.1654	0.1885	0.0426	0.0979	0.0143	0.2998	-0.0444	-0.0046	0.1479	0.0559	0.08	-0.053	0.0295	0.0282	-0.0639	-0.0048	0.0406	0.058	0.0246	0.0588	-0.0147	0.0114	0.0903	0.0417	0.0046
229	Warley Place	0.1351	0	-0.0075	-0.1538	-0.1026	0.0982	0.0407	-0.028	-0.087	-0.0679	0.0649	-0.0478	-0.0083	-0.0251	0.0416	0.1046	-0.082	-0.1007	-0.03	-0.1168	-0.0602	-0.0282	0.0051	0.0644	0.08	-0.0426	-0.0444	-0.1364	0.2361	-0.1504	-0.0133	0.0137	-0.073	-0.0065	-0.0218	-0.0296	-0.1364	-0.1173	-0.034	0.0097	0.0219	-0.0072	-0.0784	0.0132	-0.0748	-0.0552	-0.0714	-0.1142
230	Warren Grove	-	-0.0455	0.1259	0.4583	-0.2308	0.4545	0.1875	0.4286	0.5	-0.092	0.5417	0.1064	-0.0023	0.2129	0.0683	0.1765	0	0.0857	-0.0972	0.3913	0.6	-0.0889	0.2571	0.3333	0.2073	0.5	0.6154	0.4091	0.3669	0.4815	-0.0129	0.0343	0.4545	0.0804	0.0822	-0.0631	0.4348	-0.1888	0.079	0.012	0.0102	0	0	0.4583	-0.0476	0.4615	0.4583	-0.12
231	Warren Plantation A (GB Clone 133)	-0.8571	0.1316	0.2773	0.4225	0.1698	0.5273	0.3091	0.4902	0.4969	0.1569	0.5404	0.3131	0.2123	0.3889	0.2556	0.3958	0.2545	0.299	0.1711	0.4342	0.5541	0.1541	0.3407	0.375	0.2968	0.4468	0.6	0.4225	0.4906	0.4658	0.1552	0.1753	0.4583	0.2291	0.2708	0.1886	0.457	0.1087	0.1889	0.1798	0.1561	0.3137	0.2762	0.5148	0.2003	0.4342	0.4345	0.18
232	Weasenham A (GB Clone 135)	0.0769	0.0184	0.0683	-0.2381	-0.1667	0.0732	0.0915	-0.1343	-0.1064	-0.1111	0.0573	-0.0824	0.0225	-0.0465	0.0516	0.1546	-0.0495	-0.0455	-0.0447	-0.1034	-0.0435	-0.0398	-0.037	0.134	0.0839	0	-0.0667	-0.0833	0.2778	-0.1765	-0.0845	-0.0021	0.0194	0.0339	0	-0.0157	-0.04	-0.1158	-0.0146	0.0172	0.0006	-0.0444	-0.087	0	-0.0435	0	-0.04	-0.0816
233	Welbeck (GB Clone 137)	-	0.1852	0.063	0.5417	-0.269	0.5833	0.1382	0.5833	0.5217	-0.1644	0.6087	0.0248	0.0869	0.1915	0.2262	0.3182	-0.0405	0.0244	-0.1343	0.4286	0.5556	0.0537	0.2195	0.1607	0.1389	0.5238	0.6667	0.4211	0.5376	0.5714	-0.0414	0.0897	0.4118	0.062	0.2075	0.0575	0.3889	-0.2558	0.0407	0.0906	-0.0682	0.1064	-0.0216	0.5769	0	0.4	0.5417	-0.1034
234	Wellhouse Wood	-	0	0.1935	0.5	-0.4222	0.5	0.037	0.4545	0.381	-0.1788	0.56	0.125	0.0308	0.024	0.1407	0.1552	-0.102	0.0229	-0.0972	0.4615	0.5455	-0.0889	0.2727	0.2444	0.1558	0.52	0.5238	0.48	0.4601	0.3636	-0.0261	0.1153	0.52	0.0904	0.0219	0.0084	0.4091	-0.1184	0.0309	0.0744	0.0102	-0.072	-0.087	0.4348	-0.0476	0.44	0.5185	-0.2444
235	Welshbury	-0.0428	0.084	0.0611	0.055	0.0948	0.19	0.1634	0.1158	0.0904	0.0344	0.1183	0.0453	0.0971	0.1158	0.0711	0.1844	0.085	0.069	0.0648	-0.022	0.1632	0.0719	0.0676	0.1793	0.1744	0.0844	0.1502	0.0641	0.2277	0.0616	0.0282	0.0537	0.0576	0.1247	0.0793	0.0653	0.1092	-0.0382	0.0545	0.0604	0.0448	0.0891	0.1161	0.1858	0.0551	0.1458	0.084	0.0147
236	Wentwood	-	0.16	0.1504	0.5263	-0.1812	0.6667	0.235	0.619	0.5909	-0.125	0.6957	0.0756	0.1231	0.2206	0.2422	0.3692	0.0581	-0.0275	-0.058	0.5238	0.6667	0.0426	0.12	0.1731	0.2237	0.6	0.7273	0.5263	0.6066	0.6	-0.0584	0.1136	0.6	0.0865	0.1862	0.1325	0.5714	-0.2126	0.0414	0.1214	-0.0111	0.1128	0	0.6667	0.0355	0.5	0.5909	-0.1095
237	West Prawle Wood A (GB Clone 138)	0.0811	0.0617	0.0581	-0.0876	-0.131	0.1098	0.0607	-0.0282	-0.0567	-0.0648	0.0892	-0.0523	-0.0323	-0.0217	0.0328	0.1258	0.0114	-0.0393	0.0197	-0.1014	-0.0145	-0.0234	0.0378	0.1296	0.1303	-0.0282	-0.0606	-0.042	0.1833	-0.1176	-0.0364	0.061	-0.0139	-0.0119	-0.0186	-0.044	0	-0.0596	-0.0189	-0.007	0.0172	0.0307	-0.0672	0.0132	-0.0554	-0.027	-0.0719	-0.0355
238	West Wood	-	0.0719	0.1944	0.5455	-0.2766	0.6667	0.2061	0.6087	0.5652	-0.169	0.7241	0.1163	0.1108	0.1603	0.1067	0.4342	-0.0204	0.072	-0.0276	0.5417	0.5882	0.0417	0.264	0.1667	0.1655	0.5909	0.6111	0.5652	0.5936	0.5217	0.075	0.1404	0.6087	0.1712	0.0896	0.1172	0.5652	-0.2344	0.0221	0.1062	0.0977	0.1469	-0.0222	0.6154	0.0567	0.5417	0.6296	-0.1304
239	Weston Common (GB Clone 141)	-	0.1081	0.2119	0.5417	-0.4154	0.6	0.1852	0.5833	0.4762	-0.0759	0.6667	0.1324	0.1466	0.1163	0.1557	0.4444	0.0191	0.1111	-0.1515	0.5	0.6522	0.0537	0.3191	0.3517	0.2051	0.6296	0.5789	0.5	0.5294	0.4545	-0.0272	0.1731	0.6429	0.2244	0.1429	0.0497	0.6071	-0.0588	0.0587	0.1099	0.0874	0.125	0.0405	0.6207	0.0342	0.4783	0.5769	-0.1268
240	Whitecroft	-	0.1916	0.1159	0.4783	-0.2617	0.6071	0.1157	0.56	0.4783	-0.2083	0.5652	0	0.086	0.1128	0.2457	0.3237	-0.1286	-0.0248	-0.0265	0.4348	0.5263	0.027	0.2126	0.216	0.1361	0.5217	0.625	0.4783	0.4909	0.5357	-0.0132	0.1173	0.45	0.004	0.1875	0.0864	0.4	-0.2206	0.0265	0.1198	-0.0214	0.1034	-0.0657	0.4783	0.0336	0.4348	0.5	-0.1971
241	Whorley Pin Plantation A (GB Clone 142)	-0.2381	0.1458	0.194	0.1948	-0.0408	0.2157	0.153	0.2	0.0677	-0.0204	0.3054	0.0787	0.1434	0.1111	0.1854	0.28	0.0303	0.1183	-0.0254	0.1233	0.1181	0.1113	0.1294	0.0864	0.0197	0.2453	0.0968	0.1948	0.4333	0.0657	0.0513	0.1312	0.2157	0.1608	0.1923	0.0968	0.1788	0.0204	0.0645	0.1341	0.0539	0.1429	-0.0112	0.2914	0.1049	0.1409	0.253	0.0495
242	Wickhill Hanger (GB Clone 144)	-	0.1154	0.0741	0.48	-0.3617	0.5556	0.0824	0.52	0.4583	-0.1788	0.5769	0.0455	0.0243	0.0469	0.1311	0.3423	-0.125	0.0229	-0.1286	0.4615	0.5455	0.0134	0.2409	0.2609	0.1333	0.52	0.5238	0.4348	0.4884	0.44	-0.0261	0.1245	0.4783	0.0804	0.0429	0	0.4348	-0.1644	-0.0822	0.0197	0	0.0429	-0.1364	0.4348	-0.0476	0.4815	0.5185	-0.2727
243	Wilderness Wood 1 (GB Clone 145)	-0.1667	0.067	0.0915	0.0604	-0.0485	-0.0226	0.1029	0	-0.0219	-0.0495	0.0435	-0.0602	0.0815	0.0851	0.1378	0.1429	-0.0303	0	-0.0731	0	0.1233	0.0181	0.0244	0.1304	-0.0008	0.0993	0.0857	0.0411	0.3675	0.0769	-0.0118	0.0828	0.0423	0.071	0.1262	0.0451	0.0411	-0.0737	0.0085	0.0698	-0.0314	0.011	-0.0435	0.1139	0.0247	0.0769	0.1139	-0.02
244	Wimberry Slade	-	0.0146	0.1757	0.4545	-0.2877	0.5926	0.1907	0.56	0.4783	-0.0943	0.6154	0.1286	0.0624	0.0709	0.1335	0.3896	0.0186	0.1079	-0.1151	0.4583	0.64	-0.0141	0.2806	0.4132	0.1911	0.56	0.6087	0.4545	0.3333	0.4348	-0.0405	0.0676	0.56	0.1116	0.0845	-0.094	0.5714	-0.1216	0.0493	0.0172	0.0497	0	-0.0429	0.5556	-0.102	0.5517	0.4783	-0.2239
245	Windmill Plantation (GB Clone 147)	-	0.0548	0.1497	0.4091	-0.3333	0.5714	0.1034	0.5	0.48	-0.3088	0.4762	0	0.0308	0.0469	0.1407	0.2847	-0.102	0	-0.1449	0.3913	0.5652	-0.073	0.1034	0.2766	0.1447	0.3684	0.5833	0.4583	0.4054	0.4615	-0.146	-0.0369	0.4286	-0.008	0.0629	0.0248	0.4583	-0.2687	0.0309	0.0017	-0.102	-0.0984	-0.0417	0.5	-0.0476	0.4815	0.4091	-0.3023
246	Windsor - Buttersteep	-	0.0816	0.1528	0.4286	-0.3723	0.6207	0.1157	0.5417	0.5	-0.3488	0.5833	0	-0.0023	-0.1456	0.1433	0.3237	-0.0604	-0.0248	-0.0544	0.4091	0.55	-0.0746	0.1304	0.2519	0.1477	0.4762	0.55	0.4783	0.44	0.4348	-0.0845	0.0676	0.5417	-0.0207	0.1034	-0.0087	0.5	-0.2481	-0.0332	0.0043	-0.0106	-0.1017	-0.0657	0.52	-0.1163	0.48	0.4286	-0.1714
247	Woodbury Hill (GB Clone 148)	-	0.1039	0.1722	0.5	-0.3061	0.5556	0.1333	0.5385	0.4091	-0.2027	0.5769	0.0455	0.1486	0.024	0.2109	0.3797	-0.0588	0.0657	-0.1791	0.44	0.6	0.0134	0.2239	0.2766	0.1447	0.5385	0.5652	0.4583	0.45	0.44	-0.0537	0.0866	0.5556	0.1546	0.1519	0.0248	0.5185	-0.1644	0.0169	0.0788	-0.021	0.0429	0	0.5667	0.033	0.44	0.48	-0.1429
248	Worrall Hill	-	0.1457	0.2564	0.5833	-0.2	0.6087	0.2621	0.5909	0.6552	-0.0184	0.5	0.2549	0.1378	0.2466	0.2972	0.2586	0	0.2368	0.1183	0.5217	0.6957	0.0282	0.3826	0.4545	0.2577	0.625	0.7308	0.5833	0.4648	0.5926	0.1395	0.2533	0.55	0.1156	0.2278	0.1308	0.5	-0.0194	0.1896	0.1909	0.1476	0.0896	0.098	0.375	0.1261	0.5926	0.6	0.0189
249	Writtlepark Wood	-	0.12	0.2013	0.5	-0.3237	0.6154	0.2026	0.5652	0.5217	-0.1184	0.6897	0.1128	0.1664	0.1915	0.218	0.4118	0.0191	0.0909	-0.0704	0.5385	0.6364	0.0903	0.2727	0.2932	0.1733	0.6154	0.6364	0.5217	0.521	0.5	0.0503	0.1815	0.6	0.2013	0.1064	0.1157	0.56	-0.125	0.0803	0.1576	0.1048	0.1923	-0.0441	0.6333	0.0862	0.52	0.5769	-0.0811
250	Wyatt Wood (GB Clone 149)	-	0.1039	0.1497	0.5185	-0.2075	0.5862	0.2353	0.5385	0.5	-0.1558	0.5926	0.1765	0.1631	0.2278	0.2418	0.3797	0	0.1049	-0.0128	0.5	0.5652	0.0637	0.302	0.3333	0.2262	0.52	0.6154	0.5	0.4793	0.3636	0.0368	0.1245	0.5385	0.1794	0.0822	0.0992	0.4583	-0.1888	0.0169	0.1372	0.0581	0.1677	0.0196	0.5667	0.1111	0.4815	0.5	-0.098
251	Wymondley Bury	-	0.094	0.2179	0.52	-0.2368	0.6207	0.2465	0.5769	0.5556	-0.0545	0.6552	0.2561	0.1742	0.1862	0.2457	0.4125	0.0539	0.1948	0	0.5517	0.6786	0.0886	0.3631	0.4235	0.2303	0.6207	0.625	0.5714	0.4615	0.381	0.0833	0.2099	0.6333	0.221	-0.1017	0.0864	0.6	-0.169	0.0838	0.155	0.1801	0.1391	0.0395	0.5714	0.122	0.5806	0.5714	-0.0581
252	Wytham Wood (GB Clone 150)	-	0.1882	0.1722	0.4583	-0.3333	0.6	0.1789	0.5385	0.5185	-0.1125	0.6207	0.16	0.0556	0.2278	0.2343	0.3	-0.0588	0.0657	0.0125	0.44	0.5833	0.087	0.329	0.2609	0.1667	0.5385	0.6296	0.4583	0.4172	0.4815	0.0248	0.2068	0.4545	0.0156	0.1184	0.0635	0.4091	-0.1644	0.0993	0.1313	0.0847	0.1677	-0.0417	0.4583	0.0222	0.4167	0.5	-0.12
			Abbot's Wood Soudley	Abenhall hedge	Aconbury Hill (GB Clone 01)	America Wood	Arrallas Drive (GB Clone 02)	Baldwyns	Ballymanus	Barham Court, Teston	Bedford Purlieus	Benenden	Bergholt A (GB Clone 03)	Bertholey Park	Big Wood A (GB Clone 05)	Bigsweir	Black Forest	Blakeney Walk	Boconnoc A (GB Clone 09)	Borthwood Copse	Boxted Hall (GB Clone 11)	Bradley Hill	Brampton Bryan Park	Brampton Hill A (GB Clone 12)	Brierley Hill	Bryngwyn Wood A (GB Clone 17)	Buckland Hill, Bwlch	Burnt Stump Park (GB Clone 20)	Bus Stop Coppice (GB Clone 21)	Bushy House	Camolin Park	Canford School	Cappoquin Ho	Carburton (GB Clone 22)	Catsash, Wentwood	Cefn Mabli	Chalkney Wood	Champions Wood	Chessgrove	Chestnut Street, Borden	Chestnuts Wood	Chilham Castle	Clanna A (GB Clone 23)	Clements End A (GB Clone 25)	Cluny Hill (GB Clone 28)	Clytha	Cockington A (GB Clone 29)	Cockney Hill Wood (GB Clone 30)	Cockshoot Lodge
[truncated: 205 more columns]

## Sheet: Fst & Fis 6 parameters
shaded sites represent Fst values >0.02
seed zones	pop	303	304	305	402	403	404	405	406	Ireland		Fis
8 603	304	-0.0074									303	0.0607
	305	0.0177	0.0091								304	0.0981
	402	0.0171	0.02	-0.0121							305	-0.0032
	403	0.0086	0.0135	0.0026	-0.0118						402	0.0986
	404	0.0077	0.0103	0.0034	-0.0123	0.0019					403	0.0327
	405	0.0059	0.0046	0.0022	-0.0017	0.0059	0.0019				404	0.0551
	406	0.0066	-0.0029	-0.004	-0.0139	-0.001	-0.0008	-0.0044			405	0.0303
	Ireland	0.0214	0.0213	0.0036	-0.007	0.0071	0.0102	0.0097	0.0043		406	0.0751
	8 Ser 1 and 2	1	1	2	2	1	1	2	2	2	Ireland	0.066
site type	pop	A	B	C	D	E		Fis
8 611	B	0.0055					A	0.035
	C	0.0069	0.0106				B	0.0609
	D	0.0033	0.0106	0.0025			C	0.0414
	E	0.0091	0.0079	0.0013	0.0033		D	0.0269
	8 Ser 1 and 2	2	2	1	1	1	E	0.1109
admin counties	>0.05	Berks	Caerphilly	Cork	Cornwall	Devon	E Sussex	Essex	Glos	Hants	Herefs	Kent	Kerry	Mon	Norfolk	Powys	Shrops	Som	Suff	Surrey	Tipp	W Sussex	Waterford	Wight	Wilts	Worcs			Fis
8 577	Caerphilly	-0.0011																										Berks	-0.0208
	Cork	0.0525	0.082																									Caerphilly	0.048
	Cornwall	-0.0026	0.0048	0.0441																								Cork	-0.0381
	Devon	0.0005	0.0186	0.0392	0.0006																							Cornwall	0.053
	E Sussex	0.0019	0.0267	0.0611	0.0012	0.0109																						Devon	-0.0299
	Essex	0.0016	0.0054	0.0535	0.013	0.0118	0.0076																					E Sussex	-0.0204
	Glos	0.0015	0.0153	0.0451	0.005	0.0047	0.0074	0.0034																				Essex	-0.014
	Hants	0.0026	0.0261	0.0321	0.0114	0.0109	-0.0154	0.0096	-0.0005																			Glos	0.0474
	Herefs	0.0049	-0.0046	0.0736	0.0103	0.0038	0.0288	0.0109	0.0097	0.0291																		Hants	0.0365
	Kent	0.0069	0.01	0.0458	0.0068	0.002	0.0035	0.008	0.0086	0.0098	0.0128																	Herefs	0.0077
	Kerry	-0.0073	-0.0119	0.0685	-0.0041	-0.0036	0.0177	-0.0006	0.0011	0.0131	-0.0161	0.0051																Kent	0.0505
	Mon	0.0086	0.0033	0.0709	0.0139	0.0112	0.0338	0.0143	0.0184	0.0303	-0.0012	0.018	-0.0126															Kerry	0.0854
	Norfolk	-0.0006	0.015	0.0775	0.0038	-0.0033	-0.0071	0.0078	0.0038	-0.0011	0.0157	-0.0063	-0.0098	0.0151														Mon	0.0629
	Powys	-0.011	-0.0056	0.0501	-0.0159	0.0059	-0.0119	-0.004	-0.0017	-0.0024	0.015	0.0052	0.0053	0.0164	-0.0109													Norfolk	0.0905
	Shrops	-0.0197	-0.0098	0.0311	-0.0146	-0.0205	-0.0164	-0.0053	-0.0114	-0.0433	-0.0106	-0.0189	-0.0309	-0.0156	-0.0342	-0.0173												Powys	0.1099
	Som	0.0278	0.0539	0.0708	0.0185	0.0317	0.0147	0.0225	0.0235	0.0217	0.0506	0.0217	0.0355	0.0371	-0.0012	-0.0012	-0.0012											Shrops	0.1184
	Suff	-0.0052	0.0087	0.0376	-0.001	-0.0093	0.0011	-0.0047	-0.0021	0.005	-0.0071	-0.0055	-0.0097	-0.0079	-0.0072	-0.0061	-0.0335	0.019										Som	-0.0575
	Surrey	-0.0004	0.0037	0.063	0.0077	0.0061	0.0091	0.0065	0	0.0027	-0.0049	0.0063	-0.0013	0.0062	0.0052	-0.0079	-0.0217	0.032	-0.0056									Suff	0.0438
	Tipp	0.024	0.036	0.0923	0.0187	0.0289	0.0384	0.0618	0.0474	0.0504	0.0475	0.0367	0.0284	0.0409	0.0205	0.0489	0.0012	0.0589	0.0359	0.0504								Surrey	0.0429
	W Sussex	0.0075	0.0364	0.0337	0.0027	0.0116	-0.0031	0.013	0.007	-0.0031	0.033	0.0123	0.018	0.0314	0.0016	-0.0031	0	0.0182	0.0039	0.0098	0.0488							Tipp	0.0965
	Waterford	0.0118	0.0143	0.0432	0.0095	0.0056	0.0103	0.0066	0.0106	0	0.009	0.0145	-0.0123	0.0138	0.0106	0.011	-0.0189	0.0286	-0.0039	0.0112	0.0486	0.021						W Sussex	0.0444
	Wight	-0.0145	-0.0184	0.0299	-0.0145	0.0036	-0.0019	0.0009	0.0009	-0.0042	0.0073	0.0008	-0.0156	0.0055	-0.0127	-0.0297	-0.0253	0.02	-0.0157	-0.0004	0.0214	0.0011	0.0048					Waterford	0.0646
	Wilts	-0.0071	0.0151	0.0457	0.0043	-0.0078	-0.0041	0.0116	0.0013	-0.0062	0.0113	-0.0022	0.0078	0.0132	-0.029	-0.0237	-0.044	0.0064	-0.0219	-0.0099	0.0333	0.0079	0.0052	-0.0105				Wight	0.2146
	Worcs	0.0213	0.0403	0.0546	0.02	0.023	0.015	0.0285	0.0166	0.0158	0.0336	0.0263	0.0334	0.0587	0.0336	0.026	-0.0047	0.0529	0.0139	0.0238	0.0842	0.0261	0.0283	0.0118	0.0091			Wilts	0.0681
		Berks	Caerphilly	Cork	Cornwall	Devon	E Sussex	Essex	Glos	Hants	Herefs	Kent	Kerry	Mon	Norfolk	Powys	Shrops	Som	Suff	Surrey	Tipp	W Sussex	Waterford	Wight	Wilts			Worcs	0.011
	8 Ser 1 and 2	2	1	2	2	2	2	1	1	2	1	2	1	1	2	1	2	2	2	1	2	2	1	2	1	2
map grid 15	pop	IRE	SJ	SK	SO	SS	ST	SU	SW	SX	SZ	TF	TL	TM	TQ	TR			Fis
8 604	SJ	0.0079																IRE	0.066
	SK	0.008	-0.0097															SJ	0.0314
	SO	0.0121	0.0093	0.0053														SK	0.0916
	SS	0.0262	0.0018	0.0018	0.0054													SO	0.0453
	ST	0.0023	0	0.004	0.0037	0.009												SS	0.0279
	SU	0.0109	-0.0003	-0.0072	0.0046	0.007	0.0052											ST	0.0618
	SW	0.0026	-0.0149	-0.0108	0.0015	-0.0083	-0.0056	0.003										SU	-0.0075
	SX	-0.0007	0.007	0.0088	0.0064	0.0252	0.0003	0.0062	0.0014									SW	0.1452
	SZ	0.0058	-0.0019	-0.0034	0	-0.0017	-0.003	-0.0003	-0.0233	0								SX	-0.0518
	TF	-0.0086	-0.0114	-0.0031	-0.0072	-0.0038	-0.0157	-0.0013	-0.0161	-0.0076	-0.0272							SZ	0.1439
	TL	0.0261	0.017	0.0334	0.0047	0.006	0.0074	0.0164	0.0075	0.0186	-0.0058	-0.0006						TF	0.0902
	TM	0.0034	0.0061	0.0091	0.002	0.0135	0	0.0068	0.0105	0.0003	-0.0012	0.0005	0.001					TL	0.0067
	TQ	0.0117	-0.0005	0.013	0.0069	0.0092	0.0057	0.0041	0.0028	0.0038	0.0031	-0.0037	0.0095	0.0027				TM	0.0016
	TR	0.0163	0.0194	0.0286	0.002	0.012	0.0085	0.0117	0.0043	0.0086	0.0016	0.0247	0.0098	0.0044	0.0095			TQ	0.0669
	8 Ser 1 and 2	2	2	2	1	1	2	2	2	2	2	1	1	2	2	1		TR	-0.0743
admin regions	pop	EOE	IRE	SE	SW	WAL	WM			Fis
8 605	IRE	0.0104							EOE	0.0121
	SE	0.0019	0.0094						IRE	0.066
	SW	0.0018	0.009	0.0026					SE	0.0483
	WAL	0.0034	0.0141	0.0067	0.0089				SW	0.0367
	WM	0.0048	0.0103	0.0086	0.0049	0.0027			WAL	0.08
	8 Ser 1 and 2	1	2	2	2	1	1		WM	0.012
fields of britannia	pop	south west	central zone	south east	east anglia	western lowlands	lowland wales	upland wales			Fis
8 564	central zone	0.0067								south west	-0.0059
	south east	0.0018	0.0118							central zone	0.0899
	east anglia	-0.0043	0.0083	-0.0037						south east	0.0368
	western lowlands	0.0028	0.0149	0.0031	-0.0008					east anglia	0.0583
	lowland wales	0.006	0.0299	0.0026	0.0014	0.0042				western lowlands	0.0457
	upland wales	0.0094	0.0214	0.006	0.0075	0.0105	-0.0061			lowland wales	0.01
	8 Ser 1 and 2	2	2	2	2	1	1	1		upland wales	0.0342
