# Supplementary material for: DNA analysis of Castanea sativa (sweet chestnut) in Britain and Ireland: Elucidating European origins and genepool diversity
Source: PLoS One. 2019 Sep 25;14(9):e0222936. doi: 10.1371/journal.pone.0222936 (PMC6760806; doi:10.1371/journal.pone.0222936)
Supplement: S4 Table — (XLSX) [file pone.0222936.s010.xlsx]

## Sheet: LRM & QGM ranked LRM
S 4 Table England Ireland Wales samples Pairwise Relatedness Summary ranked by LRM score
Data Sheet	8 611 252
Data Title
No. Loci	8
No. Samples	611
No. Pops.	1
Sample 1	Sample 2	LR1	LR2	LRM	QG1	QG2	QGM
FTT133	FTT134	0.511554	0.452324	0.481939	1	0.849999	0.925
680E	680W	0.487202	0.463363	0.475282	0.811614	1	0.905807
110	T10	0.474105	0.464483	0.469294	0.927268	0.927561	0.927414
FTT184	FTT187	0.46846	0.469	0.46873	0.876211	0.876922	0.876567
229	462NW	0.71341	0.216246	0.464828	-8.79522e-05	0.200236	0.100074
462NW	645E	0.201683	0.711301	0.456492	0.200236	-0.021615	0.0893103
602	681NE	0.463506	0.447579	0.455542	0.660815	0.686607	0.673711
204E	204S	0.459969	0.427685	0.443827	0.917216	0.91795	0.917583
566SW	571E	0.369046	0.515769	0.442408	0.546048	0.644389	0.595219
582N	583E	0.427321	0.447695	0.437508	0.826929	0.590376	0.708652
291bS	516	0.429599	0.443923	0.436761	0.868498	1	0.934249
583E	656	0.718115	0.15498	0.436547	-0.0240595	0.0749621	0.0254513
FTT89	42	0.437925	0.425422	0.431674	0.156503	0.262931	0.209717
FTT78	FTT79	0.371137	0.483131	0.427134	0.928275	0.926893	0.927584
FTT196	FTT125	0.419593	0.43158	0.425586	0.117956	0.0995698	0.108763
621	462NW	0.650542	0.198742	0.424642	0.0132795	0.261756	0.137518
582N	656	0.689343	0.155863	0.422603	0.134644	0.146119	0.140381
681NE	573	0.425371	0.419578	0.422474	0.294866	0.266768	0.280817
535	42	0.398158	0.446048	0.422103	0.395693	0.355065	0.375379
633	288	0.411865	0.429706	0.420786	0.291766	0.314832	0.303299
602	573	0.427388	0.407081	0.417235	0.152039	0.185298	0.168668
267	558	0.455405	0.378655	0.41703	0.409441	0.319044	0.364242
96	14	0.407808	0.425907	0.416858	0.474146	0.749924	0.612035
199	20	0.395067	0.43807	0.416568	0.0428867	0.2463	0.144593
685N	FTT123	0.411063	0.419845	0.415454	0.644055	0.410598	0.527327
622	575E	0.401969	0.415231	0.4086	0.555976	0.913091	0.734533
685N	550Cen	0.436874	0.377523	0.407198	0.406758	0.619526	0.513142
FTT197	FTT200	0.379017	0.434492	0.406754	0.58611	0.629996	0.608053
462NW	645S	0.186991	0.62632	0.406655	0.077195	-0.28948	-0.106142
FTT01	FTT116	0.443182	0.366815	0.404998	0.363022	0.320814	0.341918
5	150a	0.493548	0.314453	0.404001	0.83916	0.637949	0.738554
603	259E	0.45457	0.353253	0.403912	0.876232	0.596096	0.736164
535	FTT89	0.372611	0.429697	0.401154	0.0599665	-0.180896	-0.0604646
622	663	0.408111	0.39252	0.400315	0.555976	0.917748	0.736862
FTT40	284	0.355392	0.442579	0.398985	0.815534	0.804777	0.810155
11	694	0.411759	0.3838	0.397779	0.116154	0.211123	0.163639
FTT206	FTT102	0.131684	0.662897	0.39729	0.204572	0.0349863	0.119779
FTT184	FTT185	0.323005	0.470132	0.396568	1	0.886311	0.943156
288	579	0.409979	0.381438	0.395708	-0.0277513	0.114566	0.0434076
FTT205	FTT206	0.501981	0.288439	0.39521	0.331754	0.337143	0.334449
621	FTT138	0.419755	0.370155	0.394955	0.50664	0.645421	0.57603
647S	007N	0.364344	0.422562	0.393453	0.337087	0.256723	0.296905
462NW	FTT138	0.201962	0.582967	0.392465	0.261756	0.113552	0.187654
007N	FTT194	0.421301	0.360746	0.391023	0.182396	0.339273	0.260834
644W	FTT206	0.65337	0.128274	0.390822	0.0254763	0.204572	0.115024
646	267	0.343053	0.434185	0.388619	0.00820926	-0.279545	-0.135668
462SW	462WSW	0.409801	0.366965	0.388383	1	0.876412	0.938206
FTT98	FTT107	0.512474	0.262371	0.387422	0.809291	0.596641	0.702966
159	666E	0.394275	0.380252	0.387264	0.780725	0.782649	0.781687
282	FTT183	0.417992	0.355158	0.386575	0.372423	0.436651	0.404537
FTT73	FTT134	0.364372	0.4054	0.384886	0.643758	0.624998	0.634378
FTT48	518	0.395316	0.371677	0.383496	0.364261	0.36735	0.365805
691	FTT62	0.175163	0.591284	0.383224	0.404165	0.390373	0.397269
39	FTT161	0.391508	0.372085	0.381797	0.352958	0.347197	0.350078
633	579	0.386457	0.375128	0.380792	-0.0623507	0.0161849	-0.0230829
96	15	0.419139	0.339688	0.379414	0.474146	0.523316	0.498731
626	FTT157	0.40996	0.348637	0.379299	0.597791	0.706521	0.652156
532	FTT165	0.349163	0.407818	0.378491	0.235492	0.0394102	0.137451
216	217	0.354841	0.401788	0.378314	0.385343	0.42988	0.407611
FTT162	37	0.341616	0.41154	0.376578	0.11139	0.0816996	0.0965446
699	FTT124	0.215666	0.537315	0.37649	0.444587	0.476623	0.460605
571E	572W	0.420813	0.331414	0.376114	0.466583	0.486315	0.476449
FTT189	FTT191	0.574412	0.177682	0.376047	0.0618723	0.252255	0.157064
FTT191	FTT133	0.214615	0.537454	0.376035	0.388209	0.374753	0.381481
626	526E	0.40801	0.343639	0.375824	0.195582	0.435349	0.315466
685N	518	0.395727	0.354519	0.375123	0.28811	0.36735	0.32773
222	809	0.383099	0.36709	0.375095	0.764407	0.768396	0.766401
595	656	0.592363	0.156562	0.374462	-0.0425201	-0.209665	-0.126092
531	FTT107	0.559983	0.188787	0.374385	0.432904	0.462187	0.447546
613S	462NW	0.550263	0.195126	0.372695	-0.0484335	0.077195	0.0143807
462NW	697	0.181246	0.563441	0.372344	-0.0458457	-0.359891	-0.202868
290aNW	291a	0.35473	0.387332	0.371031	0.721217	1	0.860609
39	FTT51	0.378082	0.362948	0.370515	-0.0784033	0.00540382	-0.0364998
FTT180	FTT165	0.366016	0.374749	0.370382	-0.09489	-0.0566488	-0.0757694
573	FTT149	0.459083	0.281342	0.370212	0.266768	0.582232	0.4245
19	553W	0.364214	0.374016	0.369115	0.769104	0.668822	0.718963
FTT01	609N	0.375053	0.36307	0.369061	0.272025	0.289485	0.280755
FTT200	89	0.342346	0.395048	0.368697	0.629996	0.638911	0.634454
645E	FTT138	0.405241	0.331668	0.368455	0.432436	0.379486	0.405961
678N	687	0.425865	0.310827	0.368346	0.802175	0.894149	0.848162
FTT191	220	0.159937	0.576093	0.368015	0.252255	-0.0189907	0.116632
96	77	0.406896	0.328853	0.367875	0.386504	0.513665	0.450084
FTT22	581	0.433929	0.301307	0.367618	0.390487	0.628149	0.509318
FTT107	658	0.216148	0.518769	0.367458	0.462187	0.45541	0.458799
550Cen	FTT123	0.336307	0.397492	0.366899	0.492701	0.157998	0.325349
226	FTT67	0.38524	0.348409	0.366824	0.730897	0.737938	0.734417
663	575E	0.352848	0.378968	0.365908	0.588738	0.565456	0.577097
608	245	0.378053	0.353569	0.365811	9.21096e-05	0.11263	0.0563611
FTT112	FTT113	0.396342	0.334909	0.365625	0.757187	0.766868	0.762028
FTT155	FTT96	0.377387	0.35316	0.365274	0.203925	0.649834	0.426879
644W	FTT102	0.366082	0.361803	0.363942	0.350318	0.420992	0.385655
647S	FTT194	0.364851	0.362329	0.36359	-0.0772337	0.0456164	-0.0158086
FTT73	FTT133	0.321522	0.404567	0.363044	0.501261	0.553395	0.527328
FTT51	FTT161	0.364857	0.361216	0.363036	0.00540382	-0.0880049	-0.0413005
551	244	0.433855	0.291701	0.362778	0.622591	0.587825	0.605208
462WSW	520	0.235089	0.484553	0.359821	0.443853	0.345319	0.394586
649	FTT168	0.363089	0.351648	0.357368	0.450234	0.496449	0.473341
48	100	0.356262	0.356868	0.356565	0.156045	0.0615009	0.108773
645W	FTT136	0.307626	0.404102	0.355864	0.224292	0.176514	0.200403
98	94	0.407953	0.302737	0.355345	0.529133	0.697361	0.613247
14	15	0.399864	0.310295	0.35508	0.499848	0.364422	0.432135
554	FTT122	0.39573	0.313874	0.354802	0.818766	0.823351	0.821059
266	617	0.335224	0.373096	0.35416	0.695647	0.690372	0.693009
632	FTT192	0.290118	0.417714	0.353916	0.418762	0.488023	0.453393
FTT177	FTT206	0.575393	0.131802	0.353597	0.0262439	0.0720003	0.0491221
609N	245	0.359345	0.347745	0.353545	-0.154587	0.0238931	-0.0653469
291bS	240	0.321406	0.385006	0.353206	0.736996	0.850751	0.793873
FTT48	FTT123	0.340501	0.364985	0.352743	0.258304	0.0737976	0.166051
275	603	0.252932	0.451673	0.352303	0.655759	0.752465	0.704112
608	609N	0.357741	0.345732	0.351737	9.21096e-05	-0.0657726	-0.0328402
613S	621	0.325225	0.377498	0.351362	0.332815	0.0955062	0.214161
608	FTT116	0.384421	0.317648	0.351034	0.333395	0.25907	0.296233
FTT24	FTT186	0.302085	0.399819	0.350952	0.683775	0.810239	0.747007
282	FTT155	0.394519	0.307189	0.350854	0.581615	0.421037	0.501326
216	FTT119	0.378312	0.322606	0.350459	0.385343	0.53284	0.459092
804	519	0.348142	0.35213	0.350136	0.353971	0.197707	0.275839
566SW	571W	0.187402	0.51171	0.349556	0.71628	0.919166	0.817723
97	FTT187	0.396816	0.302135	0.349475	0.617448	0.38461	0.501029
FTT53	656	0.529175	0.169479	0.349327	0.457506	0.288432	0.372969
607	807	0.355418	0.342714	0.349066	0.793255	0.428081	0.610668
532	FTT180	0.32556	0.371389	0.348475	0.0443649	-0.194425	-0.0750302
518	FTT123	0.325644	0.37126	0.348452	0.156467	-0.0104026	0.0730319
599	FTT14	0.308145	0.388285	0.348215	0.237698	0.176633	0.207166
621	645E	0.334841	0.360775	0.347808	0.177733	0.318923	0.248328
646	558	0.338649	0.356378	0.347514	0.228607	-0.0214345	0.103586
FTT34	FTT180	0.324304	0.369155	0.346729	-0.00930474	0.00464549	-0.00232963
678N	46	0.292641	0.399101	0.345871	0.554894	0.797802	0.676348
FTT185	FTT187	0.409292	0.281529	0.34541	0.715779	0.815383	0.765581
675	574N	0.291812	0.397664	0.344738	0.395669	0.360517	0.378093
592E	592N	0.462444	0.226794	0.344619	0.917238	0.918158	0.917698
633	FTT70	0.406317	0.282914	0.344616	0.0261785	0.151084	0.0886314
217	FTT168	0.397014	0.292206	0.34461	0.201831	0.208705	0.205268
685N	549	0.403543	0.285593	0.344568	0.525407	0.323642	0.424524
14	83	0.38357	0.305215	0.344393	0.37481	0.285442	0.330126
287	101	0.357224	0.331262	0.344243	0.565795	0.449357	0.507576
219	678N	0.335471	0.352529	0.344	0.658448	0.505438	0.581943
244	807	0.247947	0.439567	0.343757	0.646707	0.571061	0.608884
586	113	0.397187	0.288864	0.343026	0.638489	0.461061	0.549775
FTT205	FTT136	0.271945	0.412722	0.342333	0.415285	0.258862	0.337074
FTT01	608	0.341933	0.342505	0.342219	-0.273956	-0.166559	-0.220258
19	560	0.332418	0.350184	0.341301	0.538208	0.47619	0.507199
228	217	0.305557	0.376898	0.341227	0.30208	0.315855	0.308968
645E	645S	0.349592	0.332012	0.340802	0.432436	0.226312	0.329374
566SW	572W	0.32398	0.356594	0.340287	0.432561	0.486315	0.459438
222	678N	0.401172	0.279353	0.340263	0.921469	0.554894	0.738181
FTT105	FTT145	0.343107	0.336734	0.33992	0.294428	0.501035	0.397732
253	685N	0.182045	0.49704	0.339543	0.50741	0.644055	0.575732
275	564NE	0.353579	0.325183	0.339381	0.483638	0.468208	0.475923
13	827E	0.439984	0.238539	0.339262	0.506387	0.678274	0.592331
674N	FTT107	0.491089	0.186891	0.33899	0.330114	0.394961	0.362538
662N	651	0.281446	0.396485	0.338965	0.458927	0.487818	0.473372
540	FTT18	0.297244	0.380546	0.338895	0.560688	0.593678	0.577183
229	645S	0.336297	0.341435	0.338866	0.333275	0.140347	0.236811
613N	46	0.407224	0.268946	0.338085	0.636121	0.595603	0.615862
531	687	0.43296	0.242923	0.337942	0.810968	0.470744	0.640856
FTT01	245	0.348845	0.326798	0.337822	-0.273956	-0.0648439	-0.1694
96	83	0.368437	0.306186	0.337312	0.298861	0.364837	0.331849
139	24	0.363262	0.309812	0.336537	0.746146	0.618777	0.682461
685N	FTT48	0.344453	0.328211	0.336332	0.0508134	0.152348	0.101581
21	154	0.274132	0.398458	0.336295	0.554254	0.49593	0.525092
FTT191	FTT65	0.139886	0.532043	0.335965	0.116301	-0.242158	-0.0629284
FTT113	FTT115	0.420803	0.251004	0.335904	0.650303	0.566339	0.608321
621	645S	0.331078	0.338782	0.33493	0.424413	0.398243	0.411328
FTT179	FTT185	0.318396	0.350702	0.334549	0.849223	0.545246	0.697234
14	102	0.402394	0.266432	0.334413	0.249772	0.315183	0.282478
538	85	0.193177	0.475579	0.334378	0.518076	0.642725	0.580401
FTT34	FTT165	0.308715	0.359795	0.334255	-0.211166	-0.152708	-0.181937
610N	FTT87	0.388638	0.279085	0.333861	0.4945	0.676863	0.585681
519	FTT146	0.33153	0.335798	0.333664	-0.0429808	0.0893691	0.0231941
113	FTT120	0.329658	0.337278	0.333468	0.461061	0.548504	0.504783
FTT184	FTT79	0.368713	0.297274	0.332994	0.257268	0.561361	0.409314
FTT163	FTT206	0.537919	0.127424	0.332672	-0.119831	0.0720003	-0.0239152
531	574Cen	0.376743	0.287662	0.332203	0.621936	0.785143	0.70354
201	212	0.409178	0.25513	0.332154	0.704427	0.523861	0.614144
678N	809	0.279411	0.384488	0.331949	0.554894	0.922799	0.738846
237	49	0.428022	0.235227	0.331625	0.435012	0.338126	0.386569
217	66	0.367755	0.295058	0.331406	0.201831	0.254815	0.228323
217	FTT119	0.378012	0.284685	0.331348	0.201831	0.345976	0.273904
518	550Cen	0.337224	0.325283	0.331254	0.156467	0.239052	0.197759
223	226	0.200182	0.461891	0.331037	0.558648	0.730897	0.644772
553W	615E	0.322796	0.337924	0.33036	0.668822	0.659064	0.663943
9	14	0.244873	0.414966	0.329919	0.416138	0.37481	0.395474
FTT70	579	0.275474	0.384033	0.329754	0.0567604	0.0161849	0.0364726
FTT191	FTT153	0.210439	0.448591	0.329515	0.252255	-0.0293008	0.111477
14	77	0.371376	0.287391	0.329383	0.249772	0.221864	0.235818
239	FTT50	0.344542	0.313167	0.328855	0.569075	0.385982	0.477528
229	645E	0.317857	0.339801	0.328829	0.222154	0.205411	0.213782
644W	FTT163	0.359572	0.298011	0.328791	0.187897	0.200121	0.194009
FTT191	FTT73	0.219761	0.437373	0.328567	0.320232	0.287516	0.303874
804	653	0.340519	0.315693	0.328106	0.2463	0.0956059	0.170953
98	592E	0.382227	0.273737	0.327982	0.293699	0.586191	0.439945
FTT39	FTT107	0.472331	0.182642	0.327486	0.34882	0.529414	0.439117
FTT191	17	0.155263	0.498964	0.327114	0.184278	-0.205193	-0.0104572
102	77	0.301147	0.351968	0.326557	0.229581	0.124597	0.177089
651	658	0.300452	0.352368	0.32641	0.590254	0.45541	0.522832
116	FTT94	0.245132	0.407137	0.326134	0.564422	0.403293	0.483858
809	46	0.327263	0.324343	0.325803	0.768396	0.663003	0.715699
226	284	0.246049	0.405522	0.325785	0.820598	0.804777	0.812688
110	T11	0.345927	0.305572	0.325749	0.927268	0.92732	0.927294
96	75	0.371993	0.279216	0.325605	0.123577	0.297769	0.210673
222	224	0.386694	0.264343	0.325518	0.685876	0.708713	0.697294
288	FTT70	0.390431	0.260566	0.325499	-0.25614	-0.0375636	-0.146852
683	572W	0.336872	0.314047	0.32546	-0.00415603	0.143859	0.0698513
FTT191	FTT134	0.202312	0.447982	0.325147	0.252255	0.174997	0.213626
639E	571E	0.265802	0.38366	0.324731	0.259785	0.288777	0.274281
812	FTT206	0.520559	0.12718	0.323869	0.104519	0.0720003	0.0882594
224	575E	0.297657	0.349397	0.323527	0.56307	0.652365	0.607717
604N	628N	0.381738	0.264689	0.323213	0.640835	0.617148	0.628992
FTT177	FTT163	0.32863	0.317783	0.323207	0.513122	0.280109	0.396615
645S	697	0.334886	0.310814	0.32285	0.226312	0.365384	0.295848
138	635S	0.27435	0.371196	0.322773	0.683293	0.29821	0.490751
683	571E	0.295582	0.349886	0.322734	-0.00415603	0.110972	0.0534078
609N	FTT116	0.347679	0.297266	0.322473	0.0230418	0.0738379	0.0484398
551	576	0.361525	0.283279	0.322402	0.622591	0.64276	0.632675
FTT03	FTT143	0.332524	0.312116	0.32232	0.51963	0.710457	0.615044
217	FTT110	0.414333	0.22811	0.321221	0.201831	0.28715	0.244491
10	FTT158	0.178417	0.463518	0.320968	0.542565	0.644854	0.59371
FTT48	550Cen	0.336174	0.304879	0.320527	0.152348	0.239052	0.1957
651	FTT107	0.430177	0.210206	0.320191	0.590254	0.462187	0.526221
690	44	0.382724	0.2575	0.320112	0.322967	0.47439	0.398679
265	617	0.374689	0.265382	0.320035	0.442895	0.566521	0.504708
156	FTT107	0.392558	0.247435	0.319996	0.506024	0.260508	0.383266
105	623	0.200194	0.439583	0.319888	0.554417	0.433541	0.493979
804	FTT146	0.315838	0.323569	0.319704	-0.0767142	-0.0118121	-0.0442632
270	272	0.356639	0.282568	0.319603	0.51742	0.456084	0.486752
613S	FTT138	0.315723	0.323166	0.319445	0.237503	0.113552	0.175527
623	624	0.373356	0.264927	0.319142	0.433541	0.761938	0.597739
16	283	0.372792	0.264803	0.318798	0.418263	0.288493	0.353378
595	583E	0.286559	0.350938	0.318749	0.0188046	-0.228871	-0.105033
519	653	0.332325	0.304606	0.318466	0.197707	0.165175	0.181441
681NE	FTT149	0.396899	0.239921	0.31841	-0.175224	0.0809105	-0.0471565
583E	FTT53	0.379683	0.255851	0.317767	0.180752	0.457506	0.319129
15	77	0.318198	0.317317	0.317758	0.284974	0.319131	0.302053
620	FTT107	0.445081	0.190343	0.317712	0.40251	0.327734	0.365122
674N	574Cen	0.341199	0.294086	0.317642	0.425812	0.570287	0.49805
203	214	0.264141	0.370751	0.317446	0.723259	0.708145	0.715702
FTT23	80	0.275678	0.358753	0.317215	0.323422	0.179948	0.251685
518	549	0.354435	0.279995	0.317215	0.472792	0.256006	0.364399
610N	161	0.330484	0.303786	0.317135	0.292299	0.328432	0.310366
FTT14	FTT84	0.406121	0.227993	0.317057	-0.00633727	0.204678	0.0991703
FTT179	551	0.305865	0.328161	0.317013	0.623057	0.622591	0.622824
FTT191	81	0.152763	0.481015	0.316889	0.252255	0.117328	0.184792
599	74	0.315581	0.317879	0.31673	0.237698	0.217822	0.22776
138	568	0.319502	0.313407	0.316454	0.366585	0.328449	0.347517
560	553W	0.320222	0.312158	0.31619	0.607143	0.602586	0.604864
553W	1	0.367797	0.264409	0.316103	0.403879	0.308862	0.35637
244	40	0.29415	0.337081	0.315616	0.646707	0.646707	0.646707
FTT88	45	0.332938	0.298206	0.315572	0.512129	0.26843	0.390279
FTT02	FTT19	0.298238	0.332771	0.315504	0.245886	0.210737	0.228311
686	549	0.28731	0.343576	0.315443	0.682543	0.458913	0.570728
FTT14	FTT151	0.312448	0.317484	0.314966	0.0851479	-0.0175535	0.0337972
678N	FTT67	0.223635	0.406015	0.314825	0.554894	0.912646	0.73377
653	FTT146	0.299102	0.330522	0.314812	-0.1131	-0.0118121	-0.0624563
FTT18	119	0.315408	0.314188	0.314798	0.512414	0.437364	0.474889
FTT197	89	0.270844	0.358283	0.314564	0.467856	0.494475	0.481166
645E	697	0.33396	0.294368	0.314164	0.205411	0.184066	0.194738
673	606N	0.326169	0.302054	0.314112	0.469462	0.612832	0.541147
602	FTT149	0.39658	0.23149	0.314035	-0.356738	-0.00264307	-0.179691
97	FTT184	0.356101	0.270822	0.313462	0.426172	0.257268	0.34172
14	78	0.387173	0.239245	0.313209	-0.25038	0.208751	-0.0208145
73	36	0.380617	0.244224	0.31242	0.556904	0.446874	0.501889
FTT03	588	0.411533	0.213008	0.312271	0.615704	0.52511	0.570407
FTT189	220	0.295358	0.329087	0.312223	0.270345	0.207452	0.238898
532	FTT34	0.311872	0.312548	0.31221	-0.146762	-0.413027	-0.279894
253	FTT146	0.253471	0.370516	0.311993	0.155559	0.19055	0.173055
229	697	0.321131	0.302601	0.311866	0.222154	0.184066	0.20311
23	26	0.30784	0.315768	0.311804	0.716133	0.615428	0.665781
65	92	0.45258	0.170925	0.311752	0.223813	0.451667	0.33774
551	FTT185	0.307182	0.315361	0.311272	0.849036	0.545246	0.697141
73	FTT127	0.306649	0.315786	0.311217	0.734143	0.48905	0.611596
592N	571E	0.26243	0.359472	0.310951	-0.063942	-0.333542	-0.198742
95	FTT114	0.383122	0.238006	0.310564	0.203318	0.504261	0.35379
FTT189	FTT65	0.285362	0.335728	0.310545	0.270345	0.140044	0.205195
210	215	0.251058	0.369797	0.310428	0.253335	0.180455	0.216895
FTT28	40	0.315253	0.305513	0.310383	0.698631	0.528943	0.613787
582N	FTT53	0.363875	0.256889	0.310382	0.221179	0.36709	0.294135
812	FTT102	0.278265	0.342231	0.310248	0.440324	0.131488	0.285906
617	FTT112	0.198712	0.421744	0.310228	0.380744	0.514374	0.447559
265	FTT112	0.247809	0.372514	0.310162	0.380995	0.757187	0.569091
516	150a	0.385131	0.234936	0.310033	0.474869	0.456923	0.465896
644W	812	0.343014	0.275641	0.309327	-0.055734	0.216454	0.0803599
007S	678N	0.338723	0.279353	0.309038	0.925016	0.554894	0.739955
595	582N	0.284385	0.332427	0.308406	-0.0425201	-0.298034	-0.170277
16	575E	0.262041	0.354685	0.308363	0.767305	0.478547	0.622926
216	FTT110	0.379595	0.236635	0.308115	0.385343	0.416759	0.401051
FTT157	526E	0.308997	0.306023	0.30751	0.192931	0.364767	0.278849
FTT14	74	0.341668	0.273123	0.307395	0.0851479	0.146715	0.115932
30	154	0.245157	0.369431	0.307294	0.382086	0.49593	0.439008
19	1	0.35344	0.260926	0.307183	0.615173	0.415191	0.515182
226	FTT158	0.33301	0.280226	0.306618	0.641196	0.644854	0.643025
63	FTT63	0.244098	0.36908	0.306589	0.609439	0.396891	0.503165
644E	47	0.376023	0.236159	0.306091	0.463774	0.581825	0.5228
96	9	0.378563	0.233306	0.305935	0.211219	0.416138	0.313678
FTT203	691	0.393835	0.217304	0.30557	0.337171	0.523332	0.430251
250	586	0.282828	0.327866	0.305347	0.410124	0.367356	0.38874
FTT18	264	0.291769	0.318852	0.30531	0.268621	0.271836	0.270228
618E	544N	0.24847	0.361848	0.305159	0.613128	0.569213	0.591171
634	615E	0.326544	0.283203	0.304873	0.419409	0.386316	0.402862
124	272	0.441425	0.167708	0.304567	0.227317	0.184125	0.205721
224	622	0.285124	0.323995	0.30456	0.635892	0.429112	0.532502
649	FTT171	0.34149	0.26732	0.304405	0.293158	0.382529	0.337843
FTT179	665	0.351584	0.256757	0.30417	0.547668	0.688332	0.618
FTT175	FTT119	0.284426	0.323571	0.303999	0.0847659	-0.0277524	0.0285068
83	77	0.307631	0.299176	0.303404	0.206047	0.221864	0.213955
156	99	0.274092	0.332505	0.303299	0.407229	0.147562	0.277395
551	263	0.34201	0.263632	0.302821	0.396146	0.499266	0.447706
209	FTT123	0.252492	0.353108	0.3028	0.20504	0.0737976	0.139419
217	649	0.343963	0.261396	0.30268	0.0878072	0.0575442	0.0726757
290aNW	616E	0.175383	0.429776	0.302579	0.581826	0.631299	0.606562
FTT168	FTT171	0.334565	0.270419	0.302492	0.424513	0.451137	0.437825
FTT164	FTT118	0.334894	0.270036	0.302465	0.486093	0.664203	0.575148
216	66	0.316747	0.287756	0.302252	0.121919	0.14836	0.13514
607	244	0.391428	0.212901	0.302165	0.586511	0.411179	0.498845
666E	FTT99	0.357568	0.246606	0.302087	0.637748	0.769763	0.703755
551	598N	0.321555	0.282604	0.30208	0.547109	0.659926	0.603518
FTT14	FTT131	0.329327	0.274742	0.302035	-0.189308	0.0545933	-0.0673572
FTT48	209	0.341782	0.261968	0.301875	0.0463913	0.0605021	0.0534467
673	5	0.335345	0.268279	0.301812	0.469462	0.597901	0.533682
96	78	0.366752	0.236685	0.301718	-0.226993	0.208751	-0.00912109
228	216	0.288779	0.314582	0.30168	0.1276	0.121919	0.12476
253	804	0.248319	0.354311	0.301315	0.2963	0.353971	0.325136
FTT07	FTT185	0.213583	0.388319	0.300951	0.926815	0.60209	0.764452
621	697	0.308307	0.292804	0.300556	0.0132795	0.0934063	0.0533429
586	FTT135	0.334896	0.265234	0.300065	0.276978	0.446531	0.361754
645S	FTT138	0.322306	0.277758	0.300032	0.140347	0.290841	0.215594
18	567N	0.232309	0.367687	0.299998	0.630127	0.421737	0.525932
674N	707	0.37268	0.227001	0.299841	0.52151	0.567689	0.5446
683	592N	0.321665	0.277972	0.299819	-0.00415603	0.345266	0.170555
FTT48	549	0.344077	0.255559	0.299818	0.364261	0.18837	0.276316
240	242	0.322301	0.275568	0.298935	0.701502	0.538766	0.620134
15	83	0.295073	0.302572	0.298822	0.364422	0.364837	0.364629
228	FTT168	0.313186	0.284326	0.298756	0.30208	0.280641	0.291361
250	FTT120	0.32076	0.27668	0.29872	0.57866	0.473254	0.525957
241	282	0.237173	0.360223	0.298698	0.432056	0.267827	0.349941
245	FTT116	0.317147	0.280207	0.298677	-0.153581	-0.173139	-0.16336
FTT184	FTT78	0.368713	0.228363	0.298538	0.257268	0.569651	0.41346
606N	268	0.358092	0.238863	0.298478	0.380531	0.436432	0.408482
FTT182	462WSW	0.41807	0.178842	0.298456	0.388151	0.382059	0.385105
55	80	0.223804	0.373021	0.298412	0.531721	0.453299	0.49251
T10	T11	0.313537	0.282698	0.298117	0.855122	0.854639	0.854881
FTT17	FTT19	0.269621	0.325909	0.297765	0.40933	0.210737	0.310034
209	212	0.194536	0.400928	0.297732	0.783193	0.659901	0.721547
622	547	0.229497	0.365871	0.297684	0.555976	0.902947	0.729461
253	518	0.172707	0.422442	0.297575	0.2963	0.36735	0.331825
161	FTT101	0.319597	0.275496	0.297546	0.232493	0.369671	0.301082
291bS	539	0.342826	0.251986	0.297406	0.539743	0.661557	0.60065
14	75	0.346027	0.248689	0.297358	-0.125342	0.0344328	-0.0454544
586	FTT91	0.329082	0.265506	0.297294	0.186601	0.328959	0.25778
266	FTT112	0.176813	0.417662	0.297237	0.391293	0.514374	0.452833
228	66	0.298754	0.29566	0.297207	0.0403603	0.0419053	0.0411328
159	FTT99	0.356853	0.23736	0.297106	0.634541	0.769763	0.702152
FTT26	201	0.296535	0.297369	0.296952	0.392084	0.507379	0.449731
FTT06	543	0.242579	0.351195	0.296887	0.543463	0.469312	0.506387
FTT44	FTT60	0.327559	0.266024	0.296792	0.628214	0.528772	0.578493
662N	283	0.304498	0.289038	0.296768	0.536223	0.525662	0.530943
33	615E	0.218233	0.374849	0.296541	0.657842	0.52269	0.590266
291bS	268	0.335948	0.256645	0.296297	0.276739	0.492789	0.384764
124	675	0.323933	0.267669	0.295801	0.690927	0.637402	0.664164
592N	566SW	0.298147	0.292219	0.295183	0.0178997	-0.021391	-0.00174563
649	66	0.287177	0.303186	0.295182	0.136082	0.254815	0.195449
244	FTT185	0.233626	0.356731	0.295178	0.587825	0.374713	0.481269
222	007S	0.320008	0.270193	0.295101	0.764407	0.775047	0.769727
FTT79	114	0.22172	0.36819	0.294955	0.488254	0.508737	0.498496
601	603	0.259178	0.33073	0.294954	0.549322	0.876232	0.712777
FTT187	FTT79	0.326531	0.262962	0.294746	0.138454	0.415148	0.276801
230	45	0.310948	0.278028	0.294488	0.237046	0.359876	0.298461
233	201	0.254957	0.333522	0.294239	0.438837	0.507379	0.473108
678N	613N	0.191956	0.396387	0.294171	0.357069	0.545151	0.45111
FTT65	220	0.301854	0.285869	0.293862	0.331146	0.433894	0.38252
257	113	0.255653	0.330942	0.293298	0.586865	0.393694	0.490279
24	26	0.322815	0.263348	0.293082	0.695021	0.615428	0.655225
291bS	673	0.261997	0.324012	0.293004	0.473992	0.545253	0.509623
229	613S	0.315932	0.270058	0.292995	-8.79522e-05	0.142191	0.0710514
547	575E	0.355552	0.230383	0.292967	0.611787	0.652365	0.632076
80	580	0.337845	0.248005	0.292925	0.362182	0.435876	0.399029
690	700	0.187153	0.398495	0.292824	0.255264	0.325995	0.29063
828N	635N	0.256339	0.329241	0.29279	0.768576	0.522106	0.645341
253	519	0.239678	0.3459	0.292789	0.155559	0.0372485	0.096404
FTT177	FTT102	0.271887	0.313515	0.292701	0.0262439	-0.158016	-0.0658862
250	113	0.317565	0.267734	0.292649	0.494392	0.326326	0.410359
226	678N	0.39049	0.194521	0.292506	0.730897	0.455981	0.593439
635N	635S	0.370954	0.21351	0.292232	0.863459	1	0.931729
FTT164	49	0.486064	0.0983279	0.292196	0.28053	0.393282	0.336906
230	696E	0.331713	0.252653	0.292183	0.576137	0.603574	0.589855
544N	FTT166	0.335759	0.248566	0.292163	0.569213	0.593786	0.5815
593N	635N	0.243498	0.340739	0.292118	0.826388	0.453835	0.640111
FTT02	FTT17	0.303732	0.280369	0.292051	0.183043	0.310886	0.246964
FTT189	81	0.295876	0.288185	0.29203	0.270345	0.36952	0.319933
35	36	0.302168	0.28178	0.291974	0.712951	0.446874	0.579913
4	515	0.304779	0.279003	0.291891	0.63477	0.429084	0.531927
594N	648	0.20836	0.375414	0.291887	0.666829	0.590636	0.628733
284	666E	0.4042	0.179562	0.291881	0.707166	0.637748	0.672457
283	674N	0.20079	0.382626	0.291708	0.525662	0.425812	0.475737
272	545	0.120038	0.463349	0.291694	0.320105	0.38414	0.352122
FTT24	FTT54	0.292633	0.290586	0.29161	0.762831	0.646767	0.704799
812	FTT163	0.287017	0.296021	0.291519	0.104519	-0.119831	-0.0076561
830	521	0.316244	0.265541	0.290893	0.330004	0.268666	0.299335
219	663	0.273398	0.308249	0.290824	0.487672	0.753243	0.620457
677	FTT75	0.287828	0.293627	0.290728	0.0242228	-0.0134748	0.00537401
55	FTT23	0.254709	0.326225	0.290467	0.453674	0.473773	0.463724
55	273	0.288381	0.291657	0.290019	0.219535	0.320325	0.26993
565N	567N	0.265931	0.312949	0.28944	0.581555	0.421737	0.501646
258	138	0.285444	0.293359	0.289401	0.305127	0.472154	0.388641
244	576	0.267286	0.311501	0.289393	0.470061	0.499864	0.484962
257	FTT120	0.248743	0.32944	0.289092	0.504238	0.398005	0.451122
626	210	0.354141	0.223191	0.288666	0.195582	0.377779	0.286681
FTT177	644W	0.26639	0.31081	0.2886	0.220995	0.0254763	0.123236
234	FTT130	0.326982	0.250212	0.288597	0.188728	0.354676	0.271702
648	666E	0.282074	0.294585	0.288329	0.727091	0.710198	0.718645
555	200	0.250577	0.325898	0.288238	0.482934	0.72778	0.605357
138	T11	0.31781	0.258333	0.288072	0.261016	0.345877	0.303446
632	569	0.316174	0.259923	0.288049	0.200797	0.240104	0.220451
613S	645S	0.263087	0.312478	0.287782	0.142191	-0.117549	0.0123207
18	624	0.314124	0.261263	0.287694	0.630127	0.523876	0.577001
244	FTT66	0.200764	0.3746	0.287682	0.470061	0.480926	0.475493
265	266	0.351538	0.223711	0.287625	0.380995	0.513035	0.447015
539	1	0.303861	0.271314	0.287587	0.52618	0.415191	0.470685
FTT179	263	0.314719	0.260279	0.287499	0.321502	0.436674	0.379088
138	139	0.230595	0.34384	0.287218	0.788862	0.661528	0.725195
661	19	0.323691	0.250616	0.287154	0.334033	0.538208	0.43612
220	115	0.34268	0.231558	0.287119	0.207452	0.353782	0.280617
FTT64	242	0.272164	0.301987	0.287075	0.545034	0.538766	0.5419
FTT202	FTT130	0.27167	0.302012	0.286841	0.147324	0.0781081	0.112716
676	656	0.421184	0.152452	0.286818	0.0386375	0.288432	0.163535
617	111	0.25945	0.31399	0.28672	0.628446	0.618589	0.623518
FTT10	FTT188	0.268694	0.30464	0.286667	0.505865	0.321991	0.413928
613N	547	0.307983	0.265243	0.286613	0.545151	0.70884	0.626996
555	543	0.219007	0.35356	0.286284	0.556801	0.787725	0.672263
38	259E	0.279686	0.292702	0.286194	0.623692	0.515315	0.569503
FTT97	FTT132	0.308789	0.263452	0.28612	0.635635	0.434459	0.535047
680W	210	0.406116	0.166053	0.286084	0.479882	0.315557	0.39772
13	FTT186	0.277892	0.293669	0.28578	0.647419	0.905119	0.776269
229	621	0.286825	0.284585	0.285705	-8.79522e-05	-0.0689472	-0.0345176
FTT151	FTT131	0.313729	0.257578	0.285653	-0.399136	-0.163577	-0.281357
575E	FTT139	0.292042	0.279215	0.285629	0.652365	0.512922	0.582643
686	685N	0.212202	0.358563	0.285382	0.206357	0.0508134	0.128585
690	41	0.183277	0.387276	0.285277	0.119858	0.159369	0.139613
551	682	0.347674	0.222443	0.285059	0.622591	0.650884	0.636737
223	FTT158	0.193541	0.375783	0.284662	0.558648	0.73364	0.646144
592E	94	0.279591	0.289712	0.284652	0.420667	0.319063	0.369865
203	FTT143	0.304874	0.264309	0.284592	0.262023	0.420915	0.341469
651	574Cen	0.270156	0.298986	0.284571	0.282945	0.248002	0.265473
96	102	0.336457	0.232661	0.284559	-0.0517081	0.143979	0.0461355
241	FTT183	0.248455	0.320633	0.284544	0.188651	0.0610857	0.124868
97	FTT79	0.352773	0.216309	0.284541	0.0436195	0.268935	0.156277
FTT28	244	0.307956	0.260432	0.284194	0.698631	0.528943	0.613787
95	FTT11	0.278208	0.290055	0.284131	0.544753	0.581329	0.563041
92	523	0.172236	0.395702	0.283969	0.295	0.434678	0.364839
643	FTT128	0.184468	0.383185	0.283826	0.425168	0.139363	0.282266
FTT107	574Cen	0.173819	0.393673	0.283746	0.327734	0.35543	0.341582
275	259E	0.237545	0.329648	0.283597	0.655759	0.515315	0.585537
244	FTT124	0.206191	0.360692	0.283442	0.352297	0.607467	0.479882
644E	617	0.36794	0.198888	0.283414	0.463774	0.504595	0.484185
692	90	0.15695	0.409643	0.283297	0.283822	0.50087	0.392346
FTT03	203	0.272047	0.294541	0.283294	0.423555	0.446518	0.435037
FTT80	FTT118	0.151882	0.414355	0.283118	0.28723	0.104541	0.195886
FTT154	2	0.290073	0.275863	0.282968	0.416196	0.767489	0.591843
592E	560	0.256817	0.309009	0.282913	0.668953	0.47619	0.572572
FTT91	568	0.279805	0.285796	0.282801	0.424822	0.328449	0.376635
283	574Cen	0.21403	0.351538	0.282784	0.525662	0.570287	0.547974
FTT25	212	0.208973	0.356556	0.282764	0.477502	0.251782	0.364642
FTT26	FTT139	0.330335	0.234922	0.282629	0.65262	0.675281	0.66395
584	212	0.300475	0.264181	0.282328	0.447036	0.387822	0.417429
FTT76	543	0.330478	0.2341	0.282289	0.669472	0.681587	0.67553
531	674N	0.299254	0.2651	0.282177	0.432904	0.425812	0.429358
FTT30	159	0.237264	0.327014	0.282139	0.753243	0.488358	0.6208
FTT31	625E	0.295918	0.268266	0.282092	0.144923	0.0713821	0.108152
690	545	0.15768	0.406451	0.282065	0.187561	0.178854	0.183207
30	24	0.261722	0.3024	0.282061	0.470359	0.390043	0.430201
217	FTT175	0.339353	0.224652	0.282002	-0.254265	0.0847659	-0.0847496
FTT91	T11	0.304935	0.258098	0.281516	0.233096	0.273197	0.253146
124	547	0.196379	0.366428	0.281403	0.690927	0.805894	0.74841
FTT197	FTT94	0.25625	0.306467	0.281359	0.349602	0.403293	0.376448
239	525	0.318024	0.244691	0.281357	0.138149	0.26936	0.203755
265	FTT113	0.247809	0.314774	0.281292	0.380995	0.766868	0.573932
139	698	0.276255	0.286109	0.281182	0.407673	0.330534	0.369104
92	FTT128	0.151251	0.411024	0.281137	0.295	0.202647	0.248824
231	284	0.187038	0.375225	0.281131	0.607705	0.511943	0.559824
FTT65	81	0.307596	0.254655	0.281125	0.140044	0.36952	0.254782
595	FTT53	0.307997	0.254172	0.281084	-0.0425201	-0.175404	-0.108962
549	FTT123	0.230064	0.332025	0.281044	-0.0145372	-0.0946029	-0.05457
217	FTT171	0.352354	0.209614	0.280984	-0.140241	0.0394889	-0.050376
278	FTT75	0.228384	0.333183	0.280783	0.290513	0.0709814	0.180747
113	568	0.263066	0.298084	0.280575	0.258959	0.412393	0.335676
462SW	FTT120	0.245238	0.315869	0.280554	0.22593	0.0217583	0.123844
FTT191	115	0.163378	0.397655	0.280517	0.320232	0.261465	0.290849
613S	697	0.266411	0.293681	0.280046	0.142191	0.00274695	0.0724689
240	516	0.300675	0.259374	0.280024	0.701502	0.699925	0.700713
685N	209	0.323438	0.236218	0.279828	-0.067835	0.0605021	-0.00366641
FTT188	79	0.340383	0.219171	0.279777	0.0959885	0.487023	0.291506
16	574Cen	0.258007	0.301014	0.279511	0.650958	0.462858	0.556908
139	154	0.264628	0.294349	0.279488	0.323055	0.395117	0.359086
FTT151	74	0.312738	0.246032	0.279385	-0.208345	-0.0666061	-0.137475
691	FTT132	0.142739	0.415945	0.279342	0.284998	0.192085	0.238541
258	635S	0.233642	0.324883	0.279262	0.382335	0.220233	0.301284
FTT158	613N	0.251123	0.306978	0.279051	0.556067	0.545151	0.550609
FTT23	580	0.285331	0.272574	0.278952	0.398597	0.355287	0.376942
FTT202	116	0.316539	0.240884	0.278712	0.488394	0.477307	0.48285
FTT200	587E	0.288702	0.268561	0.278631	0.259993	0.579901	0.419947
668	71	0.187363	0.369265	0.278314	0.468278	0.529397	0.498838
113	462SW	0.310088	0.246315	0.278202	0.0568571	0.2963	0.176578
FTT03	23	0.343319	0.212936	0.278128	0.423555	0.432267	0.427911
613S	645E	0.24691	0.308793	0.277852	-0.0484335	-0.248641	-0.148537
586	635S	0.260024	0.295562	0.277793	0.0962229	-0.0916736	0.00227464
FTT185	FTT66	0.249914	0.305388	0.277651	0.431557	0.703386	0.567472
617	FTT113	0.198712	0.356374	0.277543	0.380744	0.533737	0.45724
FTT176	220	0.235487	0.319227	0.277357	0.25688	0.0942305	0.175555
539	268	0.271991	0.282692	0.277341	0.458491	0.549145	0.503818
82	FTT106	0.334316	0.220219	0.277268	-0.0404907	0.232283	0.0958963
24	698	0.250384	0.304054	0.277219	0.390043	0.426172	0.408107
FTT163	FTT102	0.252705	0.301342	0.277024	0.040145	0.0349863	0.0375657
28	610N	0.23225	0.321489	0.27687	0.205998	-0.112101	0.0469486
566N	571W	0.324064	0.229318	0.276691	0.560979	0.595828	0.578404
226	219	0.375277	0.177897	0.276587	0.551495	0.487672	0.519583
216	649	0.297234	0.25577	0.276502	0.0341111	-0.0209938	0.00655868
830	89	0.257968	0.29488	0.276424	0.44167	0.205604	0.323637
634	671	0.281653	0.271057	0.276355	0.502351	0.461118	0.481734
518	209	0.304409	0.248161	0.276285	-0.0544169	-0.0117669	-0.0330919
FTT76	FTT142	0.38889	0.163561	0.276225	0.44912	0.578078	0.513599
138	586	0.25208	0.300056	0.276068	0.155447	0.0962229	0.125835
586	FTT120	0.316517	0.235517	0.276017	0.367356	0.322756	0.345056
605N	40	0.302497	0.249274	0.275885	0.509417	0.528943	0.51918
604N	545	0.243213	0.30849	0.275851	0.461253	0.38414	0.422697
661	94	0.32405	0.227613	0.275831	0.533823	0.773021	0.653422
FTT198	622	0.288612	0.262963	0.275787	0.514271	0.302248	0.408259
98	661	0.268207	0.283362	0.275785	0.686088	0.60042	0.643254
30	67	0.277862	0.273583	0.275723	0.293812	0.359511	0.326662
244	242	0.247041	0.30437	0.275705	0.352297	0.250495	0.301396
560	615E	0.272766	0.278359	0.275563	0.672619	0.659064	0.665842
661	560	0.303534	0.247569	0.275551	0.40063	0.541666	0.471148
284	159	0.37691	0.173613	0.275261	0.707166	0.634541	0.670854
FTT28	665	0.29638	0.253745	0.275063	0.472605	0.45458	0.463592
72	202	0.285875	0.264022	0.274949	0.347986	0.510692	0.429339
531	34	0.363717	0.185935	0.274826	0.432904	0.773305	0.603105
665	576	0.255333	0.293934	0.274634	0.376663	0.285519	0.331091
250	FTT135	0.286157	0.262722	0.27444	0.325856	0.446531	0.386193
18	565N	0.233962	0.314667	0.274314	0.44519	0.372333	0.408761
222	46	0.281364	0.267202	0.274283	0.607345	0.528204	0.567774
53	234	0.227249	0.321307	0.274278	0.405271	0.188728	0.297
258	113	0.290218	0.258205	0.274212	0.382335	0.326326	0.354331
604N	41	0.268829	0.279518	0.274174	0.191879	0.159369	0.175624
275	108	0.280778	0.267544	0.274161	0.483638	0.402044	0.442841
5	516	0.268121	0.280037	0.274079	0.437062	0.324831	0.380946
807	616E	0.205482	0.342578	0.27403	0.571061	0.631299	0.60118
T11	568	0.248213	0.299535	0.273874	0.200516	0.0766177	0.138567
FTT54	FTT186	0.234722	0.312851	0.273787	0.505473	0.715358	0.610416
FTT74	522	0.266096	0.281476	0.273786	0.397068	0.37594	0.386504
75	83	0.25969	0.287522	0.273606	0.0344328	-0.0321394	0.00114667
FTT179	FTT187	0.311315	0.235863	0.273589	0.773834	0.569227	0.671531
229	FTT138	0.29178	0.255293	0.273536	-8.79522e-05	0.0249069	0.0124095
FTT39	FTT98	0.311529	0.235293	0.273411	0.34882	0.713936	0.531378
93	FTT113	0.240684	0.305982	0.273333	0.393599	0.533737	0.463668
676	271	0.432709	0.113703	0.273206	0.118751	0.428718	0.273735
FTT32	FTT106	0.33809	0.208165	0.273128	0.359315	0.53937	0.449342
FTT14	69	0.355721	0.190472	0.273096	-0.00633727	0.224769	0.109216
FTT02	241	0.205719	0.340463	0.273091	0.308729	0.269786	0.289257
228	649	0.281511	0.263885	0.272698	0.21484	0.136082	0.175461
92	99	0.154149	0.391151	0.27265	0.216667	0.204427	0.210547
66	FTT119	0.281128	0.263885	0.272507	0.0419053	0.159112	0.100509
700	545	0.246466	0.298376	0.272421	0.422282	0.38414	0.403211
218	FTT58	0.277664	0.266938	0.272301	0.630131	0.520059	0.575095
635S	FTT120	0.329119	0.215448	0.272283	0.142256	0.322756	0.232506
218	552	0.298093	0.246443	0.272268	0.556157	0.483171	0.519664
FTT185	242	0.301296	0.243112	0.272204	0.317869	0.423458	0.370663
531	FTT39	0.290702	0.25345	0.272076	0.621936	0.421173	0.521555
FTT200	91	0.304519	0.238883	0.271701	0.185992	0.307577	0.246784
FTT205	645W	0.252065	0.29122	0.271642	0.164693	0.0691504	0.116922
239	670	0.328535	0.214679	0.271607	0.138149	0.325855	0.232002
85	1	0.393324	0.149776	0.27155	0.285451	0.362026	0.323738
FTT182	591N	0.247872	0.295226	0.271549	0.490126	0.344187	0.417156
228	FTT119	0.281517	0.261514	0.271515	-0.0468796	0.0656797	0.00940002
551	807	0.24766	0.295199	0.27143	0.622591	0.499571	0.561081
10	12	0.215022	0.327817	0.271419	0.313848	0.589831	0.451839
228	FTT175	0.298586	0.243814	0.2712	-0.0468796	0.155169	0.0541445
270	FTT75	0.211656	0.330156	0.270906	0.436991	0.408806	0.422898
683	639E	0.297665	0.244112	0.270889	0.0795236	0.185763	0.132644
682	121	0.20438	0.337143	0.270761	0.301767	0.353744	0.327755
599	FTT151	0.237454	0.304032	0.270743	-0.0164028	-0.144748	-0.0805752
544N	111	0.284628	0.256656	0.270642	0.65537	0.491452	0.573411
610N	FTT93	0.346291	0.194905	0.270598	-0.0110008	0.301981	0.14549
244	114	0.224957	0.31597	0.270463	0.352297	0.508737	0.430517
807	114	0.301605	0.238956	0.270281	0.428081	0.803495	0.615788
FTT30	666E	0.231871	0.308215	0.270043	0.670991	0.420397	0.545694
662N	574Cen	0.211033	0.329017	0.270025	0.304335	0.248002	0.276168
222	687	0.35774	0.181817	0.269779	0.764407	0.52367	0.644038
592E	FTT80	0.306531	0.232996	0.269764	0.503429	0.406025	0.454727
226	FTT54	0.305877	0.233648	0.269763	0.820598	0.57612	0.698359
FTT185	83	0.358099	0.181395	0.269747	0.60209	0.920605	0.761347
662N	FTT107	0.319491	0.219932	0.269712	0.536223	0.462187	0.499205
827E	515	0.228709	0.310613	0.269661	0.613929	0.571813	0.592871
226	FTT20	0.387125	0.151952	0.269538	0.641196	0.498753	0.569974
258	586	0.242333	0.296452	0.269393	0.0735026	0.0962229	0.0848627
FTT78	114	0.170323	0.36819	0.269257	0.497926	0.508737	0.503332
675	547	0.165268	0.373199	0.269234	0.576968	0.70884	0.642904
253	550Cen	0.160283	0.378171	0.269227	0.155559	0.239052	0.197306
FTT200	FTT94	0.263497	0.274898	0.269197	0.407994	0.488537	0.448266
198	515	0.240055	0.29821	0.269133	0.646957	0.429084	0.538021
282	FTT85	0.369727	0.168509	0.269118	-0.150557	0.167748	0.00859511
265	544N	0.275917	0.262281	0.269099	0.380995	0.65537	0.518183
282	FTT96	0.311256	0.226799	0.269027	-0.150557	0.182945	0.0161938
240	268	0.328385	0.209426	0.268906	0.179129	0.380075	0.279602
FTT185	576	0.304937	0.232742	0.26884	0.488402	0.785656	0.637029
97	556	0.261035	0.276614	0.268825	0.234896	0.2545	0.244698
515	FTT76	0.199675	0.337926	0.2688	0.571813	0.779648	0.67573
34	574Cen	0.215512	0.321893	0.268702	0.659958	0.462858	0.561408
639E	566SW	0.264361	0.27303	0.268695	0.185763	0.262329	0.224046
272	690	0.215028	0.321997	0.268513	0.184125	0.187561	0.185843
FTT24	FTT122	0.293028	0.243965	0.268497	0.604719	0.735027	0.669873
272	FTT75	0.180857	0.356066	0.268461	0.320105	0.32435	0.322227
680E	618E	0.287201	0.249676	0.268439	0.434841	0.381005	0.407923
FTT90	FTT104	0.211573	0.325191	0.268382	0.536201	0.309369	0.422785
92	61	0.154566	0.382041	0.268304	0.295	0.296662	0.295831
95	655W	0.266793	0.269805	0.268299	0.430941	0.466889	0.448915
253	FTT123	0.14143	0.394397	0.267913	0.2963	0.157998	0.227149
462SW	520	0.188249	0.347451	0.26785	0.43704	0.272577	0.354809
159	696E	0.323805	0.211797	0.267801	0.634541	0.762144	0.698343
574Cen	687	0.308711	0.226849	0.26778	0.785143	0.364893	0.575018
FTT179	FTT184	0.304838	0.23069	0.267764	0.773834	0.56674	0.670287
208	616E	0.225881	0.309571	0.267726	0.625873	0.723474	0.674674
FTT39	FTT185	0.275696	0.259331	0.267513	0.855293	0.658934	0.757114
219	809	0.218723	0.316282	0.267502	0.487672	0.613993	0.550832
FTT76	695	0.310987	0.223645	0.267316	0.559296	0.601479	0.580388
626	215	0.277149	0.257278	0.267214	0.195582	0.344364	0.269973
266	FTT166	0.253654	0.280498	0.267076	0.452164	0.593786	0.522975
534	671	0.227692	0.306307	0.267	0.327933	0.461118	0.394526
FTT22	161	0.247715	0.286194	0.266955	0.314298	0.328432	0.321365
648	284	0.159238	0.374348	0.266793	0.522409	0.511943	0.517176
FTT206	FTT136	0.146513	0.386978	0.266746	0.204572	0.0118166	0.108194
159	675	0.351579	0.181687	0.266633	0.488358	0.576968	0.532663
253	653	0.229546	0.303646	0.266596	0.0851895	-0.0435317	0.0208289
622	FTT139	0.268161	0.264842	0.266502	0.492544	0.675281	0.583912
257	258	0.217057	0.315816	0.266436	0.256357	0.150711	0.203534
78	83	0.232899	0.29991	0.266404	0.208751	-0.111535	0.0486079
265	619N	0.309521	0.22299	0.266256	0.442895	0.515365	0.47913
FTT19	FTT105	0.243811	0.288439	0.266125	0.473824	0.372825	0.423325
FTT198	575E	0.274056	0.257939	0.265997	0.31998	0.391638	0.355809
256	635N	0.269941	0.26202	0.26598	0.708152	0.385564	0.546858
16	674N	0.225932	0.305821	0.265876	0.418263	0.138718	0.278491
222	622	0.299176	0.232398	0.265787	0.764407	0.555976	0.660191
FTT189	FTT190	0.184305	0.347208	0.265756	0.791527	0.494671	0.643099
547	46	0.300796	0.230668	0.265732	0.611787	0.460804	0.536296
222	219	0.319424	0.211665	0.265545	0.607345	0.487672	0.547508
677	FTT71	0.333783	0.197038	0.26541	0.316956	0.367277	0.342117
257	691	0.281905	0.2489	0.265403	0.504238	0.404165	0.454201
639W	807	0.280934	0.249373	0.265154	0.448664	0.356592	0.402628
462SW	568	0.21844	0.311601	0.265021	0.43704	0.328449	0.382745
30	63	0.277003	0.253034	0.265018	0.293812	0.414159	0.353986
154	150a	0.356293	0.173657	0.264975	0.49593	0.336239	0.416085
30	698	0.220484	0.309359	0.264922	0.382086	0.330534	0.35631
FTT155	FTT183	0.253256	0.27636	0.264808	-0.0131859	0.0610857	0.0239499
555	FTT127	0.270002	0.259497	0.264749	0.704534	0.708028	0.706281
16	622	0.228943	0.299988	0.264466	0.883653	0.302248	0.59295
98	15	0.335255	0.193427	0.264341	0.843044	0.841105	0.842075
FTT187	FTT78	0.326531	0.202005	0.264268	0.138454	0.426201	0.282328
74	FTT131	0.258591	0.269871	0.264231	0.146715	0.272764	0.20974
276	674N	0.184965	0.343267	0.264116	0.543394	0.52151	0.532452
635S	568	0.306148	0.221956	0.264052	-0.0136969	0.244505	0.115404
FTT179	FTT07	0.328718	0.199146	0.263932	0.623057	0.634073	0.628565
FTT177	812	0.272292	0.255296	0.263794	-0.265883	-0.231287	-0.248585
FTT157	210	0.302822	0.224417	0.263619	0.266301	0.377779	0.32204
21	148	0.196423	0.330787	0.263605	0.465104	0.347649	0.406377
FTT44	80	0.257951	0.269219	0.263585	0.256428	0.271065	0.263746
686	209	0.235934	0.291157	0.263545	-0.0317359	-0.084036	-0.057886
FTT183	FTT85	0.343013	0.183992	0.263503	-0.0328057	0.167748	0.067471
635N	FTT69	0.31283	0.213988	0.263409	0.453835	0.68316	0.568498
538	566N	0.172038	0.354763	0.263401	0.397595	0.648784	0.523189
FTT185	631	0.342423	0.184303	0.263363	0.374713	0.776862	0.575788
697	FTT138	0.273102	0.253582	0.263342	-0.0879124	-0.0637379	-0.0758252
240	673	0.259139	0.267537	0.263338	0.477628	0.469462	0.473545
94	615E	0.240984	0.285566	0.263275	0.546042	0.454503	0.500272
522	FTT98	0.259184	0.267259	0.263222	0.37594	0.332518	0.354229
16	651	0.256226	0.270111	0.263169	0.53461	0.385381	0.459996
FTT166	FTT142	0.237371	0.28863	0.263	0.512544	0.493694	0.503119
007S	159	0.23292	0.29275	0.262835	0.550093	0.415266	0.48268
632	FTT80	0.289843	0.235826	0.262835	0.346107	0.346628	0.346367
693E	FTT139	0.227152	0.298395	0.262773	0.385148	0.107023	0.246086
FTT192	564Cen	0.293591	0.23193	0.26276	0.360029	0.195151	0.27759
FTT12	FTT76	0.234855	0.290243	0.262549	0.551966	0.669472	0.610719
587E	FTT94	0.24737	0.277427	0.262398	0.474876	0.232805	0.353841
613N	687	0.387678	0.137025	0.262351	0.454181	0.364893	0.409537
73	FTT88	0.225789	0.298894	0.262342	0.202428	0.390161	0.296294
283	623	0.184576	0.340062	0.262319	0.762831	0.433541	0.598186
92	FTT68	0.196411	0.328132	0.262271	0.295	0.249805	0.272402
639E	572W	0.245427	0.278992	0.262209	0.0377204	0.0582445	0.0479824
12	575E	0.242308	0.281667	0.261987	0.487288	0.391638	0.439463
556	59	0.324566	0.199053	0.26181	0.161313	0.361437	0.261375
FTT29	FTT141	0.250974	0.272551	0.261763	0.20575	0.0566145	0.131182
31	4	0.203555	0.319912	0.261733	0.487464	0.452155	0.46981
668	698	0.211244	0.312045	0.261644	0.468278	0.52181	0.495044
FTT130	FTT145	0.30392	0.219296	0.261608	0.262487	0.401242	0.331864
FTT07	115	0.264116	0.258948	0.261532	0.194961	0.353782	0.274372
216	FTT168	0.285216	0.237695	0.261456	-0.141505	-0.0790382	-0.110272
FTT181	197	0.234127	0.288751	0.261439	0.423155	0.357969	0.390562
648	809	0.264346	0.258468	0.261407	0.658863	0.768396	0.71363
284	809	0.369184	0.153549	0.261366	0.511943	0.613993	0.562968
632	615E	0.225857	0.29686	0.261358	0.709381	0.590877	0.650129
596E	50	0.381026	0.14162	0.261323	0.552108	0.405854	0.478981
219	575E	0.236302	0.286147	0.261225	0.487672	0.739274	0.613473
89	587E	0.289215	0.233148	0.261182	-0.0110494	0.159802	0.0743762
30	139	0.221832	0.30053	0.261181	0.293812	0.323055	0.308434
285	571W	0.224005	0.298232	0.261118	0.328831	0.353326	0.341078
226	118	0.32308	0.199063	0.261072	0.282392	0.613628	0.44801
605N	FTT32	0.325163	0.19693	0.261046	0.448095	0.55152	0.499808
FTT118	FTT126	0.309725	0.212325	0.261025	0.440338	0.427799	0.434069
63	150a	0.289281	0.232594	0.260937	0.414159	0.275897	0.345028
70	619N	0.277216	0.244423	0.260819	0.58986	0.299971	0.444916
201	209	0.400315	0.121111	0.260713	0.605903	0.566386	0.586144
227	45	0.317732	0.203681	0.260706	0.617079	0.634215	0.625647
256	FTT72	0.265617	0.255636	0.260626	0.513587	0.474355	0.493971
FTT36	FTT143	0.277983	0.243081	0.260532	0.429427	0.903486	0.666456
88	214	0.260015	0.260803	0.260409	0.549965	0.513575	0.53177
23	588	0.283811	0.236848	0.260329	0.503233	0.445961	0.474597
569	564Cen	0.218399	0.302168	0.260283	0.447348	0.268319	0.357834
680E	614	0.238619	0.281779	0.260199	0.340648	0.291596	0.316122
592N	572W	0.250243	0.269957	0.2601	-0.063942	-0.284212	-0.174077
FTT177	FTT149	0.377699	0.142446	0.260073	0.220995	0.331571	0.276283
234	237	0.29615	0.223814	0.259982	0.0412235	0.340847	0.191035
223	FTT67	0.168443	0.3515	0.259972	0.432547	0.563229	0.497888
256	85	0.271725	0.247991	0.259858	0.708152	0.553407	0.63078
549	550Cen	0.233995	0.285716	0.259856	-0.0145372	0.112227	0.0488448
FTT192	569	0.330738	0.188842	0.25979	-0.0239535	0.171023	0.0735346
FTT76	614	0.361872	0.157704	0.259788	0.338944	0.595198	0.467071
FTT98	658	0.23303	0.286337	0.259684	0.427873	0.27388	0.350877
18	FTT140	0.300669	0.218584	0.259627	0.352722	0.326983	0.339852
678N	575E	0.241217	0.277964	0.25959	0.455981	0.913091	0.684536
30	FTT81	0.211667	0.307393	0.25953	0.382086	0.461818	0.421952
683	566SW	0.280915	0.23793	0.259423	-0.338875	-0.021391	-0.180133
222	575E	0.287803	0.230939	0.259371	0.607345	0.739274	0.673309
809	547	0.226163	0.292291	0.259227	0.45959	0.514734	0.487162
47	565N	0.224268	0.294125	0.259196	0.163651	0.16311	0.16338
FTT21	524	0.255499	0.262704	0.259102	0.354465	0.360943	0.357704
FTT188	800	0.328836	0.189253	0.259044	0.321991	0.451714	0.386853
86	FTT192	0.17667	0.341187	0.258929	0.248179	0.104041	0.17611
291bS	606N	0.241387	0.276453	0.25892	0.276739	0.457965	0.367352
624	565N	0.197843	0.319927	0.258885	0.444522	0.476944	0.460733
584	201	0.214602	0.302606	0.258604	0.289046	0.31033	0.299688
5	634	0.244633	0.272473	0.258553	0.517481	0.502351	0.509916
692	FTT62	0.187501	0.329381	0.258441	0.462866	0.695187	0.579027
17	115	0.294085	0.222733	0.258409	-0.205193	0.0768317	-0.0641804
658	687	0.305166	0.21161	0.258388	0.45541	0.259042	0.357226
FTT169	FTT142	0.235281	0.281439	0.25836	0.462859	0.409309	0.436084
606N	560	0.284186	0.232384	0.258285	0.225664	0.214285	0.219975
98	592N	0.382227	0.134248	0.258238	0.293699	0.590792	0.442245
15	102	0.278563	0.237682	0.258122	-0.0328149	0.0583769	0.012781
226	809	0.306269	0.209942	0.258105	0.551495	0.613993	0.582744
FTT62	528	0.273814	0.24239	0.258102	0.491978	0.437349	0.464663
613N	809	0.309421	0.206193	0.257807	0.454181	0.536791	0.495486
539	606N	0.201521	0.313997	0.257759	0.458491	0.535398	0.496945
830	FTT94	0.253433	0.261911	0.257672	0.330004	0.147561	0.238783
124	652	0.276936	0.238302	0.257619	0.304586	0.469942	0.387264
235	FTT50	0.242755	0.272278	0.257516	0.220631	0.232477	0.226554
586	T11	0.305967	0.208941	0.257454	0.00584517	0.200516	0.103181
605N	244	0.299484	0.215359	0.257421	0.325449	0.352297	0.338873
673	516	0.28048	0.234358	0.257419	0.469462	0.474869	0.472166
539	240	0.195711	0.318954	0.257333	0.52618	0.477628	0.501904
545	41	0.282802	0.231826	0.257314	0.38414	0.439579	0.41186
FTT40	FTT54	0.326059	0.188193	0.257126	0.815534	0.57612	0.695827
FTT45	FTT61	0.145042	0.368546	0.256794	0.282162	0.2758	0.278981
286	FTT86	0.154844	0.358708	0.256776	0.373628	0.290019	0.331824
238	672	0.213475	0.300064	0.256769	0.667339	0.758387	0.712863
634	553W	0.280843	0.232663	0.256753	0.585292	0.53635	0.560821
FTT186	FTT122	0.315158	0.198249	0.256704	0.525597	0.558378	0.541987
FTT94	FTT147	0.256951	0.256295	0.256623	0.232805	0.471147	0.351976
007S	666E	0.231862	0.281055	0.256459	0.550093	0.420397	0.485245
281	201	0.225917	0.286932	0.256424	0.613578	0.31033	0.461954
16	687	0.276073	0.236681	0.256377	0.767305	0.259042	0.513174
FTT46	FTT67	0.252425	0.26029	0.256357	0.540583	0.650583	0.595583
531	156	0.333937	0.17861	0.256273	0.149356	0.506024	0.32769
263	FTT66	0.194932	0.317249	0.256091	0.436674	0.332619	0.384646
148	570N	0.276097	0.235999	0.256048	0.565099	0.314613	0.439856
662N	829	0.229943	0.282105	0.256024	0.458927	0.472735	0.465831
617	FTT166	0.256788	0.255138	0.255963	0.442669	0.593786	0.518228
599	FTT131	0.249547	0.262329	0.255938	-0.101103	0.0545933	-0.0232549
75	77	0.246432	0.265345	0.255889	0.122212	0.0273296	0.0747706
74	FTT84	0.300602	0.211107	0.255855	0.146715	0.257699	0.202207
686	FTT123	0.187646	0.323843	0.255745	-0.0317359	-0.263003	-0.14737
70	517	0.285128	0.226299	0.255714	0.507832	0.348499	0.428166
240	244	0.301847	0.20947	0.255659	0.477628	0.470061	0.473844
90	FTT115	0.349578	0.161662	0.25562	0.376087	0.392875	0.384481
28	161	0.22493	0.286204	0.255567	0.29422	0.0406168	0.167419
FTT50	76	0.309169	0.201841	0.255505	0.155725	0.282839	0.219282
224	663	0.243987	0.266658	0.255323	0.344605	0.424233	0.384419
661	569	0.335711	0.174771	0.255241	0.20084	0.447348	0.324094
208	212	0.310683	0.199731	0.255207	0.476222	0.523861	0.500042
618E	614	0.216419	0.293974	0.255197	0.381005	0.392797	0.386901
FTT25	600a	0.165791	0.344561	0.255176	0.253574	0.112028	0.182801
652	528	0.211694	0.298477	0.255085	0.681965	0.437349	0.559657
531	16	0.308328	0.201788	0.255058	0.338388	0.650958	0.494673
686	550Cen	0.207291	0.302679	0.254985	0.0476284	-0.0145979	0.0165152
531	658	0.281808	0.228021	0.254915	0.338388	0.364645	0.351517
FTT08	278	0.224507	0.285112	0.25481	0.413441	0.290513	0.351977
97	27	0.266795	0.242725	0.25476	0.52181	0.411666	0.466738
551	114	0.261965	0.247389	0.254677	0.320664	0.508737	0.414701
98	575E	0.224985	0.283832	0.254408	0.450655	0.565456	0.508055
234	FTT202	0.301273	0.207378	0.254325	-0.0325286	0.147324	0.0573975
598N	FTT97	0.207841	0.300787	0.254314	0.319852	0.27127	0.295561
691	528	0.127519	0.381055	0.254287	0.284998	0.196213	0.240605
FTT76	616E	0.273881	0.234676	0.254278	0.669472	0.539124	0.604298
53	525	0.205485	0.302838	0.254161	0.235349	0.391133	0.313241
240	807	0.227718	0.280156	0.253937	0.626877	0.499571	0.563224
644W	FTT205	0.378384	0.129285	0.253835	0.269107	0.415285	0.342196
630	FTT137	0.249592	0.257803	0.253698	0.719238	0.600428	0.659833
605N	FTT28	0.274109	0.233081	0.253595	0.325449	0.472605	0.399027
809	159	0.240643	0.26651	0.253576	0.691194	0.56145	0.626322
250	258	0.260309	0.246673	0.253491	0.15732	0.0735026	0.115411
89	FTT94	0.266244	0.240709	0.253476	0.205604	0.232805	0.219205
642	631	0.278965	0.227449	0.253207	0.111668	0.404967	0.258318
16	FTT107	0.334201	0.172157	0.253179	0.418263	0.260508	0.339385
661	615E	0.276147	0.22985	0.252998	0.40063	0.52269	0.46166
19	615E	0.243839	0.262137	0.252988	0.538208	0.454503	0.496355
517	619N	0.239657	0.266238	0.252947	0.511374	0.35382	0.432597
46	687	0.329528	0.176356	0.252942	0.595603	0.470744	0.533174
FTT28	546	0.239282	0.266524	0.252903	0.472605	0.381012	0.426809
677	FTT43	0.324388	0.181402	0.252895	-0.0733549	0.253195	0.08992
632	86	0.289337	0.215713	0.252525	0.346107	0.384874	0.365491
105	624	0.197417	0.307594	0.252505	0.427108	0.60323	0.515169
88	46	0.274108	0.230876	0.252492	0.729979	0.528204	0.629091
FTT11	FTT114	0.316429	0.188546	0.252487	0.162658	0.405113	0.283885
673	FTT164	0.192805	0.31206	0.252433	0.469462	0.486093	0.477778
655W	FTT114	0.312714	0.192097	0.252405	0.147023	0.405113	0.276068
T11	FTT135	0.233693	0.27103	0.252361	0.200516	0.169796	0.185156
66	FTT110	0.299273	0.205359	0.252316	0.14836	0.222346	0.185353
95	6	0.261101	0.243495	0.252298	0.544753	0.24238	0.393567
276	574Cen	0.194092	0.310467	0.252279	0.452073	0.570287	0.51118
220	81	0.269216	0.235342	0.252279	0.0942305	0.243424	0.168827
531	283	0.344423	0.160114	0.252268	0.338388	0.446606	0.392497
522	FTT107	0.330082	0.174257	0.252169	0.37594	0.260508	0.318224
250	FTT91	0.260587	0.243724	0.252156	0.0730515	0.137232	0.105142
FTT39	FTT94	0.309655	0.194637	0.252146	0.638233	0.744268	0.691251
FTT110	FTT119	0.212921	0.291262	0.252091	0.222346	0.252544	0.237445
FTT185	807	0.233253	0.270816	0.252034	0.488402	0.642551	0.565476
619N	544N	0.217306	0.286725	0.252015	0.35382	0.483056	0.418438
610N	34	0.303328	0.200636	0.251982	0.0900993	0.433264	0.261681
673	693W	0.330447	0.173382	0.251914	0.31788	0.459857	0.388868
634	560	0.27227	0.231388	0.251829	0.336468	0.345238	0.340853
5	FTT126	0.237708	0.265834	0.251771	0.437062	0.427799	0.43243
27	564Cen	0.280869	0.22266	0.251765	0.327618	0.414655	0.371136
256	FTT69	0.302453	0.200819	0.251636	0.61087	0.52474	0.567805
FTT183	FTT96	0.270836	0.232261	0.251548	-0.0328057	0.182945	0.0750697
72	FTT182	0.315573	0.187374	0.251474	0.347986	0.694076	0.521031
209	550Cen	0.230368	0.272576	0.251472	-0.084036	-0.141423	-0.112729
626	FTT31	0.277557	0.225378	0.251467	0.0615128	0.287436	0.174474
FTT18	FTT145	0.27985	0.223055	0.251453	0.349885	0.401242	0.375564
FTT62	FTT99	0.28312	0.219704	0.251412	0.491978	0.46278	0.477379
662N	623	0.182846	0.319771	0.251308	0.690816	0.370601	0.530708
FTT186	106	0.275696	0.226748	0.251222	0.430717	0.586581	0.508649
686	FTT48	0.1924	0.309773	0.251086	0.126993	0.0463913	0.086692
594N	154	0.209936	0.292147	0.251041	0.389186	0.49593	0.442558
75	78	0.269963	0.232111	0.251037	-0.316683	0.0109382	-0.152872
FTT95	FTT174	0.29939	0.202672	0.251031	0.387572	0.568483	0.478027
FTT153	629	0.252443	0.249617	0.25103	0.157845	0.404097	0.280971
FTT37	FTT45	0.383379	0.118512	0.250945	0.0645367	0.353946	0.209241
522	658	0.221378	0.280495	0.250936	0.37594	0.183115	0.279528
567N	FTT140	0.343898	0.15796	0.250929	0.228982	0.401763	0.315373
103	148	0.182115	0.3197	0.250907	0.343247	0.347649	0.345448
827E	828N	0.233988	0.267671	0.25083	0.485239	0.537151	0.511195
007N	007S	0.0840656	0.417394	0.25073	0.925672	0.925016	0.925344
828N	664	0.257597	0.243779	0.250688	0.46001	0.553592	0.506801
606N	553W	0.27879	0.222229	0.25051	0.303098	0.271407	0.287253
707	574Cen	0.20743	0.293527	0.250479	0.394765	0.462858	0.428812
250	635S	0.216113	0.284767	0.25044	0.15732	-0.0916736	0.032823
629	628N	0.197666	0.303154	0.25041	0.404097	0.138584	0.27134
FTT191	643	0.177246	0.32326	0.250253	0.320232	0.425168	0.3727
139	21	0.283439	0.216902	0.25017	0.238437	0.375955	0.307196
93	617	0.292486	0.207334	0.24991	0.545199	0.504595	0.524897
FTT31	688	0.213071	0.286733	0.249902	0.501205	0.659635	0.58042
FTT95	FTT144	0.288341	0.211457	0.249899	0.212592	0.472701	0.342647
682	244	0.243638	0.25603	0.249834	0.441414	0.411179	0.426296
277	45	0.204788	0.294786	0.249787	0.336111	0.26843	0.30227
680W	618E	0.260976	0.23855	0.249763	0.375859	0.226257	0.301058
691	462WSW	0.24443	0.254913	0.249672	0.165831	0.258471	0.212151
586	568	0.273729	0.225576	0.249652	0.00584517	0.0766177	0.0412314
551	FTT184	0.292635	0.206409	0.249522	0.773555	0.56674	0.670147
9	83	0.212445	0.286472	0.249459	0.24932	0.126651	0.187986
606N	597	0.307011	0.191874	0.249443	0.457965	0.482619	0.470292
281	202	0.226599	0.271839	0.249219	0.613578	0.314969	0.464274
FTT66	40	0.308732	0.189612	0.249172	0.406772	0.411179	0.408976
9	89	0.167849	0.330251	0.24905	0.499547	0.277822	0.388684
83	102	0.271833	0.226191	0.249012	-0.111535	-0.0272252	-0.06938
556	FTT192	0.267462	0.230435	0.248948	0.161313	0.360029	0.260671
285	809	0.158802	0.338851	0.248827	0.328831	0.227985	0.278408
FTT76	619N	0.367464	0.130121	0.248792	0.44912	0.407668	0.428394
59	110	0.253498	0.244084	0.248791	0.361437	0.34541	0.353423
FTT68	699	0.243343	0.254212	0.248778	0.399839	0.514014	0.456927
80	629	0.311022	0.186464	0.248743	0.271065	0.523277	0.397171
551	811	0.210428	0.287049	0.248738	0.547109	0.491446	0.519277
632	FTT118	0.154504	0.342953	0.248729	0.273452	0.104541	0.188997
634	49	0.363647	0.133623	0.248635	0.585292	0.503594	0.544443
605N	263	0.272558	0.224706	0.248632	0.264126	0.374082	0.319104
551	FTT79	0.316908	0.18022	0.248564	0.320664	0.488254	0.404459
531	FTT98	0.299743	0.197381	0.248562	0.338388	0.523227	0.430808
607	670	0.317697	0.1794	0.248548	0.379766	0.494392	0.437079
113	635S	0.193945	0.30312	0.248532	0.191592	0.0642798	0.127936
FTT164	569	0.382666	0.114277	0.248471	0.0749672	0.378267	0.226617
FTT38	FTT106	0.322615	0.174283	0.248449	-0.0235335	0.232283	0.104375
554	559	0.266011	0.230853	0.248432	0.456299	0.486232	0.471265
FTT179	242	0.262876	0.233633	0.248254	0.472279	0.365804	0.419042
263	244	0.265074	0.231207	0.248141	0.31149	0.234533	0.273011
112	FTT55	0.293704	0.202382	0.248043	0.579909	0.605665	0.592787
632	94	0.235194	0.26087	0.248032	0.418762	0.394722	0.406742
55	576	0.188361	0.307617	0.247989	0.453674	0.356967	0.405321
603	38	0.284615	0.211343	0.247979	0.50493	0.435538	0.470234
598N	244	0.280981	0.214955	0.247968	0.574907	0.470061	0.522484
551	FTT07	0.316947	0.178969	0.247958	0.622591	0.634073	0.628332
259W	148	0.296852	0.199012	0.247932	0.266446	0.456374	0.36141
613N	622	0.321726	0.173801	0.247763	0.81806	0.619408	0.718734
138	462SW	0.293556	0.201864	0.24771	0.261016	0.36667	0.313843
FTT39	620	0.260174	0.235245	0.24771	0.276466	0.601674	0.43907
605N	121	0.232721	0.262698	0.247709	0.386772	0.569162	0.477967
635S	462SW	0.328425	0.166919	0.247672	-0.0916736	0.2963	0.102313
680W	614	0.220857	0.274222	0.247539	0.375859	0.190396	0.283127
256	639W	0.263407	0.231577	0.247492	0.513587	0.448664	0.481126
224	809	0.20605	0.288825	0.247438	0.635892	0.613993	0.624942
809	575E	0.26932	0.225533	0.247427	0.613993	0.739274	0.676633
FTT168	FTT110	0.28288	0.211599	0.24724	-0.150974	-0.036872	-0.093923
259W	578E	0.308136	0.18633	0.247233	0.371239	0.4546	0.41292
259W	581	0.381572	0.112819	0.247196	0.161652	0.442223	0.301938
13	515	0.284708	0.209633	0.247171	0.43587	0.571813	0.503842
643	220	0.166121	0.328088	0.247104	0.329363	-0.0189907	0.155186
598N	462WSW	0.342719	0.151443	0.247081	0.149815	0.258471	0.204143
124	546	0.251378	0.242707	0.247042	0.459122	0.557866	0.508494
686	518	0.196464	0.297401	0.246932	0.0476284	-0.0544169	-0.00339424
595	594N	0.152525	0.341081	0.246803	0.816026	0.722357	0.769192
605N	FTT185	0.235272	0.258333	0.246803	0.448095	0.261025	0.35456
53	239	0.169259	0.324208	0.246733	0.32031	0.353612	0.336961
FTT11	671	0.28574	0.20764	0.24669	0.371993	0.326398	0.349195
138	FTT91	0.251602	0.241629	0.246615	0.155447	0.233096	0.194271
546	103	0.277137	0.216053	0.246595	0.381012	0.425341	0.403177
224	FTT139	0.23231	0.260714	0.246512	0.490248	0.431742	0.460995
527	41	0.218911	0.274056	0.246484	0.330534	0.346176	0.338355
226	FTT198	0.306188	0.186744	0.246466	0.461794	0.611417	0.536605
290aNW	238	0.200821	0.292093	0.246457	0.372738	0.40121	0.386974
FTT175	FTT171	0.259572	0.23326	0.246416	0.155169	0.0394889	0.0973287
606N	634	0.251107	0.241613	0.24636	0.380531	0.336468	0.358499
FTT82	106	0.18128	0.311423	0.246352	0.471949	0.586581	0.529265
59	T10	0.253498	0.23913	0.246314	0.361437	0.348048	0.354742
22	FTT115	0.247876	0.244717	0.246297	0.306816	0.306143	0.306479
FTT179	576	0.267577	0.224949	0.246263	0.472279	0.499864	0.486071
200	543	0.21975	0.272767	0.246258	0.455559	0.363174	0.409367
547	663	0.306807	0.185097	0.245952	0.417681	0.506486	0.462083
540	FTT145	0.24344	0.248412	0.245926	0.372411	0.401242	0.386827
639E	215	0.183983	0.307862	0.245923	0.481849	0.590228	0.536038
9	15	0.212445	0.279372	0.245909	0.24932	0.12608	0.1877
604N	690	0.329309	0.162041	0.245675	0.28167	0.187561	0.234616
17	FTT65	0.22497	0.266253	0.245611	0.196538	0.235595	0.216067
FTT88	FTT127	0.276147	0.214822	0.245485	0.512129	0.124085	0.318107
FTT33	FTT79	0.305752	0.185038	0.245395	0.350066	0.342041	0.346054
138	113	0.263044	0.227714	0.245379	0.366585	0.191592	0.279088
226	FTT40	0.211209	0.279526	0.245367	0.641196	0.631067	0.636132
5	606N	0.227268	0.263078	0.245173	0.437062	0.457965	0.447513
282	FTT111	0.32177	0.168496	0.245133	-0.255154	0.0678541	-0.0936497
677	278	0.288515	0.20175	0.245132	-0.0733549	0.13285	0.0297474
631	FTT126	0.187105	0.303022	0.245064	0.479346	0.427799	0.453573
665	40	0.229839	0.260165	0.245002	0.45458	0.352297	0.403438
677	272	0.322742	0.167234	0.244988	0.316956	0.252115	0.284535
36	FTT127	0.188064	0.301827	0.244946	0.508332	0.416057	0.462195
660N	FTT137	0.219639	0.270209	0.244924	0.606167	0.520513	0.56334
258	568	0.243909	0.24589	0.2449	0.227919	0.328449	0.278184
569	565N	0.138162	0.351579	0.244871	0.378267	0.267721	0.322994
15	75	0.254194	0.235423	0.244809	-0.191709	-0.141125	-0.166417
666E	696E	0.291714	0.197843	0.244778	0.565298	0.682859	0.624078
605N	636N	0.254823	0.234733	0.244778	0.448095	0.585632	0.516863
282	FTT71	0.333002	0.15649	0.244746	0.163231	0.276888	0.22006
551	FTT28	0.272675	0.216787	0.244731	0.320664	0.472605	0.396634
265	111	0.263546	0.225901	0.244724	0.566696	0.682157	0.624427
679	FTT86	0.215848	0.273585	0.244716	0.354523	0.290019	0.322271
222	613N	0.200657	0.288531	0.244594	0.528813	0.454181	0.491497
65	261	0.25118	0.237983	0.244582	0.116566	0.57589	0.346228
283	FTT107	0.2835	0.205595	0.244548	0.36755	0.327734	0.347642
54	100	0.417999	0.0710805	0.24454	0.354576	0.354782	0.354679
FTT54	106	0.233298	0.255745	0.244521	0.36418	0.689936	0.527058
66	FTT168	0.255021	0.233944	0.244483	-0.171005	-0.0790382	-0.125021
210	526E	0.209163	0.279522	0.244343	0.0666691	0.0824415	0.0745553
522	687	0.260086	0.228511	0.244298	0.554243	0.206116	0.38018
587E	FTT147	0.230603	0.257963	0.244283	0.159802	0.153835	0.156819
626	625E	0.281278	0.207057	0.244167	-0.00552199	0.164244	0.0793609
FTT05	652	0.263793	0.224416	0.244104	0.148301	0.36393	0.256116
FTT58	FTT185	0.284526	0.20363	0.244078	0.657185	0.60209	0.629638
618E	FTT142	0.211226	0.276903	0.244064	0.690503	0.662462	0.676483
605N	242	0.258815	0.229305	0.24406	0.386772	0.30815	0.347461
FTT19	282	0.15004	0.338009	0.244024	0.144965	-0.150557	-0.00279634
283	707	0.225777	0.262062	0.243919	0.525662	0.481227	0.503444
210	623	0.115549	0.372221	0.243885	0.440001	0.181781	0.310891
663	FTT139	0.240607	0.247068	0.243837	0.506486	0.350562	0.428524
539	FTT80	0.270196	0.217476	0.243836	0.390803	0.465423	0.428113
FTT73	220	0.173522	0.314047	0.243785	0.145019	-0.132212	0.00640374
606N	592E	0.290123	0.197168	0.243646	0.303098	0.420667	0.361883
94	FTT80	0.280927	0.206075	0.243501	0.243403	0.28723	0.265317
649	FTT110	0.282322	0.204527	0.243425	-0.17807	0.0279325	-0.0750686
FTT197	587E	0.235603	0.251246	0.243425	0.172221	0.369851	0.271036
30	138	0.255085	0.231762	0.243423	0.382086	0.472154	0.42712
606N	150a	0.313997	0.172824	0.243411	0.535398	0.396581	0.46599
290aNW	807	0.197001	0.289559	0.24328	0.581826	0.571061	0.576443
224	12	0.242034	0.244406	0.24322	0.417426	0.589831	0.503629
49	569	0.196331	0.28983	0.24308	0.503594	0.654593	0.579094
FTT20	FTT158	0.154613	0.331469	0.243041	0.561409	0.73364	0.647525
30	150a	0.280222	0.205815	0.243019	0.382086	0.336239	0.359162
591N	462WSW	0.35752	0.128409	0.242965	-0.0305634	0.196677	0.0830567
290aNW	FTT76	0.125862	0.359952	0.242907	0.442434	0.559296	0.500865
695	FTT142	0.306538	0.179276	0.242907	0.501849	0.578078	0.539963
FTT25	FTT60	0.227112	0.258684	0.242898	0.477502	0.293158	0.38533
540	FTT72	0.109277	0.376488	0.242883	0.497929	0.399263	0.448596
FTT76	544N	0.331042	0.154671	0.242856	0.338944	0.483056	0.411
FTT03	208	0.201529	0.284134	0.242831	0.807852	0.551048	0.67945
75	102	0.252675	0.232782	0.242729	0.122212	0.143979	0.133095
274	92	0.368507	0.116681	0.242594	-0.105882	0.216667	0.0553922
829	512a	0.214985	0.270094	0.242539	0.0961169	-0.0094715	0.0433227
FTT179	605N	0.242156	0.242916	0.242536	0.321502	0.325449	0.323475
21	108	0.185	0.300066	0.242533	0.554254	0.3273	0.440777
124	41	0.220245	0.264771	0.242508	0.53639	0.626386	0.581388
678N	284	0.112558	0.372403	0.24248	0.455981	0.707166	0.581574
FTT187	242	0.223065	0.261671	0.242368	0.446149	0.481112	0.463631
13	FTT193	0.332434	0.15213	0.242282	0.576903	0.841683	0.709293
FTT69	524	0.245828	0.238639	0.242233	0.60395	0.726118	0.665034
67	571W	0.219225	0.265021	0.242123	0.27945	0.272491	0.275971
98	673	0.2265	0.257741	0.24212	0.450655	0.469462	0.460059
250	568	0.247654	0.236586	0.24212	-0.0954846	-0.09127	-0.0933773
203	FTT111	0.346523	0.137667	0.242095	0.262023	0.334182	0.298102
FTT159	FTT121	0.328113	0.156046	0.24208	0.23655	0.368857	0.302703
007S	687	0.302051	0.181817	0.241934	0.775047	0.52367	0.649358
198	4	0.205201	0.278463	0.241832	0.470436	0.452155	0.461295
282	43	0.290737	0.192761	0.241749	-0.0459613	0.127601	0.0408198
FTT155	FTT71	0.301386	0.181897	0.241642	0.348666	0.548055	0.448361
599	FTT84	0.282924	0.200139	0.241531	-0.0164028	0.151656	0.0676268
FTT181	638N	0.243659	0.23935	0.241504	0.351049	0.415539	0.383294
266	111	0.205777	0.27717	0.241474	0.452164	0.427883	0.440024
FTT189	17	0.242187	0.240753	0.24147	0.374582	0.196538	0.28556
FTT22	FTT101	0.241964	0.240974	0.241469	0.00954127	0.133297	0.0714192
FTT23	243	0.273842	0.208981	0.241412	0.473773	0.413106	0.44344
263	FTT185	0.20696	0.275639	0.241299	0.499266	0.20418	0.351723
FTT45	636N	0.111693	0.370842	0.241268	0.138595	0.00551639	0.0720557
FTT21	696E	0.241033	0.241483	0.241258	0.446685	0.365718	0.406202
FTT02	FTT145	0.21019	0.272303	0.241246	0.245886	0.201656	0.223771
9	78	0.235432	0.246534	0.240983	-0.000906798	0.208751	0.103922
265	FTT166	0.282848	0.199047	0.240948	0.380995	0.675029	0.528012
559	FTT169	0.300733	0.181155	0.240944	0.314976	0.570287	0.442631
97	564Cen	0.279959	0.201916	0.240937	0.330534	0.341487	0.33601
539	516	0.200239	0.281508	0.240874	0.52618	0.474869	0.500524
93	FTT112	0.192272	0.289273	0.240773	0.393599	0.514374	0.453986
560	597	0.272906	0.208581	0.240744	0.410714	0.482619	0.446666
85	596E	0.176609	0.304869	0.240739	0.642725	0.776054	0.70939
FTT157	215	0.230184	0.251266	0.240725	0.192931	0.26241	0.227671
284	FTT67	0.31086	0.170581	0.24072	0.707166	0.737938	0.722552
259W	58	0.314264	0.167158	0.240711	0.371239	0.481729	0.426484
244	FTT79	0.260807	0.220596	0.240701	0.352297	0.488254	0.420275
673	700	0.228063	0.253328	0.240695	0.621045	0.711141	0.666093
531	522	0.293767	0.187601	0.240684	0.243872	0.465092	0.354482
007S	46	0.226462	0.254713	0.240588	0.550093	0.460804	0.505449
FTT33	114	0.239811	0.241007	0.240409	0.350066	0.312232	0.331149
555	73	0.248613	0.232027	0.24032	0.409068	0.645524	0.527296
FTT158	658	0.296118	0.184508	0.240313	0.378494	0.546175	0.462335
FTT32	FTT132	0.164754	0.315727	0.24024	0.359315	0.192085	0.2757
38	76	0.345454	0.134809	0.240132	0.623692	0.608821	0.616257
539	673	0.178968	0.30112	0.240044	0.458491	0.393671	0.426081
223	219	0.229285	0.250787	0.240036	0.432547	0.487672	0.46011
FTT63	150a	0.313274	0.166589	0.239932	0.321502	0.336239	0.328871
263	811	0.1732	0.306508	0.239854	0.374082	0.15241	0.263246
222	547	0.214304	0.265391	0.239847	0.450282	0.514734	0.482508
FTT09	660N	0.142715	0.336627	0.239671	0.42397	0.606167	0.515069
678N	230	0.207605	0.271703	0.239654	0.505438	0.830455	0.667946
FTT175	66	0.216665	0.26259	0.239627	-0.0560393	-0.383915	-0.219977
214	46	0.26043	0.218692	0.239561	0.708145	0.528204	0.618174
FTT188	197	0.283572	0.195348	0.23946	0.0206542	0.165359	0.0930069
38	617	0.319854	0.158981	0.239417	0.529615	0.442669	0.486142
244	FTT184	0.233626	0.245093	0.239359	0.587825	0.442951	0.515388
541	543	0.147387	0.331314	0.239351	0.58929	0.363174	0.476232
98	634	0.237609	0.240925	0.239267	0.372177	0.502351	0.437264
620	658	0.236143	0.242379	0.239261	0.40251	0.27388	0.338195
97	FTT78	0.325262	0.153208	0.239235	-0.0520186	0.211027	0.079504
283	624	0.20734	0.271063	0.239202	0.525662	0.523876	0.524769
272	41	0.114864	0.363456	0.23916	0.184125	0.252773	0.218449
15	78	0.266275	0.212034	0.239155	-0.271157	0.0768757	-0.0971406
FTT166	111	0.21559	0.262597	0.239094	0.675029	0.491452	0.583241
212	214	0.178594	0.299433	0.239013	0.455841	0.61086	0.533351
FTT200	116	0.293502	0.184359	0.238931	0.259993	0.477307	0.36865
94	FTT118	0.159145	0.318485	0.238815	0.319063	0.216474	0.267768
270	628N	0.178734	0.298818	0.238776	0.276131	0.33001	0.30307
13	589N	0.248742	0.228715	0.238728	0.43587	0.665831	0.55085
268	516	0.202863	0.274402	0.238633	0.380075	0.174794	0.277434
651	687	0.263209	0.214053	0.238631	0.590254	0.259042	0.424648
679	280	0.269706	0.207546	0.238626	0.354523	0.25947	0.306996
606N	1	0.303255	0.17378	0.238518	0.535398	0.362026	0.448712
FTT186	666E	0.277431	0.199511	0.238471	0.335836	0.347947	0.341891
611E	FTT187	0.264889	0.212026	0.238457	0.447311	0.199993	0.323652
91	FTT147	0.204967	0.271894	0.238431	0.153705	0.259606	0.206656
FTT99	462WSW	0.341024	0.135769	0.238396	-0.227931	0.0112944	-0.108318
201	202	0.24519	0.231593	0.238391	0.408854	0.412831	0.410843
FTT195	FTT95	0.145121	0.331544	0.238332	0.281575	0.125103	0.203339
65	61	0.246197	0.230145	0.238171	0.305874	0.570001	0.437938
FTT43	FTT148	0.197363	0.278963	0.238163	0.321086	0.245874	0.28348
673	FTT118	0.206581	0.269604	0.238092	0.31788	0.440338	0.379109
FTT31	215	0.222145	0.253962	0.238053	0.144923	0.0165461	0.0807345
275	698	0.265226	0.210873	0.238049	0.397578	0.330534	0.364056
113	FTT135	0.227863	0.248139	0.238001	0.191592	0.446531	0.319061
FTT73	115	0.21409	0.261823	0.237956	0.358765	0.353782	0.356273
FTT26	281	0.265914	0.209957	0.237936	0.218394	0.613578	0.415986
811	40	0.304027	0.171719	0.237873	-0.0171085	0.17565	0.079271
FTT25	584	0.161736	0.31387	0.237803	0.328217	0.131056	0.229636
693E	FTT195	0.291206	0.184392	0.237799	0.262177	0.161837	0.212007
615E	49	0.334047	0.141531	0.237789	0.318129	0.338126	0.328127
21	659N	0.205639	0.269888	0.237764	0.286806	0.259564	0.273185
263	688	0.27189	0.203553	0.237721	0.248899	0.455416	0.352158
673	8	0.229125	0.246207	0.237666	0.469462	0.334333	0.401897
634	FTT164	0.168726	0.306478	0.237602	0.419409	0.28053	0.34997
13	71	0.279763	0.19533	0.237547	0.43587	0.811759	0.623815
45	696E	0.256505	0.218502	0.237504	0.451322	0.365718	0.40852
603	564NE	0.313437	0.161425	0.237431	0.50493	0.468208	0.486569
105	106	0.110074	0.364657	0.237366	0.299799	0.276516	0.288158
FTT66	631	0.329486	0.145126	0.237306	0.332619	0.479346	0.405982
272	541	0.153191	0.321292	0.237241	0.252115	0.486613	0.369364
FTT39	574Cen	0.252923	0.221504	0.237213	0.34882	0.677715	0.513267
829	526E	0.298077	0.176272	0.237174	0.472735	0.50593	0.489332
809	663	0.266488	0.20778	0.237134	0.45959	0.588738	0.524164
31	197	0.276926	0.197233	0.23708	0.743732	0.550578	0.647155
639E	592N	0.230869	0.243277	0.237073	-0.184344	0.0178997	-0.0832222
FTT20	10	0.259709	0.214315	0.237012	0.561409	0.599745	0.580577
FTT09	FTT86	0.119241	0.3547	0.236971	0.207959	0.408349	0.308154
17	81	0.239373	0.234539	0.236956	0.0961056	0.36952	0.232813
FTT08	677	0.168189	0.305448	0.236818	0.329647	0.0242228	0.176935
FTT36	56	0.189537	0.284033	0.236785	0.619618	0.686613	0.653116
FTT195	544N	0.151762	0.321787	0.236774	0.401312	0.483056	0.442184
16	658	0.211743	0.261787	0.236765	0.418263	0.183115	0.300689
673	49	0.356686	0.116786	0.236736	0.31788	0.393282	0.355581
FTT176	81	0.216659	0.256749	0.236704	0.16399	0.117328	0.140659
FTT72	259E	0.219436	0.253768	0.236602	0.62454	0.596096	0.610318
277	73	0.213701	0.259442	0.236571	0.502083	0.468285	0.485184
291bS	635N	0.166983	0.306084	0.236534	0.605494	0.453835	0.529664
FTT58	687	0.317445	0.155433	0.236439	0.588622	0.576595	0.582609
FTT155	FTT111	0.282518	0.189999	0.236259	0.131555	0.334182	0.232868
FTT02	FTT18	0.179968	0.292517	0.236243	0.245886	0.187357	0.216621
98	8	0.212545	0.259895	0.23622	0.764566	0.576393	0.67048
16	663	0.208875	0.263237	0.236056	0.53461	0.341981	0.438296
651	674N	0.206671	0.265369	0.23602	0.385381	0.234416	0.309899
FTT02	FTT111	0.203728	0.268163	0.235946	0.371572	0.334182	0.352877
700	FTT121	0.279142	0.192392	0.235767	0.133423	0.289964	0.211693
691	FTT97	0.106731	0.36454	0.235635	0.165831	0.0283605	0.0970957
555	597	0.300372	0.170874	0.235623	0.039735	0.334796	0.187265
44	FTT121	0.148132	0.323106	0.235619	0.408689	0.44775	0.428219
238	FTT76	0.158831	0.312299	0.235565	0.40121	0.44912	0.425165
80	60	0.276728	0.194281	0.235505	0.179948	0.198514	0.189231
FTT13	214	0.235861	0.235118	0.23549	0.499421	0.61086	0.55514
FTT189	FTT73	0.291507	0.179461	0.235484	-0.0423641	0.145019	0.0513276
FTT102	FTT149	0.35487	0.116066	0.235468	-0.0615151	0.248018	0.0932513
606N	693W	0.300614	0.170321	0.235467	0.380531	0.399841	0.390186
592E	553W	0.21672	0.254196	0.235458	0.503429	0.337643	0.420536
FTT107	687	0.176748	0.294155	0.235451	0.462187	0.259042	0.360615
FTT37	32	0.271645	0.199253	0.235449	0.234621	0.493339	0.36398
88	202	0.247012	0.223859	0.235436	0.549965	0.510692	0.530329
FTT197	91	0.247879	0.222912	0.235396	0.0539668	0.0767691	0.065368
662N	658	0.177467	0.293204	0.235335	0.304335	0.183115	0.243725
673	615E	0.265452	0.205137	0.235294	0.393671	0.454503	0.424087
FTT05	FTT132	0.21686	0.25366	0.23526	0.361226	0.434459	0.397843
291a	599	0.323218	0.147298	0.235258	0.626852	0.661199	0.644025
124	574N	0.221268	0.249158	0.235213	0.304586	0.280582	0.292584
811	FTT185	0.268417	0.202009	0.235213	0.660964	0.431557	0.546261
86	564Cen	0.186244	0.284136	0.23519	0.453221	0.268319	0.36077
9	102	0.22165	0.2487	0.235175	-0.000906798	-0.0272252	-0.014066
FTT18	FTT19	0.278881	0.191446	0.235163	0.349885	0.342281	0.346083
55	665	0.194348	0.275712	0.23503	0.375628	0.376663	0.376145
FTT188	642	0.278321	0.191538	0.23493	0.246657	0.259724	0.25319
811	665	0.313418	0.15639	0.234904	0.0676505	0.298746	0.183198
634	150a	0.298814	0.170931	0.234872	0.502351	0.396581	0.449466
220	FTT133	0.277077	0.192637	0.234857	-0.0189907	0.196111	0.0885601
FTT163	FTT205	0.332567	0.137103	0.234835	0.200121	0.331754	0.265938
634	516	0.242364	0.227271	0.234817	0.502351	0.39985	0.4511
539	FTT118	0.146941	0.322658	0.2348	0.323114	0.328406	0.32576
FTT80	1	0.222624	0.246965	0.234795	0.584218	0.415191	0.499704
FTT55	FTT171	0.333528	0.136039	0.234784	0.539943	0.65696	0.598452
613N	FTT87	0.347814	0.121604	0.234709	0.545151	0.892288	0.718719
10	FTT198	0.162691	0.306338	0.234515	0.199489	0.222834	0.211161
644E	FTT112	0.218426	0.250588	0.234507	0.463774	0.757187	0.610481
98	622	0.2111	0.25781	0.234455	0.529133	0.36568	0.447406
661	516	0.246792	0.222104	0.234448	0.40063	0.474869	0.437749
FTT163	545	0.12415	0.3447	0.234425	0.440085	0.486784	0.463434
FTT118	1	0.333196	0.135487	0.234342	0.440338	0.308862	0.3746
219	622	0.21565	0.252797	0.234223	0.544597	0.492544	0.518571
81	FTT133	0.260919	0.207514	0.234216	0.117328	0.196111	0.15672
98	516	0.240065	0.228257	0.234161	0.529133	0.549888	0.53951
627	FTT63	0.234869	0.233433	0.234151	0.647059	0.547668	0.597364
680E	210	0.337167	0.131115	0.234141	0.152262	0.191113	0.171688
637N	574N	0.230512	0.237511	0.234011	0.528878	0.280582	0.40473
FTT36	120	0.215383	0.252493	0.233938	0.492824	0.659871	0.576348
FTT198	FTT67	0.188253	0.279151	0.233702	0.708563	0.563229	0.635896
FTT54	574N	0.274956	0.192441	0.233699	0.434827	0.680259	0.557543
276	687	0.21483	0.252515	0.233673	0.452073	0.259042	0.355557
534	222	0.147467	0.319626	0.233547	0.439944	0.528813	0.484379
10	FTT126	0.192175	0.274841	0.233508	0.313848	0.509542	0.411695
604N	527	0.255041	0.211823	0.233432	0.28167	0.234896	0.258283
809	655W	0.250368	0.216473	0.23342	0.45959	0.680134	0.569862
FTT86	FTT141	0.333257	0.133557	0.233407	0.408349	0.346887	0.377618
10	17	0.215244	0.251443	0.233344	0.371027	0.497836	0.434432
99	61	0.236315	0.230311	0.233313	0.403293	0.398002	0.400648
219	FTT67	0.160469	0.306149	0.233309	0.373821	0.388521	0.381171
531	662N	0.31319	0.153383	0.233286	0.243872	0.381631	0.312752
FTT151	FTT84	0.30049	0.166017	0.233253	-0.335539	-0.00740801	-0.171473
811	FTT152	0.286198	0.180238	0.233218	0.406687	0.58263	0.494658
154	148	0.215975	0.250227	0.233101	0.49593	0.456374	0.476152
95	809	0.214737	0.251164	0.232951	0.658565	0.45959	0.559077
96	FTT40	0.0915997	0.374244	0.232922	0.737073	0.723301	0.730187
FTT06	616E	0.169215	0.296334	0.232775	0.543463	0.354773	0.449118
FTT37	FTT127	0.214971	0.250551	0.232761	0.574789	0.48905	0.53192
FTT14	FTT162	0.371024	0.0944892	0.232757	0.359604	0.384808	0.372206
241	550W	0.144489	0.320714	0.232602	0.594325	0.524341	0.559333
159	88	0.225507	0.239591	0.232549	0.488358	0.729979	0.609168
678N	FTT62	0.201611	0.263357	0.232484	0.455981	0.898396	0.677188
FTT85	625E	0.231334	0.233586	0.23246	0.243407	0.257106	0.250256
17	220	0.219104	0.24558	0.232342	0.196538	0.320673	0.258606
607	FTT28	0.282721	0.181835	0.232278	0.379766	0.397262	0.388514
FTT159	FTT77	0.276148	0.188322	0.232235	0.331981	0.366996	0.349489
258	FTT91	0.233737	0.230696	0.232217	0.150711	0.328959	0.239835
607	688	0.316513	0.147763	0.232138	-0.0337237	0.319271	0.142773
566N	566SW	0.368664	0.0955407	0.232102	0.560979	0.489305	0.525142
652	FTT99	0.207562	0.256542	0.232052	0.575953	0.386034	0.480994
677	270	0.280406	0.183384	0.231895	0.0242228	0.034841	0.0295319
78	102	0.223875	0.239884	0.23188	-0.0549992	-0.369634	-0.212316
12	622	0.218162	0.245499	0.231831	0.487288	0.175384	0.331336
661	FTT164	0.169004	0.294621	0.231812	0.334033	0.383311	0.358672
4	829	0.308541	0.155024	0.231783	0.26954	0.397411	0.333476
007S	809	0.217045	0.246319	0.231682	0.625078	0.613993	0.619535
156	92	0.320135	0.143226	0.23168	0.186882	0.138333	0.162608
649	FTT175	0.247627	0.215709	0.231668	-0.256608	0.0143633	-0.121122
668	103	0.226317	0.236968	0.231642	0.240397	0.343247	0.291822
007S	FTT186	0.172495	0.290755	0.231625	0.400124	0.240956	0.32054
FTT31	242	0.157932	0.305076	0.231504	0.714974	0.423458	0.569216
673	268	0.286209	0.176798	0.231503	-0.0610754	0.211004	0.0749645
FTT120	FTT135	0.224273	0.238711	0.231492	0.172257	0.354286	0.263271
640	660N	0.173921	0.28906	0.23149	0.381487	0.310792	0.346139
531	697	0.326195	0.136732	0.231463	0.52742	0.546703	0.537062
613N	FTT58	0.268795	0.194034	0.231414	0.727091	0.520059	0.623575
67	566N	0.170875	0.291918	0.231396	0.199389	0.121959	0.160674
515	619N	0.289346	0.173399	0.231372	0.357719	0.407668	0.382694
FTT26	209	0.35497	0.107695	0.231333	0.392084	0.494117	0.4431
68	FTT114	0.253565	0.208994	0.231279	0.0316542	0.206818	0.119236
266	543	0.141654	0.320802	0.231228	0.330423	0.257036	0.29373
274	FTT86	0.186111	0.276217	0.231164	0.384207	0.645009	0.514608
291bS	634	0.219938	0.242364	0.231151	0.34249	0.502351	0.42242
613S	575E	0.13883	0.323422	0.231126	0.428127	0.30473	0.366428
662N	16	0.197822	0.264356	0.231089	0.304335	0.418263	0.361299
613S	622	0.141976	0.320188	0.231082	0.714064	0.302248	0.508156
FTT23	60	0.241511	0.220651	0.231081	0.173071	0.0527895	0.11293
672	520	0.311631	0.150457	0.231044	0.597312	0.636289	0.6168
284	FTT54	0.315648	0.146294	0.230971	0.804777	0.57612	0.690449
FTT07	FTT184	0.205368	0.256535	0.230952	0.853629	0.628634	0.741132
FTT191	FTT176	0.126272	0.335519	0.230895	-0.0876292	-0.300459	-0.194044
291bS	661	0.214937	0.246792	0.230865	0.408241	0.40063	0.404435
605N	665	0.267183	0.19451	0.230847	0.386772	0.532497	0.459635
95	72	0.196399	0.265238	0.230818	0.658565	0.347986	0.503275
272	546	0.13034	0.331236	0.230788	0.252115	0.381012	0.316564
FTT164	560	0.314367	0.147082	0.230724	0.177749	0.345238	0.261493
FTT94	FTT107	0.28563	0.175715	0.230673	0.232805	0.394961	0.313883
678N	547	0.166044	0.295295	0.230669	0.307613	0.611787	0.4597
258	FTT120	0.241418	0.219754	0.230586	0.150711	0.172257	0.161484
71	208	0.217937	0.243185	0.230561	0.717638	0.476222	0.59693
291bS	98	0.220892	0.240065	0.230479	0.473992	0.529133	0.501562
627	680E	0.244239	0.216703	0.230471	0.205883	0.340648	0.273266
648	678N	0.269445	0.191454	0.230449	0.727091	0.505438	0.616264
FTT31	FTT157	0.225124	0.235774	0.230449	0.216179	0.0461917	0.131186
FTT66	576	0.28368	0.177186	0.230433	0.480926	0.499864	0.490395
30	21	0.226247	0.234557	0.230402	0.117265	0.286806	0.202036
671	FTT80	0.295756	0.164989	0.230372	0.393758	0.465423	0.42959
85	584	0.261683	0.199033	0.230358	0.553407	0.605025	0.579216
263	576	0.228445	0.232221	0.230333	0.436674	0.356967	0.396821
668	148	0.16231	0.298342	0.230326	0.240397	0.347649	0.294023
FTT21	635N	0.180743	0.279865	0.230304	0.723342	0.385564	0.554453
12	17	0.260745	0.199792	0.230268	0.487288	0.296971	0.39213
9	77	0.199133	0.261141	0.230137	-0.000906798	-0.167205	-0.0840557
19	569	0.275192	0.185038	0.230115	0.384277	0.447348	0.415813
FTT04	56	0.224987	0.235134	0.230061	0.561725	0.451574	0.506649
233	600a	0.230742	0.229247	0.229995	0.438837	0.66701	0.552924
FTT183	43	0.258373	0.201611	0.229992	0.154977	0.214841	0.184909
809	88	0.211273	0.248597	0.229935	0.536791	0.639972	0.588382
662N	526E	0.26648	0.193335	0.229907	0.536223	0.576511	0.556367
632	564Cen	0.215096	0.244653	0.229874	0.273452	0.121983	0.197717
210	105	0.186299	0.273312	0.229806	0.440001	0.299799	0.3699
FTT03	82	0.303423	0.156156	0.229789	0.423555	0.479755	0.451655
622	46	0.206708	0.25271	0.229709	0.555976	0.663003	0.609489
FTT06	286	0.293848	0.165352	0.2296	0.360848	0.451925	0.406386
287	629	0.286497	0.172667	0.229582	0.240141	0.404097	0.322119
FTT85	FTT111	0.213658	0.245483	0.229571	0.394726	0.334182	0.364454
243	650W	0.231271	0.227506	0.229388	0.0870543	0.124099	0.105577
240	606N	0.234452	0.224153	0.229303	0.253754	0.380531	0.317143
FTT54	FTT122	0.24939	0.209096	0.229243	0.505473	0.735027	0.62025
218	584	0.268023	0.190446	0.229234	0.556157	0.68402	0.620089
228	FTT171	0.264402	0.194015	0.229209	-0.0468796	0.0394889	-0.00369536
661	49	0.33874	0.119458	0.229099	0.0676466	0.227813	0.14773
FTT19	FTT155	0.166294	0.2917	0.228997	0.342281	0.131555	0.236918
FTT186	105	0.366847	0.0910752	0.228961	0.0511944	0.236144	0.143669
242	550W	0.183863	0.274017	0.22894	0.365804	0.524341	0.445072
290aNW	56	0.150591	0.3072	0.228896	0.442434	0.373227	0.40783
599	69	0.273261	0.184372	0.228817	-0.0164028	0.154294	0.0689454
69	FTT151	0.157885	0.299615	0.22875	0.0133425	-0.271942	-0.1293
244	546	0.197402	0.259999	0.228701	0.352297	0.381012	0.366655
661	553W	0.254771	0.202564	0.228667	0.20084	0.337643	0.269241
676	FTT54	0.0651986	0.391983	0.228591	0.919886	0.78806	0.853973
240	635N	0.180687	0.276491	0.228589	0.626877	0.385564	0.506221
673	634	0.241665	0.215335	0.2285	0.31788	0.419409	0.368645
110	564Cen	0.212298	0.24469	0.228494	0.127213	-0.0243535	0.0514298
FTT111	FTT143	0.14358	0.313319	0.228449	0.467345	0.613943	0.540644
98	FTT164	0.160763	0.296089	0.228426	0.372177	0.383311	0.377744
543	260W	0.263894	0.192821	0.228357	0.257036	0.480223	0.36863
223	FTT186	0.136358	0.320327	0.228342	0.495598	0.620478	0.558038
12	FTT198	0.204287	0.252307	0.228297	0.384746	0.222834	0.30379
223	FTT24	0.164519	0.292008	0.228263	0.432547	0.446606	0.439577
636N	FTT106	0.324948	0.131542	0.228245	0.171264	0.385827	0.278545
128	FTT30	0.288903	0.167499	0.228201	0.317048	0.424233	0.370641
FTT93	FTT101	0.189544	0.266844	0.228194	0.301981	0.212088	0.257035
661	5	0.245113	0.211207	0.22816	0.334033	0.517481	0.425757
223	658	0.206414	0.249721	0.228067	0.432547	0.727705	0.580126
525	FTT141	0.264985	0.191126	0.228055	0.26936	0.129183	0.199271
682	688	0.239804	0.216297	0.228051	0.0224744	0.319271	0.170872
89	521	0.262883	0.193104	0.227993	-0.0110494	0.0858323	0.0373915
553W	49	0.315808	0.140075	0.227941	0.337643	0.338126	0.337884
244	550W	0.160691	0.295058	0.227875	0.293415	0.238946	0.26618
86	569	0.216744	0.238996	0.22787	0.248179	0.240104	0.244142
68	512a	0.216217	0.239434	0.227825	0.273741	0.29337	0.283555
264	119	0.238344	0.217256	0.2278	0.167812	0.156046	0.161929
551	40	0.257255	0.198209	0.227732	0.245182	0.293415	0.269298
70	618E	0.25318	0.202252	0.227716	0.507832	0.381005	0.444419
236	695	0.237192	0.218183	0.227687	0.294527	0.202958	0.248743
551	FTT78	0.316908	0.138443	0.227675	0.320664	0.497926	0.409295
587E	521	0.238242	0.217089	0.227665	0.369851	0.268666	0.319259
639W	FTT76	0.166916	0.288286	0.227601	0.448664	0.44912	0.448892
223	FTT54	0.164741	0.290356	0.227548	0.495598	0.434827	0.465212
233	FTT104	0.249456	0.205497	0.227476	0.759502	0.560507	0.660005
649	FTT119	0.228416	0.226359	0.227388	-0.256608	-0.121184	-0.188896
FTT23	688	0.234495	0.220213	0.227354	0.398597	0.591562	0.49508
39	650S	0.370862	0.0838079	0.227335	-0.150297	0.0855201	-0.0323884
89	FTT147	0.239063	0.215583	0.227323	-0.0832672	0.0480649	-0.0176012
584	FTT72	0.190436	0.264033	0.227235	0.526031	0.549447	0.537739
531	FTT202	0.31699	0.137441	0.227216	0.338388	0.403126	0.370757
32	33	0.262442	0.191875	0.227158	-0.0133215	0.178822	0.08275
544N	623	0.228324	0.225919	0.227122	0.741528	0.433541	0.587534
556	FTT79	0.287736	0.166494	0.227115	0.0681253	0.268935	0.16853
291aSE	291bS	0.0436275	0.410532	0.22708	0.93458	0.934249	0.934414
812	FTT205	0.318538	0.135439	0.226988	0.328389	0.164693	0.246541
116	89	0.159998	0.293931	0.226965	0.390191	0.205604	0.297898
FTT73	FTT118	0.116843	0.336938	0.22689	0.358765	0.216474	0.287619
FTT40	622	0.319567	0.134181	0.226874	0.631067	0.492544	0.561806
632	673	0.167944	0.285644	0.226794	0.564071	0.393671	0.478871
FTT05	FTT62	0.192608	0.26098	0.226794	0.361226	0.491978	0.426602
250	462SW	0.27165	0.181923	0.226786	-0.0954846	0.0851898	-0.00514742
34	FTT80	0.259513	0.194042	0.226777	0.319916	0.28723	0.303573
540	FTT17	0.262588	0.190921	0.226755	0.372411	0.60622	0.489316
266	544N	0.181822	0.271593	0.226707	0.330423	0.396898	0.36366
651	FTT98	0.23199	0.221424	0.226707	0.385381	0.427873	0.406627
55	FTT37	0.164846	0.288312	0.226579	0.141488	-0.105548	0.0179705
FTT164	516	0.298843	0.154278	0.22656	0.383311	0.39985	0.391581
581	FTT173	0.156646	0.296447	0.226547	0.256297	0.112135	0.184216
235	FTT38	0.259571	0.193516	0.226544	0.142694	0.283527	0.21311
255	527	0.23593	0.217134	0.226532	0.421189	0.234896	0.328043
277	665	0.242222	0.210753	0.226487	0.0871525	0.142912	0.115032
227	FTT58	0.249284	0.203564	0.226424	0.808539	0.451496	0.630018
T10	564Cen	0.207989	0.24469	0.22634	0.130731	-0.0243535	0.0531889
FTT08	FTT43	0.224588	0.228089	0.226339	0.329647	0.321086	0.325366
16	34	0.254038	0.198433	0.226235	0.53461	0.546611	0.540611
636N	242	0.230616	0.221808	0.226212	0.419885	0.250495	0.33519
FTT25	201	0.121046	0.331237	0.226142	0.178932	-0.0837672	0.0475822
642	800	0.246272	0.205954	0.226113	0.259724	0.373388	0.316556
811	557	0.267021	0.185183	0.226102	0.576205	0.523649	0.549927
33	FTT73	0.225406	0.226741	0.226074	0.384116	0.358765	0.37144
FTT02	540	0.199212	0.252915	0.226064	0.245886	0.246894	0.24639
239	235	0.249704	0.202355	0.226029	0.030418	-0.0131797	0.00861917
159	46	0.238564	0.213487	0.226025	0.56145	0.595603	0.578526
95	574Cen	0.245052	0.206886	0.225969	0.430941	0.462858	0.4469
218	56	0.214254	0.237542	0.225898	0.630131	0.608267	0.619199
811	244	0.30255	0.149121	0.225836	0.15241	0.293415	0.222912
664	578E	0.225712	0.225873	0.225793	0.46431	0.4546	0.459455
FTT78	FTT87	0.174333	0.277252	0.225792	0.139302	-0.0771234	0.0310892
FTT200	FTT147	0.221272	0.230256	0.225764	0.0379905	0.259606	0.148798
FTT198	663	0.240552	0.210801	0.225676	0.0285422	0.177476	0.103009
FTT28	FTT152	0.216888	0.234358	0.225623	0.32192	0.248734	0.285327
263	665	0.239579	0.211556	0.225567	0.248899	0.220829	0.234864
574N	FTT122	0.205132	0.245733	0.225433	0.600323	0.558378	0.57935
FTT87	161	0.197697	0.253062	0.225379	0.138301	0.0406168	0.0894591
673	661	0.23371	0.216986	0.225348	0.393671	0.334033	0.363852
216	FTT171	0.269221	0.181348	0.225284	-0.229313	-0.097727	-0.16352
239	FTT29	0.298098	0.152334	0.225216	0.030418	0.20575	0.118084
618E	619N	0.214104	0.23631	0.225207	0.535754	0.35382	0.444787
FTT07	220	0.183732	0.266583	0.225158	0.194961	0.207452	0.201206
613S	FTT198	0.129564	0.320697	0.225131	0.332815	0.125688	0.229252
FTT184	242	0.207006	0.243112	0.225059	0.381057	0.423458	0.402257
103	FTT121	0.213393	0.236701	0.225047	0.261153	0.289964	0.275558
222	226	0.187695	0.262373	0.225034	0.607345	0.551495	0.57942
59	FTT192	0.187091	0.262829	0.22496	0.148582	-0.0239535	0.0623142
223	FTT122	0.181573	0.268316	0.224945	0.432547	0.558378	0.495462
829	18	0.202999	0.246878	0.224938	0.397411	0.44519	0.421301
809	622	0.248404	0.201373	0.224888	0.691194	0.492544	0.591869
283	35	0.21182	0.237865	0.224842	0.36755	0.425902	0.396726
FTT105	119	0.201954	0.247708	0.224831	0.294428	0.367034	0.330731
54	682	0.236728	0.212844	0.224786	0.446779	0.301767	0.374273
96	284	0.0738318	0.375653	0.224743	0.737073	0.707166	0.722119
FTT179	FTT28	0.242553	0.206896	0.224725	0.246113	0.397262	0.321688
6	571W	0.252034	0.197231	0.224633	0.305515	0.595828	0.450672
606N	516	0.236139	0.213062	0.2246	0.380531	0.249813	0.315172
244	631	0.2465	0.202585	0.224543	0.352297	0.479346	0.415821
FTT12	FTT132	0.284465	0.16449	0.224477	0.551966	0.596042	0.574004
239	693W	0.301016	0.147888	0.224452	0.030418	0.219793	0.125106
FTT05	6	0.209828	0.2388	0.224314	0.645125	0.558055	0.60159
236	696E	0.293399	0.155225	0.224312	0.647264	0.445004	0.546134
FTT60	101	0.205274	0.243342	0.224308	0.450234	0.541131	0.495683
692	208	0.148211	0.300324	0.224267	0.403185	0.401397	0.402291
FTT46	692	0.315315	0.133169	0.224242	0.540583	0.522548	0.531565
291bS	FTT164	0.149299	0.298843	0.224071	0.34249	0.383311	0.362901
662N	674N	0.159546	0.288595	0.224071	0.381631	0.234416	0.308024
FTT183	FTT111	0.277195	0.170835	0.224015	-0.220589	0.00127229	-0.109658
FTT17	282	0.120334	0.32768	0.224007	0.212441	-0.255154	-0.0213564
FTT105	84	0.193575	0.25433	0.223952	0.372825	0.479089	0.425957
FTT33	FTT78	0.305752	0.142144	0.223948	0.350066	0.354476	0.352271
FTT07	FTT65	0.176888	0.271002	0.223945	0.268147	0.235595	0.251871
138	FTT120	0.237513	0.210366	0.22394	0.155447	0.0970077	0.126227
70	38	0.163124	0.284481	0.223802	0.507832	0.247383	0.377608
592E	634	0.185221	0.262239	0.22373	0.420667	0.253526	0.337097
266	38	0.138084	0.309198	0.223641	0.513035	0.623692	0.568363
FTT11	6	0.236088	0.211176	0.223632	0.371993	0.11611	0.244052
639W	695	0.199474	0.247758	0.223616	0.369901	0.402218	0.38606
27	611E	0.218635	0.228597	0.223616	0.159522	0.336773	0.248147
FTT39	522	0.258142	0.18908	0.223611	0.204113	0.554243	0.379178
85	139	0.267056	0.180164	0.22361	0.374769	0.576909	0.475839
FTT205	FTT102	0.11489	0.332323	0.223606	0.248224	0.131488	0.189856
93	FTT115	0.254331	0.192863	0.223597	0.317799	0.392875	0.355337
115	FTT133	0.220392	0.22676	0.223576	0.353782	0.374753	0.364268
FTT06	695	0.181049	0.266102	0.223575	0.543463	0.501849	0.522656
FTT67	542	0.234004	0.213119	0.223561	0.650583	0.657919	0.654251
664	46	0.203096	0.244007	0.223552	0.553592	0.393405	0.473499
538	584	0.155597	0.291351	0.223474	0.337354	0.447036	0.392195
627	50	0.231852	0.214961	0.223407	0.647059	0.405854	0.526457
242	FTT124	0.184614	0.262119	0.223367	0.250495	0.607467	0.428981
690	102	0.24417	0.202483	0.223326	0.390671	0.57199	0.48133
FTT22	610N	0.197784	0.248589	0.223187	0.0857304	-0.0110008	0.0373648
FTT17	FTT18	0.161646	0.284629	0.223137	0.40933	0.187357	0.298344
612NE	FTT205	0.375373	0.0708269	0.2231	0.307324	0.331754	0.319539
FTT179	550W	0.191884	0.254159	0.223022	0.472279	0.524341	0.49831
FTT32	688	0.220896	0.225121	0.223008	0.103041	0.319271	0.211156
607	114	0.252794	0.193124	0.222959	0.276393	0.312232	0.294313
659N	FTT142	0.219363	0.226546	0.222954	0.259564	0.156156	0.20786
FTT21	128	0.152872	0.293027	0.22295	0.446685	0.414612	0.430648
FTT39	674N	0.22117	0.224725	0.222947	0.204113	0.330114	0.267114
FTT74	658	0.190416	0.255209	0.222812	0.310935	0.0923503	0.201643
92	261	0.123357	0.322254	0.222805	0.06	0.0885698	0.0742849
98	615E	0.237083	0.208485	0.222784	0.372177	0.454503	0.41334
124	651	0.229459	0.216068	0.222763	0.459122	0.692691	0.575906
19	597	0.246804	0.198712	0.222758	0.307311	0.334796	0.321054
FTT171	FTT110	0.231366	0.214119	0.222743	-0.029119	0.0279325	-0.000593274
214	664	0.262149	0.183227	0.222688	0.41629	0.46431	0.4403
244	688	0.239651	0.205697	0.222674	0.116768	0.387343	0.252056
275	601	0.185587	0.259711	0.222649	0.655759	0.459186	0.557473
601	259E	0.223576	0.221711	0.222644	0.459186	0.515315	0.487251
224	16	0.238476	0.206811	0.222643	0.198961	0.418263	0.308612
FTT37	73	0.208865	0.236391	0.222628	0.404705	0.556904	0.480805
276	283	0.225454	0.219567	0.22251	0.543394	0.604718	0.574056
FTT64	FTT69	0.188619	0.256219	0.222419	0.260681	0.28711	0.273895
606N	19	0.250423	0.194386	0.222405	0.303098	0.307311	0.305205
116	52	0.177974	0.26678	0.222377	0.390191	0.441329	0.41576
FTT189	643	0.284336	0.160409	0.222373	-0.0423641	0.233557	0.0955967
FTT45	52	0.131278	0.313337	0.222307	0.210379	0.122089	0.166234
33	634	0.149161	0.295416	0.222288	0.315685	0.170584	0.243135
1	564Cen	0.196694	0.247865	0.222279	0.415191	0.487823	0.451507
259E	259W	0.215443	0.229102	0.222272	0.515315	0.580826	0.548071
52	FTT148	0.239168	0.20533	0.222249	0.201899	0.245874	0.223886
FTT80	674N	0.133968	0.310482	0.222225	0.227833	-0.0526774	0.0875777
253	FTT48	0.123379	0.32098	0.22218	-0.0555506	-0.165522	-0.110536
690	FTT92	0.213785	0.230561	0.222173	0.119858	0.303719	0.211788
5	FTT73	0.283708	0.160496	0.222102	0.437062	0.501261	0.469161
256	593N	0.262268	0.181922	0.222095	0.416305	0.479163	0.447734
606N	FTT84	0.339496	0.104622	0.222059	0.457965	0.416764	0.437364
606N	615E	0.242058	0.201993	0.222025	0.225664	0.181754	0.203709
257	FTT135	0.184233	0.25971	0.221971	0.256357	0.354286	0.305321
555	FTT88	0.198569	0.245323	0.221946	0.113602	0.512129	0.312865
233	FTT90	0.288938	0.154859	0.221899	0.438837	0.536201	0.487519
244	FTT63	0.182888	0.260795	0.221841	0.411179	0.396891	0.404035
FTT202	52	0.207244	0.236408	0.221826	0.147324	0.201899	0.174611
272	652	0.135859	0.307709	0.221784	0.0481463	0.151907	0.100026
FTT91	FTT135	0.223804	0.219693	0.221749	-0.0544936	-0.0146939	-0.0345938
281	517	0.272321	0.171025	0.221673	0.227156	0.185624	0.20639
FTT17	FTT155	0.142052	0.301195	0.221623	0.40933	-0.0131859	0.198072
FTT66	108	0.229591	0.213623	0.221607	0.555079	0.551533	0.553306
34	674N	0.162142	0.280976	0.221559	0.319916	0.0430206	0.181468
278	FTT70	0.305795	0.137313	0.221554	0.369345	0.434056	0.401701
FTT181	524	0.158791	0.284194	0.221493	0.49526	0.543531	0.519396
FTT91	FTT120	0.230443	0.212528	0.221486	0.137232	0.0217583	0.0794954
FTT02	605N	0.117099	0.325781	0.22144	0.497257	0.386772	0.442015
606N	FTT80	0.291924	0.150799	0.221362	0.380531	0.406025	0.393278
244	FTT68	0.264706	0.177913	0.221309	0.411179	0.454399	0.432789
545	44	0.3509	0.0915887	0.221244	-0.231719	0.080183	-0.0757683
648	46	0.224715	0.217758	0.221236	0.522409	0.528204	0.525306
63	655S	0.203046	0.239355	0.2212	0.218879	0.221024	0.219951
FTT09	686	0.254658	0.187693	0.221176	0.42397	0.682543	0.553257
677	645W	0.329174	0.112944	0.221059	0.219378	0.224292	0.221835
648	90	0.185796	0.256218	0.221007	0.385954	0.625652	0.505803
544N	FTT142	0.2326	0.209382	0.220991	0.483056	0.493694	0.488375
12	FTT49	0.213099	0.228784	0.220942	0.282204	0.370819	0.326511
FTT179	244	0.256682	0.18516	0.220921	0.246113	0.293415	0.269764
FTT179	241	0.276706	0.165121	0.220913	0.472279	0.594325	0.533302
266	FTT113	0.14741	0.294236	0.220823	0.330423	0.417171	0.373797
FTT188	284	0.104329	0.337304	0.220816	0.547994	0.609555	0.578774
FTT175	FTT168	0.209084	0.232459	0.220772	0.0143633	-0.150974	-0.0683054
707	FTT107	0.271737	0.169779	0.220758	0.22184	0.260508	0.241174
FTT28	576	0.222275	0.219069	0.220672	0.472605	0.356967	0.414786
FTT39	651	0.246334	0.194931	0.220632	0.276466	0.590254	0.43336
FTT49	622	0.215377	0.225748	0.220563	0.622491	0.175384	0.398937
611E	FTT184	0.245124	0.19598	0.220552	0.336773	0.13348	0.235126
FTT32	FTT33	0.165851	0.275223	0.220537	0.359315	0.442914	0.401114
539	592E	0.214184	0.226801	0.220493	0.323114	0.503429	0.413272
53	52	0.208914	0.231936	0.220425	0.150388	0.201899	0.176143
FTT71	FTT75	0.161566	0.279207	0.220386	0.00572149	-0.097931	-0.0461048
FTT29	525	0.175908	0.264854	0.220381	0.20575	0.147586	0.176668
635S	FTT91	0.257778	0.182971	0.220374	-0.16965	0.137232	-0.0162089
287	FTT60	0.247274	0.193431	0.220353	0.457244	0.293158	0.375201
673	FTT73	0.303372	0.137297	0.220335	0.166298	0.358765	0.262531
588	FTT169	0.173942	0.266459	0.2202	0.129368	0.248002	0.188685
214	630	0.23234	0.207686	0.220013	0.41629	0.438475	0.427383
FTT93	161	0.167055	0.272831	0.219943	0.214729	-0.0553215	0.0797036
FTT92	41	0.148641	0.291235	0.219938	0.303719	0.159369	0.231544
281	FTT59	0.228921	0.210845	0.219883	0.48477	0.344129	0.41445
827E	664	0.211158	0.228597	0.219877	0.292204	0.375029	0.333616
216	FTT175	0.251337	0.188399	0.219868	-0.492737	-0.196845	-0.344791
FTT32	682	0.206453	0.233268	0.219861	0.359315	0.301767	0.330541
FTT197	116	0.255623	0.184068	0.219846	0.231348	0.390191	0.31077
222	574Cen	0.259909	0.179765	0.219837	0.528813	0.785143	0.656978
FTT10	FTT110	0.30548	0.13409	0.219785	0.110556	0.28715	0.198853
673	589N	0.162117	0.27736	0.219739	0.469462	0.415203	0.442333
626	624	0.180056	0.259387	0.219721	0.597791	0.841292	0.719542
635N	589N	0.203973	0.235444	0.219709	0.453835	0.665831	0.559833
36	FTT88	0.143358	0.295757	0.219557	0.139582	0.268193	0.203887
007S	FTT40	0.137539	0.301363	0.219451	0.625078	0.538834	0.581956
FTT18	FTT26	0.117689	0.321202	0.219445	0.43115	0.218394	0.324772
FTT21	FTT181	0.27873	0.16013	0.21943	0.354465	0.351049	0.352757
809	666E	0.212172	0.226621	0.219396	0.691194	0.565298	0.628246
227	201	0.237017	0.201715	0.219366	0.521349	0.507379	0.514364
605N	FTT63	0.216539	0.222045	0.219292	0.386772	0.396891	0.391831
617	619N	0.217334	0.221066	0.2192	0.380744	0.35382	0.367282
674N	658	0.229115	0.209269	0.219192	0.234416	0.27388	0.254148
78	77	0.194601	0.243706	0.219154	-0.0549992	-0.556273	-0.305636
FTT112	FTT193	0.292727	0.145495	0.219111	0.63578	0.445889	0.540835
809	FTT67	0.188907	0.249235	0.219071	0.536791	0.475875	0.506333
43	698	0.159908	0.278072	0.21899	0.5638	0.52181	0.542805
830	FTT147	0.215661	0.222308	0.218984	-0.00499443	0.0480649	0.0215352
209	549	0.222414	0.215525	0.21897	-0.084036	-0.149809	-0.116922
259W	570N	0.278366	0.159516	0.218941	0.580826	0.45169	0.516258
FTT04	FTT24	0.225849	0.212028	0.218938	0.737035	0.604719	0.670877
231	FTT40	0.167563	0.269934	0.218748	0.529247	0.446601	0.487924
FTT182	517	0.241112	0.196335	0.218724	0.388151	0.348499	0.368325
266	FTT167	0.190317	0.247128	0.218723	0.513035	0.570307	0.541671
244	FTT187	0.213342	0.224071	0.218707	0.528943	0.38461	0.456777
FTT67	621	0.332036	0.105004	0.21852	0.563229	0.588866	0.576048
FTT155	43	0.236015	0.200965	0.21849	-0.0131859	0.127601	0.0572075
241	FTT155	0.200197	0.236757	0.218477	0.107516	-0.0855564	0.0109797
FTT92	FTT128	0.172617	0.264317	0.218467	0.14899	0.0317838	0.0903867
539	597	0.221356	0.215555	0.218456	0.255426	0.334796	0.295111
257	462SW	0.215243	0.221328	0.218286	0.00847575	0.15556	0.0820178
FTT25	FTT77	0.145001	0.291437	0.218219	0.253574	0.0957091	0.174642
650S	FTT161	0.0838079	0.352463	0.218136	0.0855201	-0.160539	-0.0375092
28	34	0.227735	0.208515	0.218125	-0.0586693	-0.133473	-0.0960711
16	522	0.220791	0.215442	0.218116	0.418263	0.37594	0.397102
605N	576	0.237322	0.19889	0.218106	0.386772	0.428415	0.407594
280	106	0.155652	0.28036	0.218006	0.537169	0.483226	0.510197
FTT40	202	0.28067	0.155021	0.217845	0.538834	0.706415	0.622625
FTT180	203	0.0884199	0.347261	0.21784	0.402787	0.262023	0.332405
556	695	0.161484	0.274044	0.217764	0.534063	0.501849	0.517956
FTT176	280	0.17518	0.260314	0.217747	0.53555	0.352036	0.443793
159	547	0.200919	0.234462	0.21769	0.488358	0.70884	0.598599
27	556	0.201115	0.234252	0.217684	0.159522	0.2545	0.207011
218	90	0.193298	0.24195	0.217624	0.334235	0.625652	0.479944
606N	49	0.3215	0.113669	0.217585	0.380531	0.338126	0.359329
FTT05	672	0.156111	0.278989	0.21755	0.574151	0.67785	0.626
546	576	0.230829	0.204247	0.217538	0.557866	0.499864	0.528865
612NE	FTT81	0.22284	0.212231	0.217535	0.538216	0.569454	0.553835
555	64	0.25853	0.176529	0.21753	0.187468	0.410274	0.298871
9	830	0.159864	0.275167	0.217516	0.332729	0.330004	0.331366
FTT23	273	0.243057	0.191929	0.217493	0.0227206	0.0654466	0.0440836
FTT63	FTT68	0.295606	0.139329	0.217467	0.321502	0.399839	0.360671
678N	FTT58	0.174597	0.260261	0.217429	0.505438	0.588622	0.54703
269c	FTT140	0.261183	0.173673	0.217428	0.554633	0.476542	0.515588
663	46	0.191447	0.243349	0.217398	0.588738	0.393405	0.491072
523	99	0.206801	0.227968	0.217385	0.334596	0.232806	0.283701
198	13	0.161794	0.272969	0.217381	0.735218	0.365354	0.550286
272	44	0.216546	0.218172	0.217359	0.184125	0.342988	0.263557
24	21	0.229112	0.205577	0.217344	0.00881935	0.197656	0.103238
221	659N	0.239521	0.195089	0.217305	0.0831205	0.16701	0.125065
FTT55	26	0.263625	0.170773	0.217199	0.539943	0.551333	0.545638
574N	FTT124	0.203067	0.231252	0.21716	0.200646	0.476623	0.338634
231	FTT154	0.23169	0.202565	0.217127	0.529247	0.416196	0.472721
672	666E	0.2343	0.199883	0.217092	0.597312	0.492847	0.54508
FTT20	660N	0.170473	0.263702	0.217088	0.248129	0.40925	0.32869
210	FTT85	0.201294	0.232849	0.217072	0.191113	0.167748	0.17943
604N	44	0.326155	0.107979	0.217067	0.102088	0.211585	0.156837
531	FTT94	0.280429	0.153679	0.217054	0.52742	0.403293	0.465356
521	FTT147	0.194736	0.239066	0.216901	0.177249	0.259606	0.218428
540	119	0.190657	0.243144	0.216901	0.184135	0.0857163	0.134925
270	60	0.190547	0.243245	0.216896	0.356561	0.417101	0.386831
30	647S	0.335771	0.098015	0.216893	0.558633	0.585679	0.572156
26	588	0.239173	0.194585	0.216879	0.487237	0.52511	0.506173
FTT188	105	0.289915	0.14375	0.216833	0.171323	0.299799	0.235561
291bS	592E	0.243839	0.189786	0.216812	0.276739	0.586191	0.431465
273	80	0.16375	0.269862	0.216806	0.235365	-0.00228605	0.11654
635S	T11	0.270819	0.162702	0.21676	-0.325604	0.0551556	-0.135224
FTT174	FTT144	0.208062	0.225399	0.21673	0.309573	0.367241	0.338407
FTT76	618E	0.328124	0.105272	0.216698	0.228768	0.45838	0.343574
FTT13	530E	0.286562	0.146684	0.216623	0.332561	0.514416	0.423489
34	FTT107	0.261049	0.172157	0.216603	0.433264	0.260508	0.346886
FTT190	571W	0.271322	0.161832	0.216577	0.242006	0.43416	0.338083
283	34	0.206282	0.226841	0.216561	0.288493	0.433264	0.360878
613N	663	0.284813	0.147982	0.216398	0.363212	0.588738	0.475975
567N	570N	0.252277	0.180507	0.216392	0.614491	0.45169	0.533091
47	2	0.179767	0.25288	0.216323	0.372738	0.418724	0.395731
1	566N	0.135205	0.297405	0.216305	0.202533	0.209763	0.206148
FTT203	57	0.22001	0.212568	0.216289	0.281935	0.711687	0.496811
FTT113	T10	0.310585	0.121958	0.216272	0.300605	0.420487	0.360546
534	98	0.181841	0.250689	0.216265	0.49595	0.607611	0.55178
258	462SW	0.253396	0.17908	0.216238	0.0735026	0.2963	0.184901
119	84	0.208805	0.223667	0.216236	0.0857163	0.0449972	0.0653567
243	580	0.19205	0.240405	0.216228	0.217475	0.194109	0.205792
55	48	0.345438	0.0869732	0.216206	0.297581	0.507693	0.402637
551	607	0.193358	0.239018	0.216188	0.320664	0.483138	0.401901
596E	FTT82	0.310767	0.121607	0.216187	0.552108	0.471949	0.512028
FTT07	FTT191	0.308194	0.124145	0.216169	-0.244151	-0.0196524	-0.131902
18	550Cen	0.272677	0.159532	0.216105	0.537658	0.619526	0.578592
235	525	0.22169	0.210482	0.216086	0.0647572	0.26936	0.167058
281	70	0.241201	0.190859	0.21603	0.0983482	0.261748	0.180048
670	FTT50	0.180637	0.251264	0.21595	0.410124	0.155725	0.282924
226	FTT110	0.3607	0.0711879	0.215944	0.282392	0.481564	0.381978
FTT94	521	0.238271	0.193593	0.215932	0.147561	0.268666	0.208114
241	43	0.215089	0.216593	0.215841	0.0263809	-0.0468789	-0.010249
632	553W	0.191349	0.240244	0.215796	0.491417	0.403879	0.447648
FTT46	596E	0.178305	0.253232	0.215768	0.464013	0.664081	0.564047
FTT91	462SW	0.25147	0.180062	0.215766	0.137232	0.22593	0.181581
FTT155	FTT85	0.272189	0.159321	0.215755	0.0591845	0.319066	0.189125
79	FTT110	0.269447	0.162011	0.215729	0.31603	0.222346	0.269188
16	809	0.164897	0.26653	0.215713	0.767305	0.382388	0.574847
551	83	0.283745	0.147558	0.215651	0.622591	0.603023	0.612807
35	574Cen	0.175125	0.256143	0.215634	0.234536	0.140573	0.187555
FTT11	809	0.203206	0.22797	0.215588	0.476661	0.305187	0.390924
FTT84	FTT131	0.173411	0.257696	0.215554	-0.0604295	-0.163577	-0.112003
FTT184	807	0.160257	0.270816	0.215536	0.56674	0.642551	0.604645
662N	574N	0.160565	0.270491	0.215528	0.227039	0.0407756	0.133907
224	10	0.259304	0.17175	0.215527	0.344605	0.256668	0.300637
84	FTT145	0.246708	0.184286	0.215497	0.218634	0.301449	0.260042
FTT07	244	0.196734	0.234251	0.215492	0.560888	0.528943	0.544916
287	FTT44	0.2195	0.211422	0.215461	0.457244	0.349375	0.403309
FTT31	FTT85	0.22704	0.20384	0.21544	-0.0688463	-0.13489	-0.101868
FTT10	276	0.255261	0.17561	0.215436	0.209383	0.269431	0.239407
FTT04	222	0.22986	0.200682	0.215271	0.474071	0.528813	0.501442
16	276	0.248934	0.181564	0.215249	0.418263	0.178109	0.298186
270	278	0.208034	0.222437	0.215236	0.115271	0.290513	0.202892
FTT54	623	0.249286	0.181128	0.215207	0.434827	0.496481	0.465654
98	237	0.256505	0.173897	0.215201	0.450655	0.717506	0.58408
648	828N	0.232328	0.198009	0.215168	0.454181	0.537151	0.495666
224	115	0.271331	0.159004	0.215167	0.344605	0.538416	0.44151
662N	624	0.192027	0.238297	0.215162	0.381631	0.365168	0.373399
FTT153	610N	0.143644	0.286626	0.215135	0.34499	0.292299	0.318645
244	FTT78	0.260807	0.16946	0.215133	0.352297	0.497926	0.425111
662N	687	0.200468	0.229667	0.215067	0.458927	0.206116	0.332522
27	T10	0.256947	0.173144	0.215046	0.0754745	0.348048	0.211761
41	628N	0.258024	0.172066	0.215045	0.346176	0.33001	0.338093
224	94	0.254316	0.175599	0.214958	0.271783	0.394722	0.333253
601	259W	0.209246	0.220656	0.214951	0.459186	0.580826	0.520006
16	FTT80	0.27136	0.158489	0.214925	0.185568	0.227833	0.2067
581	570N	0.146298	0.283543	0.214921	0.535186	0.246074	0.39063
700	44	0.326601	0.103201	0.214901	-0.0591501	0.145884	0.043367
642	668	0.217827	0.211919	0.214873	0.555834	0.696159	0.625997
691	57	0.156202	0.273519	0.214861	0.225414	0.32727	0.276342
33	261	0.154414	0.2753	0.214857	0.247253	0.257807	0.25253
FTT189	FTT133	0.242092	0.187535	0.214814	-0.0423641	0.10679	0.0322128
FTT67	FTT110	0.352644	0.0769553	0.2148	0.388521	0.546368	0.467445
674N	571W	0.246156	0.1834	0.214778	0.330114	0.43416	0.382137
FTT185	FTT126	0.229457	0.200014	0.214735	0.261025	0.591285	0.426155
31	564NE	0.196718	0.232675	0.214696	0.231196	0.202312	0.216754
531	276	0.290633	0.138731	0.214682	0.338388	0.360752	0.34957
FTT28	811	0.158092	0.271254	0.214673	0.171236	-0.101868	0.0346842
612NE	203	0.20922	0.22009	0.214655	0.42277	0.35427	0.38852
550W	FTT124	0.219851	0.209449	0.21465	0.238946	0.476623	0.357784
601	514S	0.247975	0.181266	0.214621	0.729593	0.62601	0.677802
6	574Cen	0.225224	0.203896	0.21456	0.179245	0.462858	0.321052
FTT21	230	0.185326	0.243774	0.21455	0.354465	0.237046	0.295756
234	FTT148	0.256309	0.17278	0.214544	-0.180033	0.0573425	-0.0613451
540	FTT19	0.228272	0.20062	0.214446	0.372411	0.342281	0.357346
FTT177	FTT205	0.306614	0.122231	0.214423	0.12362	0.0811622	0.102391
530E	285	0.241739	0.186937	0.214338	0.190694	0.194597	0.192645
FTT66	FTT68	0.31515	0.113522	0.214336	0.406772	0.454399	0.430586
33	FTT128	0.147059	0.281592	0.214325	0.11039	-0.183375	-0.0364926
595	648	0.0852269	0.343391	0.214309	0.693376	0.522409	0.607893
228	FTT110	0.25517	0.173283	0.214226	-0.3086	-0.101677	-0.205138
287	80	0.213656	0.214783	0.214219	0.240141	0.179948	0.210044
692	203	0.167538	0.260698	0.214118	0.403185	0.631012	0.517098
668	FTT144	0.186157	0.241746	0.213952	0.240397	0.367241	0.303819
101	FTT112	0.128768	0.299118	0.213943	0.449357	0.514374	0.481865
112	FTT72	0.213603	0.214211	0.213907	0.579909	0.699632	0.63977
649	10	0.195395	0.232318	0.213856	0.685848	0.542565	0.614207
668	139	0.176267	0.25141	0.213839	0.164437	0.238437	0.201437
54	597	0.235741	0.191784	0.213763	0.354576	0.334796	0.344686
FTT20	FTT54	0.145073	0.282323	0.213698	0.561409	0.505473	0.533441
FTT168	FTT119	0.211203	0.216111	0.213657	-0.294846	-0.308048	-0.301447
25	FTT174	0.177589	0.249716	0.213652	0.0605627	-0.0356407	0.012461
FTT31	526E	0.209735	0.217542	0.213638	0.00241007	0.0118601	0.00713508
FTT206	645W	0.141861	0.285237	0.213549	0.00571461	-0.163562	-0.0789237
231	672	0.208877	0.218205	0.213541	0.607705	0.597312	0.602509
226	575E	0.271293	0.155731	0.213512	0.461794	0.652365	0.557079
FTT68	576	0.156192	0.270831	0.213511	0.508959	0.499864	0.504411
592N	94	0.137119	0.289712	0.213415	0.427108	0.319063	0.373085
FTT152	40	0.225005	0.2018	0.213403	0.248734	0.234533	0.241634
652	690	0.256929	0.16987	0.213399	0.36393	0.187561	0.275745
53	116	0.245195	0.181598	0.213396	0.235349	0.21596	0.225654
538	201	0.117226	0.309517	0.213372	0.337354	0.507379	0.422366
593N	197	0.260115	0.166557	0.213336	0.479163	0.357969	0.418566
31	FTT61	0.252041	0.174412	0.213227	0.316619	0.45685	0.386735
FTT21	FTT61	0.252555	0.173863	0.213209	0.446685	0.6379	0.542292
116	830	0.163529	0.262812	0.213171	0.303075	0.330004	0.31654
238	639W	0.199352	0.226951	0.213152	0.40121	0.448664	0.424937
FTT92	545	0.125742	0.300543	0.213142	0.303719	0.0762104	0.189965
678N	622	0.20143	0.224702	0.213066	0.406525	0.492544	0.449534
124	77	0.274632	0.151434	0.213033	0.53639	0.610932	0.573661
233	264	0.279852	0.146176	0.213014	0.358671	0.583906	0.471289
257	586	0.15323	0.272739	0.212985	0.256357	0.186601	0.221479
528	FTT97	0.198686	0.227095	0.212891	0.276592	0.392725	0.334658
600a	543	0.174005	0.251768	0.212887	0.556014	0.363174	0.459594
FTT87	FTT93	0.238669	0.187062	0.212866	0.030589	0.214729	0.122659
FTT30	696E	0.22387	0.201821	0.212845	0.588738	0.445004	0.516871
222	284	0.128842	0.296837	0.212839	0.607345	0.511943	0.559644
55	636N	0.152221	0.273246	0.212733	0.0634419	0.00551639	0.0344792
FTT177	FTT154	0.112864	0.312596	0.21273	0.707873	0.343221	0.525547
FTT195	FTT76	0.0768226	0.348633	0.212728	0.281575	0.118592	0.200084
FTT18	FTT105	0.234772	0.190667	0.212719	0.268621	0.137634	0.203128
FTT10	79	0.245849	0.179478	0.212663	-0.185925	0.145038	-0.0204434
FTT74	FTT107	0.272838	0.152361	0.212599	0.0525359	-0.0083985	0.0220687
FTT167	111	0.208679	0.216463	0.212571	0.355461	0.300746	0.328103
FTT09	FTT130	0.192068	0.233052	0.21256	0.495974	0.723432	0.609703
FTT12	559	0.246965	0.178149	0.212557	0.462359	0.486232	0.474295
605N	607	0.18306	0.242024	0.212542	0.325449	0.483138	0.404294
86	268	0.17642	0.248617	0.212518	0.316527	0.323718	0.320122
98	606N	0.206946	0.21808	0.212513	0.215221	0.380531	0.297876
FTT127	2	0.180865	0.244025	0.212445	0.343064	0.651234	0.497149
606N	569	0.279177	0.145712	0.212444	0.303098	0.378267	0.340682
664	660N	0.204851	0.219963	0.212407	0.46431	0.40925	0.43678
102	41	0.11973	0.305084	0.212407	0.229581	0.159369	0.194475
617	544N	0.18137	0.243419	0.212395	0.318818	0.396898	0.357858
FTT45	FTT109	0.187789	0.236964	0.212376	0.353946	0.331646	0.342796
FTT157	625E	0.227669	0.197072	0.21237	-0.0271782	0.0713821	0.0221019
670	FTT106	0.283139	0.14142	0.21228	0.241587	0.309055	0.275321
27	572W	0.304137	0.120048	0.212093	0.327618	0.486315	0.406967
92	FTT101	0.125044	0.29912	0.212082	0.138333	0.183034	0.160684
263	670	0.22259	0.201569	0.212079	0.436674	0.57866	0.507667
581	FTT101	0.174232	0.249895	0.212063	0.0703713	0.0545059	0.0624386
209	214	0.0951368	0.328736	0.211936	0.566386	0.61086	0.588623
FTT12	543	0.225982	0.197832	0.211907	0.462359	0.575449	0.518904
626	639E	0.272567	0.151212	0.211889	0.195582	0.259785	0.227684
627	680W	0.229814	0.193928	0.211871	0.029413	0.271835	0.150624
FTT51	650S	0.342961	0.0807348	0.211848	-0.175432	0.00931344	-0.0830592
FTT135	568	0.207634	0.216048	0.211841	-0.0146939	-0.09127	-0.052982
661	634	0.216181	0.207475	0.211828	0.20084	0.336468	0.268654
98	1	0.264097	0.159483	0.21179	0.529133	0.468355	0.498744
276	642	0.19847	0.225097	0.211784	0.452073	0.259724	0.355898
237	634	0.16968	0.253778	0.211729	0.623341	0.502351	0.562846
94	FTT104	0.173302	0.250123	0.211713	0.394722	0.121015	0.257869
FTT200	830	0.210646	0.212645	0.211645	0.0379905	0.218338	0.128164
FTT54	105	0.31801	0.10523	0.21162	0.15224	0.363453	0.257847
250	138	0.21441	0.208812	0.211611	-0.0112166	-0.0556915	-0.0334541
113	528	0.139292	0.283897	0.211594	0.461061	0.517728	0.489395
97	569	0.278174	0.145009	0.211591	-0.0520186	0.240104	0.0940428
222	FTT40	0.148462	0.274657	0.21156	0.607345	0.538834	0.573089
38	619N	0.281017	0.142076	0.211546	0.341461	0.299971	0.320716
606N	FTT164	0.153963	0.269089	0.211526	0.303098	0.0749672	0.189032
557	148	0.185456	0.237579	0.211517	0.319499	0.565099	0.442299
231	265	0.246199	0.176836	0.211517	0.686164	0.504796	0.59548
551	FTT187	0.24792	0.175071	0.211495	0.622591	0.446149	0.53437
281	FTT114	0.264777	0.158207	0.211492	0.0983482	0.305965	0.202157
215	FTT85	0.236904	0.186049	0.211477	-0.229317	-0.13489	-0.182103
237	FTT130	0.210053	0.212685	0.211369	0.0583532	-0.10627	-0.0239585
108	103	0.26561	0.157092	0.211351	0.3273	0.425341	0.37632
596E	FTT113	0.263897	0.158797	0.211347	0.440135	0.650303	0.545219
631	FTT106	0.259061	0.163458	0.211259	0.181829	0.309055	0.245442
FTT42	FTT140	0.269117	0.153383	0.21125	0.353685	0.476542	0.415114
679	286	0.272934	0.149333	0.211133	0.139363	0.217036	0.178199
86	T10	0.183815	0.238368	0.211092	0.248179	0.20317	0.225675
FTT152	546	0.207865	0.214271	0.211068	0.332208	0.292586	0.312397
648	231	0.194353	0.22775	0.211051	0.454181	0.529247	0.491714
538	1	0.217851	0.204229	0.21104	0.216873	0.308862	0.262867
FTT66	FTT124	0.217834	0.204226	0.21103	0.332619	0.607467	0.470043
661	592E	0.25154	0.17051	0.211025	0.20084	0.503429	0.352135
661	1	0.268538	0.153492	0.211015	0.40063	0.415191	0.40791
6	699	0.291618	0.130388	0.211003	-0.0732949	0.236308	0.0815064
272	700	0.100745	0.321223	0.210984	0.184125	0.229709	0.206917
79	631	0.225413	0.19643	0.210921	0.0595418	0.0330708	0.0463063
222	647N	0.229509	0.19225	0.21088	0.450282	0.580214	0.515248
9	75	0.190135	0.231568	0.210852	-0.167725	-0.228904	-0.198314
236	22	0.284401	0.137224	0.210812	0.412106	0.393464	0.402785
596E	FTT115	0.310237	0.111353	0.210795	0.328162	0.479607	0.403885
285	FTT80	0.238027	0.183526	0.210776	0.12748	0.227833	0.177656
23	FTT193	0.180479	0.240984	0.210732	0.3613	0.287572	0.324436
279	800	0.223059	0.198188	0.210624	0.448942	0.216734	0.332838
593N	212	0.224046	0.197126	0.210586	0.479163	0.319802	0.399483
234	FTT145	0.271315	0.149806	0.210561	-0.0325286	0.201656	0.0845638
655W	202	0.188558	0.232556	0.210557	0.573511	0.412831	0.493171
613N	159	0.242274	0.178802	0.210538	0.636121	0.56145	0.598785
124	690	0.268385	0.15269	0.210537	0.150049	0.119858	0.134953
FTT24	106	0.201606	0.219458	0.210532	0.36755	0.586581	0.477065
6	265	0.202427	0.218553	0.21049	0.684325	0.690497	0.687411
593N	FTT69	0.215079	0.205875	0.210477	0.565969	0.44553	0.50575
FTT36	FTT171	0.306497	0.114382	0.21044	0.429427	0.65696	0.543194
FTT25	72	0.110774	0.310016	0.210395	0.253574	-0.117738	0.0679179
19	49	0.28897	0.13162	0.210295	0.307311	0.28297	0.295141
6	514S	0.192293	0.228224	0.210258	0.431785	0.476414	0.4541
FTT39	658	0.218086	0.202397	0.210242	0.204113	0.364645	0.284379
661	237	0.256107	0.164342	0.210225	0.334033	0.623341	0.478687
FTT23	FTT185	0.15743	0.263007	0.210219	0.548948	0.20418	0.376564
598N	FTT63	0.20105	0.219325	0.210187	0.574907	0.47228	0.523594
FTT50	FTT141	0.26096	0.15933	0.210145	0.0789726	0.129183	0.104078
FTT81	154	0.206236	0.214	0.210118	0.246545	0.294303	0.270424
FTT184	FTT66	0.151183	0.26889	0.210036	0.381057	0.555079	0.468068
527	FTT121	0.224695	0.195362	0.210028	0.139258	0.289964	0.214611
284	575E	0.311539	0.108507	0.210023	0.414332	0.652365	0.533348
226	622	0.270002	0.150039	0.210021	0.641196	0.492544	0.56687
290aNW	FTT169	0.20942	0.210583	0.210002	0.372738	0.677715	0.525227
FTT05	FTT46	0.148558	0.271317	0.209938	0.7161	0.693722	0.704911
53	235	0.164482	0.255317	0.2099	0.235349	0.142694	0.189022
FTT179	214	0.156799	0.262922	0.20986	0.396891	0.41629	0.40659
4	571W	0.270336	0.149207	0.209771	0.452155	0.514994	0.483575
FTT188	666E	0.172169	0.24728	0.209725	0.698663	0.710198	0.704431
FTT20	FTT98	0.200899	0.218403	0.209651	0.248129	0.618582	0.433356
FTT23	629	0.235525	0.183753	0.209639	0.173071	0.165735	0.169403
661	606N	0.209826	0.20929	0.209558	0.134243	0.303098	0.21867
626	18	0.153347	0.265608	0.209478	0.396687	0.722595	0.559641
272	527	0.118731	0.300096	0.209414	0.320105	0.426172	0.373138
92	104	0.116402	0.302397	0.2094	0.138333	0.0228264	0.0805799
FTT40	547	0.250814	0.167893	0.209353	0.446601	0.611787	0.529194
FTT44	628N	0.213663	0.205038	0.209351	0.442321	0.425723	0.434022
15	634	0.151845	0.266856	0.20935	0.523316	0.668234	0.595775
FTT25	75	0.225133	0.193553	0.209343	0.402859	0.297769	0.350314
52	FTT130	0.212033	0.206637	0.209335	0.0422787	-0.10627	-0.0319957
113	564NE	0.136589	0.28185	0.20922	0.528429	0.734104	0.631266
632	634	0.166343	0.252096	0.20922	0.418762	0.336468	0.377615
FTT04	809	0.227798	0.190571	0.209185	0.386416	0.45959	0.423003
72	FTT154	0.219317	0.199031	0.209174	0.627421	0.562147	0.594784
FTT21	73	0.209955	0.208262	0.209108	0.170027	0.202428	0.186227
16	FTT39	0.17926	0.238806	0.209033	0.650958	0.204113	0.427535
698	148	0.186231	0.231734	0.208983	0.139258	0.238924	0.189091
623	570N	0.212574	0.205384	0.208979	0.370601	0.45169	0.411145
616E	FTT167	0.2835	0.134382	0.208941	0.354773	0.498692	0.426732
FTT28	263	0.212168	0.205708	0.208938	0.246578	0.248899	0.247738
219	45	0.187376	0.230416	0.208896	0.316896	0.451322	0.384109
690	628N	0.17339	0.244328	0.208859	0.255264	0.33001	0.292637
690	FTT121	0.169267	0.248405	0.208836	0.119858	0.289964	0.204911
99	FTT128	0.20258	0.214915	0.208748	0.318049	0.354523	0.336286
673	150a	0.276537	0.140953	0.208745	0.31788	0.336239	0.32706
FTT97	462WSW	0.319708	0.0976194	0.208664	-0.336004	0.0730885	-0.131458
610N	92	0.314564	0.102714	0.208639	0.0399791	0.295	0.16749
673	592E	0.256096	0.161175	0.208635	0.242089	0.503429	0.372759
593N	214	0.168582	0.248686	0.208634	0.305551	0.22172	0.263636
644E	FTT137	0.212211	0.205017	0.208614	0.463774	0.520513	0.492144
16	707	0.22868	0.188542	0.208611	0.418263	0.22184	0.320052
21	FTT68	0.25621	0.160883	0.208547	0.465104	0.345279	0.405192
FTT44	629	0.256469	0.160476	0.208472	0.256428	0.523277	0.389853
103	698	0.172945	0.243989	0.208467	0.343247	0.234896	0.289072
5	94	0.229564	0.187132	0.208348	0.276222	0.319063	0.297642
226	658	0.273363	0.143332	0.208348	0.282392	0.45541	0.368901
FTT21	630	0.169442	0.247233	0.208338	0.446685	0.438475	0.44258
201	215	0.313777	0.102895	0.208336	0.408854	0.508273	0.458564
67	154	0.164635	0.251971	0.208303	0.27945	0.294303	0.286876
138	698	0.163673	0.252758	0.208216	0.577723	0.426172	0.501948
50	52	0.245987	0.170289	0.208138	0.227611	0.441329	0.33447
105	666E	0.106814	0.309402	0.208108	0.363453	0.275496	0.319475
94	FTT164	0.119532	0.296665	0.208098	0.394722	0.177749	0.286235
34	687	0.198409	0.217764	0.208087	0.773305	0.259042	0.516174
124	637N	0.198824	0.217287	0.208056	0.227317	0.434653	0.330985
69	FTT131	0.162649	0.253412	0.208031	0.0133425	-0.0181303	-0.00239387
281	693E	0.246824	0.169235	0.20803	0.227156	0.262177	0.244666
FTT13	FTT67	0.196778	0.219281	0.208029	0.582851	0.563229	0.57304
279	FTT181	0.223377	0.192623	0.208	0.173413	0.0626264	0.118019
61	FTT128	0.199156	0.216792	0.207974	0.312002	0.354523	0.333262
290aNW	523	0.217908	0.197992	0.20795	0.233347	0.524712	0.379029
85	24	0.264	0.151896	0.207948	0.464088	0.542532	0.50331
691	FTT99	0.114896	0.300972	0.207934	0.106247	0.00230581	0.0542766
FTT183	FTT71	0.267636	0.148024	0.20783	0.0610857	0.0961104	0.0785981
FTT65	FTT133	0.250611	0.16501	0.207811	-0.146607	0.10679	-0.0199088
12	663	0.199542	0.215967	0.207754	0.179662	0.177476	0.178569
662N	105	0.23124	0.184174	0.207707	0.536223	0.363453	0.449838
531	651	0.245814	0.169593	0.207703	0.149356	0.282945	0.21615
85	50	0.253029	0.162345	0.207687	0.553407	0.465269	0.509338
69	FTT128	0.099712	0.31558	0.207646	0.154294	-0.0757958	0.0392489
FTT39	707	0.256482	0.158736	0.207609	0.276466	0.481227	0.378847
FTT74	620	0.179951	0.234978	0.207465	0.310935	0.203347	0.257141
FTT154	FTT173	0.239959	0.174927	0.207443	0.270245	0.467281	0.368763
38	FTT137	0.219688	0.195159	0.207424	0.529615	0.440599	0.485107
661	655S	0.229753	0.184925	0.207339	0.40063	0.610512	0.505571
FTT30	542	0.16617	0.248489	0.207329	0.588738	0.401359	0.495049
230	FTT169	0.251611	0.162911	0.207261	0.152274	0.35543	0.253852
528	FTT99	0.220858	0.193607	0.207233	0.276592	0.309289	0.29294
516	49	0.297775	0.116684	0.20723	0.249813	0.338126	0.293969
FTT08	FTT75	0.145222	0.269053	0.207137	-0.00553022	-0.3513	-0.178415
290aNW	559	0.155183	0.259047	0.207115	0.233347	0.229348	0.231347
660N	578E	0.214378	0.199792	0.207085	0.507709	0.5455	0.526604
112	FTT116	0.345062	0.0690172	0.20704	0.509894	0.567791	0.538842
FTT62	FTT97	0.205766	0.208197	0.206982	0.288769	0.392725	0.340747
53	237	0.20012	0.213838	0.206979	0.0654266	0.152518	0.108972
605N	699	0.275059	0.138879	0.206969	0.325449	0.514014	0.419732
647N	674N	0.211381	0.202496	0.206938	0.496256	0.425812	0.461034
588	58	0.147465	0.266372	0.206918	0.208516	0.308972	0.258744
238	666E	0.188179	0.225653	0.206916	0.534274	0.492847	0.513561
242	40	0.214396	0.199411	0.206904	0.250495	0.352297	0.301396
FTT99	520	0.22726	0.186486	0.206873	0.155797	0.199835	0.177816
94	1	0.228115	0.18563	0.206872	0.470382	0.308862	0.389622
597	64	0.188025	0.225685	0.206855	0.260884	0.157534	0.209209
FTT34	FTT183	0.106565	0.307102	0.206833	0.394417	0.248869	0.321643
281	FTT159	0.174652	0.238907	0.206779	0.742385	0.427413	0.584899
43	148	0.130674	0.282757	0.206715	0.214841	0.238924	0.226882
218	85	0.213676	0.199621	0.206649	0.556157	0.642725	0.599441
219	613N	0.130363	0.282886	0.206625	0.373821	0.363212	0.368516
227	FTT26	0.223495	0.189673	0.206584	0.521349	0.392084	0.456717
673	19	0.240318	0.172751	0.206534	0.242089	0.384277	0.313183
530E	FTT24	0.144837	0.268194	0.206516	0.514416	0.209438	0.361927
FTT183	2	0.145462	0.267426	0.206444	0.436651	0.534979	0.485815
FTT189	115	0.235507	0.177311	0.206409	-0.146601	-0.0154851	-0.0810428
63	139	0.166248	0.246561	0.206404	0.414159	0.323055	0.368607
215	526E	0.216378	0.196315	0.206346	-0.229317	-0.0587213	-0.144019
553W	569	0.249359	0.163274	0.206317	0.271407	0.378267	0.324837
674N	FTT98	0.236615	0.175884	0.20625	0.138718	0.332518	0.235618
284	542	0.27496	0.137415	0.206187	0.609555	0.657919	0.633737
800	690	0.214648	0.197622	0.206135	0.530041	0.458374	0.494207
93	90	0.156159	0.256068	0.206114	0.317799	0.376087	0.346943
600a	260W	0.200294	0.211753	0.206023	0.223024	0.272312	0.247668
668	581	0.227559	0.184472	0.206016	0.164437	0.34926	0.256848
635S	FTT135	0.242784	0.169163	0.205974	-0.325604	-0.0146939	-0.170149
FTT167	61	0.223836	0.188107	0.205972	0.498692	0.570001	0.534347
FTT85	FTT96	0.158508	0.253416	0.205962	0.0920883	0.0662229	0.0791556
FTT05	515	0.166268	0.245604	0.205936	0.7161	0.714542	0.715321
FTT40	809	0.271327	0.140533	0.20593	0.446601	0.536791	0.491696
673	553W	0.236935	0.174902	0.205919	0.242089	0.337643	0.289866
138	154	0.154906	0.256922	0.205914	0.261016	0.294303	0.277659
668	811	0.134163	0.277573	0.205868	0.392318	0.321928	0.357123
113	FTT91	0.195193	0.216539	0.205866	0.0568571	0.233096	0.144976
220	FTT134	0.254919	0.156711	0.205815	-0.132212	0.0999963	-0.0161078
255	514S	0.178233	0.233382	0.205808	0.517657	0.177223	0.34744
240	607	0.180852	0.230745	0.205799	0.328379	0.483138	0.405758
FTT76	FTT95	0.273729	0.137801	0.205765	0.669472	0.562551	0.616012
81	FTT134	0.241549	0.169865	0.205707	-0.00876761	0.0999963	0.0456143
539	FTT21	0.157565	0.253769	0.205667	0.323114	0.262246	0.29268
284	622	0.307563	0.1037	0.205632	0.609555	0.492544	0.551049
556	FTT76	0.122406	0.288852	0.205629	0.534063	0.44912	0.491591
655S	516	0.194141	0.217073	0.205607	0.532615	0.39985	0.466232
644W	FTT149	0.310714	0.100436	0.205575	-0.218155	0.0809105	-0.0686221
98	19	0.226126	0.184969	0.205547	0.372177	0.538208	0.455192
FTT171	FTT166	0.139454	0.271545	0.2055	0.382529	0.431301	0.406915
159	105	0.308241	0.102628	0.205435	0.269083	0.363453	0.316268
98	49	0.299206	0.111478	0.205342	0.136743	0.28297	0.209856
226	96	0.310194	0.100481	0.205338	0.730897	0.737073	0.733985
560	150a	0.245347	0.165142	0.205245	0.345238	0.275897	0.310567
FTT185	FTT79	0.26411	0.1463	0.205205	0.147336	0.488254	0.317795
673	15	0.272292	0.138058	0.205175	0.545253	0.523316	0.534285
605N	FTT79	0.25509	0.155153	0.205122	0.264126	0.415148	0.339637
673	33	0.282902	0.127279	0.20509	0.166298	0.384116	0.275207
FTT179	FTT31	0.280924	0.129251	0.205088	0.246113	0.429949	0.338031
49	52	0.141902	0.268269	0.205086	0.172657	0.122089	0.147373
690	527	0.152599	0.257569	0.205084	0.187561	0.234896	0.211228
223	678N	0.190822	0.21933	0.205076	0.369497	0.307613	0.338555
284	FTT46	0.267659	0.142437	0.205048	0.609555	0.540583	0.575069
FTT05	591N	0.189358	0.220703	0.205031	0.290251	0.437875	0.364063
63	688	0.214675	0.195377	0.205026	0.0235983	0.319271	0.171434
34	FTT87	0.196591	0.21343	0.20501	0.319916	0.138301	0.229109
FTT38	FTT59	0.152983	0.256992	0.204988	0.488233	0.453441	0.470837
FTT26	645S	0.29719	0.112705	0.204948	0.65262	0.656139	0.654379
FTT23	40	0.181841	0.227991	0.204916	0.398597	0.293415	0.346006
156	FTT98	0.183651	0.226104	0.204878	0.209639	0.0464548	0.128047
226	611E	0.281291	0.12846	0.204876	0.372093	0.668386	0.52024
688	114	0.155393	0.254289	0.204841	0.387343	0.115727	0.251535
FTT184	83	0.235772	0.17383	0.204801	0.628634	0.841209	0.734922
219	547	0.142765	0.266807	0.204786	0.259971	0.320628	0.290299
49	FTT118	0.0821371	0.327394	0.204766	0.227813	0.104541	0.166177
FTT09	679	0.122355	0.287154	0.204754	0.135956	0.354523	0.245239
FTT02	FTT155	0.138473	0.271022	0.204747	0.245886	-0.0131859	0.11635
5	49	0.290458	0.118875	0.204667	0.437062	0.393282	0.415172
FTT200	521	0.221539	0.187786	0.204662	0.111991	0.268666	0.190329
654	634	0.122928	0.286385	0.204657	0.352249	0.336468	0.344358
276	105	0.225242	0.184057	0.20465	0.452073	0.363453	0.407763
605N	FTT33	0.204124	0.205149	0.204637	0.202803	0.350066	0.276435
678N	666E	0.165707	0.243554	0.20463	0.505438	0.710198	0.607818
600a	75	0.289488	0.119753	0.20462	0.445017	0.385548	0.415283
277	230	0.156789	0.252416	0.204603	0.170139	-0.0172714	0.0764336
647N	260W	0.200839	0.20826	0.204549	0.412299	0.480223	0.446261
272	604N	0.101167	0.307873	0.20452	0.116136	0.191879	0.154008
FTT44	650W	0.255289	0.153705	0.204497	0.163482	0.386869	0.275176
52	542	0.114544	0.294373	0.204459	0.441329	0.230319	0.335824
FTT159	675	0.278042	0.13087	0.204456	0.522844	0.456102	0.489473
610N	FTT78	0.281686	0.127192	0.204439	-0.112101	0.211027	0.0494629
647N	570N	0.215763	0.193079	0.204421	0.328342	0.177535	0.252939
273	48	0.327245	0.081467	0.204356	0.320325	0.437363	0.378844
279	FTT164	0.115495	0.293121	0.204308	0.448942	0.177749	0.313345
FTT72	208	0.205705	0.202908	0.204307	0.549447	0.401397	0.475422
FTT202	FTT148	0.206391	0.202125	0.204258	0.147324	0.245874	0.196599
648	8	0.227759	0.180754	0.204257	0.522409	0.455363	0.488886
647N	566SW	0.323844	0.08465	0.204247	0.496256	0.432561	0.464409
605N	551	0.197371	0.211096	0.204233	0.264126	0.245182	0.254654
FTT19	119	0.166637	0.241803	0.20422	0.342281	0.296705	0.319493
632	592E	0.197272	0.211165	0.204219	0.346107	0.420667	0.383387
231	542	0.203924	0.204453	0.204189	0.372329	0.315839	0.344084
[truncated: 184,362 more rows]
[truncated: 2 more columns]
