# Supplementary material for: DNA analysis of Castanea sativa (sweet chestnut) in Britain and Ireland: Elucidating European origins and genepool diversity
Source: PLoS One. 2019 Sep 25;14(9):e0222936. doi: 10.1371/journal.pone.0222936 (PMC6760806; doi:10.1371/journal.pone.0222936)
Supplement: S5 Table — (XLSX) [file pone.0222936.s011.xlsx]

## Sheet: Castiard RS
S5 Table 'Castiard' grouping of sites - Pairwise Relatedness Summary
ranked by LRM score
No. Loci	8
No. Samples	73
No. Pops.	1
Sample 1	Sample 2	LR1	LR2	LRM	QG1	QG2	QGM
Cs29	Cs30	0.5	0.5	0.5	1	1	1
Cs24	Cs140	0.5	0.5	0.5	1	1	1
566SW	571E	0.300657	0.464709	0.382683	0.480427	0.591608	0.536018
Cs07	Cs131	0.475981	0.248849	0.362415	0.923158	0.924665	0.923911
566SW	571W	0.269796	0.454829	0.362312	0.675267	0.908176	0.791722
Cs05	150-a	0.333663	0.295793	0.314728	0.815657	0.589888	0.702772
Cs138	568	0.31627	0.296293	0.306282	0.324074	0.248391	0.286233
Cs18	567N	0.257316	0.325453	0.291384	0.588732	0.364296	0.476514
Cs21	Cs154	0.1786	0.400527	0.289563	0.520997	0.386555	0.453776
Cs23	Cs26	0.226827	0.324253	0.27554	0.702041	0.589888	0.645964
Cs26	Cs24	0.226361	0.316422	0.271391	0.589888	0.673743	0.631815
Cs26	Cs140	0.226361	0.316422	0.271391	0.589888	0.673743	0.631815
Cs139	Cs24	0.290079	0.241153	0.265616	0.72522	0.592179	0.658699
Cs139	Cs140	0.290079	0.241153	0.265616	0.72522	0.592179	0.658699
Cs10	Cs12	0.16678	0.352461	0.259621	0.334852	0.579856	0.457354
Cs09	Cs89	0.221705	0.289413	0.255559	0.482881	0.291262	0.387071
Cs11	Cs16	0.162154	0.337299	0.249727	0.3	0.630068	0.465034
571E	571W	0.236145	0.257562	0.246854	0.591608	0.632704	0.612156
Cs21	Cs148	0.177636	0.31339	0.245513	0.425197	0.291262	0.358229
564CEN	569	0.277912	0.21097	0.244441	0.208243	0.396694	0.302469
Cs09	Cs14	0.176141	0.30813	0.242136	0.396694	0.377133	0.386914
Cs138	Cs139	0.170067	0.301523	0.235795	0.774691	0.633626	0.704159
Cs31	CS197	0.325378	0.142349	0.233864	0.706434	0.517013	0.611724
Cs21	Cs108	0.178726	0.285921	0.232324	0.520997	0.281967	0.401482
565N	569	0.314958	0.146983	0.230971	0.217458	0.321281	0.269369
Cs04	CS198	0.304837	0.153431	0.229134	0.380481	0.469091	0.424786
CS02	Cs90	0.237041	0.21864	0.22784	0.406504	0.363002	0.384753
Cs01	Cs19	0.2163	0.238643	0.227472	0.363204	0.586168	0.474686
Cs13	CS198	0.275383	0.177656	0.22652	0.383677	0.734545	0.559111
Cs49	Cs52	0.1649	0.285745	0.225323	0.103194	-0.00500626	0.0490939
565N	567N	0.232875	0.216342	0.224608	0.552833	0.364296	0.458565
Cs14	Cs15	0.229444	0.219754	0.224599	0.501706	0.331808	0.416757
Cs27	564CEN	0.240462	0.206951	0.223707	0.310508	0.366594	0.338551
Cs04	Cs31	0.249119	0.192704	0.220911	0.380481	0.412869	0.396675
Cs49	569	0.159142	0.269166	0.214154	0.461916	0.622934	0.542425
Cs06	571W	0.177474	0.246422	0.211948	0.30895	0.540881	0.424915
Cs10	Cs89	0.148379	0.268224	0.208302	0.501139	0.503883	0.502511
Cs47	565N	0.173055	0.24205	0.207552	0.0739958	0.105666	0.089831
Cs18	Cs25	0.246913	0.167742	0.207327	0.383099	0.32093	0.352014
Cs148	570N	0.21222	0.20161	0.206915	0.527508	0.244306	0.385907
Cs18	565N	0.174926	0.238154	0.20654	0.383099	0.32925	0.356174
Cs139	Cs154	0.168776	0.241358	0.205067	0.267252	0.263866	0.265559
Cs67	571W	0.186292	0.223515	0.204903	0.226148	0.173585	0.199867
571E	572W	0.294158	0.106304	0.200231	0.387413	0.405699	0.396556
CS02	Cs47	0.213822	0.184794	0.199308	0.406504	0.305497	0.356
Cs14	Cs90	0.164257	0.232887	0.198572	0.501706	0.490401	0.496054
Cs12	Cs17	0.253612	0.141055	0.197334	0.47482	0.330275	0.402548
Cs32	Cs33	0.221018	0.1584	0.189709	-0.0167131	0.175141	0.0792141
Cs28	Cs31	0.154909	0.220207	0.187558	0.341495	0.119303	0.230399
Cs21	Cs139	0.144845	0.227146	0.185996	0.329396	0.175659	0.252528
Cs148	Cs154	0.163702	0.208089	0.185895	0.409385	0.386555	0.39797
Cs20	CS199	0.218652	0.149228	0.18394	0.148333	-0.0600194	0.044157
Cs10	Cs17	0.166884	0.196156	0.18152	0.390281	0.521625	0.455953
CS197	CS199	0.2051	0.155517	0.180309	0.103025	0.0813166	0.0921706
Cs26	CS198	0.175511	0.183785	0.179648	0.248127	0.380606	0.314367
Cs01	Cs08	0.170972	0.187807	0.17939	0.536875	0.487719	0.512297
Cs88	Cs90	0.122039	0.231085	0.176562	0.338939	0.363002	0.35097
Cs04	CS197	0.263573	0.0891973	0.176385	0.380481	0.310019	0.34525
Cs19	569	0.196599	0.148415	0.172507	0.337868	0.396694	0.367281
Cs128	565N	0.15803	0.180205	0.169117	0.308525	0.441041	0.374783
Cs14	Cs88	0.190185	0.142404	0.166294	0.501706	0.433376	0.467541
Cs20	564NE	0.114178	0.217894	0.166036	0.391667	0.180798	0.286232
Cs29	Cs24	0.192567	0.138153	0.16536	0.378723	0.347486	0.363105
Cs30	Cs24	0.192567	0.138153	0.16536	0.378723	0.347486	0.363105
Cs29	Cs140	0.192567	0.138153	0.16536	0.378723	0.347486	0.363105
Cs30	Cs140	0.192567	0.138153	0.16536	0.378723	0.347486	0.363105
Cs28	Cs161	0.186096	0.143494	0.164795	0.247423	0.0266667	0.137045
Cs04	571W	0.197677	0.131417	0.164547	0.380481	0.449057	0.414769
CS198	564NE	0.135068	0.192547	0.163808	0.292121	0.27182	0.281971
150-a	Cs154	0.105834	0.22154	0.163687	0.248127	0.386555	0.317341
566SW	572W	0.208865	0.116667	0.162766	0.350534	0.405699	0.378116
Cs67	566SW	0.189547	0.134902	0.162224	0.226148	0.155694	0.190921
Cs06	Cs12	0.171616	0.151917	0.161767	0.183305	0.47482	0.329062
Cs29	Cs154	0.144078	0.177807	0.160943	0.275177	0.386555	0.330866
Cs30	Cs154	0.144078	0.177807	0.160943	0.275177	0.386555	0.330866
CS02	Cs50	0.167086	0.154548	0.160817	0.643902	0.318336	0.481119
Cs15	Cs19	0.145971	0.175064	0.160517	0.415332	0.586168	0.50075
Cs05	Cs49	0.228191	0.091256	0.159723	0.354798	0.342342	0.34857
Cs19	Cs49	0.218893	0.0976995	0.158296	0.255102	0.222768	0.238935
Cs05	Cs10	0.239049	0.0769736	0.158011	-0.0138889	0.0577069	0.021909
Cs139	Cs148	0.147969	0.166466	0.157218	-0.00752823	-0.0631068	-0.0353175
Cs27	572W	0.234201	0.0800046	0.157103	0.310508	0.405699	0.358103
Cs23	Cs24	0.104253	0.208326	0.15629	0.553061	0.510615	0.531838
Cs23	Cs140	0.104253	0.208326	0.15629	0.553061	0.510615	0.531838
Cs01	150-a	0.148865	0.162503	0.155684	0.305313	0.316479	0.310896
Cs08	Cs15	0.168973	0.141512	0.155243	0.551754	0.749428	0.650591
Cs10	Cs88	0.110285	0.200043	0.155164	0.0022779	-0.133247	-0.0654846
150-a	564CEN	0.154645	0.155433	0.155039	0.384831	0.44577	0.415301
Cs50	565N	0.132937	0.173731	0.153334	0.0704584	0.217458	0.143958
566N	571W	0.0917527	0.214481	0.153117	0.507422	0.540881	0.524151
Cs29	Cs67	0.191247	0.113149	0.152198	0.171631	0.312132	0.241882
Cs30	Cs67	0.191247	0.113149	0.152198	0.171631	0.312132	0.241882
Cs16	Cs124	0.181103	0.120593	0.150848	0.630068	0.30623	0.468149
Cs06	Cs124	0.182197	0.119347	0.150772	0.246127	0.383316	0.314722
Cs20	Cs148	0.0877783	0.212278	0.150028	0.391667	0.173139	0.282403
Cs08	Cs22	0.210226	0.0878923	0.149059	0.167544	0.37069	0.269117
Cs19	564NE	0.130337	0.16758	0.148959	0.255102	0.180798	0.21795
Cs50	Cs52	0.183133	0.114429	0.148781	0.194397	0.360451	0.277424
CS02	Cs88	0.199395	0.0971283	0.148261	0.0504065	0.0556274	0.053017
Cs15	Cs49	0.192285	0.102928	0.147607	0.248284	0.342342	0.295313
Cs04	571E	0.183347	0.111755	0.147551	0.483734	0.48951	0.486622
Cs50	Cs139	0.134301	0.157139	0.14572	0.380306	0.633626	0.506966
Cs13	CS197	0.203037	0.088069	0.145553	0.315197	0.448015	0.381606
Cs15	Cs33	0.205859	0.0846125	0.145236	0.248284	0.518832	0.383558
Cs128	567N	0.140169	0.14849	0.14433	0.407307	0.364296	0.385802
567N	570N	0.140718	0.144939	0.142829	0.576197	0.395445	0.485821
Cs124	Cs133	0.171954	0.111044	0.141499	0.0749736	0.0331126	0.0540431
Cs08	Cs19	0.139856	0.140471	0.140164	0.359649	0.668934	0.514292
Cs29	Cs138	0.187399	0.0912155	0.139307	0.275177	0.436728	0.355953
Cs30	Cs138	0.187399	0.0912155	0.139307	0.275177	0.436728	0.355953
Cs12	Cs124	0.159542	0.118059	0.1388	0.369784	0.229145	0.299464
567N	569	0.184358	0.0926105	0.138484	0.0464441	0.321281	0.183863
Cs01	564CEN	0.131262	0.144017	0.13764	0.363204	0.44577	0.404487
Cs13	Cs24	0.147782	0.127269	0.137526	0.383677	0.592179	0.487928
Cs13	Cs140	0.147782	0.127269	0.137526	0.383677	0.592179	0.487928
Cs27	Cs139	0.121481	0.152265	0.136873	0.138135	0.267252	0.202693
Cs12	Cs89	0.146957	0.125704	0.136331	0.579856	0.291262	0.435559
Cs23	Cs32	0.15138	0.120144	0.135762	0.180612	0.288301	0.234457
Cs01	571W	0.11705	0.153845	0.135448	0.189532	0.265409	0.22747
565N	573	0.204737	0.0646275	0.134682	0.664625	0.398115	0.53137
Cs27	569	0.162344	0.106064	0.134204	-0.206612	0.0950413	-0.0557851
Cs06	Cs13	0.102017	0.166236	0.134126	0.30895	0.246717	0.277833
CS02	Cs14	0.162454	0.105685	0.134069	0.169106	0.127986	0.148546
Cs05	Cs15	0.153032	0.114329	0.13368	0.44697	0.331808	0.389389
Cs21	Cs138	0.141201	0.124892	0.133047	0.329396	0.21142	0.270408
CS02	Cs06	0.161433	0.1035	0.132467	0.643902	0.30895	0.476426
Cs47	570N	0.113052	0.151304	0.132178	0.22833	0.0931677	0.160749
Cs28	Cs49	0.180888	0.0827972	0.131843	-0.0347938	-0.01638	-0.0255869
Cs108	Cs148	0.124962	0.137809	0.131385	0.042623	0.0550162	0.0488196
Cs04	Cs13	0.146368	0.114195	0.130282	0.277228	0.109756	0.193492
Cs18	Cs47	0.131962	0.128449	0.130206	0.280282	0.151163	0.215722
Cs09	Cs128	0.0675607	0.19258	0.13007	0.310508	0.209743	0.260125
Cs108	Cs154	0.107468	0.15065	0.129059	0.202186	0.263866	0.233026
Cs09	Cs15	0.0964375	0.161577	0.129007	0.224321	0.0812357	0.152778
Cs29	150-a	0.161646	0.0953	0.128473	0.275177	0.248127	0.261652
Cs30	150-a	0.161646	0.0953	0.128473	0.275177	0.248127	0.261652
Cs01	Cs15	0.133635	0.122937	0.128286	0.305313	0.331808	0.318561
Cs88	Cs128	0.0802034	0.174537	0.12737	0.433376	0.407307	0.420342
Cs21	Cs24	0.110011	0.14342	0.126716	0.137795	-0.0603352	0.03873
Cs21	Cs140	0.110011	0.14342	0.126716	0.137795	-0.0603352	0.03873
564NE	564CEN	0.141997	0.109827	0.125912	0.27182	0.208243	0.240032
Cs49	150-a	0.0782767	0.17352	0.125898	0.222768	0.111423	0.167096
Cs138	Cs154	0.071083	0.180226	0.125654	0.21142	0.141176	0.176298
Cs13	Cs90	0.133389	0.117767	0.125578	0.315197	0.745201	0.530199
Cs01	Cs06	0.128838	0.121958	0.125398	0.363204	0.30895	0.336077
Cs15	150-a	0.113871	0.13512	0.124496	0.331808	0.316479	0.324144
150-a	569	0.140248	0.107008	0.123628	0.0430712	0.245868	0.144469
568	571W	0.0963172	0.149937	0.123127	0.342342	0.357233	0.349788
Cs05	569	0.146752	0.0992622	0.123007	0.170455	0.321281	0.245868
Cs29	Cs139	0.131798	0.11374	0.122769	0.171631	0.267252	0.219442
Cs30	Cs139	0.131798	0.11374	0.122769	0.171631	0.267252	0.219442
Cs16	Cs156	0.147204	0.0980885	0.122646	0.136824	0.249633	0.193229
Cs05	Cs87	0.202557	0.0426955	0.122626	0.539141	0.404352	0.471747
Cs28	Cs50	0.107906	0.136974	0.12244	0.435567	0.132428	0.283997
Cs128	Cs156	0.174941	0.0693563	0.122149	0.0121786	0.356828	0.184503
Cs12	Cs128	0.0848318	0.15845	0.121641	0.264748	0.110961	0.187854
Cs04	570N	0.129078	0.111496	0.120287	0.380481	0.244306	0.312394
Cs23	Cs25	0.102722	0.137614	0.120168	0.255102	0.32093	0.288016
Cs25	CS197	0.136765	0.102748	0.119757	0.575581	0.379017	0.477299
Cs04	Cs148	0.125014	0.11367	0.119342	0.277228	0.409385	0.343306
Cs07	Cs124	0.127768	0.110843	0.119305	0.385263	0.383316	0.384289
Cs19	Cs20	0.141692	0.0954632	0.118578	0.00680272	0.0266667	0.0167347
Cs141	Cs156	0.109774	0.123745	0.11676	-0.190217	-0.071953	-0.131085
Cs14	Cs128	0.0887447	0.144606	0.116675	0.377133	0.308525	0.342829
Cs23	Cs87	0.167635	0.0654518	0.116543	-0.117347	-0.125113	-0.12123
Cs27	565N	0.0969589	0.135739	0.116349	0.224321	0.441041	0.332681
Cs07	Cs89	0.11484	0.115164	0.115002	0.615789	0.503883	0.559836
Cs18	CS197	0.152021	0.0775891	0.114805	0.280282	0.103025	0.191653
Cs19	Cs67	0.115186	0.114369	0.114777	0.00680272	-0.0318021	-0.0124997
Cs90	567N	0.103128	0.125558	0.114343	0.235602	0.152395	0.193998
Cs28	Cs138	0.123519	0.103474	0.113497	0.435567	0.324074	0.379821
Cs28	Cs139	0.0912132	0.135474	0.113344	0.341495	0.175659	0.258577
Cs25	567N	0.0784214	0.146001	0.112211	0.236047	0.0464441	0.141245
Cs01	Cs05	0.0994984	0.122519	0.111009	0.131642	0.170455	0.151048
Cs47	567N	0.0965027	0.125394	0.110948	0.22833	0.152395	0.190362
564CEN	572W	0.158378	0.0628638	0.110621	0.208243	0.207598	0.207921
Cs47	Cs50	0.106427	0.113905	0.110166	0.22833	0.132428	0.180379
Cs33	Cs141	0.0883817	0.128661	0.108521	-0.16855	-0.487772	-0.328161
Cs12	Cs14	0.100799	0.115543	0.108171	0.47482	0.377133	0.425977
Cs67	571E	0.102974	0.113276	0.108125	0.312132	0.183217	0.247674
Cs01	Cs49	0.144384	0.0711005	0.107742	0.0158604	0.103194	0.0595273
Cs47	564NE	0.101655	0.113011	0.107333	0.0739958	0.0897756	0.0818857
Cs07	Cs16	0.0926257	0.120677	0.106651	0.154737	0.383446	0.269091
CS02	Cs13	0.10385	0.108494	0.106172	0.643902	0.246717	0.44531
Cs09	Cs12	0.083722	0.127769	0.105745	0.310508	0.369784	0.340146
Cs25	Cs108	0.0743936	0.136167	0.10528	0.490698	0.361749	0.426223
CS197	CS198	0.0844179	0.125554	0.104986	0.241021	0.380606	0.310813
Cs31	564NE	0.108115	0.100284	0.104199	0.119303	0.180798	0.15005
Cs108	Cs139	0.103357	0.101316	0.102336	0.202186	0.267252	0.234719
566N	566SW	0.0854602	0.118501	0.10198	0.507422	0.41548	0.461451
Cs138	Cs24	0.081953	0.120793	0.101373	0.549383	0.347486	0.448434
Cs138	Cs140	0.081953	0.120793	0.101373	0.549383	0.347486	0.448434
Cs05	Cs19	0.106364	0.0953014	0.100833	0.0782828	0.172336	0.125309
Cs08	150-a	0.10047	0.0998435	0.100157	0.231579	0.316479	0.274029
Cs23	CS198	0.0797786	0.119421	0.0995999	0.180612	0.203636	0.192124
Cs15	569	0.104196	0.0943358	0.099266	0.0812357	0.321281	0.201258
Cs01	Cs67	0.0943397	0.103346	0.0988429	-0.0420301	-0.0318021	-0.0369161
Cs23	567N	0.0562571	0.140314	0.0982855	0.180612	0.0464441	0.113528
Cs21	Cs23	0.118472	0.0772923	0.097882	0.0419948	-0.0428571	-0.000431196
Cs128	Cs161	0.127752	0.0677116	0.0977317	0.308525	0.318667	0.313596
Cs67	Cs24	0.0878681	0.10655	0.0972091	0.312132	0.184358	0.248245
Cs67	Cs140	0.0878681	0.10655	0.0972091	0.312132	0.184358	0.248245
566N	571E	0.0615837	0.131987	0.0967855	0.507422	0.48951	0.498466
Cs08	Cs161	0.110157	0.0831891	0.0966729	-0.0885965	-0.0706667	-0.0796316
Cs50	573	0.136296	0.0562256	0.0962608	0.256367	0.312132	0.284249
CS197	567N	0.0553448	0.137151	0.096248	0.172023	0.152395	0.162209
Cs26	Cs141	0.120817	0.0699815	0.0953992	0.111423	0.305707	0.208565
CS02	565N	0.0863066	0.104328	0.0953172	0.0504065	0.105666	0.0780363
Cs15	Cs124	0.113302	0.0763675	0.0948346	0.331808	0.383316	0.357562
Cs04	Cs128	0.10572	0.0836921	0.0947058	0.173975	0.209743	0.191859
Cs19	150-a	0.0947527	0.0937493	0.094251	0.172336	0.0430712	0.107703
Cs21	Cs29	0.0667499	0.121296	0.094023	0.233596	-0.035461	0.0990674
Cs21	Cs30	0.0667499	0.121296	0.094023	0.233596	-0.035461	0.0990674
Cs154	570N	0.107292	0.0801852	0.0937384	0.509244	0.244306	0.376775
Cs15	Cs87	0.146205	0.0412498	0.0937273	0.58238	0.536718	0.559549
Cs141	CS198	0.0665606	0.120328	0.0934444	0.107337	0.0266667	0.0670018
Cs47	Cs52	0.111334	0.0744538	0.092894	0.305497	0.360451	0.332974
Cs13	Cs17	0.142264	0.0429842	0.0926243	0.383677	0.712975	0.548326
Cs18	Cs90	0.0907027	0.0942267	0.0924647	0.0746479	-0.146597	-0.0359745
Cs13	Cs108	0.0898834	0.0949871	0.0924352	0.246717	0.44153	0.344123
Cs05	Cs08	0.0976232	0.0870865	0.0923549	0.354798	0.167544	0.261171
Cs19	Cs24	0.0836674	0.100736	0.0922018	0.00680272	-0.141899	-0.0675484
Cs19	Cs140	0.0836674	0.100736	0.0922018	0.00680272	-0.141899	-0.0675484
Cs18	Cs23	0.122353	0.0620455	0.092199	-0.028169	-0.0428571	-0.0355131
Cs28	Cs52	0.102615	0.081391	0.0920032	0.435567	0.269086	0.352327
Cs25	Cs29	0.0597483	0.124222	0.0919854	0.32093	0.171631	0.246281
Cs25	Cs30	0.0597483	0.124222	0.0919854	0.32093	0.171631	0.246281
Cs01	568	0.0995929	0.0840883	0.0918406	0.189532	0.248391	0.218962
Cs67	568	0.103462	0.0797425	0.0916023	0.140165	0.0604891	0.100327
Cs15	Cs16	0.091038	0.0921509	0.0915945	0.16476	0.506757	0.335758
Cs156	564NE	0.0556879	0.127311	0.0914996	0.0352423	-0.183292	-0.0740247
Cs66	Cs108	0.0282873	0.154559	0.0914233	0.163324	0.042623	0.102973
Cs19	564CEN	0.091637	0.0911283	0.0913827	0.420635	0.287419	0.354027
Cs32	Cs156	0.0839639	0.0987487	0.0913563	-0.220056	-0.071953	-0.146004
570N	571E	0.106609	0.0752278	0.0909184	0.319876	0.48951	0.404693
CS199	570N	0.0414658	0.139583	0.0905245	0.505324	0.471014	0.488169
Cs04	566SW	0.129731	0.0511596	0.0904453	0.277228	0.285587	0.281407
Cs48	Cs161	0.0204399	0.160447	0.0904432	0.0554529	-0.557333	-0.25094
Cs06	Cs90	0.0741171	0.106629	0.0903732	0.246127	0.490401	0.368264
Cs124	Cs148	0.0462139	0.133979	0.0900964	0.30623	0.409385	0.357808
Cs33	Cs124	0.0682506	0.111922	0.0900862	0.175141	-0.0791975	0.0479719
Cs27	Cs50	0.0866215	0.0927924	0.089707	0.224321	0.194397	0.209359
Cs08	Cs66	0.140851	0.0382537	0.0895525	0.0394737	0.267908	0.153691
Cs141	Cs161	0.0714269	0.107645	0.0895357	0.305707	0.124	0.214853
Cs108	Cs138	0.115172	0.0636776	0.0894246	0.122404	0.21142	0.166912
Cs28	564NE	0.0770147	0.101548	0.0892815	0.435567	0.27182	0.353694
Cs33	Cs49	0.0775071	0.100941	0.089224	0.243879	0.103194	0.173537
Cs26	Cs29	0.0604951	0.117871	0.089183	0.179775	0.171631	0.175703
Cs26	Cs30	0.0604951	0.117871	0.089183	0.179775	0.171631	0.175703
Cs131	Cs124	0.0667986	0.110843	0.0888209	0.397317	0.383316	0.390316
Cs27	573	0.122975	0.0543442	0.0886594	0.482881	0.484099	0.48349
Cs31	CS198	0.107253	0.0697866	0.08852	0.119303	0.203636	0.16147
Cs128	569	0.115396	0.0614089	0.0884023	-0.0866035	0.170455	0.0419255
Cs18	Cs31	0.0814342	0.0950032	0.0882187	0.280282	0.119303	0.199792
Cs07	Cs88	0.0878688	0.0884173	0.088143	0.385263	0.433376	0.40932
Cs148	564NE	0.0984441	0.0776847	0.0880644	0.291262	0.27182	0.281541
Cs131	Cs89	0.0600399	0.115164	0.087602	0.623323	0.503883	0.563603
Cs08	Cs33	0.130297	0.0448513	0.0875741	0.167544	0.518832	0.343188
Cs12	Cs16	0.0828984	0.0921242	0.0875113	0.0546763	0.136824	0.0957503
Cs33	150-a	0.0449896	0.129883	0.0874365	0.312618	0.0430712	0.177844
Cs04	Cs28	0.112925	0.06145	0.0871877	-0.0325318	0.247423	0.107445
Cs04	Cs20	0.126651	0.0476183	0.0871346	0.173975	0.513333	0.343654
Cs16	Cs21	0.082685	0.0904757	0.0865804	0.136824	0.137795	0.13731
Cs01	569	0.0941491	0.0784157	0.0862824	0.0158604	0.170455	0.0931575
Cs19	Cs33	0.128385	0.0439998	0.0861925	0.255102	0.381356	0.318229
Cs22	Cs161	0.0613576	0.110831	0.0860941	0.0110837	-0.0706667	-0.0297915
Cs90	CS197	0.114999	0.0564988	0.0857491	0.108202	0.103025	0.105614
Cs05	Cs33	0.130897	0.0401946	0.0855457	-0.0138889	0.243879	0.114995
Cs29	Cs31	0.093626	0.0773313	0.0854786	0.275177	0.315013	0.295095
Cs30	Cs31	0.093626	0.0773313	0.0854786	0.275177	0.315013	0.295095
Cs22	Cs66	0.102968	0.0668882	0.0849279	0.37069	0.477077	0.423884
Cs131	Cs16	0.048426	0.120677	0.0845515	0.171311	0.383446	0.277378
Cs16	Cs148	0.0576102	0.111214	0.0844121	0.383446	0.173139	0.278293
Cs156	570N	0.0447884	0.123268	0.0840281	0.571219	0.0931677	0.332193
Cs128	570N	0.0802575	0.0875718	0.0839146	0.407307	0.244306	0.325807
Cs21	Cs124	0.10429	0.0634646	0.0838771	0.233596	0.0749736	0.154285
Cs04	566N	0.130455	0.037101	0.0837778	0.380481	0.408907	0.394694
Cs16	Cs67	0.0769548	0.0905305	0.0837426	0.260135	0.140165	0.20015
Cs154	CS199	0.136866	0.0303865	0.0836263	0.509244	0.29332	0.401282
Cs01	566SW	0.0938741	0.0731888	0.0835314	0.131642	0.155694	0.143668
Cs26	Cs138	0.0856464	0.0812266	0.0834365	0.248127	0.436728	0.342428
Cs32	Cs90	0.0464117	0.119798	0.0831048	0.18663	-0.0191972	0.0837162
Cs08	564CEN	0.0830762	0.0829783	0.0830273	0.295614	0.44577	0.370692
Cs87	150-a	0.0317926	0.133712	0.0827524	0.338169	0.316479	0.327324
CS02	CS198	0.0982409	0.0662121	0.0822265	0.287805	0.292121	0.289963
Cs23	Cs139	0.0481615	0.115765	0.0819633	0.404082	0.450439	0.42726
Cs31	Cs141	0.120426	0.0433441	0.0818849	0.217158	0.404891	0.311025
Cs49	Cs161	0.0608666	0.102534	0.0817004	0.103194	-0.0706667	0.0162637
Cs50	Cs138	0.0983062	0.064876	0.0815911	0.256367	0.549383	0.402875
Cs18	570N	0.0705209	0.0918698	0.0811954	0.588732	0.244306	0.416519
Cs04	Cs29	0.0837297	0.0784161	0.0810729	0.277228	0.275177	0.276203
Cs04	Cs30	0.0837297	0.0784161	0.0810729	0.277228	0.275177	0.276203
Cs06	566SW	0.0888609	0.0731888	0.0810248	0.0576592	0.155694	0.106677
Cs10	Cs13	0.0327666	0.127469	0.0801181	0.279423	0.109756	0.19459
Cs31	Cs128	0.0791872	0.0810401	0.0801137	0.217158	0.209743	0.213451
Cs18	569	0.0978033	0.06214	0.0799717	-0.028169	0.0950413	0.0334362
Cs67	Cs154	0.05128	0.106966	0.0791227	0.226148	0.141176	0.183662
Cs52	565N	0.0511335	0.106947	0.0790402	0.0863579	0.105666	0.0960121
Cs13	Cs26	0.097218	0.059894	0.078556	0.246717	0.384831	0.315774
Cs154	571E	0.102065	0.053826	0.0779457	0.386555	0.285315	0.335935
CS02	Cs32	0.114833	0.0410347	0.0779339	0.0504065	0.18663	0.118518
Cs05	564CEN	0.0818358	0.0729171	0.0773764	0.354798	0.287419	0.321108
Cs23	Cs141	0.0845159	0.0699815	0.0772487	0.180612	0.305707	0.243159
Cs26	Cs31	0.059034	0.0950052	0.0770196	0.179775	0.217158	0.198467
Cs20	570N	0.046454	0.106725	0.0765894	0.27	-0.057971	0.106014
Cs21	Cs26	0.0792202	0.0738834	0.0765518	0.0419948	-0.093633	-0.0258191
Cs19	Cs148	0.058213	0.0948479	0.0765305	0.172336	0.0550162	0.113676
Cs13	571E	0.0857415	0.0669856	0.0763635	0.178236	0.387413	0.282824
566SW	570N	0.0478227	0.104751	0.076287	0.350534	0.244306	0.29742
Cs50	Cs24	0.0768617	0.0747635	0.0758126	0.318336	0.42905	0.373693
Cs50	Cs140	0.0768617	0.0747635	0.0758126	0.318336	0.42905	0.373693
Cs01	Cs33	0.109843	0.0415337	0.0756886	0.073751	0.312618	0.193184
Cs23	Cs90	0.049324	0.101045	0.0751846	0.180612	0.108202	0.144407
Cs15	564CEN	0.0683886	0.0815634	0.074976	0.415332	0.44577	0.430551
Cs29	Cs148	0.0760126	0.0737979	0.0749053	0.171631	0.291262	0.231447
Cs30	Cs148	0.0760126	0.0737979	0.0749053	0.171631	0.291262	0.231447
Cs19	Cs87	0.120962	0.0284564	0.0747092	0.337868	0.205802	0.271835
Cs04	569	0.104947	0.044212	0.0745794	-0.0325318	0.245868	0.106668
Cs154	566SW	0.110836	0.0378166	0.0743261	0.263866	0.220641	0.242253
Cs06	Cs10	0.104735	0.0438705	0.074303	0.30895	0.390281	0.349616
Cs33	569	0.0462837	0.10195	0.0741169	0.175141	0.0950413	0.135091
Cs28	569	0.0825508	0.0639091	0.0732299	0.0592784	0.0950413	0.0771598
Cs08	Cs90	0.0652713	0.0809205	0.0730959	0.231579	0.490401	0.36099
Cs27	Cs148	0.0606304	0.0854941	0.0730622	0.138135	0.291262	0.214698
Cs25	564CEN	0.0654482	0.0806315	0.0730399	-0.188372	-0.266811	-0.227592
Cs128	CS197	0.101671	0.043463	0.0725671	0.308525	0.241021	0.274773
Cs50	Cs141	0.102932	0.0414878	0.0722098	0.194397	0.504076	0.349237
Cs06	Cs89	0.0818465	0.0619733	0.0719099	0.371773	0.43301	0.402391
CS02	564NE	0.0732055	0.0703352	0.0717704	0.287805	0.27182	0.279813
Cs26	Cs28	0.0669403	0.075784	0.0713622	0.111423	0.341495	0.226459
Cs67	Cs156	0.089182	0.0505147	0.0698483	0.0541814	0.249633	0.151907
Cs18	Cs26	0.0808903	0.0586385	0.0697644	0.177465	0.0430712	0.110268
Cs25	569	0.0717055	0.0670613	0.0693834	-0.273256	-0.131198	-0.202227
Cs20	Cs27	0.051041	0.0875371	0.069289	0.27	-0.0342385	0.117881
Cs16	571W	0.0570385	0.0805082	0.0687734	0.136824	-0.0100629	0.0633807
Cs128	Cs133	0.109241	0.0279485	0.0685945	0.209743	0.22649	0.218116
565N	570N	0.0695798	0.0665786	0.0680792	0.32925	0.0931677	0.211209
Cs47	Cs88	0.0869138	0.0489876	0.0679507	0.151163	0.150065	0.150614
Cs32	Cs87	0.0910706	0.0448023	0.0679365	-0.0167131	-0.0589302	-0.0378216
Cs13	Cs133	0.107818	0.0279893	0.0679036	0.246717	0.516556	0.381636
Cs09	Cs31	0.0358207	0.0997714	0.0677961	0.224321	0.119303	0.171812
CS198	571E	0.0612195	0.0741373	0.0676784	0.292121	0.183217	0.237669
Cs18	Cs28	0.0740592	0.0607793	0.0674193	-0.130986	-0.0347938	-0.0828899
Cs131	Cs88	0.045939	0.0884173	0.0671781	0.397317	0.433376	0.415347
Cs67	566N	0.0876876	0.0450072	0.0663474	0.140165	0.0148448	0.0775049
Cs26	564NE	0.0531976	0.0794113	0.0663045	0.111423	0.180798	0.146111
CS198	571W	0.0570964	0.0754152	0.0662558	0.115152	0.081761	0.0984563
Cs19	Cs139	0.0540195	0.0782353	0.0661274	-0.0759637	-0.190715	-0.133339
Cs27	Cs128	0.0593241	0.072832	0.066078	0.224321	0.308525	0.266423
Cs67	564NE	0.057374	0.0742953	0.0658346	-0.117786	-0.183292	-0.150539
Cs33	564CEN	0.0336791	0.0977255	0.0657023	0.381356	0.129067	0.255212
Cs07	Cs15	0.057424	0.0739111	0.0656676	0.231579	0.16476	0.198169
Cs128	CS198	0.080005	0.0508667	0.0654358	0.110961	0.203636	0.157299
Cs47	Cs161	0.0786843	0.0511538	0.0649191	0.22833	0.221333	0.224832
Cs156	CS198	0.0494093	0.0792375	0.0643234	0.0352423	-0.150303	-0.0575304
Cs16	Cs154	0.0372404	0.0913839	0.0643122	0.260135	0.0184874	0.139311
Cs06	566N	0.0805259	0.0478314	0.0641786	0.183305	0.310391	0.246848
567N	568	0.084236	0.0428958	0.0635659	0.152395	0.248391	0.200393
Cs05	Cs154	0.0444594	0.0825031	0.0634813	0.170455	0.141176	0.155816
Cs11	Cs15	0.0413068	0.084885	0.0630959	0.4	0.331808	0.365904
Cs16	566SW	0.068621	0.0574535	0.0630373	0.260135	0.0907473	0.175441
Cs11	Cs124	0.0528317	0.0731775	0.0630046	0.4	0.383316	0.391658
Cs27	150-a	0.0676557	0.0579321	0.0627939	0.138135	0.179775	0.158955
Cs26	Cs139	0.0468235	0.0787322	0.0627778	0.248127	0.358846	0.303487
Cs05	Cs89	0.079201	0.0461011	0.062651	-0.0138889	-0.0631068	-0.0384978
Cs07	Cs11	0.0770049	0.0482308	0.0626178	0.231579	0.2	0.215789
Cs139	568	0.0818497	0.0432494	0.0625495	0.358846	0.342342	0.350594
564NE	565N	0.0549998	0.0691971	0.0620984	0.180798	0.217458	0.199128
Cs108	Cs24	0.0682326	0.0556045	0.0619186	0.281967	0.265922	0.273945
Cs108	Cs140	0.0682326	0.0556045	0.0619186	0.281967	0.265922	0.273945
Cs33	Cs156	0.046877	0.0769258	0.0619014	-0.0998117	-0.286344	-0.193078
Cs07	Cs108	0.0377202	0.0860263	0.0618733	0.0778947	0.042623	0.0602588
Cs24	570N	0.0540771	0.0695211	0.0617991	0.102793	0.0175983	0.0601958
Cs140	570N	0.0540771	0.0695211	0.0617991	0.102793	0.0175983	0.0601958
Cs07	Cs14	0.0525178	0.0705768	0.0615473	0.308421	0.377133	0.342777
Cs25	Cs50	0.0482552	0.0739977	0.0611264	0.405814	0.194397	0.300106
Cs156	Cs161	0.0522866	0.0699025	0.0610945	0.0352423	-0.265333	-0.115046
Cs26	Cs108	0.0446951	0.0766668	0.0606809	0.248127	0.281967	0.265047
Cs156	CS199	0.0666953	0.0545301	0.0606127	0.356828	0.0106486	0.183738
564CEN	568	0.067751	0.0521372	0.0599441	0.0498915	0.0604891	0.0551903
CS199	566SW	0.0470821	0.072356	0.059719	0.434656	0.480427	0.457542
Cs06	CS198	0.0581294	0.0611072	0.0596183	0.0576592	0.203636	0.130648
Cs17	Cs89	0.0469018	0.0721321	0.059517	0.2346	0.149515	0.192057
Cs141	CS199	0.0618193	0.0569761	0.0593977	0.206522	0.0106486	0.108585
Cs25	Cs90	0.0467041	0.0714185	0.0590613	0.0662791	-0.146597	-0.0401589
Cs154	572W	0.0987299	0.0188163	0.0587731	0.386555	0.306649	0.346602
Cs18	Cs20	0.0746507	0.0423298	0.0584902	0.0746479	0.148333	0.111491
566SW	568	0.0561095	0.0607637	0.0584366	0.0907473	0.0604891	0.0756182
Cs47	569	0.0705487	0.0460494	0.058299	-0.157505	0.0196281	-0.0689386
CS197	570N	0.0326872	0.0834323	0.0580597	0.379017	0.319876	0.349446
Cs14	Cs17	0.077698	0.0376998	0.0576989	0.377133	0.330275	0.353704
Cs31	Cs138	0.0716325	0.0422138	0.0569232	0.119303	0.21142	0.165361
565N	566SW	0.0788982	0.0344662	0.0566822	0.105666	0.0907473	0.0982067
Cs50	567N	0.0510061	0.0619257	0.0564659	0.194397	0.258345	0.226371
Cs50	568	0.069777	0.0431398	0.0564584	0.194397	0.342342	0.26837
Cs07	Cs09	0.0638532	0.0490528	0.056453	0.308421	0.396694	0.352558
Cs21	Cs28	0.0548038	0.0578645	0.0563342	0.0419948	0.0592784	0.0506366
Cs90	571E	0.0594796	0.0526325	0.0560561	0.363002	0.285315	0.324158
Cs154	571W	0.0706573	0.0406419	0.0556496	0.141176	0.173585	0.157381
Cs14	Cs32	0.0718361	0.0394587	0.0556474	-0.12116	0.0849582	-0.0181011
Cs28	Cs48	0.100975	0.00991877	0.0554469	-0.31701	0.0554529	-0.130779
150-a	572W	0.0791943	0.0315941	0.0553942	0.248127	0.306649	0.277388
Cs06	571E	0.0487149	0.0620163	0.0553656	0.0576592	0.0811189	0.069389
Cs18	566SW	0.0689648	0.0410163	0.0549906	0.280282	0.155694	0.217988
569	572W	0.072183	0.0377423	0.0549626	0.0196281	-0.287653	-0.134012
150-a	573	0.072474	0.037403	0.0549385	0.248127	0.226148	0.237138
Cs67	Cs139	0.0445386	0.0649654	0.054752	0.140165	0.0840652	0.112115
Cs16	Cs17	0.072697	0.0363838	0.0545404	0.136824	-0.0524246	0.0421998
Cs49	Cs87	0.070907	0.0373732	0.0541401	0.162981	0.0734361	0.118209
Cs01	CS02	0.0435719	0.0643314	0.0539516	0.073751	0.0504065	0.0620787
Cs25	Cs52	0.0550999	0.0527951	0.0539475	-0.0186047	-0.0963705	-0.0574876
Cs01	Cs87	0.085096	0.0220868	0.0535914	0.131642	0.139619	0.13563
Cs25	Cs26	0.0516667	0.0551313	0.053399	0.32093	0.179775	0.250353
Cs08	Cs154	0.0346111	0.0719985	0.0533048	0.103509	0.263866	0.183687
Cs50	150-a	0.0591956	0.047317	0.0532563	0.0704584	0.111423	0.0909408
Cs131	Cs108	0.0197206	0.0860263	0.0528735	0.0959752	0.042623	0.0692991
Cs09	Cs27	0.0318322	0.0739083	0.0528703	0.224321	0.0519481	0.138135
Cs17	Cs128	0.0241759	0.0811891	0.0526825	0.2346	0.209743	0.222172
Cs161	567N	0.0349505	0.0698557	0.0524031	0.318667	0.258345	0.288506
Cs66	Cs161	0.0277004	0.0770244	0.0523624	-0.0458453	-0.168	-0.106923
Cs25	Cs24	0.0420288	0.0626903	0.0523596	0.405814	0.265922	0.335868
Cs25	Cs140	0.0420288	0.0626903	0.0523596	0.405814	0.265922	0.335868
Cs131	Cs15	0.030022	0.0739111	0.0519666	0.246646	0.16476	0.205703
564NE	568	0.0647157	0.0385187	0.0516172	0.180798	0.15444	0.167619
Cs20	CS198	0.0439996	0.0589018	0.0514507	0.0266667	-0.0618182	-0.0175758
Cs67	Cs108	0.0410603	0.0610979	0.0510791	0.312132	0.202186	0.257159
Cs67	Cs138	0.0559636	0.0460416	0.0510026	0.140165	0.0987654	0.119465
567N	573	0.0759348	0.0258014	0.0508681	0.258345	0.226148	0.242247
Cs21	Cs25	0.0541905	0.0473637	0.0507771	0.233596	0.151163	0.192379
Cs13	Cs161	0.0659568	0.0354718	0.0507143	0.246717	0.513333	0.380025
Cs139	150-a	0.0602419	0.041155	0.0506984	0.0840652	0.0430712	0.0635682
Cs128	573	0.0744656	0.0268042	0.0506349	0.407307	0.312132	0.35972
Cs13	566N	0.074127	0.0270209	0.0505739	0.0412758	0.211876	0.126576
Cs88	570N	0.0299721	0.0711692	0.0505707	0.338939	0.168737	0.253838
Cs131	Cs14	0.027457	0.0705768	0.0490169	0.321981	0.377133	0.349557
Cs67	570N	0.0383066	0.0597171	0.0490119	0.398115	0.168737	0.283426
Cs14	Cs89	0.0559903	0.0417812	0.0488858	0.501706	0.291262	0.396484
Cs11	Cs156	0.0406779	0.0563826	0.0485302	-0.3	0.0352423	-0.132379
Cs16	Cs141	0.0605339	0.0357825	0.0481582	-0.356419	-0.289402	-0.322911
Cs18	Cs52	0.0583179	0.0379614	0.0481397	0.0746479	-0.00500626	0.0348208
Cs139	570N	0.0460404	0.049206	0.0476232	-0.00752823	-0.13354	-0.0705343
Cs09	Cs139	0.0242192	0.0704816	0.0473504	-0.0342385	-0.0991217	-0.0666801
Cs08	Cs49	0.0653539	0.0292979	0.0473259	-0.0245614	0.162981	0.0692099
Cs50	Cs161	0.0588641	0.0357562	0.0473102	0.256367	0.416	0.336183
Cs141	150-a	0.0315637	0.0625958	0.0470797	0.305707	0.111423	0.208565
Cs13	Cs31	0.0471855	0.0467833	0.0469844	0.0412758	0.217158	0.129217
Cs07	Cs90	0.0322787	0.0615024	0.0468905	0.231579	0.235602	0.233591
Cs08	Cs87	0.0757202	0.0178916	0.0468059	0.231579	0.338169	0.284874
Cs32	Cs88	0.0396127	0.0539986	0.0468057	-0.0167131	-0.133247	-0.0749801
Cs25	572W	0.0627355	0.0306779	0.0467067	-0.0186047	-0.188602	-0.103604
Cs10	Cs11	0.043872	0.0495332	0.0467026	0.168565	0.1	0.134282
Cs04	Cs06	0.0631467	0.0302343	0.0466905	0.173975	0.120482	0.147228
Cs14	Cs156	0.0566806	0.0366162	0.0466484	-0.12116	0.249633	0.0642362
Cs12	Cs31	0.0329389	0.0601169	0.0465279	0.159712	0.0214477	0.09058
Cs52	568	0.0466512	0.0461594	0.0464053	0.269086	0.248391	0.258739
Cs16	Cs108	0.033613	0.0588397	0.0462263	0.136824	-0.0371585	0.0498329
Cs12	Cs33	0.0634962	0.0286525	0.0460743	-0.365468	-0.0310734	-0.198271
Cs19	CS198	0.0483414	0.0436002	0.0459708	-0.0759637	-0.150303	-0.113133
Cs47	564CEN	0.0493519	0.0424352	0.0458936	-0.0803383	-0.10846	-0.0943991
564CEN	567N	0.0363609	0.0549477	0.0456543	0.129067	0.0464441	0.0877557
Cs90	571W	0.0462094	0.0445984	0.0454039	0.108202	0.173585	0.140894
Cs89	Cs90	0.0313087	0.0594864	0.0453975	0.220388	0.363002	0.291695
Cs08	571W	0.0412965	0.0494126	0.0453546	0.103509	0.265409	0.184459
Cs20	Cs29	0.0258965	0.0645062	0.0452014	0.391667	0.0680851	0.229876
Cs20	Cs30	0.0258965	0.0645062	0.0452014	0.391667	0.0680851	0.229876
Cs05	Cs29	0.0359115	0.0539991	0.0449553	0.170455	0.0680851	0.11927
Cs05	Cs30	0.0359115	0.0539991	0.0449553	0.170455	0.0680851	0.11927
Cs22	Cs108	0.0196747	0.0698332	0.044754	0.100985	0.042623	0.0718041
Cs20	569	0.0419497	0.0470039	0.0444768	0.0266667	0.0950413	0.060854
Cs20	565N	0.0260989	0.0626634	0.0443812	0.148333	-0.00612557	0.0711039
Cs131	Cs11	0.0402592	0.0482308	0.044245	0.246646	0.2	0.223323
Cs24	CS198	0.0505493	0.0378666	0.0442079	0.184358	0.292121	0.238239
Cs140	CS198	0.0505493	0.0378666	0.0442079	0.184358	0.292121	0.238239
Cs29	Cs141	0.0680441	0.0202283	0.0441362	0.0680851	0.305707	0.186896
Cs30	Cs141	0.0680441	0.0202283	0.0441362	0.0680851	0.305707	0.186896
Cs25	Cs27	0.0362659	0.0519141	0.04409	-0.103488	-0.292798	-0.198143
Cs28	CS197	0.0542443	0.0337346	0.0439894	0.0592784	-0.10397	-0.0223457
Cs47	Cs89	0.0561906	0.0315632	0.0438769	0.151163	0.0786408	0.114902
Cs161	CS199	0.0542418	0.0331721	0.0437069	-0.0706667	-0.0600194	-0.065343
Cs28	Cs47	0.0399741	0.0474116	0.0436928	0.153351	-0.00317125	0.0750896
Cs11	Cs17	0.0426725	0.0444249	0.0435487	0.3	0.330275	0.315138
Cs01	566N	0.0554677	0.0311876	0.0433277	0.131642	0.11336	0.122501
Cs27	Cs138	0.0507587	0.035884	0.0433213	0.224321	0.436728	0.330525
CS02	Cs52	0.054885	0.031721	0.043303	0.169106	0.177722	0.173414
Cs06	Cs33	0.0617954	0.0246842	0.0432398	-0.319277	-0.0310734	-0.175175
Cs88	Cs156	0.0463347	0.0399757	0.0431552	0.0556274	0.356828	0.206228
Cs12	Cs133	0.0583983	0.0279066	0.0431525	0.264748	0.129801	0.197275
Cs11	Cs141	0.0386643	0.0475411	0.0431027	-0.2	0.00815217	-0.0959239
Cs26	CS197	0.0500588	0.0352446	0.0426517	0.248127	0.241021	0.244574
Cs29	CS197	0.0620815	0.022433	0.0422573	0.275177	0.241021	0.258099
Cs30	CS197	0.0620815	0.022433	0.0422573	0.275177	0.241021	0.258099
Cs22	Cs31	0.0195074	0.0649605	0.042234	0.100985	0.0214477	0.0612165
Cs16	Cs25	0.0431013	0.0412209	0.0421611	-0.109797	-0.103488	-0.106643
Cs09	Cs88	0.0363827	0.0476559	0.0420193	0.310508	0.244502	0.277505
Cs28	565N	0.0314785	0.0522205	0.0418495	0.0592784	-0.117917	-0.0293195
Cs24	CS197	0.0555997	0.0280039	0.0418018	0.347486	0.310019	0.328752
Cs140	CS197	0.0555997	0.0280039	0.0418018	0.347486	0.310019	0.328752
Cs128	564CEN	0.0490719	0.0344003	0.0417361	0.110961	0.129067	0.120014
Cs14	Cs124	0.0506981	0.0327285	0.0417133	0.377133	0.30623	0.341682
Cs08	Cs14	0.0444065	0.0388295	0.041618	0.231579	0.501706	0.366643
Cs131	Cs09	0.0333833	0.0490528	0.0412181	0.321981	0.396694	0.359338
Cs154	566N	0.0660957	0.0162637	0.0411797	0.263866	0.211876	0.237871
Cs01	Cs139	0.0316878	0.0506333	0.0411605	0.0158604	-0.00752823	0.0041661
Cs88	Cs124	0.0441997	0.0381071	0.0411534	0.244502	0.229145	0.236823
Cs08	Cs89	0.0498003	0.0324949	0.0411476	0.295614	0.362136	0.328875
Cs87	564CEN	0.0155397	0.0656892	0.0406144	0.338169	0.366594	0.352381
Cs22	Cs133	0.0431682	0.0376386	0.0404034	0.37069	0.323179	0.346934
Cs52	Cs108	0.0277162	0.0529452	0.0403307	0.0863579	0.042623	0.0644904
Cs27	Cs24	0.0394768	0.0411348	0.0403058	0.0519481	0.102793	0.0773707
Cs27	Cs140	0.0394768	0.0411348	0.0403058	0.0519481	0.102793	0.0773707
Cs18	573	0.0562296	0.0241651	0.0401974	0.280282	0.0541814	0.167232
Cs23	CS197	0.0399824	0.0402411	0.0401117	0.180612	0.103025	0.141818
Cs29	570N	0.0416505	0.0384151	0.0400328	0.275177	0.168737	0.221957
Cs30	570N	0.0416505	0.0384151	0.0400328	0.275177	0.168737	0.221957
Cs87	569	0.0189992	0.0609676	0.0399834	0.00725295	0.170455	0.0888537
564NE	569	0.0503005	0.0295334	0.0399169	-0.0922693	0.0950413	0.001386
Cs31	566SW	0.0528237	0.0269294	0.0398766	0.119303	0.155694	0.137498
564CEN	565N	0.0299191	0.0486683	0.0392937	0.0498915	0.105666	0.0777788
Cs50	Cs154	0.0293636	0.0491318	0.0392477	0.0704584	0.141176	0.105817
Cs131	Cs90	0.0168757	0.0615024	0.0391891	0.246646	0.235602	0.241124
Cs138	564NE	0.0302212	0.0475678	0.0388945	0.21142	0.180798	0.196109
Cs24	Cs148	0.0329022	0.044525	0.0387136	-0.141899	-0.18123	-0.161565
Cs140	Cs148	0.0329022	0.044525	0.0387136	-0.141899	-0.18123	-0.161565
Cs52	564NE	0.0288405	0.0479445	0.0383925	0.177722	0.180798	0.17926
Cs25	Cs47	0.0309616	0.0443616	0.0376616	0.151163	0.0739958	0.112579
Cs32	568	0.0289582	0.0463424	0.0376503	0.288301	0.15444	0.22137
CS02	Cs24	0.0395341	0.0355694	0.0375518	0.287805	0.184358	0.236081
CS02	Cs140	0.0395341	0.0355694	0.0375518	0.287805	0.184358	0.236081
Cs66	Cs148	0.0105955	0.0638446	0.0372201	0.267908	0.173139	0.220524
Cs25	Cs67	0.0333628	0.0410388	0.0372008	0.236047	0.226148	0.231097
Cs23	568	0.0326963	0.0415278	0.0371121	0.329592	0.342342	0.335967
Cs47	566SW	0.0458908	0.0280397	0.0369652	0.151163	0.155694	0.153428
Cs20	568	0.0344784	0.0391628	0.0368206	0.148333	-0.033462	0.0574356
Cs10	Cs133	0.0364679	0.0368287	0.0366483	0.223994	0.22649	0.225242
Cs18	Cs50	0.0357804	0.0372749	0.0365276	0.0746479	-0.0534805	0.0105837
Cs11	Cs12	0.0253976	0.0475391	0.0364683	1.47451e-17	0.159712	0.0798561
Cs31	570N	0.0344016	0.0384151	0.0364084	0.315013	0.168737	0.241875
Cs88	Cs89	0.0357679	0.0356463	0.0357071	0.244502	0.149515	0.197008
CS198	569	0.0388443	0.0325127	0.0356785	-0.0618182	0.0950413	0.0166116
Cs28	CS198	0.0367371	0.0339798	0.0353584	0.247423	0.115152	0.181287
Cs01	564NE	0.0291695	0.0413784	0.035274	0.073751	0.0897756	0.0817633
Cs27	568	0.0424286	0.0281004	0.0352645	0.138135	0.248391	0.193263
Cs18	564NE	0.0337811	0.0365553	0.0351682	-0.028169	-0.0922693	-0.0602192
Cs01	Cs50	0.029702	0.0405627	0.0351323	-0.0420301	-0.11545	-0.07874
Cs04	564NE	0.0407857	0.0292642	0.035025	0.0707214	0.180798	0.12576
CS197	571E	0.0249313	0.0449041	0.0349177	0.241021	0.285315	0.263168
Cs148	564CEN	0.0430496	0.026275	0.0346623	0.173139	0.129067	0.151103
Cs148	566N	0.0523722	0.0163811	0.0343766	0.291262	0.211876	0.251569
Cs48	Cs156	0.00998858	0.0586481	0.0343183	-0.0120148	-0.393539	-0.202777
Cs67	CS198	0.0358467	0.0325621	0.0342044	-0.0318021	-0.0618182	-0.0468102
CS198	567N	0.0255332	0.0425435	0.0340384	0.203636	0.0464441	0.12504
Cs138	150-a	0.0307542	0.0372502	0.0340022	0.0987654	0.0430712	0.0709183
Cs154	573	0.0545485	0.0134487	0.0339986	0.263866	0.140165	0.202015
Cs09	Cs156	0.0318628	0.0360077	0.0339352	-0.0342385	0.142438	0.0540996
568	569	0.0341135	0.0336517	0.0338826	-0.127413	0.0950413	-0.0161859
Cs09	570N	0.0164718	0.0512315	0.0338516	0.224321	0.0175983	0.12096
Cs90	CS198	0.039115	0.0285813	0.0338481	0.108202	0.203636	0.155919
Cs52	572W	0.0448213	0.0228747	0.033848	0.451815	0.405699	0.428757
Cs04	Cs88	0.0495442	0.018023	0.0337836	0.173975	0.244502	0.209238
Cs50	Cs90	0.0337039	0.0336095	0.0336567	0.132428	0.235602	0.184015
Cs14	Cs133	0.0475027	0.0198032	0.033653	0.25256	0.22649	0.239525
Cs29	Cs128	0.0362894	0.0306749	0.0334822	0.171631	0.209743	0.190687
Cs30	Cs128	0.0362894	0.0306749	0.0334822	0.171631	0.209743	0.190687
Cs52	Cs154	0.0181035	0.0484783	0.0332909	0.177722	0.141176	0.159449
Cs33	Cs87	0.0390562	0.0268093	0.0329327	0.381356	0.139619	0.260488
Cs20	Cs31	0.0214661	0.0441644	0.0328152	0.27	0.0214477	0.145724
566N	568	0.0261282	0.0392351	0.0326817	0.211876	0.248391	0.230134
Cs25	570N	0.0222381	0.0426437	0.0324409	0.405814	0.168737	0.287276
Cs88	565N	0.0186024	0.0461628	0.0323826	0.0556274	0.105666	0.0806468
Cs108	564NE	0.0346185	0.0301266	0.0323726	-0.11694	-0.0922693	-0.104605
CS02	564CEN	0.0369935	0.0274906	0.0322421	0.0504065	0.0498915	0.050149
Cs89	564NE	0.0216097	0.0427685	0.0321891	0.149515	0.27182	0.210668
CS198	570N	0.0236159	0.0405292	0.0320725	0.115152	-0.057971	0.0285903
Cs13	Cs50	0.0339641	0.0300707	0.0320174	0.246717	0.318336	0.282526
Cs16	571E	0.0277628	0.0359279	0.0318454	0.260135	-0.020979	0.119578
Cs11	Cs25	0.0210802	0.0419362	0.0315082	-0.2	-0.0186047	-0.109302
CS02	Cs139	0.0297865	0.0322365	0.0310115	0.287805	0.267252	0.277529
CS02	Cs28	0.0358755	0.0261413	0.0310084	0.0504065	0.247423	0.148915
Cs32	Cs48	0.0515558	0.0103268	0.0309413	-0.52507	-0.0120148	-0.268542
Cs21	Cs66	0.0476819	0.0139607	0.0308213	0.0419948	-0.0458453	-0.00192526
Cs19	Cs156	0.0393803	0.0221476	0.0307639	-0.15873	-0.071953	-0.115342
Cs20	Cs67	0.0247813	0.036521	0.0306511	-0.216667	-0.203769	-0.210218
Cs10	Cs14	0.0178572	0.0432585	0.0305578	0.113136	0.00341297	0.0582744
Cs12	Cs88	0.032689	0.0280568	0.0303729	0.264748	0.150065	0.207406
565N	572W	0.0488176	0.011912	0.0303648	0.105666	0.00949796	0.0575821
Cs07	Cs12	0.0278828	0.032689	0.0302859	0.154737	0.264748	0.209743
Cs22	573	0.0271276	0.0332777	0.0302026	0.37069	0.226148	0.298419
Cs06	Cs17	0.040461	0.0199206	0.0301908	0.183305	0.330275	0.25679
Cs22	Cs90	0.0151968	0.0450635	0.0301302	0.190887	0.108202	0.149545
Cs161	CS198	0.0273863	0.0328514	0.0301189	0.124	0.203636	0.163818
Cs47	Cs154	0.0214778	0.0384622	0.02997	0.151163	0.141176	0.14617
Cs88	Cs108	0.0182975	0.0414711	0.0298843	0.150065	0.122404	0.136235
Cs07	Cs66	0.0416707	0.0173934	0.0295321	0.154737	0.267908	0.211323
Cs05	573	0.0402581	0.0184186	0.0293384	0.262626	0.140165	0.201396
Cs50	Cs108	0.0265497	0.0316899	0.0291198	0.256367	0.361749	0.309058
Cs06	Cs14	0.0288748	0.0292992	0.029087	0.183305	0.377133	0.280219
Cs20	Cs32	0.0339361	0.0240869	0.0290115	0.148333	0.0849582	0.116646
Cs32	Cs148	0.0131604	0.0448403	0.0290004	0.18663	0.0550162	0.120823
Cs13	Cs89	0.0394208	0.018318	0.0288694	0.109756	0.220388	0.165072
Cs18	Cs89	0.0372433	0.0203633	0.0288033	0.177465	0.00776699	0.0926159
Cs22	Cs154	0.0096399	0.0479642	0.028802	0.190887	0.141176	0.166032
Cs16	570N	0.0202874	0.0372058	0.0287466	0.506757	0.0931677	0.299962
Cs24	568	0.0351147	0.022319	0.0287169	0.265922	0.342342	0.304132
Cs140	568	0.0351147	0.022319	0.0287169	0.265922	0.342342	0.304132
Cs47	572W	0.0427864	0.0146027	0.0286946	0.305497	0.306649	0.306073
Cs23	564NE	0.0181424	0.0387145	0.0284285	0.0316327	-0.00124688	0.0151929
Cs01	Cs89	0.0330639	0.0236987	0.0283813	0.189532	0.149515	0.169523
150-a	CS199	0.0386347	0.0179552	0.0282949	0.248127	0.222652	0.23539
565N	571W	0.0322306	0.023736	0.0279833	-0.00612557	-0.0100629	-0.00809423
Cs141	CS197	0.0251579	0.0305795	0.0278687	0.404891	0.172023	0.288457
Cs66	Cs124	0.017957	0.0373224	0.0276397	0.372493	0.229145	0.300819
Cs31	Cs154	0.0221095	0.033035	0.0275723	0.119303	0.141176	0.13024
568	571E	0.0226405	0.0323137	0.0274771	0.248391	0.183217	0.215804
Cs06	Cs50	0.0224343	0.032366	0.0274002	0.0576592	0.0704584	0.0640588
Cs47	Cs156	0.0367587	0.0178751	0.0273169	-0.0803383	0.142438	0.0310497
Cs05	Cs22	0.0396335	0.0147817	0.0272076	0.0782828	0.100985	0.089634
Cs14	Cs16	0.0275827	0.0267409	0.0271618	0.127986	0.383446	0.255716
Cs11	Cs13	0.0121101	0.0417266	0.0269183	0.4	0.178236	0.289118
Cs33	Cs52	0.0165091	0.0372569	0.026883	0.106403	-0.187735	-0.0406658
Cs108	Cs133	0.0429765	0.0105572	0.0267669	0.042623	0.0331126	0.0378678
Cs18	CS199	0.0383116	0.0148266	0.0265691	0.383099	0.151985	0.267542
Cs47	571E	0.0272395	0.0257251	0.0264823	0.22833	0.183217	0.205773
Cs31	Cs139	0.0257091	0.0268615	0.0262853	0.0214477	0.0840652	0.0527565
Cs08	571E	0.0250106	0.0274376	0.0262241	0.103509	0.183217	0.143363
Cs10	573	0.0216642	0.0307817	0.026223	0.223994	0.140165	0.182079
Cs66	Cs89	0.0153931	0.0369826	0.0261879	0.477077	0.220388	0.348733
Cs22	Cs52	0.0182975	0.0339979	0.0261477	0.190887	0.177722	0.184304
Cs08	Cs47	0.0241033	0.027999	0.0260511	0.0394737	0.151163	0.0953182
CS02	566N	0.0376574	0.0143409	0.0259991	0.169106	0.11336	0.141233
Cs33	Cs48	0.0405796	0.0113415	0.0259606	-0.0998117	0.0554529	-0.0221794
Cs28	Cs108	0.0204859	0.0310394	0.0257626	0.0592784	-0.11694	-0.0288308
Cs87	CS198	0.0106397	0.0407913	0.0257155	-0.125113	-0.150303	-0.137708
Cs108	Cs124	0.037132	0.0141247	0.0256284	-0.11694	-0.0791975	-0.0980687
Cs161	CS197	0.0283438	0.0228604	0.0256021	0.221333	0.172023	0.196678
Cs13	Cs22	0.0393271	0.0117091	0.0255181	-0.0272045	0.190887	0.0818411
Cs21	150-a	0.0246154	0.0263712	0.0254933	0.0419948	-0.093633	-0.0258191
Cs13	570N	0.0241378	0.0267242	0.025431	0.178236	0.244306	0.211271
Cs17	CS198	0.0160677	0.0343071	0.0251874	0.2346	0.292121	0.263361
Cs12	Cs156	0.0288592	0.0213703	0.0251147	-0.155396	0.0352423	-0.0600767
572W	573	0.0218069	0.0282102	0.0250085	0.207598	0.140165	0.173882
Cs04	Cs12	0.0350095	0.0148382	0.0249239	0.0707214	0.264748	0.167735
Cs24	Cs154	0.0183137	0.0315029	0.0249083	0.0212291	0.0184874	0.0198582
Cs140	Cs154	0.0183137	0.0315029	0.0249083	0.0212291	0.0184874	0.0198582
Cs19	Cs27	0.02306	0.0266453	0.0248526	0.0895692	-0.120425	-0.0154279
Cs108	568	0.0324989	0.0168334	0.0246661	0.042623	0.0604891	0.051556
Cs32	Cs133	0.0279667	0.0212256	0.0245962	0.389972	0.22649	0.308231
Cs22	Cs128	0.0110258	0.0375755	0.0243006	0.190887	0.110961	0.150924
Cs17	Cs133	0.0259622	0.0223064	0.0241343	0.330275	0.323179	0.326727
Cs17	Cs25	0.016569	0.0316616	0.0241153	-0.1481	-0.0186047	-0.0833521
Cs06	Cs07	0.0272665	0.0205878	0.0239272	0.120482	0.231579	0.17603
CS199	566N	0.0225031	0.0249404	0.0237217	0.29332	0.408907	0.351114
Cs89	573	0.0265053	0.0208331	0.0236692	0.220388	0.226148	0.223268
Cs131	Cs12	0.0145775	0.032689	0.0236333	0.171311	0.264748	0.218029
Cs108	CS197	0.0334949	0.0137481	0.0236215	0.281967	0.241021	0.261494
Cs124	Cs154	0.0100264	0.0369491	0.0234878	0.0749736	0.0184874	0.0467305
Cs47	Cs90	0.0227034	0.0242305	0.0234669	0.151163	0.108202	0.129683
567N	572W	0.0371378	0.00975453	0.0234462	0.152395	0.207598	0.179997
Cs50	569	0.0278237	0.0169692	0.0223964	-0.177419	0.0196281	-0.0788956
566SW	573	0.0259801	0.0187731	0.0223766	0.155694	0.0541814	0.104938
Cs32	Cs108	0.010772	0.0332811	0.0220265	0.0849582	-0.0371585	0.0238999
Cs20	Cs156	0.0239129	0.0199613	0.0219371	-0.216667	-0.071953	-0.14431
Cs148	568	0.0292274	0.0137277	0.0214775	-0.0631068	-0.033462	-0.0482844
Cs21	Cs67	0.0206939	0.0222483	0.0214711	0.137795	0.0541814	0.0959883
Cs20	567N	0.0131951	0.0294321	0.0213136	0.148333	-0.165457	-0.00856193
CS02	Cs161	0.0267548	0.0150323	0.0208935	0.287805	0.221333	0.254569
CS199	572W	0.0222508	0.0191005	0.0206756	0.29332	0.405699	0.34951
Cs141	Cs154	0.00802158	0.0332999	0.0206608	0.107337	-0.104202	0.00156764
Cs21	Cs48	0.0372809	0.00386662	0.0205738	-0.245407	0.122921	-0.0612432
Cs52	571E	0.0169939	0.0239989	0.0204964	0.269086	0.183217	0.226152
Cs49	565N	0.00885203	0.0320821	0.0204671	-0.01638	-0.229709	-0.123045
CS199	573	0.0191275	0.0212408	0.0201842	0.29332	0.312132	0.302726
Cs06	Cs08	0.0186015	0.0215859	0.0200937	0.183305	0.167544	0.175424
570N	571W	0.0226889	0.0174622	0.0200755	0.0175983	0.173585	0.0955916
Cs49	Cs50	0.0106328	0.0294875	0.0200602	0.162981	0.00848896	0.0857351
Cs05	566N	0.0274382	0.0125288	0.0199835	0.170455	0.11336	0.141907
CS02	Cs138	0.0245052	0.0149584	0.0197318	0.287805	0.324074	0.305939
Cs66	Cs138	0.0097808	0.0295474	0.0196641	0.163324	0.0987654	0.131045
CS199	571W	0.0109462	0.0283593	0.0196528	0.151985	0.265409	0.208697
Cs131	Cs66	0.021786	0.0173934	0.0195897	0.171311	0.267908	0.219609
Cs22	CS197	0.01592	0.0231931	0.0195565	0.0110837	-0.0349716	-0.011944
Cs16	Cs88	0.0220517	0.0170315	0.0195416	0.260135	0.0556274	0.157881
Cs49	564CEN	0.0120819	0.0269189	0.0195004	0.103194	-0.0292842	0.036955
Cs27	Cs28	0.0210709	0.0177818	0.0194264	-0.0342385	0.247423	0.106592
Cs09	Cs17	0.0210054	0.0178293	0.0194174	0.0519481	-0.0524246	-0.000238294
Cs05	Cs17	0.0279152	0.0105653	0.0192403	-0.106061	-0.1481	-0.12708
Cs148	Cs156	0.0285929	0.00986958	0.0192313	-0.0631068	0.249633	0.093263
Cs09	Cs22	0.0208795	0.017464	0.0191718	0.138135	0.100985	0.11956
Cs06	Cs131	0.0272665	0.0107636	0.019015	0.120482	0.246646	0.183564
Cs26	Cs67	0.0175607	0.0202435	0.0189021	-0.0252809	0.0541814	0.0144502
Cs52	Cs133	0.0257228	0.0120706	0.0188967	0.177722	0.129801	0.153762
Cs28	Cs66	0.0295145	0.00818443	0.0188495	0.0592784	-0.0458453	0.00671654
Cs138	Cs148	0.0125734	0.0250789	0.0188262	-0.0138889	-0.0631068	-0.0384978
Cs20	Cs24	0.0134976	0.0241211	0.0188094	0.0266667	-0.141899	-0.0576164
Cs20	Cs140	0.0134976	0.0241211	0.0188094	0.0266667	-0.141899	-0.0576164
Cs148	571E	0.0224587	0.0150554	0.0187571	0.173139	0.0811189	0.127129
Cs16	Cs66	0.028152	0.0090192	0.0185856	0.136824	0.0587393	0.0977818
Cs08	569	0.021055	0.0159645	0.0185097	-0.0885965	0.170455	0.040929
Cs09	Cs133	0.0214003	0.0156067	0.0185035	0.0519481	-0.0635762	-0.00581405
CS198	566N	0.0232618	0.0131439	0.0182028	0.115152	0.0148448	0.0649982
Cs50	Cs67	0.0200051	0.0160472	0.0180261	0.0704584	0.226148	0.148303
Cs20	Cs52	0.0167658	0.0192466	0.0180062	0.148333	-0.00500626	0.0716635
Cs23	Cs138	0.0152334	0.0206526	0.017943	0.180612	0.21142	0.196016
Cs47	Cs139	0.0158421	0.0198384	0.0178403	0.151163	0.175659	0.163411
Cs21	CS199	0.0237723	0.0118361	0.0178042	0.233596	0.0106486	0.122122
Cs161	565N	0.0112236	0.0241469	0.0176852	-0.0706667	-0.00612557	-0.0383961
Cs06	568	0.0186677	0.0166507	0.0176592	0.120482	0.248391	0.184437
Cs48	Cs49	0.00623423	0.0290499	0.0176421	-0.0120148	-0.255528	-0.133772
Cs01	Cs154	0.0107388	0.0245387	0.0176388	0.0158604	-0.104202	-0.0441706
Cs27	Cs52	0.0207063	0.0138599	0.0172831	0.0519481	0.177722	0.114835
Cs01	Cs138	0.0181131	0.0163244	0.0172187	0.0158604	-0.0138889	0.00098577
Cs48	CS199	0.00592982	0.0284664	0.0171981	0.122921	-0.342691	-0.109885
CS02	Cs18	0.0181982	0.0161578	0.017178	-0.186992	-0.028169	-0.10758
Cs31	566N	0.0250711	0.00921755	0.0171443	0.119303	0.11336	0.116332
Cs28	568	0.0190983	0.0149884	0.0170434	0.247423	0.0604891	0.153956
Cs26	Cs87	0.0267367	0.00730258	0.0170197	-0.230337	-0.191296	-0.210817
Cs31	CS199	0.025555	0.00847725	0.0170161	0.217158	0.151985	0.184571
Cs19	570N	0.0132996	0.020586	0.0169428	0.00680272	-0.20911	-0.101154
Cs108	566N	0.0250835	0.0086522	0.0168678	0.042623	0.0148448	0.0287339
Cs29	564NE	0.0189491	0.0145175	0.0167333	-0.035461	0.0897756	0.0271573
Cs30	564NE	0.0189491	0.0145175	0.0167333	-0.035461	0.0897756	0.0271573
565N	568	0.022402	0.0105979	0.0165	-0.117917	-0.127413	-0.122665
564NE	567N	0.0151649	0.017725	0.016445	0.0897756	-0.0595065	0.0151345
Cs133	Cs148	0.00594567	0.026692	0.0163188	0.129801	0.173139	0.15147
Cs13	Cs87	0.0273385	0.00460022	0.0159693	0.109756	0.271985	0.190871
Cs88	564NE	0.0107029	0.0211105	0.0159067	-0.0388098	-0.00124688	-0.0200284
Cs18	Cs49	0.0228736	0.00859244	0.015733	-0.028169	0.043407	0.00761901
Cs10	564NE	0.00681885	0.0243957	0.0156072	0.168565	0.180798	0.174681
Cs108	570N	0.0151939	0.015918	0.0155559	0.281967	0.168737	0.225352
Cs52	Cs148	0.0100091	0.0210857	0.0155474	0.0863579	0.0550162	0.0706871
571W	572W	0.0232789	0.00771314	0.015496	0.265409	0.207598	0.236504
Cs17	Cs26	0.0100819	0.0205573	0.0153196	0.2346	0.179775	0.207188
Cs47	CS198	0.0167417	0.013056	0.0148988	-0.0803383	-0.0618182	-0.0710782
Cs89	Cs124	0.0159634	0.0138099	0.0148866	0.220388	0.30623	0.263309
Cs90	Cs24	0.0148584	0.0144934	0.0146759	0.235602	0.184358	0.20998
Cs90	Cs140	0.0148584	0.0144934	0.0146759	0.235602	0.184358	0.20998
566N	570N	0.00724751	0.0220126	0.01463	0.211876	0.0931677	0.152522
568	572W	0.0192818	0.00994536	0.0146136	0.248391	0.207598	0.227995
CS02	567N	0.0137121	0.0153985	0.0145553	0.169106	0.0464441	0.107775
Cs07	Cs10	0.0186577	0.0103504	0.014504	0.00105263	0.0577069	0.0293798
Cs13	Cs139	0.0142423	0.0147538	0.0144981	0.109756	0.358846	0.234301
Cs22	565N	0.00592488	0.0230251	0.014475	0.190887	0.217458	0.204172
Cs28	Cs141	0.0191141	0.00977959	0.0144469	-0.0347938	-0.0910326	-0.0629132
570N	573	0.0213105	0.00703013	0.0141703	0.244306	0.312132	0.278219
Cs139	Cs141	0.0210273	0.00724352	0.0141354	0.0840652	0.206522	0.145293
Cs07	Cs22	0.0170357	0.0109462	0.0139909	0.00105263	0.0110837	0.00606819
Cs13	Cs32	0.0203546	0.00696216	0.0136584	0.0412758	0.389972	0.215624
Cs87	Cs141	0.00874304	0.0185418	0.0136424	-0.125113	-0.0910326	-0.108073
Cs25	Cs138	0.0132588	0.0134178	0.0133383	0.151163	0.0987654	0.124964
Cs13	Cs128	0.013214	0.0134079	0.0133109	0.109756	0.308525	0.209141
CS199	567N	0.00623642	0.0203819	0.0133092	0.222652	0.258345	0.240499
Cs05	Cs12	0.0156516	0.0106508	0.0131512	-0.198232	-0.155396	-0.176814
Cs06	Cs67	0.0120867	0.0139876	0.0130372	-0.193632	-0.117786	-0.155709
Cs52	566SW	0.013585	0.0124122	0.0129986	0.0863579	0.0907473	0.0885526
Cs50	CS199	0.0188397	0.00699862	0.0129191	0.00848896	0.0106486	0.00956878
Cs108	567N	0.0126332	0.0128499	0.0127416	0.281967	0.258345	0.270156
Cs47	571W	0.0125255	0.012902	0.0127137	0.0739958	0.081761	0.0778784
Cs10	566N	0.0104546	0.0148254	0.01264	0.113136	0.0148448	0.0639904
Cs20	Cs25	0.0114328	0.0136974	0.0125651	0.0266667	-0.0186047	0.00403101
Cs52	Cs138	0.0118368	0.0125017	0.0121692	0.0863579	0.0987654	0.0925617
Cs27	567N	0.0105282	0.0136927	0.0121105	0.0519481	0.0464441	0.0491961
Cs31	571W	0.0128344	0.0110303	0.0119324	0.0214477	0.081761	0.0516044
Cs07	Cs13	0.00729117	0.0157351	0.0115131	0.154737	-0.0272045	0.0637662
Cs22	Cs27	0.00606533	0.0168367	0.011451	0.280788	0.138135	0.209461
Cs66	Cs88	0.00669512	0.0161402	0.0114177	0.163324	0.0556274	0.109476
Cs31	Cs161	0.0146776	0.00796152	0.0113196	0.0214477	0.0266667	0.0240572
Cs124	Cs128	0.00631608	0.0159426	0.0111293	0.0749736	0.0121786	0.0435761
564CEN	573	0.0146737	0.00753457	0.0111041	0.208243	0.140165	0.174204
Cs05	Cs50	0.0104871	0.0116308	0.0110589	0.0782828	0.00848896	0.0433859
Cs52	564CEN	0.00956715	0.0123012	0.0109342	0.0863579	0.0498915	0.0681247
Cs06	Cs27	0.0092759	0.0124924	0.0108841	0.246127	0.310508	0.278318
Cs52	CS199	0.013585	0.00807661	0.0108308	0.177722	0.0813166	0.129519
Cs08	Cs133	0.0155785	0.00567885	0.0106287	0.103509	0.22649	0.164999
Cs32	573	0.0101356	0.0108228	0.0104792	0.18663	-0.0318021	0.0774137
Cs22	Cs89	0.00786704	0.0122781	0.0100726	0.190887	0.0786408	0.134764
Cs28	Cs148	0.00753847	0.0125961	0.0100673	0.0592784	-0.18123	-0.0609757
Cs131	Cs10	0.0097545	0.0103504	0.0100524	0.0206398	0.0577069	0.0391734
Cs04	Cs156	0.0151817	0.00476481	0.00997328	-0.135785	0.249633	0.0569239
Cs141	573	0.00984896	0.0100803	0.00996461	0.305707	0.0541814	0.179944
Cs29	Cs52	0.0136138	0.00627406	0.00994395	-0.035461	0.0863579	0.0254485
Cs30	Cs52	0.0136138	0.00627406	0.00994395	-0.035461	0.0863579	0.0254485
Cs131	Cs22	0.00890648	0.0109462	0.00992635	0.0206398	0.0110837	0.0158618
Cs16	Cs33	0.0141135	0.00573088	0.00992218	-0.233108	0.0376648	-0.0977217
Cs17	Cs27	0.00529442	0.0144824	0.00988842	0.330275	0.224321	0.277298
Cs131	Cs13	0.00381192	0.0157351	0.0097735	0.171311	-0.0272045	0.0720531
Cs08	Cs12	0.0109996	0.0083908	0.00969521	0.103509	0.369784	0.236646
Cs19	568	0.0107917	0.00825859	0.00952516	0.00680272	-0.127413	-0.0603052
Cs25	Cs139	0.0068037	0.0122074	0.00950554	0.236047	0.175659	0.205853
Cs133	568	0.00603921	0.0127341	0.00938664	0.22649	0.248391	0.237441
566SW	567N	0.00598111	0.0127196	0.00935035	0.155694	0.0464441	0.101069
Cs13	571W	0.00994302	0.0084725	0.00920776	-0.0956848	0.081761	-0.0069619
Cs32	564CEN	0.00594162	0.012356	0.00914882	-0.0167131	-0.10846	-0.0625865
Cs67	567N	0.00721862	0.0109256	0.00907211	0.226148	0.0464441	0.136296
Cs32	564NE	0.00491132	0.0132051	0.00905823	0.18663	0.0897756	0.138203
Cs20	Cs26	0.00794652	0.010159	0.00905276	0.148333	-0.0252809	0.0615262
Cs28	Cs154	0.00577282	0.0122613	0.00901707	0.0592784	-0.226891	-0.0838062
Cs04	Cs26	0.0116512	0.00560028	0.00862574	0.0707214	0.111423	0.0910723
Cs20	566SW	0.00841601	0.00882722	0.00862162	0.148333	0.0258007	0.087067
Cs04	Cs161	0.0121444	0.00509569	0.00862006	0.0707214	0.124	0.0973607
Cs01	Cs29	0.00600489	0.0111185	0.0085617	0.073751	-0.035461	0.019145
Cs01	Cs30	0.00600489	0.0111185	0.0085617	0.073751	-0.035461	0.019145
Cs50	571W	0.0086217	0.00829781	0.00845976	-0.0534805	-0.0100629	-0.0317717
Cs06	Cs47	0.007085	0.00955052	0.00831776	0.0576592	0.151163	0.104411
Cs11	Cs89	0.00604695	0.00968174	0.00786434	0.3	0.220388	0.260194
Cs04	567N	0.0085083	0.00713538	0.00782184	0.173975	0.152395	0.163185
Cs18	572W	0.0116166	0.00385914	0.00773787	0.0746479	-0.0895522	-0.00745218
Cs25	Cs154	0.00428199	0.0109868	0.00763441	0.151163	0.0184874	0.0848251
Cs21	Cs52	0.00815162	0.00682667	0.00748915	0.0419948	-0.0963705	-0.0271879
Cs48	Cs141	0.00237841	0.0123882	0.0073833	-0.0120148	-0.487772	-0.249893
Cs06	Cs24	0.0059234	0.00831241	0.0071179	0.0576592	0.102793	0.0802263
Cs06	Cs140	0.0059234	0.00831241	0.0071179	0.0576592	0.102793	0.0802263
Cs87	573	0.00443075	0.00961715	0.00702395	0.338169	0.312132	0.32515
Cs20	Cs128	0.00451225	0.00950074	0.0070065	0.0266667	-0.185386	-0.0793595
Cs26	Cs47	0.00587209	0.00788478	0.00687844	0.111423	0.151163	0.131293
Cs09	Cs124	0.00644767	0.00728132	0.0068645	0.138135	0.0749736	0.106554
Cs04	Cs17	0.0110569	0.00260645	0.00683169	0.0707214	0.138925	0.104823
571W	573	0.00942997	0.00404196	0.00673596	0.081761	-0.0318021	0.0249794
Cs17	Cs90	0.00341779	0.00998706	0.00670243	0.2346	0.235602	0.235101
Cs15	Cs148	0.00452026	0.00883284	0.00667655	0.16476	0.291262	0.228011
Cs141	566SW	0.00534014	0.0075638	0.00645197	0.107337	0.0258007	0.0665688
CS02	Cs89	0.00867775	0.0042127	0.00644523	0.169106	0.0786408	0.123873
Cs133	573	0.00521005	0.00733018	0.00627012	0.22649	0.140165	0.183327
Cs29	566N	0.00938917	0.0028512	0.00612019	0.0680851	0.11336	0.0907227
Cs30	566N	0.00938917	0.0028512	0.00612019	0.0680851	0.11336	0.0907227
Cs22	572W	0.00625356	0.00593003	0.00609179	0.190887	0.108548	0.149717
Cs08	572W	0.00857176	0.00339831	0.00598503	0.167544	0.306649	0.237096
CS02	Cs25	0.00744707	0.00449197	0.00596952	-0.0682927	0.0662791	-0.00100681
Cs29	Cs108	0.00631904	0.00556305	0.00594104	-0.035461	0.042623	0.00358098
Cs30	Cs108	0.00631904	0.00556305	0.00594104	-0.035461	0.042623	0.00358098
Cs06	Cs26	0.0059234	0.0059465	0.00593495	0.0576592	0.111423	0.0845412
Cs23	Cs108	0.00343385	0.00842012	0.00592699	0.106122	0.042623	0.0743727
Cs05	571E	0.00596732	0.00583981	0.00590356	0.170455	0.0811189	0.125787
Cs31	Cs133	0.00920709	0.00241069	0.00580889	0.0214477	0.0331126	0.0272802
Cs05	566SW	0.00703377	0.00445346	0.00574362	0.0782828	0.0907473	0.0845151
Cs48	564NE	0.000786568	0.0105583	0.00567241	0.0554529	-0.456359	-0.200453
Cs20	572W	0.00706793	0.00414086	0.0056044	0.27	0.00949796	0.139749
Cs08	566SW	0.00642962	0.00456349	0.00549655	0.0394737	0.155694	0.0975838
Cs31	Cs108	0.00521927	0.00556305	0.00539116	0.0214477	0.042623	0.0320353
Cs21	568	0.00579578	0.00480258	0.00529918	-0.0538058	-0.221364	-0.137585
Cs22	571E	0.00289452	0.00759511	0.00524482	0.100985	-0.020979	0.0400031
Cs11	573	0.00454204	0.00571598	0.00512901	0.3	0.226148	0.263074
CS02	Cs10	0.00797208	0.00214091	0.0050565	0.0504065	0.113136	0.0817712
Cs50	Cs128	0.00459266	0.00526343	0.00492805	0.0704584	0.110961	0.0907096
Cs141	565N	0.00231566	0.0075082	0.00491193	0.00815217	-0.117917	-0.0548826
Cs01	573	0.00624644	0.00351905	0.00488274	0.073751	-0.0318021	0.0209744
Cs04	565N	0.00501479	0.00452699	0.00477089	-0.0325318	0.105666	0.0365672
Cs52	566N	0.00574829	0.00378766	0.00476798	0.269086	0.211876	0.240481
Cs52	571W	0.00374015	0.00576092	0.00475054	0.0863579	0.081761	0.0840595
Cs11	Cs33	0.00500636	0.00422859	0.00461747	-0.3	0.106403	-0.0967985
Cs133	Cs156	0.00361406	0.00560035	0.00460721	-0.256954	0.0352423	-0.110856
Cs09	Cs10	0.00528807	0.00381868	0.00455338	-0.120425	-0.0531511	-0.0867881
Cs09	Cs66	0.00573958	0.00311854	0.00442906	0.138135	0.163324	0.150729
Cs21	564CEN	0.00425061	0.004577	0.0044138	-0.0538058	-0.187636	-0.120721
CS02	569	0.0054683	0.00308477	0.00427653	-0.42439	-0.0557851	-0.240088
Cs50	572W	0.00637201	0.00203196	0.00420199	0.00848896	0.00949796	0.00899346
Cs133	CS197	0.0031275	0.0052257	0.0041766	0.0331126	0.0340265	0.0335695
CS198	565N	0.00294109	0.00527495	0.00410802	0.0266667	-0.00612557	0.0102705
Cs19	Cs138	0.00431979	0.0035287	0.00392425	0.00680272	-0.126543	-0.0598702
566N	573	0.00380911	0.00381657	0.00381284	0.11336	0.0541814	0.0837709
Cs22	Cs88	0.00293842	0.00460164	0.00377003	0.100985	0.0556274	0.0783063
Cs11	566N	0.00322234	0.00404726	0.0036348	0.2	0.211876	0.205938
Cs16	566N	0.00451426	0.00272577	0.00362002	0.136824	-0.0836707	0.0265768
Cs88	569	0.00334949	0.00387897	0.00361423	-0.133247	0.0950413	-0.0191029
Cs08	Cs148	0.00274071	0.00448514	0.00361293	0.103509	0.291262	0.197385
CS02	Cs108	0.00340395	0.00375811	0.00358103	0.169106	0.122404	0.145755
Cs06	564NE	0.00286278	0.00429011	0.00357644	0.120482	0.27182	0.196151
Cs31	564CEN	0.00400626	0.00287417	0.00344021	0.0214477	0.0498915	0.0356696
566N	572W	0.00387177	0.0029988	0.00343528	0.310391	0.306649	0.30852
Cs138	564CEN	0.00306892	0.00373608	0.0034025	-0.0138889	-0.0292842	-0.0215865
Cs90	Cs108	0.00293613	0.00351443	0.00322528	0.108202	0.122404	0.115303
Cs133	CS198	0.00184386	0.00458215	0.00321301	0.129801	0.203636	0.166719
Cs20	Cs28	0.00261325	0.00378221	0.00319773	0.0266667	0.0592784	0.0429725
Cs17	Cs24	0.00162465	0.00463075	0.0031277	0.2346	0.184358	0.209479
Cs17	Cs140	0.00162465	0.00463075	0.0031277	0.2346	0.184358	0.209479
Cs26	Cs52	0.00327105	0.00293726	0.00310415	0.0430712	0.0863579	0.0647146
Cs25	150-a	0.00268471	0.00329078	0.00298774	0.0662791	-0.0252809	0.0204991
564NE	566N	0.0042355	0.00167881	0.00295715	0.180798	0.11336	0.147079
Cs87	Cs89	0.00154982	0.00427986	0.00291484	0.205802	0.149515	0.177658
Cs13	567N	0.00277712	0.00298515	0.00288113	0.178236	0.364296	0.271266
Cs156	571E	0.00187834	0.0036479	0.00276312	0.356828	-0.020979	0.167925
Cs154	568	0.00397736	0.00146963	0.00272349	0.0184874	0.0604891	0.0394882
Cs31	Cs148	0.00227425	0.00267323	0.00247374	0.0214477	0.0550162	0.038232
Cs18	Cs67	0.00269412	0.00225137	0.00247275	0.0746479	0.0541814	0.0644146
Cs09	CS199	0.00253558	0.00234277	0.00243917	0.310508	0.151985	0.231246
Cs08	570N	0.00183408	0.00285139	0.00234274	0.103509	0.0931677	0.0983382
Cs13	573	0.00337679	0.00123333	0.00230506	0.109756	0.226148	0.167952
Cs26	Cs48	0.00403155	0.000448338	0.00223994	-0.503745	-0.0794824	-0.291614
Cs66	Cs154	0.000507665	0.00388842	0.00219804	0.0587393	-0.104202	-0.0227312
Cs09	CS197	0.00191564	0.00233428	0.00212496	0.0519481	-0.0349716	0.0084882
Cs133	571E	0.00105087	0.00316254	0.0021067	0.22649	0.183217	0.204853
150-a	568	0.00223595	0.00172942	0.00198269	-0.0252809	-0.033462	-0.0293715
Cs154	Cs156	0.00295868	0.000803418	0.00188105	-0.104202	0.249633	0.0727156
Cs13	Cs66	0.00304985	0.000589873	0.00181986	-0.0272045	0.267908	0.120352
Cs33	Cs133	0.00168144	0.00178063	0.00173104	0.106403	-0.256954	-0.0752753
Cs52	573	0.00206228	0.00136154	0.00171191	-0.00500626	-0.117786	-0.0613959
Cs15	570N	0.00117464	0.00218055	0.0016776	0.248284	0.168737	0.20851
Cs23	Cs48	0.00282022	0.000448338	0.00163428	-0.489796	-0.0794824	-0.284639
Cs88	Cs161	0.00129618	0.00149506	0.00139562	0.0556274	0.0266667	0.041147
Cs52	567N	0.00093772	0.00182202	0.00137987	0.177722	0.0464441	0.112083
Cs04	Cs49	0.00190704	0.000475002	0.00119102	-0.135785	0.103194	-0.0162955
568	573	0.00140795	0.000939449	0.0011737	-0.033462	-0.117786	-0.0756238
Cs27	Cs124	0.00134416	0.00065378	0.000998969	0.138135	0.229145	0.18364
Cs24	Cs141	0.00139646	0.000578653	0.000987555	0.102793	0.305707	0.20425
Cs140	Cs141	0.00139646	0.000578653	0.000987555	0.102793	0.305707	0.20425
Cs139	Cs161	0.00106042	0.000550522	0.00080547	0.267252	0.221333	0.244293
Cs04	Cs32	0.0011837	0.000315884	0.000749793	-0.0325318	0.18663	0.0770489
Cs28	Cs29	0.00049547	0.000852734	0.000674102	0.0592784	-0.242553	-0.0916374
Cs28	Cs30	0.00049547	0.000852734	0.000674102	0.0592784	-0.242553	-0.0916374
Cs09	Cs16	0.000467621	0.000793059	0.00063034	0.0519481	0.136824	0.0943862
Cs89	Cs108	0.000365303	0.000830781	0.000598042	-0.133981	-0.11694	-0.12546
Cs12	Cs25	0.000569574	0.000605348	0.000587461	-0.365468	-0.273256	-0.319362
Cs08	Cs16	0.000577217	0.000489319	0.000533268	0.0394737	0.383446	0.21146
Cs12	Cs22	0.000609522	0.000334062	0.000471792	0.0546763	0.0110837	0.03288
Cs124	Cs138	0.000290844	0.000422736	0.00035679	-0.00211193	-0.0138889	-0.00800041
564NE	571W	0.00029627	0.000274507	0.000285388	-0.00124688	-0.0100629	-0.00565489
Cs156	566N	0.000288211	0.000261164	0.000274688	0.249633	-0.0836707	0.0829811
Cs04	Cs124	0.000345209	0.000108268	0.000226739	0.0707214	0.152059	0.11139
150-a	566SW	-3.73833e-06	-2.66998e-06	-3.20416e-06	0.0430712	0.0907473	0.0669092
Cs138	Cs141	-1.73064e-05	-1.057e-05	-1.39382e-05	-0.0138889	0.107337	0.046724
Cs16	CS199	-9.32829e-05	-5.08209e-05	-7.20519e-05	0.383446	0.0813166	0.232381
Cs66	Cs87	-0.000111815	-9.72805e-05	-0.000104548	0.267908	0.139619	0.203764
Cs128	Cs148	-0.000104659	-0.000120207	-0.000112433	0.110961	0.173139	0.14205
Cs20	564CEN	-9.66528e-05	-0.000142662	-0.000119657	-0.095	-0.187636	-0.141318
Cs13	Cs67	-0.000145855	-0.000103587	-0.000124721	0.0412758	0.312132	0.176704
Cs24	Cs161	-0.00016197	-0.000101147	-0.000131558	0.265922	0.318667	0.292294
Cs140	Cs161	-0.00016197	-0.000101147	-0.000131558	0.265922	0.318667	0.292294
Cs21	570N	-0.000108951	-0.000182603	-0.000145777	0.233596	-0.057971	0.0878124
Cs06	Cs16	-0.000307322	-0.000302321	-0.000304822	-0.130809	0.0135135	-0.0586477
Cs88	567N	-0.000267675	-0.00061709	-0.000442382	0.150065	0.0464441	0.0982544
Cs52	569	-0.000490732	-0.000478985	-0.000484859	-0.187735	0.0196281	-0.0840533
Cs18	564CEN	-0.000532111	-0.000445356	-0.000488734	-0.028169	-0.10846	-0.0683144
Cs18	Cs108	-0.000545111	-0.000677827	-0.000611469	0.177465	0.042623	0.110044
Cs133	564NE	-0.000315061	-0.00111614	-0.000715602	0.129801	0.180798	0.1553
Cs20	Cs21	-0.000643391	-0.000881939	-0.000762665	-0.095	-0.0538058	-0.0744029
Cs20	CS197	-0.000855008	-0.000769583	-0.000812296	0.148333	-0.0349716	0.0566808
Cs90	Cs133	-0.00129739	-0.000381476	-0.000839434	0.235602	0.22649	0.231046
Cs21	Cs50	-0.000833881	-0.00111764	-0.000975759	0.233596	0.00848896	0.121042
Cs47	Cs49	-0.00152002	-0.00058661	-0.00105331	-0.0803383	0.043407	-0.0184656
Cs08	Cs124	-0.00138534	-0.000781997	-0.00108367	0.167544	0.30623	0.236887
Cs11	Cs87	-0.00138335	-0.000802051	-0.0010927	0.2	0.205802	0.202901
Cs22	Cs141	-0.00116635	-0.00139794	-0.00128214	-0.168719	-0.0910326	-0.129876
Cs01	Cs10	-0.00190038	-0.000753501	-0.00132694	0.0158604	0.0577069	0.0367837
Cs28	Cs128	-0.00109622	-0.00159477	-0.00134549	-0.0347938	-0.284168	-0.159481
Cs26	567N	-0.000982602	-0.0017144	-0.0013485	0.179775	0.152395	0.166085
Cs04	Cs133	-0.00225886	-0.000457502	-0.00135818	0.0707214	0.129801	0.100261
Cs131	Cs08	-0.000699386	-0.00205594	-0.00137766	0.246646	0.103509	0.175077
Cs10	Cs90	-0.000649239	-0.00222989	-0.00143957	0.113136	-0.0191972	0.0469694
Cs11	Cs66	-0.00189359	-0.00126192	-0.00157776	0.1	0.267908	0.183954
CS199	571E	-0.0009441	-0.00224257	-0.00159334	0.151985	0.183217	0.167601
Cs131	Cs128	-0.00062583	-0.00262125	-0.00162354	0.0206398	-0.0866035	-0.0329818
567N	571E	-0.00191433	-0.00139134	-0.00165284	0.258345	0.285315	0.27183
Cs07	Cs08	-0.00133774	-0.00205594	-0.00169684	0.231579	0.103509	0.167544
Cs141	571W	-0.00101038	-0.00241259	-0.00171149	0.107337	-0.0100629	0.048637
Cs13	Cs14	-0.00212959	-0.00132611	-0.00172785	0.109756	0.377133	0.243445
Cs31	Cs24	-0.00187789	-0.00163113	-0.00175451	0.119303	0.102793	0.111048
Cs31	Cs140	-0.00187789	-0.00163113	-0.00175451	0.119303	0.102793	0.111048
CS02	571W	-0.00188313	-0.00167639	-0.00177976	-0.0682927	-0.0100629	-0.0391778
Cs09	Cs90	-0.00102329	-0.00253802	-0.00178066	0.138135	-0.0191972	0.0594687
Cs10	Cs32	-0.00156038	-0.00207628	-0.00181833	0.0577069	0.0849582	0.0713326
Cs13	Cs23	-0.0025517	-0.00109971	-0.0018257	0.109756	0.329592	0.219674
Cs04	Cs141	-0.00288459	-0.000803119	-0.00184386	-0.135785	0.107337	-0.014224
Cs07	Cs128	-0.00119704	-0.00262125	-0.00190915	0.00105263	-0.0866035	-0.0427754
Cs07	Cs18	-0.00139194	-0.00255296	-0.00197245	0.00105263	0.0746479	0.0378503
Cs17	Cs156	-0.00170376	-0.00226839	-0.00198607	-0.33945	-0.071953	-0.205701
Cs31	568	-0.00274409	-0.00151497	-0.00212953	0.0214477	0.0604891	0.0409684
Cs133	Cs161	-0.00143991	-0.00298302	-0.00221146	0.22649	0.221333	0.223912
Cs141	568	-0.00178844	-0.00274328	-0.00226586	0.206522	0.0604891	0.133505
Cs27	Cs32	-0.00328112	-0.0013579	-0.00231951	0.0519481	0.288301	0.170124
Cs52	Cs141	-0.00307855	-0.00198586	-0.00253221	-0.0963705	0.00815217	-0.0441091
Cs31	Cs67	-0.00296849	-0.00212635	-0.00254742	-0.0764075	0.0541814	-0.0111131
Cs11	Cs133	-0.00274238	-0.00245298	-0.00259768	0.2	0.22649	0.213245
Cs22	Cs124	-0.00228006	-0.00307844	-0.00267925	0.190887	0.152059	0.171473
Cs11	Cs148	-0.00107616	-0.00432137	-0.00269876	0.2	0.291262	0.245631
Cs10	Cs25	-0.00177039	-0.00397642	-0.0028734	-0.164009	-0.273256	-0.218632
CS02	568	-0.00369545	-0.00211328	-0.00290437	0.169106	0.15444	0.161773
Cs161	569	-0.00299971	-0.00301179	-0.00300575	-0.265333	0.0196281	-0.122853
Cs33	565N	-0.00106153	-0.00501045	-0.00303599	0.106403	-0.229709	-0.061653
Cs47	Cs128	-0.00273609	-0.00335602	-0.00304606	-0.157505	-0.284168	-0.220837
Cs17	Cs23	-0.00266079	-0.0037953	-0.00322805	0.138925	0.180612	0.159769
Cs32	Cs66	-0.00418174	-0.00236459	-0.00327317	0.0849582	0.0587393	0.0718487
Cs25	Cs49	-0.00424366	-0.00234652	-0.00329509	-0.0186047	0.043407	0.0124012
Cs32	Cs128	-0.00167536	-0.00496995	-0.00332265	0.0849582	-0.0866035	-0.00082265
Cs09	Cs148	-0.0015648	-0.00512307	-0.00334393	-0.0342385	-0.18123	-0.107734
Cs20	Cs23	-0.00358273	-0.00320405	-0.00339339	0.0266667	-0.0428571	-0.00809524
Cs108	564CEN	-0.00418825	-0.00281906	-0.00350365	-0.11694	-0.10846	-0.1127
Cs66	573	-0.00242904	-0.00458699	-0.00350801	0.267908	0.0541814	0.161045
Cs66	566N	-0.00245381	-0.00462471	-0.00353926	0.0587393	-0.0836707	-0.0124657
Cs05	Cs141	-0.00492683	-0.00220237	-0.0035646	-0.0138889	0.107337	0.046724
Cs11	CS199	-0.003503	-0.00396979	-0.00373639	0.2	0.151985	0.175992
Cs11	Cs22	-0.00370886	-0.00380486	-0.00375686	0.1	0.190887	0.145443
Cs22	Cs28	-0.0022518	-0.00527503	-0.00376341	-0.0788177	0.0592784	-0.00976969
Cs06	573	-0.00508453	-0.00302607	-0.0040553	0.0576592	0.0541814	0.0559203
CS02	Cs26	-0.00508158	-0.00327067	-0.00417613	0.169106	0.111423	0.140264
Cs131	Cs87	-0.00494447	-0.00343439	-0.00418943	0.0959752	0.0734361	0.0847057
Cs29	565N	-0.00426877	-0.00411466	-0.00419172	-0.035461	0.105666	0.0351026
Cs30	565N	-0.00426877	-0.00411466	-0.00419172	-0.035461	0.105666	0.0351026
Cs19	Cs26	-0.00461986	-0.00397917	-0.00429951	-0.0759637	-0.161985	-0.118974
Cs27	Cs161	-0.00528683	-0.00344019	-0.00436351	0.138135	0.221333	0.179734
Cs66	Cs128	-0.00141877	-0.0074432	-0.00443099	0.163324	0.0121786	0.0877512
Cs23	Cs29	-0.00236088	-0.00657581	-0.00446835	0.106122	-0.035461	0.0353307
Cs23	Cs30	-0.00236088	-0.00657581	-0.00446835	0.106122	-0.035461	0.0353307
Cs27	Cs141	-0.00642012	-0.00277205	-0.00459608	-0.0342385	0.206522	0.0861416
Cs10	Cs66	-0.00526018	-0.00395781	-0.00460899	0.0022779	-0.0458453	-0.0217837
Cs06	Cs88	-0.00536012	-0.00407248	-0.0047163	-0.00516351	0.0556274	0.025232
Cs05	Cs108	-0.00406374	-0.00537948	-0.00472161	0.0782828	0.042623	0.0604529
Cs141	567N	-0.00238024	-0.00716967	-0.00477496	0.206522	-0.0595065	0.0735076
Cs19	Cs28	-0.00495076	-0.00482754	-0.00488915	-0.0759637	-0.0347938	-0.0553788
Cs124	Cs161	-0.00430306	-0.00575683	-0.00502994	0.0749736	0.0266667	0.0508201
Cs01	Cs148	-0.00366357	-0.00658574	-0.00512466	0.0158604	-0.0631068	-0.0236232
Cs18	571W	-0.00525588	-0.00526972	-0.0052628	-0.028169	-0.101887	-0.0650279
Cs17	571E	-0.00294683	-0.00761962	-0.00528322	0.138925	0.0811189	0.110022
Cs08	Cs52	-0.00606888	-0.00471445	-0.00539166	0.0394737	0.177722	0.108598
Cs131	Cs47	-0.00247122	-0.0084386	-0.00545491	0.0959752	0.0739958	0.0849855
Cs52	150-a	-0.00482964	-0.00617836	-0.005504	-0.00500626	-0.0252809	-0.0151436
Cs23	Cs31	-0.00338296	-0.00778272	-0.00558284	0.106122	0.0214477	0.0637851
Cs29	Cs66	-0.00969261	-0.0015617	-0.00562715	-0.035461	0.163324	0.0639314
Cs30	Cs66	-0.00969261	-0.0015617	-0.00562715	-0.035461	0.163324	0.0639314
Cs22	566N	-0.00509312	-0.00623556	-0.00566434	0.100985	0.0148448	0.057915
Cs10	Cs22	-0.00526018	-0.00609266	-0.00567642	0.0022779	-0.0788177	-0.0382699
Cs12	Cs90	-0.00437074	-0.00710339	-0.00573707	0.159712	-0.0191972	0.0702575
Cs23	Cs133	-0.00716479	-0.00431576	-0.00574028	0.106122	0.0331126	0.0696175
Cs10	Cs26	-0.00348113	-0.00834318	-0.00591215	0.113136	0.0430712	0.0781035
Cs27	Cs29	-0.00494203	-0.00717782	-0.00605992	0.138135	0.171631	0.154883
Cs27	Cs30	-0.00494203	-0.00717782	-0.00605992	0.138135	0.171631	0.154883
Cs19	Cs52	-0.00693414	-0.00536303	-0.00614858	0.0895692	-0.00500626	0.0422815
Cs20	Cs48	-0.0110088	-0.00156512	-0.00628697	-0.581667	-0.0120148	-0.296841
Cs22	Cs87	-0.0080867	-0.00457029	-0.0063285	0.100985	0.0734361	0.0872107
Cs156	566SW	-0.00564955	-0.00709861	-0.00637408	0.249633	0.0258007	0.137717
Cs17	Cs139	-0.00289571	-0.00992815	-0.00641193	0.0432503	0.0840652	0.0636578
Cs07	Cs87	-0.00945743	-0.00343439	-0.00644591	0.0778947	0.0734361	0.0756654
Cs108	Cs128	-0.00658604	-0.00632363	-0.00645484	0.122404	0.110961	0.116683
Cs07	Cs47	-0.00472677	-0.0084386	-0.00658269	0.0778947	0.0739958	0.0759453
Cs12	Cs27	-0.00526466	-0.00800963	-0.00663715	0.264748	0.0519481	0.158348
Cs14	Cs148	-0.00463275	-0.00867036	-0.00665156	0.127986	0.173139	0.150563
Cs10	Cs87	-0.00805033	-0.00526978	-0.00666006	0.0022779	-0.0589302	-0.0283261
Cs20	Cs108	-0.00417972	-0.00916578	-0.00667275	-0.095	-0.196721	-0.145861
Cs133	566N	-0.00558215	-0.00783835	-0.00671025	0.129801	0.11336	0.121581
Cs01	Cs24	-0.00578316	-0.0076822	-0.00673268	-0.0420301	-0.141899	-0.0919648
Cs01	Cs140	-0.00578316	-0.0076822	-0.00673268	-0.0420301	-0.141899	-0.0919648
Cs23	Cs47	-0.00465293	-0.00893125	-0.00679209	0.106122	0.0739958	0.0900591
Cs133	Cs141	-0.00591951	-0.00813725	-0.00702838	-0.0635762	0.107337	0.0218804
150-a	565N	-0.0053531	-0.00875205	-0.00705258	-0.093633	-0.117917	-0.105775
Cs17	Cs124	-0.00610487	-0.00812234	-0.00711361	0.0432503	0.0749736	0.059112
Cs29	573	-0.0109288	-0.00332525	-0.00712704	0.171631	0.140165	0.155898
Cs30	573	-0.0109288	-0.00332525	-0.00712704	0.171631	0.140165	0.155898
Cs25	Cs28	-0.00651492	-0.00787023	-0.00719258	-0.188372	-0.128866	-0.158619
Cs131	Cs33	-0.00725364	-0.00733989	-0.00729677	-0.356037	-0.0998117	-0.227924
Cs66	564NE	-0.00254058	-0.0120804	-0.00731047	0.163324	0.0897756	0.12655
CS197	566N	-0.00794702	-0.00667851	-0.00731276	-0.0349716	-0.0836707	-0.0593212
Cs27	Cs133	-0.0111845	-0.00351303	-0.00734877	0.224321	0.323179	0.27375
Cs22	Cs33	-0.00809271	-0.00666301	-0.00737786	-0.0788177	0.175141	0.0481618
Cs08	573	-0.00976849	-0.00500995	-0.00738922	0.0394737	0.0541814	0.0468275
Cs04	Cs08	-0.00951427	-0.00528623	-0.00740025	0.173975	0.103509	0.138742
Cs12	CS197	-0.00823544	-0.00657569	-0.00740557	-0.0503597	-0.10397	-0.0771647
Cs67	Cs148	-0.00563025	-0.00923908	-0.00743467	0.0541814	-0.0631068	-0.0044627
Cs25	Cs33	-0.0104435	-0.00443409	-0.00743879	-0.35814	-0.0998117	-0.228976
Cs47	CS199	-0.0107339	-0.00426763	-0.00750078	0.0739958	0.0106486	0.0423222
Cs29	Cs88	-0.0110158	-0.00427882	-0.00764731	0.0680851	0.150065	0.109075
Cs30	Cs88	-0.0110158	-0.00427882	-0.00764731	0.0680851	0.150065	0.109075
564CEN	566N	-0.0101701	-0.00521189	-0.00769101	0.129067	0.11336	0.121214
Cs22	150-a	-0.00473847	-0.0112631	-0.00800076	0.0110837	-0.0252809	-0.00709858
Cs24	571E	-0.00839934	-0.00761962	-0.00800948	0.102793	0.0811189	0.0919561
Cs140	571E	-0.00839934	-0.00761962	-0.00800948	0.102793	0.0811189	0.0919561
Cs32	572W	-0.00877907	-0.00724649	-0.00801278	0.0849582	-0.0895522	-0.00229701
Cs28	Cs124	-0.0102568	-0.00591156	-0.00808418	0.0592784	-0.0791975	-0.00995956
Cs21	566N	-0.0104572	-0.00577052	-0.00811388	0.0419948	-0.182186	-0.0700957
Cs22	566SW	-0.00602673	-0.0102313	-0.00812901	-0.0788177	-0.0391459	-0.0589818
Cs04	Cs90	-0.00968386	-0.00667046	-0.00817716	0.0707214	0.108202	0.0894619
Cs04	Cs154	-0.00772576	-0.00892936	-0.00832756	0.0707214	0.141176	0.105949
Cs88	566SW	-0.00806325	-0.00874097	-0.00840211	0.0556274	0.0907473	0.0731874
CS02	Cs17	-0.0130012	-0.00410392	-0.00855257	0.169106	0.138925	0.154015
Cs89	Cs138	-0.00759462	-0.0095495	-0.00857206	0.00776699	0.0987654	0.0532662
Cs01	Cs12	-0.00937072	-0.00785209	-0.0086114	0.073751	0.159712	0.116732
Cs15	Cs17	-0.0114558	-0.00580354	-0.00862966	0.0812357	0.138925	0.11008
Cs23	Cs28	-0.00661294	-0.0107022	-0.00865758	-0.0428571	0.0592784	0.0082106
Cs154	565N	-0.00980971	-0.00766185	-0.00873578	0.0184874	0.105666	0.0620768
Cs67	CS199	-0.0120407	-0.00557614	-0.00880843	0.140165	0.0106486	0.0754067
Cs148	CS199	-0.0138996	-0.00392269	-0.00891117	0.173139	0.0813166	0.127228
Cs10	Cs16	-0.00547019	-0.0128469	-0.00915854	-0.219438	-0.47973	-0.349584
Cs25	Cs31	-0.00675857	-0.0116061	-0.00918235	0.151163	0.0214477	0.0863053
Cs01	Cs14	-0.00937072	-0.00900066	-0.00918569	0.073751	0.00341297	0.038582
Cs131	573	-0.00735938	-0.0110953	-0.00922736	0.0206398	-0.117786	-0.0485729
Cs10	CS198	-0.00526167	-0.0132051	-0.00923337	0.0577069	0.0266667	0.0421868
Cs88	CS198	-0.00779289	-0.0107823	-0.00928759	-0.133247	-0.0618182	-0.0975326
Cs05	570N	-0.00779917	-0.0108164	-0.0093078	0.262626	0.0931677	0.177897
Cs27	564NE	-0.00883105	-0.00982661	-0.00932883	0.138135	0.27182	0.204978
Cs50	571E	-0.0100785	-0.00889331	-0.00948591	0.0704584	0.0811189	0.0757886
Cs11	Cs14	-0.00603506	-0.0129488	-0.00949194	0.2	0.25256	0.22628
Cs133	572W	-0.00914541	-0.00994634	-0.00954587	0.129801	0.108548	0.119175
Cs09	Cs19	-0.00637972	-0.0128193	-0.00959952	-0.120425	-0.0759637	-0.0981944
Cs10	571W	-0.00445628	-0.014772	-0.00961415	0.0577069	-0.0100629	0.023822
CS02	Cs21	-0.0114954	-0.00793324	-0.0097143	-0.0682927	0.137795	0.0347513
Cs14	Cs66	-0.0148444	-0.00461062	-0.00972749	0.00341297	0.163324	0.0833684
Cs11	570N	-0.00408032	-0.0155656	-0.00982295	0.2	0.0931677	0.146584
Cs67	CS197	-0.0122286	-0.0074687	-0.00984865	0.140165	0.0340265	0.0870957
Cs22	Cs47	-0.00529712	-0.0147177	-0.0100074	-0.0788177	-0.0803383	-0.079578
Cs29	Cs50	-0.0115572	-0.00852417	-0.0100407	-0.035461	0.00848896	-0.013486
Cs30	Cs50	-0.0115572	-0.00852417	-0.0100407	-0.035461	0.00848896	-0.013486
Cs90	573	-0.0142411	-0.00589134	-0.0100662	0.108202	0.0541814	0.0811919
Cs20	Cs139	-0.00647722	-0.0139236	-0.0102004	-0.095	-0.190715	-0.142858
Cs27	570N	-0.00873884	-0.0117064	-0.0102226	-0.120425	-0.13354	-0.126983
Cs128	564NE	-0.0107548	-0.00974769	-0.0102512	-0.0866035	-0.00124688	-0.0439252
Cs88	Cs148	-0.0059288	-0.0148189	-0.0103739	0.0556274	0.0550162	0.0553218
Cs05	CS199	-0.0149222	-0.00614788	-0.0105351	0.170455	0.0813166	0.125886
Cs07	Cs33	-0.0138742	-0.00733989	-0.0106071	-0.383158	-0.0998117	-0.241485
Cs10	Cs128	-0.00435053	-0.0171729	-0.0107617	0.0022779	-0.185386	-0.0915539
Cs33	Cs148	-0.00376436	-0.0178963	-0.0108304	0.175141	-0.18123	-0.00304427
Cs138	Cs161	-0.0112791	-0.0103818	-0.0108305	0.21142	0.124	0.16771
Cs19	Cs29	-0.00813173	-0.0136468	-0.0108893	0.00680272	-0.242553	-0.117875
Cs19	Cs30	-0.00813173	-0.0136468	-0.0108893	0.00680272	-0.242553	-0.117875
Cs66	Cs133	-0.00930806	-0.0124934	-0.0109007	0.0587393	-0.0635762	-0.00241845
Cs09	Cs108	-0.00551243	-0.0163651	-0.0109388	-0.0342385	-0.11694	-0.0755892
Cs08	565N	-0.00835929	-0.0135817	-0.0109705	-0.0245614	0.105666	0.0405524
Cs141	572W	-0.0122542	-0.00969514	-0.0109747	0.107337	-0.0895522	0.00889236
Cs17	Cs161	-0.00790728	-0.0140747	-0.010991	0.2346	0.221333	0.227967
Cs128	568	-0.0143329	-0.00773209	-0.0110325	-0.0866035	-0.033462	-0.0600328
Cs01	Cs90	-0.00937072	-0.0127613	-0.011066	0.073751	-0.0191972	0.0272769
Cs06	Cs11	-0.0150546	-0.0071196	-0.0110871	0.120482	0.2	0.160241
Cs14	570N	-0.00799599	-0.0142166	-0.0111063	0.25256	0.0931677	0.172864
Cs05	Cs133	-0.0169142	-0.00550024	-0.0112072	-0.0138889	-0.0635762	-0.0387325
Cs26	568	-0.0118915	-0.0105655	-0.0112285	0.179775	0.248391	0.214083
Cs05	571W	-0.0109579	-0.0116964	-0.0113272	-0.0138889	-0.0100629	-0.0119759
Cs148	565N	-0.0115445	-0.0114616	-0.011503	0.173139	0.217458	0.195299
Cs133	564CEN	-0.00615242	-0.0168578	-0.0115051	0.0331126	0.0498915	0.0415021
Cs108	Cs156	-0.01668	-0.00634939	-0.0115147	-0.11694	0.142438	0.0127489
Cs161	570N	-0.00758059	-0.0156058	-0.0115932	0.0266667	-0.057971	-0.0156522
Cs19	567N	-0.00934063	-0.014037	-0.0116888	0.0895692	-0.165457	-0.037944
Cs148	566SW	-0.0163672	-0.00709861	-0.0117329	-0.0631068	0.0258007	-0.018653
Cs67	Cs141	-0.0156356	-0.00785646	-0.011746	-0.0318021	0.00815217	-0.011825
Cs20	Cs66	-0.0167802	-0.00673465	-0.0117574	0.0266667	-0.0458453	-0.0095893
CS197	571W	-0.00794702	-0.0156116	-0.0117793	-0.0349716	-0.0100629	-0.0225173
Cs67	573	-0.0155753	-0.00800996	-0.0117926	0.140165	-0.0318021	0.0541814
CS02	Cs154	-0.00943482	-0.014602	-0.0120184	0.0504065	0.0184874	0.0344469
Cs87	570N	-0.00319109	-0.0209961	-0.0120936	0.271985	0.168737	0.220361
Cs26	Cs90	-0.0099578	-0.0142702	-0.012114	0.111423	0.108202	0.109813
Cs49	567N	-0.00558775	-0.0188137	-0.0122007	0.162981	-0.0595065	0.0517373
Cs13	Cs25	-0.0155669	-0.00898777	-0.0122773	0.0412758	0.32093	0.181103
Cs04	568	-0.0173334	-0.00740244	-0.0123679	0.0707214	0.15444	0.112581
Cs09	Cs13	-0.00651244	-0.0182951	-0.0124037	0.138135	-0.0956848	0.0212249
Cs14	Cs108	-0.00921146	-0.0156326	-0.012422	0.00341297	0.042623	0.023018
Cs66	CS197	-0.00767536	-0.0172134	-0.0124444	-0.0458453	-0.10397	-0.0749075
Cs32	566N	-0.0121196	-0.0129161	-0.0125179	-0.0167131	-0.182186	-0.0994497
Cs07	573	-0.0140765	-0.0110953	-0.0125859	0.00105263	-0.117786	-0.0583665
Cs20	573	-0.0144439	-0.010947	-0.0126954	0.0266667	-0.203769	-0.0885512
Cs05	572W	-0.0188904	-0.00668087	-0.0127857	0.0782828	0.00949796	0.0438904
Cs32	CS198	-0.0089313	-0.0168452	-0.0128882	0.18663	0.115152	0.150891
Cs20	Cs124	-0.0140875	-0.0117514	-0.0129195	0.148333	-0.00211193	0.0731107
Cs31	573	-0.0190386	-0.00701337	-0.013026	0.217158	0.140165	0.178662
Cs87	Cs133	-0.0102593	-0.0158275	-0.0130434	0.00725295	-0.0635762	-0.0281616
Cs11	Cs27	-0.00681522	-0.019408	-0.0131116	0.3	0.224321	0.262161
Cs13	Cs15	-0.0165226	-0.00985425	-0.0131884	0.0412758	0.16476	0.103018
CS198	568	-0.014341	-0.0121681	-0.0132546	0.115152	0.0604891	0.0878203
Cs29	Cs161	-0.0183327	-0.00821347	-0.0132731	0.0680851	0.124	0.0960426
Cs30	Cs161	-0.0183327	-0.00821347	-0.0132731	0.0680851	0.124	0.0960426
Cs25	Cs141	-0.0164454	-0.0101646	-0.013305	0.0662791	0.107337	0.086808
Cs24	150-a	-0.014735	-0.0121087	-0.0134218	-0.0603352	-0.0252809	-0.042808
Cs140	150-a	-0.014735	-0.0121087	-0.0134218	-0.0603352	-0.0252809	-0.042808
Cs108	571E	-0.0154586	-0.0114282	-0.0134434	0.202186	0.183217	0.192701
Cs161	568	-0.0133275	-0.0135648	-0.0134461	0.221333	0.248391	0.234862
Cs87	CS199	-0.00910456	-0.0177957	-0.0134502	0.139619	0.0813166	0.110468
Cs17	Cs138	-0.00922216	-0.0178339	-0.013528	0.0432503	0.0987654	0.0710079
Cs50	566SW	-0.0172339	-0.00983877	-0.0135363	-0.177419	-0.104093	-0.140756
Cs09	Cs28	-0.00915948	-0.0179469	-0.0135532	-0.292798	-0.222938	-0.257868
Cs08	Cs13	-0.011335	-0.0159167	-0.0136259	0.0394737	-0.0272045	0.00613459
Cs29	566SW	-0.0192337	-0.0080988	-0.0136663	-0.035461	0.0907473	0.0276432
Cs30	566SW	-0.0192337	-0.0080988	-0.0136663	-0.035461	0.0907473	0.0276432
Cs09	564CEN	-0.00917187	-0.0183275	-0.0137497	0.138135	0.0498915	0.0940131
Cs14	Cs22	-0.0187392	-0.00895984	-0.0138495	0.00341297	0.100985	0.0521991
Cs27	Cs89	-0.017802	-0.0100089	-0.0139054	0.138135	0.149515	0.143825
Cs49	Cs108	-0.00647632	-0.0214378	-0.0139571	0.222768	0.122404	0.172586
Cs06	572W	-0.0191751	-0.00882171	-0.0139984	0.120482	0.207598	0.16404
Cs07	569	-0.0132516	-0.0154422	-0.0143469	-0.152632	0.0196281	-0.0665017
Cs124	565N	-0.00739908	-0.0212968	-0.014348	0.0749736	0.105666	0.0903199
Cs06	Cs161	-0.0153106	-0.0134174	-0.014364	0.120482	0.221333	0.170908
Cs05	Cs66	-0.0233728	-0.00566266	-0.0145177	-0.106061	-0.0458453	-0.0759529
Cs138	573	-0.0179731	-0.011235	-0.0146041	0.0987654	-0.0318021	0.0334817
Cs16	Cs90	-0.0118996	-0.0174026	-0.0146511	0.136824	-0.146597	-0.00488627
Cs27	Cs31	-0.0133258	-0.015986	-0.0146559	0.0519481	0.119303	0.0856255
Cs15	CS199	-0.0189599	-0.0104557	-0.0147078	0.16476	0.151985	0.158372
Cs11	Cs161	-0.0103939	-0.0192605	-0.0148272	0.1	0.124	0.112
Cs124	572W	-0.0175054	-0.0122946	-0.0149	0.152059	0.108548	0.130304
Cs07	566SW	-0.0142996	-0.0155982	-0.0149489	0.00105263	0.0258007	0.0134267
Cs21	564NE	-0.0125241	-0.0174359	-0.01498	-0.0538058	-0.183292	-0.118549
Cs23	Cs49	-0.0172306	-0.012764	-0.0149973	-0.0428571	0.043407	0.00027495
Cs87	Cs108	-0.00415224	-0.0260773	-0.0151148	0.00725295	-0.0371585	-0.0149528
Cs47	Cs138	-0.0177899	-0.0125651	-0.0151775	-0.00317125	-0.0138889	-0.00853007
Cs04	Cs18	-0.0182555	-0.0121045	-0.01518	-0.135785	0.0746479	-0.0305686
Cs09	Cs138	-0.011513	-0.0188975	-0.0152052	-0.0342385	-0.126543	-0.0803908
Cs11	Cs32	-0.0139673	-0.0164612	-0.0152143	-0.1	0.0849582	-0.00752089
Cs49	CS198	-0.0100832	-0.0203755	-0.0152293	0.043407	-0.0618182	-0.00920557
Cs20	571W	-0.0110208	-0.0194869	-0.0152538	0.0266667	-0.101887	-0.0376101
CS199	564CEN	-0.00966831	-0.0209096	-0.0152889	0.0813166	0.129067	0.105192
Cs25	Cs32	-0.0192273	-0.0113907	-0.015309	-0.0186047	-0.0167131	-0.0176589
Cs21	Cs31	-0.012278	-0.0184282	-0.0153531	0.0419948	-0.174263	-0.066134
Cs09	Cs20	-0.0130916	-0.0177234	-0.0154075	-0.206612	-0.216667	-0.211639
Cs90	Cs124	-0.0212412	-0.00967144	-0.0154563	-0.0191972	0.0749736	0.0278882
Cs88	571E	-0.0115634	-0.0193752	-0.0154693	0.150065	0.0811189	0.115592
Cs08	CS199	-0.0212225	-0.00980146	-0.015512	0.103509	0.151985	0.127747
Cs156	564CEN	-0.0112629	-0.0199151	-0.015589	0.0352423	-0.187636	-0.0761966
Cs11	572W	-0.0158053	-0.0153756	-0.0155905	0.1	0.108548	0.104274
Cs32	Cs52	-0.0119172	-0.0192744	-0.0155958	-0.0167131	-0.0963705	-0.0565418
Cs26	571E	-0.0138112	-0.017514	-0.0156626	0.111423	0.0811189	0.0962711
Cs16	Cs89	-0.0177664	-0.013675	-0.0157207	0.136824	-0.0631068	0.0368588
CS02	Cs49	-0.0238546	-0.00795625	-0.0159054	-0.305691	-0.01638	-0.161036
Cs156	567N	-0.00871472	-0.0232865	-0.0160006	0.142438	-0.271408	-0.0644851
Cs29	Cs124	-0.024078	-0.00806333	-0.0160707	-0.035461	0.0749736	0.0197563
Cs30	Cs124	-0.024078	-0.00806333	-0.0160707	-0.035461	0.0749736	0.0197563
Cs17	566N	-0.0145824	-0.017593	-0.0160877	0.0432503	0.0148448	0.0290476
Cs22	571W	-0.00838947	-0.0240102	-0.0161998	-0.0788177	-0.101887	-0.0903523
Cs16	Cs128	-0.0120895	-0.0203195	-0.0162045	0.136824	-0.0866035	0.0251104
Cs89	566N	-0.0183142	-0.0143668	-0.0163405	0.00776699	0.0148448	0.0113059
Cs31	Cs66	-0.0273997	-0.00534495	-0.0163723	-0.0764075	0.0587393	-0.00883413
Cs07	565N	-0.00936832	-0.0233931	-0.0163807	-0.0757895	-0.117917	-0.0968534
Cs26	Cs49	-0.0216085	-0.0111975	-0.016403	-0.0252809	0.103194	0.0389566
Cs131	CS199	-0.0140308	-0.0190488	-0.0165398	0.0959752	0.0106486	0.0533119
Cs25	565N	-0.011042	-0.0221285	-0.0165852	-0.103488	-0.229709	-0.166599
Cs90	Cs154	-0.0124419	-0.0208766	-0.0166592	-0.0191972	0.0184874	-0.000354906
Cs48	CS198	-0.00320239	-0.030154	-0.0166782	-0.0120148	-0.504242	-0.258129
Cs26	Cs50	-0.013707	-0.0196982	-0.0167026	0.179775	0.132428	0.156102
CS197	566SW	-0.0154347	-0.0179858	-0.0167102	-0.0349716	0.0258007	-0.00458547
Cs128	Cs141	-0.0249053	-0.00875908	-0.0168322	-0.0866035	0.107337	0.0103667
Cs11	565N	-0.00675315	-0.0269232	-0.0168382	0.1	0.217458	0.158729
Cs12	Cs161	-0.0169386	-0.016769	-0.0168538	0.0546763	-0.0706667	-0.0079952
Cs25	CS199	-0.0215251	-0.0122619	-0.0168935	0.0662791	-0.0600194	0.00312985
Cs141	569	-0.0134726	-0.0203858	-0.0169292	-0.190217	-0.0557851	-0.123001
Cs06	CS199	-0.0220696	-0.011828	-0.0169488	-0.00516351	0.0106486	0.00274254
Cs31	567N	-0.0163058	-0.0176779	-0.0169918	0.119303	0.0464441	0.0828735
Cs89	CS199	-0.0200308	-0.0141778	-0.0171043	0.0786408	0.0813166	0.0799787
Cs17	Cs48	-0.0279156	-0.00633002	-0.0171228	-0.530799	0.0554529	-0.237673
Cs48	Cs67	-0.00301321	-0.0312348	-0.017124	-0.0120148	-0.46172	-0.236867
Cs48	Cs24	-0.00252593	-0.0317506	-0.0171383	-0.0794824	-0.631285	-0.355384
Cs48	Cs140	-0.00252593	-0.0317506	-0.0171383	-0.0794824	-0.631285	-0.355384
Cs89	Cs133	-0.0220017	-0.0122915	-0.0171466	0.00776699	0.0331126	0.0204398
Cs90	572W	-0.0260478	-0.00832967	-0.0171887	0.108202	0.108548	0.108375
Cs133	Cs154	-0.00514483	-0.0293593	-0.0172521	0.0331126	0.0184874	0.0258
Cs88	564CEN	-0.0137063	-0.0209096	-0.0173079	0.0556274	0.0498915	0.0527595
Cs49	568	-0.012764	-0.0218847	-0.0173243	0.043407	-0.127413	-0.042003
Cs14	565N	-0.0121756	-0.0226236	-0.0173996	0.00341297	0.105666	0.0545396
Cs18	Cs29	-0.014447	-0.0204057	-0.0174264	0.0746479	-0.139007	-0.0321796
Cs18	Cs30	-0.014447	-0.0204057	-0.0174264	0.0746479	-0.139007	-0.0321796
Cs04	Cs07	-0.0256181	-0.00926143	-0.0174398	-0.0325318	0.0778947	0.0226815
Cs66	Cs156	-0.0113615	-0.0236307	-0.0174961	-0.255014	-0.071953	-0.163484
570N	572W	-0.0278917	-0.00711265	-0.0175022	0.0175983	0.108548	0.0630733
Cs10	Cs47	-0.00830208	-0.0267174	-0.0175098	-0.0531511	-0.157505	-0.105328
Cs18	Cs27	-0.017808	-0.0173181	-0.0175631	-0.130986	-0.292798	-0.211892
Cs22	Cs50	-0.00884439	-0.0263002	-0.0175723	-0.0788177	-0.11545	-0.0971338
150-a	571W	-0.0159534	-0.0192087	-0.017581	-0.0252809	-0.0100629	-0.0176719
Cs124	CS199	-0.0193558	-0.0158364	-0.0175961	0.0749736	0.0106486	0.0428111
Cs52	Cs161	-0.017949	-0.0174491	-0.017699	0.0863579	0.0266667	0.0565123
Cs66	570N	-0.00529586	-0.0303153	-0.0178056	0.163324	-0.057971	0.0526764
566N	567N	-0.00906564	-0.0267329	-0.0178993	0.211876	0.152395	0.182135
Cs29	Cs156	-0.0268499	-0.0089979	-0.0179239	-0.242553	0.142438	-0.0500578
Cs30	Cs156	-0.0268499	-0.0089979	-0.0179239	-0.242553	0.142438	-0.0500578
Cs07	Cs20	-0.0177638	-0.0184744	-0.0181191	-0.0757895	0.0266667	-0.0245614
Cs27	Cs48	-0.033519	-0.0027786	-0.0181488	-0.378985	0.190388	-0.0942982
CS02	570N	-0.0168793	-0.0195237	-0.0182015	-0.0682927	-0.13354	-0.100917
Cs11	Cs108	-0.00786486	-0.0286379	-0.0182514	-0.1	-0.0371585	-0.0685792
Cs29	571E	-0.0221553	-0.0144193	-0.0182873	0.0680851	0.0811189	0.074602
Cs30	571E	-0.0221553	-0.0144193	-0.0182873	0.0680851	0.0811189	0.074602
Cs22	Cs32	-0.0170604	-0.0195993	-0.0183298	-0.0788177	-0.0167131	-0.0477654
Cs66	CS199	-0.013629	-0.0231764	-0.0184027	0.0587393	-0.0600194	-0.000640053
Cs49	571E	-0.0107236	-0.0262419	-0.0184827	0.162981	-0.020979	0.0710011
Cs50	CS197	-0.0248578	-0.0121784	-0.0185181	0.132428	0.172023	0.152225
Cs01	Cs156	-0.0228668	-0.0141888	-0.0185278	-0.0999207	0.0352423	-0.0323392
Cs131	Cs156	-0.0139662	-0.0231913	-0.0185787	-0.205366	-0.071953	-0.13866
Cs18	Cs138	-0.0220455	-0.0151564	-0.0186009	-0.130986	-0.239198	-0.185092
Cs28	571W	-0.0168773	-0.020619	-0.0187481	-0.0347938	-0.193711	-0.114252
Cs148	571W	-0.0217097	-0.0158733	-0.0187915	-0.0631068	-0.0100629	-0.0365848
Cs133	571W	-0.0087877	-0.0288448	-0.0188162	0.0331126	0.081761	0.0574368
Cs09	Cs24	-0.0111001	-0.0268547	-0.0189774	-0.120425	-0.223464	-0.171944
Cs09	Cs140	-0.0111001	-0.0268547	-0.0189774	-0.120425	-0.223464	-0.171944
Cs66	Cs139	-0.00597372	-0.0319956	-0.0189847	-0.15043	-0.190715	-0.170572
Cs01	Cs52	-0.0205349	-0.0175227	-0.0190288	0.0158604	-0.00500626	0.00542709
Cs15	Cs89	-0.0214849	-0.0167394	-0.0191121	0.16476	0.149515	0.157137
Cs31	569	-0.0247792	-0.0134951	-0.0191372	-0.272118	0.0196281	-0.126245
Cs89	566SW	-0.0183544	-0.019965	-0.0191597	-0.0631068	0.0258007	-0.018653
Cs48	Cs87	-0.0111307	-0.0273374	-0.0192341	0.0554529	-0.323663	-0.134105
Cs12	564NE	-0.014294	-0.0241983	-0.0192461	0.0546763	-0.00124688	0.0267147
Cs19	Cs48	-0.0354081	-0.00339156	-0.0193998	-0.407029	-0.0120148	-0.209522
Cs12	Cs47	-0.0154479	-0.0235238	-0.0194858	-0.0503597	-0.0803383	-0.065349
571E	573	-0.0265723	-0.0124226	-0.0194974	-0.020979	-0.0318021	-0.0263906
Cs87	566N	-0.0123804	-0.0268197	-0.0196001	-0.0589302	-0.182186	-0.120558
Cs06	565N	-0.0136184	-0.0256764	-0.0196474	-0.0679862	-0.00612557	-0.0370559
Cs06	Cs138	-0.0202089	-0.0192408	-0.0197248	0.0576592	0.21142	0.134539
Cs23	150-a	-0.0149466	-0.024544	-0.0197453	-0.0428571	-0.093633	-0.0682451
Cs52	Cs90	-0.0152267	-0.0243007	-0.0197637	0.0863579	-0.0191972	0.0335804
Cs52	Cs139	-0.013787	-0.025817	-0.019802	-0.00500626	-0.00752823	-0.00626724
Cs52	Cs67	-0.0173914	-0.0223267	-0.019859	-0.187735	-0.117786	-0.15276
Cs11	567N	-0.00844514	-0.0312784	-0.0198617	0.2	0.152395	0.176197
Cs88	566N	-0.022329	-0.0174567	-0.0198928	0.0556274	0.0148448	0.0352361
Cs16	Cs139	-0.0146944	-0.0252149	-0.0199547	-0.233108	-0.282309	-0.257708
Cs04	Cs15	-0.0272546	-0.012682	-0.0199683	0.0707214	0.0812357	0.0759785
Cs26	Cs66	-0.0304462	-0.0095582	-0.0200022	-0.161985	-0.15043	-0.156207
Cs07	Cs23	-0.020792	-0.0193382	-0.0200651	0.00105263	0.0316327	0.0163426
Cs09	Cs87	-0.0272829	-0.0128969	-0.0200899	0.138135	0.0734361	0.105785
CS197	573	-0.0219939	-0.0185195	-0.0202567	0.103025	0.0541814	0.078603
Cs04	Cs14	-0.0275219	-0.013371	-0.0204465	0.0707214	0.127986	0.0993539
Cs01	Cs16	-0.0212665	-0.0198032	-0.0205349	-0.0999207	-0.109797	-0.104859
Cs09	Cs48	-0.03447	-0.00663442	-0.0205522	-0.378985	0.0554529	-0.161766
564NE	566SW	-0.0265608	-0.014598	-0.0205794	-0.183292	-0.104093	-0.143692
Cs28	567N	-0.0162298	-0.0250125	-0.0206211	0.0592784	-0.271408	-0.106065
Cs04	572W	-0.033843	-0.00745475	-0.0206489	0.173975	0.207598	0.190786
Cs04	Cs16	-0.028231	-0.0132969	-0.020764	-0.135785	0.136824	0.000519659
Cs124	Cs139	-0.0116163	-0.0299349	-0.0207756	-0.156283	-0.190715	-0.173499
Cs14	Cs161	-0.0223011	-0.0192605	-0.0207808	0.127986	0.124	0.125993
566SW	569	-0.0201183	-0.0214921	-0.0208052	-0.169039	-0.0557851	-0.112412
Cs12	Cs28	-0.0182277	-0.0234027	-0.0208152	-0.260432	-0.128866	-0.194649
CS02	571E	-0.0229366	-0.0187207	-0.0208286	0.0504065	-0.020979	0.0147137
Cs156	571W	-0.0133675	-0.0283154	-0.0208415	0.142438	-0.101887	0.0202754
Cs131	566N	-0.0166732	-0.0250881	-0.0208806	-0.0546956	-0.182186	-0.118441
Cs04	CS199	-0.0332731	-0.00853804	-0.0209056	0.0707214	0.0813166	0.076019
Cs01	571E	-0.0189723	-0.0228628	-0.0209176	-0.0420301	-0.225175	-0.133602
Cs15	Cs88	-0.0235231	-0.01839	-0.0209565	0.0812357	0.150065	0.11565
Cs08	Cs88	-0.0254408	-0.0166568	-0.0210488	0.0394737	0.150065	0.0947692
Cs23	Cs89	-0.0203315	-0.0219216	-0.0211266	0.0316327	-0.0631068	-0.0157371
Cs89	565N	-0.0121298	-0.0302034	-0.0211666	0.00776699	0.105666	0.0567166
Cs88	CS197	-0.021969	-0.0204375	-0.0212032	0.0556274	0.0340265	0.0448269
Cs11	Cs21	-0.0129602	-0.0294987	-0.0212294	-0.2	0.0419948	-0.0790026
Cs139	564CEN	-0.0252433	-0.0173331	-0.0212882	-0.190715	-0.187636	-0.189175
Cs20	Cs88	-0.0217327	-0.0210272	-0.0213799	0.0266667	-0.133247	-0.0532902
Cs13	Cs138	-0.0270241	-0.0157898	-0.021407	0.0412758	0.324074	0.182675
Cs07	567N	-0.0129056	-0.0299378	-0.0214217	0.0778947	-0.0595065	0.0091941
Cs28	Cs133	-0.0313904	-0.0116834	-0.0215369	0.0592784	-0.160265	-0.0504933
Cs08	Cs17	-0.0302656	-0.0128408	-0.0215532	-0.0245614	0.0432503	0.00934446
Cs28	566N	-0.0285235	-0.0149073	-0.0217154	0.0592784	-0.182186	-0.0614539
Cs29	568	-0.0299437	-0.0136544	-0.021799	-0.035461	0.0604891	0.012514
Cs30	568	-0.0299437	-0.0136544	-0.021799	-0.035461	0.0604891	0.012514
Cs131	Cs161	-0.0135677	-0.0301199	-0.0218438	0.0206398	-0.0706667	-0.0250134
Cs29	CS199	-0.0344702	-0.00944458	-0.0219574	0.0680851	0.0813166	0.0747008
Cs30	CS199	-0.0344702	-0.00944458	-0.0219574	0.0680851	0.0813166	0.0747008
Cs131	Cs17	-0.019643	-0.0244989	-0.022071	-0.0546956	-0.1481	-0.101398
Cs11	Cs52	-0.015231	-0.0290326	-0.0221318	4.25007e-17	0.0863579	0.043179
Cs14	CS199	-0.0290183	-0.0153268	-0.0221725	0.127986	0.0813166	0.104651
Cs09	150-a	-0.0149494	-0.0297211	-0.0223353	0.138135	0.0430712	0.0906029
Cs01	Cs131	-0.032547	-0.012162	-0.0223545	0.0158604	0.0206398	0.0182501
Cs19	Cs31	-0.0187524	-0.0259935	-0.022373	-0.0759637	-0.272118	-0.174041
Cs14	573	-0.0282887	-0.0165922	-0.0224405	0.127986	0.0541814	0.0910839
Cs10	Cs27	-0.0106722	-0.0343135	-0.0224928	0.168565	0.0519481	0.110256
Cs33	Cs47	-0.010301	-0.0347619	-0.0225315	-0.0998117	-0.389006	-0.244409
Cs08	Cs11	-0.0322281	-0.0131341	-0.0226811	0.103509	0.2	0.151754
Cs28	Cs24	-0.0203691	-0.0251505	-0.0227598	0.0592784	-0.141899	-0.0413105
Cs28	Cs140	-0.0203691	-0.0251505	-0.0227598	0.0592784	-0.141899	-0.0413105
Cs32	CS197	-0.0201123	-0.0255051	-0.0228087	0.0849582	-0.0349716	0.0249933
Cs17	Cs49	-0.022187	-0.0234433	-0.0228152	-0.243775	-0.01638	-0.130077
Cs131	Cs133	-0.022133	-0.0237174	-0.0229252	-0.130031	-0.256954	-0.193492
Cs27	Cs47	-0.0229208	-0.0229418	-0.0229313	-0.206612	-0.0803383	-0.143475
CS02	573	-0.0332028	-0.0126692	-0.022936	0.0504065	-0.0318021	0.00930219
Cs07	CS199	-0.0268371	-0.0190488	-0.022943	0.0778947	0.0106486	0.0442717
Cs26	150-a	-0.0213665	-0.024544	-0.0229553	-0.093633	-0.093633	-0.093633
Cs22	564NE	-0.011279	-0.034839	-0.023059	0.100985	0.0897756	0.0953804
CS02	CS199	-0.0344328	-0.0118314	-0.0231321	-0.0682927	-0.0600194	-0.064156
Cs26	571W	-0.0194468	-0.026897	-0.0231719	-0.0252809	-0.0100629	-0.0176719
Cs32	571E	-0.0141572	-0.0323359	-0.0232465	0.0849582	-0.123077	-0.0190594
Cs04	Cs05	-0.0286791	-0.0178623	-0.0232707	-0.0325318	0.0782828	0.0228755
Cs17	Cs87	-0.0299671	-0.0166892	-0.0233282	-0.0524246	0.00725295	-0.0225858
CS199	565N	-0.0103562	-0.0364327	-0.0233944	0.0106486	0.105666	0.0581574
Cs11	Cs88	-0.0179877	-0.0288983	-0.023443	8.67362e-19	0.0556274	0.0278137
Cs48	Cs66	-0.0123346	-0.0348204	-0.0235775	-0.0120148	-0.568768	-0.290391
Cs12	Cs15	-0.0225943	-0.0248056	-0.0237	0.159712	-0.00228833	0.078712
569	573	-0.0282864	-0.019133	-0.0237097	-0.0557851	-0.375736	-0.215761
Cs09	Cs141	-0.0237843	-0.0238437	-0.023814	-0.120425	-0.0910326	-0.105729
Cs09	573	-0.0235655	-0.0241791	-0.0238723	0.138135	-0.0318021	0.0531662
Cs124	566N	-0.0250602	-0.0227244	-0.0238923	0.0749736	0.0148448	0.0449092
Cs04	Cs66	-0.0415374	-0.0062679	-0.0239026	-0.135785	0.0587393	-0.0385229
Cs22	CS199	-0.0228428	-0.0252336	-0.0240382	0.0110837	-0.0600194	-0.0244678
Cs29	567N	-0.0253983	-0.0227432	-0.0240708	0.0680851	0.0464441	0.0572646
Cs30	567N	-0.0253983	-0.0227432	-0.0240708	0.0680851	0.0464441	0.0572646
Cs17	564NE	-0.0119463	-0.0363619	-0.0241541	0.0432503	0.0897756	0.0665129
Cs06	CS197	-0.0283116	-0.0200109	-0.0241612	-0.130809	-0.10397	-0.117389
Cs07	Cs26	-0.020792	-0.0276443	-0.0242182	0.00105263	-0.0252809	-0.0121141
Cs21	Cs141	-0.0315139	-0.0170243	-0.0242691	-0.149606	-0.190217	-0.169912
Cs16	Cs22	-0.0325209	-0.0160389	-0.0242799	0.0135135	-0.0788177	-0.0326521
Cs20	Cs133	-0.0315914	-0.0170179	-0.0243047	-0.095	-0.256954	-0.175977
Cs10	Cs23	-0.0182863	-0.0306583	-0.0244723	0.0577069	0.0316327	0.0446698
Cs66	572W	-0.0199205	-0.0290791	-0.0244998	-0.0458453	-0.188602	-0.117224
Cs131	572W	-0.0227069	-0.0264633	-0.0245851	0.0206398	-0.0895522	-0.0344562
Cs09	572W	-0.0274212	-0.021749	-0.0245851	0.0519481	-0.0895522	-0.0188021
Cs22	CS198	-0.0155459	-0.0336843	-0.0246151	-0.0788177	-0.0618182	-0.070318
Cs10	Cs48	-0.0389263	-0.010375	-0.0246507	-0.330296	-0.0794824	-0.204889
Cs50	Cs133	-0.0382155	-0.0112052	-0.0247103	0.00848896	0.0331126	0.0208008
Cs33	573	-0.0198575	-0.0295863	-0.0247219	0.106403	-0.289753	-0.0916748
Cs11	Cs48	-0.040215	-0.00949346	-0.0248542	-0.6	0.0554529	-0.272274
Cs13	Cs141	-0.0367392	-0.0131106	-0.0249249	-0.0956848	0.206522	0.0554185
Cs07	Cs156	-0.0267135	-0.0231913	-0.0249524	-0.229474	-0.071953	-0.150713
Cs66	Cs90	-0.00896958	-0.0409446	-0.0249571	0.0587393	-0.146597	-0.0439288
Cs88	573	-0.0279899	-0.0219253	-0.0249576	0.0556274	-0.0318021	0.0119127
Cs128	572W	-0.0390683	-0.0108707	-0.0249695	-0.0866035	-0.0895522	-0.0880779
Cs15	Cs66	-0.0378026	-0.0122591	-0.0250308	-0.00228833	0.163324	0.0805177
Cs12	Cs66	-0.0369364	-0.0131505	-0.0250434	-0.0503597	-0.0458453	-0.0481025
Cs17	CS197	-0.0207228	-0.0297498	-0.0252363	-0.0524246	-0.0349716	-0.0436981
CS02	Cs156	-0.0355811	-0.0149535	-0.0252673	-0.42439	-0.071953	-0.248172
Cs20	566N	-0.0288636	-0.0218329	-0.0253483	0.0266667	-0.182186	-0.0777598
Cs22	Cs26	-0.0165761	-0.0342996	-0.0254379	-0.168719	-0.161985	-0.165352
Cs14	571W	-0.0215175	-0.0294443	-0.0254809	0.00341297	0.081761	0.042587
Cs26	Cs89	-0.0290642	-0.0219216	-0.0254929	-0.0252809	-0.0631068	-0.0441938
Cs67	150-a	-0.0255712	-0.0254812	-0.0255262	-0.117786	-0.161985	-0.139885
Cs26	569	-0.027244	-0.0238783	-0.0255612	-0.161985	0.0196281	-0.0711785
Cs04	Cs11	-0.0417217	-0.0094471	-0.0255844	0.0707214	0.1	0.0853607
Cs18	568	-0.0311372	-0.0200548	-0.025596	-0.233803	-0.315315	-0.274559
Cs32	569	-0.0198697	-0.0313673	-0.0256185	-0.321727	-0.131198	-0.226463
Cs17	Cs148	-0.0105557	-0.0407151	-0.0256354	0.0432503	0.0550162	0.0491333
Cs26	Cs161	-0.0274496	-0.0239619	-0.0257058	0.179775	0.221333	0.200554
Cs138	CS199	-0.0328956	-0.0185172	-0.0257064	-0.126543	-0.130687	-0.128615
Cs09	Cs161	-0.0205388	-0.0310305	-0.0257846	-0.0342385	-0.168	-0.101119
Cs10	Cs18	-0.0120019	-0.0396803	-0.0258411	-0.10858	-0.233803	-0.171191
Cs25	Cs66	-0.0388859	-0.0130264	-0.0259562	-0.103488	-0.15043	-0.126959
Cs33	Cs50	-0.0112763	-0.0407267	-0.0260015	-0.0998117	-0.363328	-0.23157
Cs108	573	-0.0387384	-0.0133885	-0.0260634	-0.0371585	-0.117786	-0.0774721
Cs131	Cs32	-0.0216536	-0.030573	-0.0261133	-0.205366	-0.220056	-0.212711
Cs10	Cs156	-0.0203811	-0.031895	-0.0261381	-0.274867	-0.393539	-0.334203
Cs04	Cs22	-0.0424436	-0.00985932	-0.0261515	-0.135785	0.0110837	-0.0623506
Cs52	Cs124	-0.0303883	-0.0220817	-0.026235	0.0863579	0.0749736	0.0806658
Cs17	Cs66	-0.0319966	-0.020482	-0.0262393	-0.1481	-0.0458453	-0.0969724
Cs88	571W	-0.0185716	-0.0339399	-0.0262557	-0.0388098	-0.0100629	-0.0244364
Cs11	Cs29	-0.0102471	-0.0423826	-0.0263148	0.1	0.0680851	0.0840426
Cs11	Cs30	-0.0102471	-0.0423826	-0.0263148	0.1	0.0680851	0.0840426
Cs05	Cs32	-0.0369598	-0.0158359	-0.0263978	-0.198232	-0.118384	-0.158308
Cs47	573	-0.0366534	-0.0161829	-0.0264181	-0.157505	-0.289753	-0.223629
Cs138	CS197	-0.0304057	-0.0225724	-0.026489	-0.0138889	-0.0349716	-0.0244303
Cs32	Cs89	-0.0224714	-0.0305281	-0.0264997	-0.0167131	-0.133981	-0.0753468
Cs17	Cs32	-0.0248783	-0.0281638	-0.026521	-0.0524246	0.0849582	0.0162668
Cs131	Cs48	-0.0414129	-0.011712	-0.0265624	-0.506708	-0.0794824	-0.293095
Cs161	564NE	-0.0196461	-0.0335955	-0.0266208	-0.0706667	-0.00124688	-0.0359568
Cs16	Cs138	-0.0273351	-0.0264561	-0.0268956	-0.233108	-0.351852	-0.29248
Cs49	Cs88	-0.0218769	-0.0319508	-0.0269138	0.043407	-0.133247	-0.04492
Cs16	568	-0.0282811	-0.0256427	-0.0269619	-0.233108	-0.315315	-0.274212
Cs48	Cs124	-0.0078562	-0.0460955	-0.0269758	0.0554529	-0.38754	-0.166043
Cs90	566N	-0.0382326	-0.0157853	-0.027009	-0.0191972	0.0148448	-0.0021762
Cs05	Cs21	-0.0295614	-0.0244613	-0.0270113	-0.198232	-0.0538058	-0.126019
Cs50	Cs89	-0.0355167	-0.0186407	-0.0270787	-0.11545	-0.133981	-0.124715
Cs25	Cs133	-0.0374033	-0.0168175	-0.0271104	-0.103488	-0.256954	-0.180221
Cs48	573	-0.008594	-0.045814	-0.027204	0.122921	-0.46172	-0.1694
567N	571W	-0.0306348	-0.0242849	-0.0274598	-0.0595065	0.081761	0.0111272
Cs88	572W	-0.0342252	-0.0207241	-0.0274746	0.0556274	0.00949796	0.0325627
Cs11	Cs20	-0.0206721	-0.0343251	-0.0274986	-0.2	0.0266667	-0.0866667
Cs17	571W	-0.0143978	-0.0406048	-0.0275013	-0.0524246	-0.0100629	-0.0312438
Cs19	Cs66	-0.043511	-0.0117654	-0.0276382	0.00680272	-0.0458453	-0.0195213
569	571W	-0.0214921	-0.0339159	-0.027704	-0.0557851	-0.285535	-0.17066
Cs01	Cs27	-0.0244002	-0.0311062	-0.0277532	0.073751	-0.0342385	0.0197563
Cs27	Cs154	-0.0198846	-0.0356417	-0.0277632	-0.0342385	0.0184874	-0.00787555
Cs01	Cs07	-0.032547	-0.0232626	-0.0279048	0.0158604	0.00105263	0.00845653
Cs138	566N	-0.0344199	-0.0214738	-0.0279468	-0.126543	-0.182186	-0.154365
Cs14	571E	-0.0248161	-0.0311345	-0.0279753	0.127986	0.0811189	0.104553
Cs01	Cs88	-0.032547	-0.0234078	-0.0279774	0.0158604	-0.0388098	-0.0114747
Cs31	Cs50	-0.0295694	-0.0264048	-0.0279871	0.0214477	0.00848896	0.0149683
Cs23	Cs50	-0.0183492	-0.0376957	-0.0280225	0.180612	0.0704584	0.125535
Cs07	Cs161	-0.0259513	-0.0301199	-0.0280356	0.00105263	-0.0706667	-0.034807
Cs33	572W	-0.0261433	-0.0301102	-0.0281268	-0.0310734	-0.485753	-0.258413
Cs01	572W	-0.0391896	-0.0170668	-0.0281282	0.073751	0.00949796	0.0416245
569	570N	-0.0185128	-0.0379585	-0.0282357	0.0196281	-0.284679	-0.132525
Cs52	Cs24	-0.0221608	-0.0344982	-0.0283295	-0.0963705	-0.141899	-0.119135
Cs52	Cs140	-0.0221608	-0.0344982	-0.0283295	-0.0963705	-0.141899	-0.119135
Cs04	Cs23	-0.042405	-0.0142583	-0.0283316	-0.0325318	0.106122	0.0367953
565N	571E	-0.0338756	-0.022873	-0.0283743	-0.00612557	-0.123077	-0.0646012
Cs23	564CEN	-0.021461	-0.0354208	-0.0284409	-0.191837	-0.266811	-0.229324
Cs24	567N	-0.0253118	-0.031593	-0.0284524	0.102793	0.0464441	0.0746187
Cs140	567N	-0.0253118	-0.031593	-0.0284524	0.102793	0.0464441	0.0746187
Cs07	566N	-0.0318913	-0.0250881	-0.0284897	-0.0757895	-0.182186	-0.128988
Cs11	Cs18	-0.0145053	-0.042476	-0.0284907	-0.1	0.0746479	-0.0126761
564CEN	570N	-0.0223245	-0.0347481	-0.0285363	0.0498915	-0.057971	-0.00403974
Cs87	Cs124	-0.0169137	-0.0404065	-0.0286601	-0.0589302	-0.0791975	-0.0690638
Cs21	573	-0.0369266	-0.0204168	-0.0286717	0.0419948	-0.203769	-0.0808872
Cs33	Cs66	-0.0320768	-0.0253083	-0.0286925	0.0376648	-0.255014	-0.108675
Cs27	CS199	-0.0410961	-0.0163541	-0.0287251	-0.0342385	0.0106486	-0.0117949
CS197	572W	-0.0348463	-0.0226814	-0.0287639	-0.0349716	-0.0895522	-0.0622619
Cs06	Cs52	-0.0304356	-0.0274364	-0.028936	-0.00516351	0.0863579	0.0405972
Cs15	Cs133	-0.0403759	-0.0175744	-0.0289751	-0.00228833	0.0331126	0.0154121
Cs05	CS197	-0.037614	-0.0204375	-0.0290258	0.0782828	0.0340265	0.0561546
Cs139	564NE	-0.030801	-0.0273443	-0.0290726	-0.0991217	-0.0922693	-0.0956955
Cs88	CS199	-0.0341224	-0.0240697	-0.0290961	0.0556274	0.0106486	0.033138
Cs23	Cs52	-0.0255438	-0.032789	-0.0291664	-0.117347	-0.187735	-0.152541
Cs128	571E	-0.0329927	-0.0254028	-0.0291977	0.110961	0.0811189	0.0960398
Cs108	Cs161	-0.0387171	-0.0197034	-0.0292102	0.122404	0.124	0.123202
Cs31	Cs156	-0.0415709	-0.0168666	-0.0292188	-0.272118	0.0352423	-0.118438
Cs22	Cs156	-0.024858	-0.0335857	-0.0292218	-0.258621	-0.071953	-0.165287
Cs31	Cs52	-0.0375552	-0.0209546	-0.0292549	-0.174263	-0.0963705	-0.135317
Cs04	Cs24	-0.0350228	-0.0235318	-0.0292773	-0.0325318	0.0212291	-0.00565139
Cs04	Cs140	-0.0350228	-0.0235318	-0.0292773	-0.0325318	0.0212291	-0.00565139
Cs25	Cs148	-0.0194135	-0.0391864	-0.0292999	-0.103488	-0.299353	-0.201421
Cs07	Cs49	-0.0347141	-0.0239173	-0.0293157	-0.229474	-0.0761671	-0.15282
Cs67	Cs128	-0.0241472	-0.0344995	-0.0293233	0.140165	0.0121786	0.0761718
Cs87	CS197	-0.0164407	-0.0423802	-0.0294104	0.00725295	-0.0349716	-0.0138593
Cs18	Cs19	-0.0321663	-0.0270723	-0.0296193	-0.130986	-0.0759637	-0.103475
Cs138	572W	-0.0399584	-0.0193083	-0.0296333	-0.0138889	-0.0895522	-0.0517206
Cs05	Cs31	-0.0264883	-0.0328978	-0.029693	0.0782828	0.0214477	0.0498653
CS02	572W	-0.0460031	-0.0135691	-0.0297861	0.0504065	0.00949796	0.0299522
Cs89	564CEN	-0.023579	-0.0360935	-0.0298362	0.00776699	0.0498915	0.0288293
Cs32	150-a	-0.0194483	-0.0402392	-0.0298437	-0.118384	-0.161985	-0.140185
Cs05	Cs52	-0.0353024	-0.0244639	-0.0298832	-0.106061	-0.0963705	-0.101216
Cs131	Cs18	-0.0132853	-0.0466065	-0.0299459	-0.0546956	-0.028169	-0.0414323
Cs154	567N	-0.0347212	-0.0251936	-0.0299574	0.141176	0.0464441	0.0938103
Cs21	Cs133	-0.0433113	-0.0170206	-0.0301659	-0.149606	-0.353642	-0.251624
Cs14	Cs87	-0.0477269	-0.0128969	-0.0303119	0.00341297	0.0734361	0.0384245
Cs15	Cs90	-0.0245219	-0.0363006	-0.0304113	0.0812357	0.108202	0.0947191
Cs18	Cs21	-0.0342273	-0.0266041	-0.0304157	-0.028169	0.0419948	0.00691287
Cs66	Cs67	-0.0130264	-0.0478326	-0.0304295	-0.15043	-0.117786	-0.134108
Cs47	Cs108	-0.0267721	-0.0342006	-0.0304863	0.0739958	0.042623	0.0583094
Cs01	CS199	-0.0405483	-0.0205709	-0.0305596	0.0158604	-0.0600194	-0.0220795
Cs141	571E	-0.0191965	-0.0420262	-0.0306114	0.107337	-0.123077	-0.00786998
Cs21	572W	-0.0430685	-0.0184075	-0.030738	-0.0538058	-0.287653	-0.170729
Cs48	572W	-0.0120164	-0.0495183	-0.0307674	-0.0794824	-0.782904	-0.431193
Cs156	CS197	-0.0296573	-0.0319786	-0.030818	0.0352423	-0.172968	-0.0688628
Cs14	Cs47	-0.0264709	-0.0351657	-0.0308183	-0.12116	-0.00317125	-0.0621658
Cs08	Cs156	-0.0394474	-0.0222829	-0.0308652	-0.152632	0.142438	-0.00509699
Cs20	150-a	-0.0250077	-0.0367249	-0.0308663	-0.095	-0.161985	-0.128493
Cs131	566SW	-0.0200336	-0.0417988	-0.0309162	-0.0546956	-0.0391459	-0.0469207
Cs26	566N	-0.0388583	-0.0229917	-0.030925	-0.0252809	-0.0836707	-0.0544758
Cs52	Cs66	-0.0458456	-0.0160283	-0.0309369	-0.187735	-0.15043	-0.169082
Cs22	Cs138	-0.0209188	-0.0410516	-0.0309852	-0.0788177	-0.126543	-0.10268
Cs08	Cs27	-0.0287204	-0.0333318	-0.0310261	0.0394737	0.0519481	0.0457109
Cs07	Cs17	-0.0375718	-0.0244989	-0.0310353	-0.0757895	-0.1481	-0.111945
Cs31	572W	-0.0484115	-0.0137857	-0.0310986	0.0214477	0.00949796	0.0154728
Cs15	Cs22	-0.041533	-0.0207339	-0.0311334	-0.00228833	0.100985	0.0493484
Cs20	Cs22	-0.038502	-0.0237877	-0.0311448	-0.095	-0.168719	-0.13186
Cs87	572W	-0.0232834	-0.0390664	-0.0311749	-0.125113	-0.287653	-0.206383
Cs89	571W	-0.0220419	-0.0404195	-0.0312307	-0.0631068	-0.0100629	-0.0365848
Cs17	Cs67	-0.018694	-0.043941	-0.0313175	-0.0524246	0.0541814	0.000878375
Cs23	569	-0.0278189	-0.0348547	-0.0313368	-0.191837	-0.0557851	-0.123811
Cs09	Cs11	-0.0345973	-0.0282077	-0.0314025	0.0519481	-0.1	-0.024026
Cs10	Cs138	-0.0191959	-0.0436324	-0.0314142	0.0022779	-0.126543	-0.0621327
Cs23	Cs161	-0.0279627	-0.0348943	-0.0314285	0.180612	0.124	0.152306
Cs17	564CEN	-0.0187403	-0.0441184	-0.0314294	-0.0524246	-0.0292842	-0.0408544
Cs12	Cs23	-0.0350892	-0.0278373	-0.0314633	-0.0503597	-0.0428571	-0.0466084
Cs67	Cs161	-0.0358627	-0.0271572	-0.03151	0.0541814	-0.0706667	-0.00824264
Cs05	Cs88	-0.0398183	-0.0232565	-0.0315374	0.0782828	0.0556274	0.0669551
Cs08	566N	-0.0417266	-0.0213584	-0.0315425	0.0394737	0.11336	0.076417
Cs05	Cs13	-0.0280399	-0.0351241	-0.031582	0.0782828	-0.0956848	-0.00870099
Cs48	Cs138	-0.00663442	-0.0565793	-0.0316069	0.0554529	-0.57716	-0.260854
Cs89	572W	-0.0393335	-0.0238986	-0.031616	0.00776699	0.00949796	0.00863248
150-a	567N	-0.025147	-0.0381952	-0.0316711	-0.0252809	-0.165457	-0.095369
Cs05	Cs11	-0.046472	-0.0168949	-0.0316834	-0.0138889	-0.1	-0.0569444
Cs32	Cs139	-0.015771	-0.0477641	-0.0317675	0.18663	0.0840652	0.135347
150-a	566N	-0.0421565	-0.0217139	-0.0319352	-0.0252809	-0.0836707	-0.0544758
Cs48	Cs133	-0.0133493	-0.0505811	-0.0319652	-0.0794824	-0.740397	-0.40994
Cs48	564CEN	-0.00561973	-0.0583446	-0.0319822	0.122921	-0.345987	-0.111533
Cs28	566SW	-0.0372458	-0.0269917	-0.0321187	-0.222938	-0.233986	-0.228462
Cs12	Cs13	-0.0226265	-0.0416508	-0.0321387	0.0546763	-0.164165	-0.0547444
CS02	CS197	-0.0442982	-0.0200741	-0.0321862	-0.0682927	-0.0349716	-0.0516322
Cs11	Cs128	-0.0143273	-0.0500906	-0.0322089	0.1	0.110961	0.10548
Cs17	573	-0.0291752	-0.0352676	-0.0322214	0.0432503	-0.0318021	0.0057241
Cs07	Cs19	-0.0253439	-0.0391218	-0.0322328	-0.0757895	0.00680272	-0.0344934
Cs17	568	-0.0229763	-0.0416252	-0.0323007	0.0432503	0.0604891	0.0518697
Cs156	572W	-0.0380119	-0.0266784	-0.0323452	0.0352423	-0.287653	-0.126205
Cs90	565N	-0.0280077	-0.0367051	-0.0323564	-0.146597	-0.00612557	-0.0763612
Cs06	Cs15	-0.0329762	-0.0320478	-0.032512	-0.00516351	-0.00228833	-0.00372592
Cs28	572W	-0.0463188	-0.0187496	-0.0325342	0.0592784	-0.188602	-0.064662
Cs25	573	-0.0398695	-0.0252212	-0.0325453	0.0662791	-0.117786	-0.0257533
Cs131	Cs23	-0.0234279	-0.041678	-0.0325529	-0.0546956	-0.0428571	-0.0487764
Cs01	Cs47	-0.0286817	-0.0365979	-0.0326398	-0.0420301	-0.0803383	-0.0611842
Cs131	Cs20	-0.0218447	-0.0434544	-0.0326496	-0.130031	-0.095	-0.112515
Cs21	567N	-0.0249315	-0.0405689	-0.0327502	0.137795	-0.165457	-0.013831
Cs87	Cs88	-0.0173699	-0.0481309	-0.0327504	0.00725295	-0.0388098	-0.0157784
Cs01	Cs31	-0.0259044	-0.0396163	-0.0327603	-0.0420301	-0.174263	-0.108146
Cs124	Cs156	-0.0327625	-0.0327855	-0.032774	-0.233369	-0.071953	-0.152661
Cs18	Cs141	-0.0461875	-0.019394	-0.0327907	-0.130986	-0.0910326	-0.111009
Cs21	Cs32	-0.0433113	-0.0224263	-0.0328688	-0.149606	-0.220056	-0.184831
Cs10	Cs108	-0.0128743	-0.0529275	-0.0329009	-0.10858	-0.276503	-0.192541
Cs22	Cs48	-0.0536026	-0.0123346	-0.0329686	-0.528325	-0.0120148	-0.27017
Cs128	150-a	-0.0388516	-0.0270977	-0.0329746	-0.0866035	-0.0252809	-0.0559422
Cs07	Cs133	-0.0423344	-0.0237174	-0.0330259	-0.152632	-0.256954	-0.204793
Cs49	Cs133	-0.0366823	-0.029828	-0.0332551	-0.0761671	-0.353642	-0.214905
Cs11	Cs49	-0.031687	-0.0348562	-0.0332716	-0.4	-0.0761671	-0.238084
Cs24	566N	-0.046816	-0.019816	-0.033316	-0.141899	-0.182186	-0.162043
Cs140	566N	-0.046816	-0.019816	-0.033316	-0.141899	-0.182186	-0.162043
Cs25	568	-0.0342205	-0.0324434	-0.0333319	-0.103488	-0.221364	-0.162426
Cs25	Cs87	-0.0516572	-0.0150552	-0.0333562	-0.0186047	-0.0589302	-0.0387674
Cs15	Cs128	-0.0247095	-0.0420384	-0.033374	0.0812357	0.110961	0.0960982
Cs49	Cs141	-0.0315465	-0.0352623	-0.0334044	-0.0761671	-0.190217	-0.133192
Cs161	572W	-0.0438564	-0.0230235	-0.03344	0.0266667	0.00949796	0.0180823
Cs32	567N	-0.0161501	-0.0507533	-0.0334517	-0.0167131	-0.271408	-0.14406
CS199	568	-0.0251897	-0.0419227	-0.0335562	-0.130687	-0.127413	-0.12905
Cs12	Cs48	-0.0597368	-0.00753388	-0.0336353	-0.57554	-0.0120148	-0.293777
Cs17	Cs22	-0.0338864	-0.0333922	-0.0336393	-0.1481	-0.0788177	-0.113459
Cs20	Cs49	-0.040524	-0.0268462	-0.0336851	-0.338333	-0.135954	-0.237144
Cs31	571E	-0.0376933	-0.0297011	-0.0336972	0.0214477	-0.020979	0.00023435
Cs131	Cs21	-0.018149	-0.0494885	-0.0338188	-0.205366	-0.149606	-0.177486
Cs18	Cs128	-0.0308594	-0.0368438	-0.0338516	-0.028169	-0.185386	-0.106777
Cs19	Cs22	-0.0479849	-0.0199739	-0.0339794	0.00680272	-0.0788177	-0.0360075
Cs32	Cs24	-0.0193235	-0.0486526	-0.0339881	0.18663	0.0212291	0.103929
Cs32	Cs140	-0.0193235	-0.0486526	-0.0339881	0.18663	0.0212291	0.103929
Cs06	Cs66	-0.0517638	-0.016314	-0.0340389	-0.0679862	0.0587393	-0.00462349
Cs49	Cs124	-0.030156	-0.0379714	-0.0340637	-0.135954	-0.310454	-0.223204
Cs23	Cs67	-0.0257491	-0.042432	-0.0340906	-0.117347	-0.117786	-0.117566
Cs06	Cs133	-0.0479838	-0.0202978	-0.0341408	0.0576592	0.129801	0.0937303
Cs11	566SW	-0.0249142	-0.0433903	-0.0341522	-0.2	-0.0391459	-0.119573
Cs52	CS197	-0.0383852	-0.0300969	-0.0342411	-0.187735	-0.172968	-0.180351
Cs47	Cs124	-0.0461264	-0.0224147	-0.0342705	-0.00317125	-0.00211193	-0.00264159
Cs31	Cs47	-0.03738	-0.0311882	-0.0342841	-0.174263	-0.0803383	-0.127301
Cs20	571E	-0.0262047	-0.0424822	-0.0343434	0.0266667	-0.225175	-0.0992541
Cs148	573	-0.0523929	-0.0164197	-0.0344063	0.173139	0.0541814	0.11366
Cs89	Cs139	-0.0213586	-0.0476153	-0.034487	-0.133981	-0.0991217	-0.116551
Cs14	Cs49	-0.0457266	-0.0234433	-0.034585	-0.370307	-0.01638	-0.193344
Cs29	572W	-0.0560966	-0.013194	-0.0346453	0.0680851	0.108548	0.0883166
Cs30	572W	-0.0560966	-0.013194	-0.0346453	0.0680851	0.108548	0.0883166
Cs66	566SW	-0.0191799	-0.050124	-0.034652	-0.255014	-0.169039	-0.212027
CS02	Cs131	-0.0553413	-0.0140064	-0.0346738	-0.186992	-0.0546956	-0.120844
Cs15	572W	-0.047069	-0.0222819	-0.0346755	-0.00228833	0.00949796	0.00360482
Cs133	CS199	-0.0306994	-0.0388947	-0.034797	-0.160265	-0.130687	-0.145476
Cs09	566N	-0.0343842	-0.0352106	-0.0347974	-0.0342385	-0.182186	-0.108212
Cs49	CS197	-0.0295061	-0.0400891	-0.0347976	0.043407	-0.10397	-0.0302814
CS02	Cs128	-0.0338282	-0.0358598	-0.034844	-0.0682927	-0.0866035	-0.0774481
Cs29	569	-0.0481019	-0.0216375	-0.0348697	-0.346099	0.0196281	-0.163236
Cs30	569	-0.0481019	-0.0216375	-0.0348697	-0.346099	0.0196281	-0.163236
Cs07	572W	-0.0434321	-0.0264633	-0.0349477	0.00105263	-0.0895522	-0.0442498
Cs21	566SW	-0.0396367	-0.0303286	-0.0349826	-0.149606	-0.169039	-0.159323
Cs31	150-a	-0.0408782	-0.0291783	-0.0350282	0.0214477	0.0430712	0.0322594
Cs18	571E	-0.0365355	-0.0335857	-0.0350606	0.0746479	-0.123077	-0.0242145
Cs17	CS199	-0.0336091	-0.0365852	-0.0350972	-0.1481	-0.130687	-0.139393
Cs07	571W	-0.0247427	-0.0455001	-0.0351214	-0.0757895	-0.101887	-0.0888381
Cs14	566SW	-0.0388369	-0.0315241	-0.0351805	-0.12116	0.0258007	-0.0476798
Cs11	571E	-0.0190796	-0.0513601	-0.0352199	1.47451e-17	-0.020979	-0.0104895
Cs09	Cs47	-0.0212342	-0.0493468	-0.0352905	-0.120425	-0.157505	-0.138965
Cs16	572W	-0.0481043	-0.022497	-0.0353007	0.0135135	-0.188602	-0.0875445
Cs06	Cs09	-0.0447917	-0.0259813	-0.0353865	-0.0679862	0.0519481	-0.00801909
Cs15	573	-0.0438995	-0.0268838	-0.0353916	0.0812357	0.0541814	0.0677085
Cs05	Cs131	-0.0543308	-0.0164873	-0.0354091	-0.106061	-0.0546956	-0.0803781
Cs47	566N	-0.0492734	-0.0217122	-0.0354928	-0.00317125	-0.0836707	-0.043421
Cs131	Cs49	-0.0307065	-0.0404659	-0.0355862	-0.280702	-0.135954	-0.208328
Cs12	CS198	-0.0325944	-0.0387073	-0.0356509	-0.155396	-0.150303	-0.152849
Cs161	573	-0.0425176	-0.0288748	-0.0356962	-0.0706667	-0.117786	-0.0942261
Cs20	Cs33	-0.04737	-0.0240962	-0.0357331	-0.46	-0.0998117	-0.279906
Cs14	572W	-0.0492743	-0.0223408	-0.0358075	0.00341297	0.00949796	0.00645547
Cs10	CS197	-0.026664	-0.0449934	-0.0358287	-0.0531511	-0.172968	-0.113059
Cs28	Cs32	-0.0481575	-0.0236167	-0.0358871	0.0592784	-0.0167131	0.0212826
Cs14	Cs67	-0.033586	-0.0383051	-0.0359455	-0.12116	0.0541814	-0.0334895
Cs07	Cs32	-0.0414175	-0.030573	-0.0359952	-0.229474	-0.220056	-0.224765
Cs08	Cs10	-0.0530648	-0.0191542	-0.0361095	-0.152632	0.0022779	-0.0751768
Cs08	Cs32	-0.0488795	-0.0234769	-0.0361782	-0.152632	-0.0167131	-0.0846723
Cs17	Cs28	-0.0219651	-0.0507046	-0.0363349	-0.243775	-0.0347938	-0.139284
Cs148	572W	-0.0585862	-0.0141931	-0.0363896	0.0550162	0.00949796	0.0322571
Cs05	Cs25	-0.0422667	-0.0305687	-0.0364177	-0.106061	-0.0186047	-0.0623326
Cs48	Cs89	-0.00936033	-0.063485	-0.0364227	-0.0120148	-0.48835	-0.250182
Cs128	566N	-0.0536238	-0.0192644	-0.0364441	0.0121786	0.0148448	0.0135117
Cs18	Cs66	-0.0594087	-0.0135201	-0.0364644	-0.130986	-0.15043	-0.140708
Cs11	Cs90	-0.0180703	-0.0549712	-0.0365208	0.1	0.108202	0.104101
Cs33	568	-0.0225939	-0.0504512	-0.0365226	-0.16855	-0.597169	-0.382859
Cs27	Cs90	-0.0353206	-0.0377309	-0.0365258	0.0519481	0.108202	0.0800752
Cs47	CS197	-0.0480042	-0.0251707	-0.0365874	-0.00317125	-0.0349716	-0.0190714
Cs12	573	-0.04377	-0.0294277	-0.0365988	0.0546763	-0.117786	-0.0315547
Cs10	Cs50	-0.0164713	-0.0567316	-0.0366014	0.0022779	-0.11545	-0.056586
Cs16	Cs87	-0.0573475	-0.0159845	-0.036666	0.0135135	-0.0589302	-0.0227083
Cs148	CS198	-0.0472047	-0.0261305	-0.0366676	-0.0631068	0.0266667	-0.0182201
Cs161	564CEN	-0.0317393	-0.0419788	-0.036859	-0.168	-0.10846	-0.13823
Cs15	Cs161	-0.0387765	-0.0349661	-0.0368713	-0.0858124	-0.0706667	-0.0782395
Cs17	572W	-0.0381263	-0.0356266	-0.0368764	-0.1481	-0.188602	-0.168351
Cs11	564CEN	-0.0214264	-0.0525134	-0.0369699	0.1	0.129067	0.114534
Cs19	565N	-0.0282699	-0.0457303	-0.0370001	0.00680272	-0.117917	-0.0555573
Cs17	Cs88	-0.0291113	-0.0449242	-0.0370178	-0.1481	-0.133247	-0.140673
Cs156	569	-0.0316177	-0.0424402	-0.0370289	-0.286344	-0.206612	-0.246478
Cs22	Cs67	-0.0219151	-0.0522747	-0.0370949	-0.168719	-0.117786	-0.143252
Cs47	Cs133	-0.0565738	-0.0177535	-0.0371636	-0.0803383	-0.160265	-0.120302
Cs17	Cs21	-0.0233441	-0.0510376	-0.0371908	-0.243775	-0.0538058	-0.14879
Cs16	Cs18	-0.0310465	-0.0437061	-0.0373763	0.0135135	-0.028169	-0.00732775
Cs13	Cs49	-0.0566737	-0.0180932	-0.0373834	-0.164165	0.103194	-0.0304855
Cs90	570N	-0.0331855	-0.041615	-0.0374003	0.108202	0.0175983	0.0629004
Cs15	Cs27	-0.0314223	-0.0435442	-0.0374832	0.0812357	0.0519481	0.0665919
Cs15	571E	-0.0324767	-0.042542	-0.0375094	-0.00228833	-0.020979	-0.0116337
Cs08	568	-0.0424301	-0.0326133	-0.0375217	-0.0885965	-0.033462	-0.0610293
Cs13	Cs28	-0.0442388	-0.0308553	-0.037547	-0.232645	0.0592784	-0.0866835
Cs15	566N	-0.0466115	-0.0284887	-0.0375501	-0.00228833	0.0148448	0.00627824
Cs19	566N	-0.049835	-0.0253971	-0.0376161	0.00680272	-0.182186	-0.0876918
Cs20	Cs141	-0.0432338	-0.032015	-0.0376244	-0.216667	-0.190217	-0.203442
Cs11	Cs138	-0.0250575	-0.0504462	-0.0377519	-0.1	-0.0138889	-0.0569444
Cs23	Cs33	-0.0481521	-0.027389	-0.0377705	-0.489796	-0.237288	-0.363542
Cs133	566SW	-0.0256491	-0.0499404	-0.0377948	-0.256954	-0.104093	-0.180523
Cs131	Cs25	-0.0224132	-0.0534169	-0.0379151	-0.130031	-0.103488	-0.11676
Cs90	Cs139	-0.0349219	-0.040975	-0.0379485	-0.0191972	0.0840652	0.032434
Cs48	566N	-0.0120164	-0.0639335	-0.0379749	-0.0794824	-0.773279	-0.426381
Cs16	Cs49	-0.0498696	-0.0263723	-0.0381209	-0.233108	-0.0761671	-0.154638
Cs09	566SW	-0.0316336	-0.0449179	-0.0382758	-0.0342385	-0.0391459	-0.0366922
Cs12	571W	-0.0298146	-0.0467657	-0.0382902	0.0546763	-0.0100629	0.0223067
Cs08	564NE	-0.0334637	-0.0432148	-0.0383392	-0.0245614	0.0897756	0.0326071
Cs49	572W	-0.0407255	-0.0360159	-0.0383707	-0.0761671	-0.386703	-0.231435
Cs141	566N	-0.0380062	-0.0388227	-0.0384145	-0.0910326	-0.280702	-0.185867
Cs14	Cs27	-0.0330676	-0.043889	-0.0384783	0.127986	0.0519481	0.0899672
Cs131	570N	-0.0138449	-0.0632735	-0.0385592	0.0959752	-0.057971	0.0190021
Cs90	566SW	-0.0490945	-0.0281066	-0.0386005	-0.273997	-0.0391459	-0.156571
Cs14	566N	-0.0487966	-0.0285648	-0.0386807	0.00341297	0.0148448	0.00912889
Cs12	Cs148	-0.0246301	-0.0528388	-0.0387344	0.0546763	-0.0631068	-0.00421527
Cs08	Cs09	-0.0517487	-0.0258667	-0.0388077	-0.0245614	0.138135	0.0567866
Cs154	564CEN	-0.0524467	-0.0251824	-0.0388146	-0.104202	-0.0292842	-0.0667429
Cs11	CS197	-0.0314562	-0.0470133	-0.0392347	-0.2	-0.10397	-0.151985
Cs90	Cs156	-0.0539477	-0.0245804	-0.039264	-0.401396	0.0352423	-0.183077
Cs154	CS197	-0.0607446	-0.017786	-0.0392653	0.0184874	0.0340265	0.0262569
Cs67	Cs87	-0.0635423	-0.0150552	-0.0392987	-0.0318021	-0.0589302	-0.0453662
Cs06	Cs139	-0.0292977	-0.0494554	-0.0393766	-0.00516351	0.0840652	0.0394509
Cs17	Cs33	-0.0435946	-0.0353695	-0.0394821	-0.530799	-0.0998117	-0.315306
Cs28	Cs33	-0.0584464	-0.0205418	-0.0394941	-0.31701	-0.0998117	-0.208411
Cs10	572W	-0.0376621	-0.0413658	-0.039514	-0.0531511	-0.287653	-0.170402
Cs17	Cs18	-0.0207274	-0.058302	-0.0395147	-0.243775	-0.130986	-0.18738
CS02	Cs31	-0.0388339	-0.0402249	-0.0395294	-0.0682927	-0.0764075	-0.0723501
Cs10	566SW	-0.0267683	-0.0526351	-0.0397017	-0.10858	-0.169039	-0.13881
Cs22	Cs29	-0.0158245	-0.0637999	-0.0398122	0.0110837	-0.139007	-0.0639617
Cs22	Cs30	-0.0158245	-0.0637999	-0.0398122	0.0110837	-0.139007	-0.0639617
CS02	Cs33	-0.0633908	-0.0162344	-0.0398126	-0.543089	-0.0310734	-0.287081
Cs156	568	-0.0337394	-0.0459097	-0.0398246	-0.071953	-0.315315	-0.193634
Cs13	Cs16	-0.0496818	-0.0299929	-0.0398374	-0.164165	0.136824	-0.0136704
Cs156	565N	-0.0205827	-0.0592018	-0.0398923	-0.071953	-0.341501	-0.206727
Cs11	Cs67	-0.023167	-0.0566913	-0.0399291	-0.2	-0.0318021	-0.115901
Cs33	564NE	-0.0168351	-0.063159	-0.0399971	0.0376648	-0.274314	-0.118325
Cs09	Cs18	-0.0236333	-0.0564241	-0.0400287	-0.120425	-0.130986	-0.125705
Cs124	569	-0.0342358	-0.0459867	-0.0401113	-0.233369	-0.0557851	-0.144577
Cs18	566N	-0.0561581	-0.0240872	-0.0401226	-0.028169	-0.182186	-0.105178
Cs87	Cs128	-0.0114564	-0.0690831	-0.0402698	0.139619	0.110961	0.12529
564NE	570N	-0.0366048	-0.0440673	-0.040336	-0.183292	-0.284679	-0.233985
Cs49	570N	-0.0180932	-0.0627462	-0.0404197	0.103194	-0.13354	-0.0151731
Cs90	Cs161	-0.050284	-0.0306301	-0.0404571	0.108202	0.124	0.116101
Cs32	Cs138	-0.0298859	-0.0510516	-0.0404688	0.0849582	-0.0138889	0.0355347
Cs66	CS198	-0.0186798	-0.0623069	-0.0404933	-0.15043	-0.150303	-0.150366
Cs09	Cs23	-0.036651	-0.0443736	-0.0405123	-0.206612	-0.191837	-0.199224
Cs131	Cs50	-0.0174084	-0.063622	-0.0405152	-0.130031	-0.177419	-0.153725
Cs17	Cs47	-0.0216877	-0.0593793	-0.0405335	-0.243775	-0.157505	-0.20064
Cs50	566N	-0.0575192	-0.0236818	-0.0406005	-0.11545	-0.182186	-0.148818
Cs17	Cs50	-0.0206717	-0.0605739	-0.0406228	0.0432503	0.00848896	0.0258696
Cs19	Cs124	-0.0520567	-0.0292563	-0.0406565	0.0895692	-0.00211193	0.0437286
Cs17	570N	-0.0174987	-0.0641209	-0.0408098	0.0432503	-0.057971	-0.00736034
Cs32	Cs161	-0.0318136	-0.0500211	-0.0409173	0.0849582	-0.0706667	0.00714578
Cs18	Cs154	-0.029868	-0.0520634	-0.0409657	0.0746479	-0.104202	-0.0147769
Cs48	Cs88	-0.0105081	-0.0715132	-0.0410107	-0.0120148	-0.605433	-0.308724
Cs32	Cs49	-0.0424392	-0.0396113	-0.0410252	-0.321727	-0.135954	-0.228841
Cs14	Cs50	-0.0338899	-0.0481848	-0.0410373	-0.12116	-0.0534805	-0.0873204
Cs12	572W	-0.0540293	-0.02808	-0.0410547	0.0546763	-0.0895522	-0.017438
CS02	Cs07	-0.0553413	-0.0267904	-0.0410658	-0.186992	-0.0757895	-0.131391
Cs47	Cs141	-0.0573993	-0.0247609	-0.0410801	-0.157505	-0.0910326	-0.124269
Cs22	Cs25	-0.0279674	-0.0542337	-0.0411005	-0.258621	-0.188372	-0.223496
Cs33	Cs90	-0.0178676	-0.064352	-0.0411098	0.0376648	-0.528796	-0.245566
CS02	Cs11	-0.0631845	-0.0191579	-0.0411712	0.0504065	2.86229e-17	0.0252033
Cs01	565N	-0.0296534	-0.0529232	-0.0412883	-0.0999207	-0.229709	-0.164815
Cs06	150-a	-0.0383829	-0.0442631	-0.041323	-0.0679862	-0.0252809	-0.0466336
Cs04	Cs47	-0.0502895	-0.0324573	-0.0413734	-0.0325318	0.0739958	0.020732
Cs139	572W	-0.0651291	-0.0177505	-0.0414398	-0.00752823	-0.0895522	-0.0485402
Cs131	Cs26	-0.0234279	-0.0595793	-0.0415036	-0.0546956	-0.093633	-0.0741643
Cs133	Cs138	-0.0255776	-0.0575684	-0.041573	-0.0635762	-0.0138889	-0.0387325
CS02	Cs27	-0.0446929	-0.0385901	-0.0416415	0.169106	0.0519481	0.110527
Cs10	Cs24	-0.0191572	-0.0641813	-0.0416692	0.0577069	-0.0603352	-0.00131414
Cs10	Cs140	-0.0191572	-0.0641813	-0.0416692	0.0577069	-0.0603352	-0.00131414
Cs161	571E	-0.0339939	-0.0493819	-0.0416879	0.124	0.0811189	0.102559
Cs131	Cs138	-0.024471	-0.0590205	-0.0417457	-0.130031	-0.239198	-0.184614
CS02	Cs08	-0.0478863	-0.0356271	-0.0417567	-0.0682927	-0.0885965	-0.0784446
Cs11	Cs19	-0.0241365	-0.0594857	-0.0418111	-0.1	0.0895692	-0.00521542
Cs15	565N	-0.0284669	-0.0552267	-0.0418468	-0.00228833	0.105666	0.0516889
Cs32	570N	-0.0197606	-0.0639623	-0.0418615	-0.0167131	-0.20911	-0.112911
Cs133	150-a	-0.02252	-0.0613927	-0.0419563	-0.160265	-0.093633	-0.126949
Cs18	150-a	-0.0457928	-0.0381326	-0.0419627	-0.130986	-0.161985	-0.146485
Cs47	150-a	-0.0452722	-0.03873	-0.0420011	-0.0803383	-0.093633	-0.0869856
Cs28	564CEN	-0.0416445	-0.0424704	-0.0420575	-0.128866	-0.266811	-0.197839
Cs07	Cs21	-0.0347141	-0.0494885	-0.0421013	-0.229474	-0.149606	-0.18954
Cs139	573	-0.0625502	-0.0220535	-0.0423018	-0.0991217	-0.203769	-0.151445
Cs27	Cs33	-0.0653062	-0.0193699	-0.042338	-0.292798	0.106403	-0.0931975
Cs11	Cs47	-0.0220124	-0.0627431	-0.0423777	-0.2	-0.0803383	-0.140169
Cs27	Cs66	-0.0688465	-0.0161112	-0.0424788	-0.0342385	0.163324	0.0645426
Cs17	567N	-0.0186436	-0.0663268	-0.0424852	0.138925	0.0464441	0.0926847
Cs05	Cs138	-0.0491328	-0.0359606	-0.0425467	-0.198232	-0.239198	-0.218715
Cs108	CS199	-0.0649085	-0.0202013	-0.0425549	-0.0371585	-0.0600194	-0.0485889
Cs21	Cs49	-0.0573876	-0.0277348	-0.0425612	-0.149606	-0.0761671	-0.112887
Cs15	Cs154	-0.0244365	-0.0606976	-0.042567	-0.00228833	0.0184874	0.00809953
Cs133	565N	-0.0156584	-0.069791	-0.0427247	-0.0635762	-0.00612557	-0.0348509
Cs25	564NE	-0.0330624	-0.0526639	-0.0428632	-0.273256	-0.365337	-0.319296
Cs67	565N	-0.0326128	-0.0531326	-0.0428727	-0.0318021	-0.117917	-0.0748597
Cs67	Cs133	-0.0628199	-0.0229624	-0.0428911	-0.0318021	-0.160265	-0.0960335
Cs88	Cs133	-0.0551391	-0.0306994	-0.0429192	-0.133247	-0.160265	-0.146756
Cs05	Cs07	-0.0543308	-0.0315358	-0.0429333	-0.106061	-0.0757895	-0.090925
Cs21	Cs161	-0.0473928	-0.0385842	-0.0429885	-0.0538058	-0.265333	-0.15957
Cs23	572W	-0.0520047	-0.0340688	-0.0430368	-0.0428571	-0.188602	-0.11573
Cs131	CS197	-0.0308476	-0.0552326	-0.0430401	-0.130031	-0.172968	-0.151499
Cs04	Cs52	-0.0601935	-0.0259803	-0.0430869	-0.0325318	0.0863579	0.0269131
Cs25	Cs161	-0.0446258	-0.041568	-0.0430969	0.0662791	-0.0706667	-0.0021938
Cs13	568	-0.0557166	-0.0304982	-0.0431074	-0.0272045	0.15444	0.0636178
Cs87	Cs156	-0.0254417	-0.0608222	-0.043132	-0.25748	-0.179148	-0.218314
Cs124	573	-0.0452227	-0.0410879	-0.0431553	-0.0791975	-0.203769	-0.141483
Cs25	571E	-0.0366867	-0.049642	-0.0431643	0.0662791	-0.123077	-0.0283989
Cs16	573	-0.0538371	-0.0325712	-0.0432042	0.0135135	-0.203769	-0.0951278
Cs31	565N	-0.0399688	-0.0466438	-0.0433063	-0.0764075	-0.00612557	-0.0412665
Cs14	Cs154	-0.0256438	-0.0610066	-0.0433252	0.00341297	0.0184874	0.0109502
Cs12	566SW	-0.0449239	-0.0417988	-0.0433613	-0.0503597	-0.0391459	-0.0447528
Cs15	Cs21	-0.0412222	-0.0456577	-0.0434399	-0.25286	-0.0538058	-0.153333
Cs16	Cs133	-0.0608877	-0.0261824	-0.0435351	-0.109797	-0.256954	-0.183375
Cs49	566N	-0.0407255	-0.0465005	-0.043613	-0.0761671	-0.379217	-0.227692
Cs66	571E	-0.0173162	-0.069946	-0.0436311	-0.15043	-0.327273	-0.238851
Cs23	Cs154	-0.019684	-0.0676614	-0.0436727	-0.0428571	-0.226891	-0.134874
150-a	571E	-0.0415382	-0.0458551	-0.0436967	-0.0252809	-0.123077	-0.0741789
Cs18	Cs22	-0.0647243	-0.0226751	-0.0436997	-0.130986	-0.168719	-0.149853
Cs49	Cs24	-0.0237029	-0.0639397	-0.0438213	0.043407	-0.141899	-0.0492462
Cs49	Cs140	-0.0237029	-0.0639397	-0.0438213	0.043407	-0.141899	-0.0492462
Cs24	564NE	-0.0424284	-0.0453086	-0.0438685	-0.141899	-0.0922693	-0.117084
Cs140	564NE	-0.0424284	-0.0453086	-0.0438685	-0.141899	-0.0922693	-0.117084
Cs20	Cs138	-0.0396673	-0.0480945	-0.0438809	-0.095	-0.239198	-0.167099
Cs19	Cs108	-0.0354847	-0.0524266	-0.0439557	-0.15873	-0.276503	-0.217616
Cs17	Cs31	-0.0205334	-0.06738	-0.0439567	-0.0524246	-0.0764075	-0.0644161
Cs66	Cs24	-0.0161853	-0.072068	-0.0441267	-0.15043	-0.223464	-0.186947
Cs66	Cs140	-0.0161853	-0.072068	-0.0441267	-0.15043	-0.223464	-0.186947
Cs133	Cs24	-0.0204565	-0.067863	-0.0441597	0.0331126	0.0212291	0.0271708
Cs133	Cs140	-0.0204565	-0.067863	-0.0441597	0.0331126	0.0212291	0.0271708
Cs138	567N	-0.0311179	-0.0572473	-0.0441826	-0.0138889	-0.165457	-0.089673
Cs87	Cs138	-0.0197768	-0.0686716	-0.0442242	-0.125113	-0.239198	-0.182155
Cs05	Cs27	-0.0434872	-0.0450222	-0.0442547	-0.0138889	-0.120425	-0.067157
Cs21	565N	-0.0321709	-0.0563496	-0.0442602	0.0419948	-0.117917	-0.0379613
Cs10	Cs28	-0.0239126	-0.0648827	-0.0443977	-0.10858	-0.128866	-0.118723
Cs27	571W	-0.043723	-0.0450783	-0.0444006	-0.120425	-0.0100629	-0.065244
Cs89	Cs161	-0.0411698	-0.0476486	-0.0444092	-0.0631068	-0.0706667	-0.0668867
Cs14	Cs21	-0.0431697	-0.0457954	-0.0444826	-0.370307	-0.0538058	-0.212056
Cs13	CS199	-0.0670817	-0.0220631	-0.0445724	-0.0956848	0.0106486	-0.0425181
Cs49	Cs90	-0.0237029	-0.06555	-0.0446265	0.043407	-0.273997	-0.115295
Cs32	Cs124	-0.0410816	-0.0482816	-0.0446816	-0.118384	-0.156283	-0.137334
Cs07	564NE	-0.0299629	-0.059468	-0.0447155	-0.152632	-0.183292	-0.167962
Cs23	Cs27	-0.0306583	-0.0587944	-0.0447263	0.0316327	-0.120425	-0.0443962
Cs27	566N	-0.0620837	-0.027382	-0.0447329	-0.0342385	0.0148448	-0.00969684
Cs15	567N	-0.0319439	-0.0575725	-0.0447582	0.0812357	0.0464441	0.0638399
Cs49	Cs156	-0.0396113	-0.0499121	-0.0447617	-0.135954	-0.179148	-0.157551
Cs28	573	-0.058764	-0.0307722	-0.0447681	-0.128866	-0.375736	-0.252301
Cs15	Cs67	-0.0408762	-0.0486751	-0.0447757	-0.169336	-0.0318021	-0.100569
Cs21	CS197	-0.0540955	-0.0355208	-0.0448082	-0.0538058	-0.172968	-0.113387
Cs07	570N	-0.0264816	-0.0632735	-0.0448776	0.0778947	-0.057971	0.00996186
Cs20	Cs47	-0.0331252	-0.0568629	-0.0449941	0.0266667	-0.0803383	-0.0268358
Cs10	565N	-0.016364	-0.0736579	-0.045011	0.0022779	-0.117917	-0.0578197
Cs13	Cs21	-0.0542486	-0.0358356	-0.0450421	-0.164165	0.137795	-0.0131849
Cs26	572W	-0.0618181	-0.0283296	-0.0450738	-0.0252809	-0.0895522	-0.0574166
Cs21	Cs156	-0.0561654	-0.0342029	-0.0451842	-0.245407	-0.179148	-0.212278
Cs09	Cs50	-0.0260212	-0.0647202	-0.0453707	-0.120425	-0.177419	-0.148922
Cs19	Cs89	-0.0550119	-0.0357383	-0.0453751	0.0895692	-0.0631068	0.0132312
Cs21	Cs33	-0.0662472	-0.0245838	-0.0454155	-0.341207	-0.0998117	-0.22051
Cs07	Cs48	-0.0792116	-0.011712	-0.0454618	-0.536842	-0.0794824	-0.308162
Cs87	Cs161	-0.0216735	-0.0692702	-0.0454718	-0.125113	-0.265333	-0.195223
Cs156	573	-0.0477896	-0.0433897	-0.0455897	-0.071953	-0.375736	-0.223845
Cs16	567N	-0.0327943	-0.0583913	-0.0455928	0.136824	-0.165457	-0.0143164
Cs161	566N	-0.0543762	-0.0368562	-0.0456162	-0.0706667	-0.0836707	-0.0771687
Cs14	567N	-0.0334822	-0.0577967	-0.0456395	0.127986	0.0464441	0.0872152
CS198	564CEN	-0.0434205	-0.0478749	-0.0456477	-0.150303	-0.187636	-0.168969
Cs06	Cs48	-0.0821855	-0.00917529	-0.0456804	-0.444923	-0.0120148	-0.228469
Cs31	Cs89	-0.0622497	-0.0291747	-0.0457122	-0.0764075	-0.0631068	-0.0697572
Cs01	Cs133	-0.0653801	-0.0261797	-0.0457799	-0.0420301	-0.160265	-0.101148
Cs33	CS199	-0.0393378	-0.0527793	-0.0460586	-0.0998117	-0.413359	-0.256585
Cs15	Cs48	-0.0826414	-0.00949346	-0.0460674	-0.503432	0.0554529	-0.22399
Cs06	Cs32	-0.0592443	-0.0330204	-0.0461324	-0.0679862	0.0849582	0.00848599
Cs18	Cs88	-0.0595803	-0.0326876	-0.046134	-0.028169	-0.133247	-0.0807081
Cs06	Cs20	-0.0517172	-0.0406117	-0.0461645	-0.130809	0.0266667	-0.0520711
Cs124	564NE	-0.0282028	-0.0645212	-0.046362	0.0749736	0.0897756	0.0823746
Cs32	565N	-0.0211754	-0.0716315	-0.0464034	-0.118384	-0.229709	-0.174047
Cs139	CS197	-0.0654901	-0.0274219	-0.046456	0.0840652	0.0340265	0.0590459
Cs15	Cs156	-0.0555439	-0.0374639	-0.0465039	-0.25286	0.0352423	-0.108809
Cs22	564CEN	-0.0274441	-0.0655651	-0.0465046	0.0110837	-0.0292842	-0.00910021
Cs90	568	-0.0577048	-0.0357763	-0.0467406	-0.0191972	0.0604891	0.0206459
Cs48	150-a	-0.00827583	-0.0854852	-0.0468805	0.0554529	-0.367041	-0.155794
Cs12	Cs18	-0.0365869	-0.0572378	-0.0469124	-0.260432	-0.233803	-0.247117
Cs18	Cs33	-0.0729072	-0.0210295	-0.0469683	-0.439437	-0.0998117	-0.269624
Cs21	Cs87	-0.0748718	-0.019072	-0.0469719	-0.149606	-0.191296	-0.170451
Cs22	Cs148	-0.019118	-0.0748329	-0.0469755	0.100985	0.0550162	0.0780007
Cs50	Cs88	-0.0615806	-0.0324304	-0.0470055	-0.11545	-0.133247	-0.124349
Cs14	Cs18	-0.0397603	-0.0542647	-0.0470125	-0.245734	-0.028169	-0.136951
Cs49	571W	-0.0257433	-0.0687107	-0.047227	-0.0761671	-0.285535	-0.180851
Cs148	CS197	-0.0689026	-0.025645	-0.0472738	-0.18123	-0.10397	-0.1426
Cs23	571W	-0.0317797	-0.0628339	-0.0473068	-0.0428571	-0.101887	-0.072372
Cs32	571W	-0.0271204	-0.0675627	-0.0473415	-0.118384	-0.193711	-0.156048
Cs124	566SW	-0.0419489	-0.0527454	-0.0473472	-0.156283	-0.104093	-0.130188
Cs17	Cs141	-0.0434339	-0.0512991	-0.0473665	-0.243775	-0.0910326	-0.167404
Cs16	Cs20	-0.052689	-0.0420593	-0.0473741	-0.233108	-0.216667	-0.224887
Cs12	Cs138	-0.0458057	-0.0492665	-0.0475361	-0.155396	-0.239198	-0.197297
CS02	Cs133	-0.0748521	-0.0203005	-0.0475763	0.0504065	0.0331126	0.0417595
Cs16	Cs161	-0.0503278	-0.0448342	-0.047581	-0.109797	-0.265333	-0.187565
Cs87	567N	-0.0128969	-0.0823857	-0.0476413	0.0734361	-0.0595065	0.00696478
Cs16	565N	-0.0326771	-0.0626291	-0.0476531	0.0135135	-0.117917	-0.0522019
Cs05	Cs128	-0.0420187	-0.0534071	-0.0477129	0.0782828	0.0121786	0.0452307
Cs23	Cs66	-0.0659777	-0.0296094	-0.0477936	-0.266327	-0.359599	-0.312963
Cs27	Cs87	-0.0794615	-0.016178	-0.0478198	-0.0342385	0.0734361	0.0195988
CS02	Cs67	-0.0549687	-0.0407848	-0.0478767	-0.186992	-0.0318021	-0.109397
Cs52	Cs88	-0.0519807	-0.0438108	-0.0478957	-0.0963705	-0.133247	-0.114809
Cs49	566SW	-0.0371562	-0.0588272	-0.0479917	-0.135954	-0.233986	-0.18497
Cs29	Cs32	-0.0748187	-0.0213191	-0.0480689	-0.139007	0.0849582	-0.0270244
Cs30	Cs32	-0.0748187	-0.0213191	-0.0480689	-0.139007	0.0849582	-0.0270244
Cs12	Cs141	-0.0580246	-0.0381163	-0.0480705	-0.260432	-0.190217	-0.225325
Cs07	Cs25	-0.0428704	-0.0534169	-0.0481437	-0.152632	-0.103488	-0.12806
Cs09	Cs33	-0.0571231	-0.0393378	-0.0482304	-0.378985	-0.0998117	-0.239398
Cs48	CS197	-0.0131601	-0.0833176	-0.0482388	-0.0794824	-0.517958	-0.29872
Cs08	Cs67	-0.0483769	-0.0482448	-0.0483109	-0.216667	-0.117786	-0.167226
Cs18	Cs87	-0.0807317	-0.0159845	-0.0483581	-0.028169	-0.0589302	-0.0435496
Cs17	Cs20	-0.0372828	-0.0594646	-0.0483737	-0.33945	-0.216667	-0.278058
Cs10	564CEN	-0.0256859	-0.0710764	-0.0483811	-0.0531511	-0.187636	-0.120393
Cs12	CS199	-0.0603445	-0.0365347	-0.0484396	-0.0503597	-0.130687	-0.0905235
Cs07	Cs50	-0.0332976	-0.063622	-0.0484598	-0.152632	-0.177419	-0.165025
Cs90	Cs128	-0.0450987	-0.0518306	-0.0484647	-0.0191972	0.0121786	-0.00350929
Cs24	573	-0.0680845	-0.0288748	-0.0484796	-0.0603352	-0.117786	-0.0890604
Cs140	573	-0.0680845	-0.0288748	-0.0484796	-0.0603352	-0.117786	-0.0890604
Cs12	Cs32	-0.0595141	-0.0374722	-0.0484932	-0.155396	-0.118384	-0.13689
Cs139	CS199	-0.073665	-0.0233882	-0.0485266	-0.190715	-0.201355	-0.196035
Cs07	Cs141	-0.0548464	-0.0422389	-0.0485426	-0.229474	-0.190217	-0.209846
Cs11	Cs23	-0.0391054	-0.0580698	-0.0485876	-0.3	-0.117347	-0.208673
Cs50	CS198	-0.0562369	-0.0409771	-0.048607	0.00848896	0.115152	0.0618202
Cs66	Cs141	-0.0341763	-0.0630577	-0.048617	-0.464183	-0.388587	-0.426385
Cs89	Cs156	-0.0521436	-0.0451409	-0.0486422	-0.346602	-0.179148	-0.262875
Cs11	564NE	-0.0233758	-0.0740729	-0.0487244	7.71952e-17	0.0897756	0.0448878
Cs11	569	-0.0340897	-0.0634246	-0.0487571	-0.4	-0.0557851	-0.227893
Cs49	CS199	-0.0480952	-0.0495484	-0.0488218	-0.135954	-0.342691	-0.239323
Cs12	565N	-0.0312104	-0.0664751	-0.0488427	-0.0503597	-0.117917	-0.0841385
Cs26	Cs133	-0.0688736	-0.0290213	-0.0489475	-0.0252809	-0.0635762	-0.0444285
566N	569	-0.0394909	-0.0584982	-0.0489946	-0.379217	-0.0557851	-0.217501
Cs87	566SW	-0.0244753	-0.0735196	-0.0489974	-0.191296	-0.169039	-0.180168
Cs17	Cs19	-0.0291861	-0.0690935	-0.0491398	-0.243775	-0.0759637	-0.159869
Cs12	Cs20	-0.0520959	-0.0462139	-0.0491549	-0.155396	-0.095	-0.125198
Cs12	Cs87	-0.0751684	-0.0232834	-0.0492259	-0.155396	-0.125113	-0.140255
Cs89	570N	-0.0291202	-0.0693823	-0.0492512	0.00776699	-0.057971	-0.025102
Cs22	Cs49	-0.0475855	-0.0510241	-0.0493048	-0.438424	-0.195741	-0.317082
Cs10	Cs124	-0.0385718	-0.06032	-0.0494459	-0.10858	-0.233369	-0.170974
Cs10	Cs141	-0.0414692	-0.0575696	-0.0495194	-0.10858	-0.190217	-0.149399
Cs32	Cs141	-0.048493	-0.0505929	-0.049543	-0.220056	-0.190217	-0.205137
Cs10	Cs33	-0.0507953	-0.0484403	-0.0496178	-0.330296	-0.237288	-0.283792
564NE	573	-0.0710307	-0.0282093	-0.04962	-0.00124688	-0.117786	-0.0595163
CS02	Cs124	-0.0700622	-0.029424	-0.0497431	-0.0682927	-0.00211193	-0.0352023
Cs06	Cs21	-0.0479506	-0.0516147	-0.0497826	-0.256454	-0.149606	-0.20303
Cs15	Cs32	-0.0634431	-0.036385	-0.049914	-0.25286	-0.118384	-0.185622
Cs07	568	-0.0457825	-0.0540829	-0.0499327	-0.152632	-0.221364	-0.186998
Cs01	Cs09	-0.0645523	-0.0354438	-0.0499981	-0.0420301	-0.0342385	-0.0381343
Cs09	Cs26	-0.036651	-0.0634327	-0.0500419	-0.206612	-0.230337	-0.218474
Cs12	Cs139	-0.034431	-0.065657	-0.050044	-0.155396	-0.190715	-0.173055
Cs20	Cs161	-0.0473792	-0.0528747	-0.050127	-0.095	-0.265333	-0.180167
Cs14	568	-0.0533578	-0.0469033	-0.0501306	-0.12116	-0.033462	-0.0773112
Cs01	Cs21	-0.049696	-0.0506367	-0.0501664	-0.273592	-0.341207	-0.3074
Cs124	564CEN	-0.0362542	-0.0641501	-0.0502022	-0.00211193	-0.0292842	-0.015698
Cs133	Cs139	-0.020142	-0.080376	-0.050259	-0.0635762	-0.00752823	-0.0355522
Cs139	567N	-0.0494551	-0.0513165	-0.0503858	-0.00752823	-0.165457	-0.0864927
Cs12	564CEN	-0.0436567	-0.0571627	-0.0504097	-0.0503597	-0.10846	-0.0794098
Cs131	565N	-0.0174554	-0.08337	-0.0504127	-0.130031	-0.229709	-0.17987
Cs128	CS199	-0.0762752	-0.024724	-0.0504996	0.0121786	0.0106486	0.0114136
Cs19	Cs133	-0.074116	-0.0268992	-0.0505076	-0.0759637	-0.256954	-0.166459
Cs28	CS199	-0.0686841	-0.0323885	-0.0505363	-0.222938	-0.342691	-0.282815
Cs06	Cs22	-0.0680771	-0.0330283	-0.0505527	-0.130809	-0.0788177	-0.104813
Cs52	Cs156	-0.0585722	-0.0425914	-0.0505818	-0.279099	-0.071953	-0.175526
Cs21	Cs88	-0.0595728	-0.0420487	-0.0508107	-0.149606	-0.322122	-0.235864
Cs50	570N	-0.0451757	-0.0564921	-0.0508339	0.00848896	-0.057971	-0.024741
Cs11	568	-0.0352437	-0.0664715	-0.0508576	-0.2	-0.127413	-0.163707
Cs05	Cs26	-0.0574374	-0.0443263	-0.0508818	-0.106061	-0.093633	-0.0998468
Cs66	564CEN	-0.0217594	-0.0800243	-0.0508919	-0.0458453	-0.10846	-0.0771526
Cs16	Cs28	-0.0472576	-0.0545981	-0.0509278	-0.47973	-0.31701	-0.39837
Cs20	Cs87	-0.0755238	-0.026371	-0.0509474	-0.338333	-0.25748	-0.297906
Cs131	Cs141	-0.0412319	-0.0607368	-0.0509844	-0.280702	-0.289402	-0.285052
Cs131	Cs19	-0.0258077	-0.0761987	-0.0510032	-0.130031	-0.0759637	-0.102997
Cs18	Cs32	-0.0727436	-0.029277	-0.0510103	-0.33662	-0.321727	-0.329173
Cs06	Cs28	-0.0477827	-0.0543065	-0.0510446	-0.130809	0.0592784	-0.0357653
Cs28	Cs89	-0.0612784	-0.0408255	-0.051052	-0.128866	-0.275728	-0.202297
Cs31	Cs88	-0.0696078	-0.0327345	-0.0511711	-0.0764075	-0.0388098	-0.0576087
Cs89	Cs128	-0.0321576	-0.0702197	-0.0511887	-0.0631068	-0.0866035	-0.0748552
Cs23	Cs148	-0.0276584	-0.074793	-0.0512257	-0.191837	-0.417476	-0.304656
Cs26	Cs27	-0.0438265	-0.0587944	-0.0513105	-0.0252809	-0.120425	-0.072853
Cs31	Cs48	-0.0960095	-0.00663442	-0.051322	-0.565684	0.0554529	-0.255115
Cs05	Cs139	-0.0447281	-0.0580411	-0.0513846	-0.198232	-0.190715	-0.194474
Cs49	Cs66	-0.0640035	-0.0387749	-0.0513892	-0.315315	-0.673352	-0.494334
Cs141	570N	-0.0250735	-0.0777906	-0.051432	0.107337	-0.13354	-0.0131017
Cs32	Cs50	-0.0286791	-0.0742344	-0.0514567	0.0849582	-0.0534805	0.0157389
Cs23	571E	-0.036598	-0.0663437	-0.0514709	0.0316327	-0.123077	-0.0457221
Cs10	CS199	-0.045169	-0.0577932	-0.0514811	-0.164009	-0.342691	-0.25335
Cs14	Cs19	-0.047971	-0.0551022	-0.0515366	-0.245734	0.00680272	-0.119466
Cs16	Cs48	-0.0925927	-0.0105081	-0.0515504	-0.603041	-0.0120148	-0.307528
Cs17	565N	-0.021357	-0.0817864	-0.0515717	-0.0524246	-0.00612557	-0.0292751
Cs15	Cs20	-0.0570701	-0.0461134	-0.0515917	-0.25286	-0.095	-0.17393
Cs139	566N	-0.0763675	-0.0268724	-0.05162	-0.190715	-0.280702	-0.235708
Cs14	564NE	-0.0417013	-0.0615876	-0.0516444	-0.12116	-0.00124688	-0.0612036
Cs04	Cs19	-0.0663719	-0.0370391	-0.0517055	-0.239038	0.00680272	-0.116118
Cs131	569	-0.0320432	-0.0714216	-0.0517324	-0.280702	-0.131198	-0.20595
Cs131	Cs29	-0.0173995	-0.0862157	-0.0518076	0.0206398	-0.139007	-0.0591836
Cs131	Cs30	-0.0173995	-0.0862157	-0.0518076	0.0206398	-0.139007	-0.0591836
Cs11	Cs26	-0.0332058	-0.0704882	-0.051847	-0.2	-0.093633	-0.146816
Cs48	569	-0.011712	-0.0923059	-0.0520089	-0.0794824	-0.357438	-0.21846
Cs08	Cs18	-0.0474374	-0.0566113	-0.0520244	-0.152632	-0.028169	-0.0904003
CS02	150-a	-0.0598772	-0.0442704	-0.0520738	-0.186992	-0.093633	-0.140312
Cs87	Cs90	-0.0166892	-0.0875662	-0.0521277	0.00725295	-0.146597	-0.069672
Cs14	Cs23	-0.0616435	-0.0426631	-0.0521533	-0.245734	-0.0428571	-0.144295
Cs21	Cs47	-0.0463222	-0.0580091	-0.0521657	-0.0538058	-0.157505	-0.105656
Cs11	CS198	-0.0325498	-0.072353	-0.0524514	-0.2	-0.0618182	-0.130909
Cs131	567N	-0.0193047	-0.0856566	-0.0524807	0.0206398	-0.165457	-0.0724087
Cs10	Cs161	-0.0339623	-0.0710551	-0.0525087	0.0022779	-0.168	-0.082861
Cs17	Cs108	-0.0233533	-0.0816811	-0.0525172	-0.0524246	-0.0371585	-0.0447916
Cs06	Cs87	-0.0824332	-0.0226027	-0.052518	-0.193632	-0.125113	-0.159372
565N	566N	-0.0799111	-0.0251754	-0.0525433	-0.00612557	-0.0836707	-0.0448981
Cs66	569	-0.0277266	-0.0774078	-0.0525672	-0.464183	-0.206612	-0.335397
Cs33	571E	-0.0251287	-0.080085	-0.0526068	-0.0998117	-0.633566	-0.366689
Cs26	Cs32	-0.0676545	-0.0375614	-0.052608	-0.093633	-0.0167131	-0.055173
150-a	CS197	-0.0652443	-0.039989	-0.0526167	-0.0252809	-0.0349716	-0.0301263
Cs32	CS199	-0.0536785	-0.0516154	-0.0526469	-0.321727	-0.342691	-0.332209
CS02	Cs04	-0.0450372	-0.0603074	-0.0526723	-0.0682927	-0.135785	-0.102039
Cs33	Cs89	-0.0363842	-0.0689692	-0.0526767	-0.0310734	-0.346602	-0.188838
Cs16	Cs52	-0.0549769	-0.050379	-0.052678	-0.109797	-0.187735	-0.148766
CS198	566SW	-0.0591181	-0.0463188	-0.0527185	-0.327273	-0.233986	-0.280629
Cs04	Cs09	-0.0826781	-0.0229616	-0.0528199	-0.239038	-0.0342385	-0.136638
Cs90	150-a	-0.0586427	-0.0470067	-0.0528247	-0.146597	-0.0252809	-0.0859389
Cs08	Cs23	-0.065836	-0.0398422	-0.0528391	-0.216667	-0.117347	-0.167007
Cs07	Cs138	-0.0468064	-0.0590205	-0.0529134	-0.152632	-0.239198	-0.195915
Cs14	Cs20	-0.0597163	-0.0462139	-0.0529651	-0.370307	-0.095	-0.232654
Cs14	Cs48	-0.0955076	-0.0105081	-0.0530079	-0.868601	-0.0120148	-0.440308
Cs01	Cs124	-0.0654878	-0.0406065	-0.0530472	-0.0420301	-0.0791975	-0.0606138
Cs17	Cs52	-0.0375284	-0.068713	-0.0531207	-0.243775	-0.187735	-0.215755
Cs10	568	-0.0339623	-0.0723204	-0.0531414	0.0022779	-0.127413	-0.0625676
Cs27	Cs88	-0.0680251	-0.0383764	-0.0532007	-0.120425	-0.0388098	-0.0796174
Cs131	Cs24	-0.0234279	-0.0832839	-0.0533559	-0.0546956	-0.141899	-0.0982975
Cs131	Cs140	-0.0234279	-0.0832839	-0.0533559	-0.0546956	-0.141899	-0.0982975
Cs131	Cs27	-0.024196	-0.0825477	-0.0533718	-0.0546956	-0.206612	-0.130654
Cs10	Cs31	-0.0219861	-0.0848017	-0.0533939	0.0022779	-0.174263	-0.0859924
[truncated: 634 more rows]
