# Supplementary material for: DNA analysis of Castanea sativa (sweet chestnut) in Britain and Ireland: Elucidating European origins and genepool diversity
Source: PLoS One. 2019 Sep 25;14(9):e0222936. doi: 10.1371/journal.pone.0222936 (PMC6760806; doi:10.1371/journal.pone.0222936)
Supplement: S6 Table — (XLSX) [file pone.0222936.s012.xlsx]

## Sheet: Eur EngScoIrWal minus rpts
S6 Table Europe, England, Ireland, Wales full dataset, 6 SSRs
6	1332	41	17	20	20	14	15	20	26	14	14	15	29	13	15	12	11	23	14	15	15	35	15	16	9	26	25	25	26	23	19	26	26	26	22	19	30	11	11	12	513	48	47
			1	2	3	4	5	6	7	8	9	10	11	12	13	14	15	16	17	18	19	20	21	22	23	24	25	26	27	28	29	30	31	32	33	34	35	36	37	38	39	40	41
	Pop	CsCAT1		CsCAT3		CsCAT6		CsCAT16		EMCs25		EMCs38
PT01-1	1	213	221	208	226	161	172	128	138	140	157	257	270
PT01-2	1	213	217	195	236	182	182	128	138	140	140	247	257
PT01-3	1	192	192	236	236	177	182	128	130	157	157	270	270
PT01-4	1	192	192	224	224	161	162	128	140	140	157	250	270
PT01-5	1	192	192	224	224	177	177	138	140	140	157	250	270
PT01-6	1	192	217	236	238	161	182	128	138	157	157	247	247
PT01-7	1	192	213	224	226	161	177	128	130	140	140	250	259
PT01-8	1	192	217	234	250	161	182	128	140	140	140	247	250
PT01-9	1	192	213	224	226	177	177	140	140	140	157	250	270
PT01-10	1	192	217	224	236	177	182	128	140	140	140	247	250
PT01-11	1	192	192	228	250	177	177	138	140	140	157	250	272
PT01-12	1	213	213	226	228	161	182	130	138	140	157	250	270
PT01-13	1	192	192	195	238	166	182	138	140	157	157	239	270
PT01-14	1	192	192	224	250	161	177	140	140	140	140	247	250
PT01-15	1	213	217	226	226	161	177	138	138	140	157	259	270
PT01-16	1	192	192	228	236	177	177	138	138	140	157	230	250
PT01-17	1	192	217	236	236	161	182	128	128	140	157	239	270		PT01	1
PT02-1	2	192	221	224	250	161	182	130	138	140	157	259	270		PT02	2
PT02-2	2	217	217	226	238	180	182	128	140	140	157	257	270
PT02-3	2	192	192	235	250	168	182	128	128	157	157	247	270
PT02-4	2	192	217	234	250	172	182	138	138	147	157	237	270
PT02-5	2	192	192	235	235	168	182	128	128	157	157	270	270
PT02-6	2	192	217	238	238	172	182	128	143	157	157	270	270
PT02-7	2	192	221	238	238	182	182	128	138	157	157	247	270
PT02-8	2	217	217	224	236	182	182	128	138	140	147	237	239
PT02-9	2	192	192	229	235	177	194	130	138	140	157	239	270
PT02-10	2	192	217	208	235	168	182	128	138	140	157	230	270
PT02-11	2	192	192	234	238	161	182	128	138	157	157	247	270
PT02-12	2	192	192	195	250	180	182	128	138	140	157	239	270
PT02-13	2	192	217	195	238	166	182	128	140	150	150	247	247
PT02-14	2	192	192	208	235	180	182	128	138	140	140	230	247
PT02-15	2	192	217	250	250	161	182	128	128	157	157	247	270
PT02-16	2	192	217	238	250	161	182	128	138	140	157	239	270
PT02-17	2	217	217	234	238	161	182	138	138	157	157	247	270
PT02-18	2	192	192	235	250	182	182	128	130	140	157	261	270
PT02-19	2	192	217	224	252	161	182	128	138	150	157	241	270
PT02-20	2	217	217	238	252	180	182	128	138	157	157	247	270
PT03-1	3	192	221	226	250	161	182	128	128	150	157	241	270
PT03-2	3	192	206	195	224	161	194	128	143	140	140	237	270
PT03-3	3	192	206	224	242	182	194	128	140	140	157	247	250
PT03-4	3	192	192	236	250	172	182	128	140	140	140	261	270
PT03-5	3	192	221	224	236	179	182	128	140	140	157	247	272
PT03-6	3	192	192	208	250	172	182	128	140	157	157	261	270
PT03-7	3	192	192	224	250	161	182	128	130	140	140	247	257
PT03-8	3	192	217	236	242	168	182	128	140	157	157	247	257
PT03-9	3	192	192	195	236	182	194	128	140	140	140	247	257
PT03-10	3	192	206	234	250	166	172	140	140	140	140	257	261
PT03-11	3	192	192	195	236	161	182	128	138	140	157	261	270
PT03-12	3	192	206	224	236	161	168	128	138	140	157	257	270
PT03-13	3	192	192	195	236	168	182	128	140	140	140	247	257
PT03-14	3	192	192	226	236	182	194	128	140	150	157	241	270
PT03-15	3	192	192	208	236	161	182	128	128	150	150	241	247
PT03-16	3	217	221	195	250	182	194	128	140	140	157	261	270
PT03-17	3	192	221	224	236	168	182	138	138	140	140	247	261
PT03-18	3	192	217	195	195	166	182	138	138	140	140	247	257
PT03-19	3	192	215	224	236	172	182	128	130	150	150	241	247
PT03-20	3	192	192	224	250	161	171	140	140	140	140	257	270		PT03	3
SP01-1	4	213	213	229	229	175	175	124	140	160	160	257	259		SP01	4
SP01-2	4	213	221	195	229	161	175	124	124	140	140	263	263
SP01-3	4	192	213	195	229	161	161	124	124	140	140	257	263
SP01-4	4	203	221	235	235	161	194	130	140	140	140	257	263
SP01-5	4	192	192	226	229	177	194	124	124	140	140	259	263
SP01-6	4	192	213	229	229	161	177	124	140	160	160	263	270
SP01-7	4	200	213	226	229	161	177	124	124	157	160	257	270
SP01-8	4	192	192	226	229	175	177	124	130	160	160	259	270
SP01-9	4	213	221	235	264	161	175	124	140	160	160	257	259
SP01-10	4	192	213	195	235	175	194	124	140	140	140	259	259
SP01-11	4	192	192	229	235	161	161	124	130	160	160	263	270
SP01-12	4	213	221	235	243	161	194	124	140	140	140	252	257
SP01-13	4	192	213	226	229	175	194	124	128	160	160	263	270
SP01-14	4	213	213	195	226	161	175	124	140	140	140	250	263
SP02-1	5	215	221	229	238	166	177	128	140	140	147	237	259
SP02-2	5	192	215	229	229	166	196	140	140	140	147	233	237
SP02-3	5	192	192	243	255	166	196	130	140	140	140	233	233
SP02-4	5	192	203	229	255	177	194	140	140	140	140	233	250
SP02-5	5	192	215	195	238	161	177	128	140	140	147	237	257
SP02-6	5	192	203	226	229	166	194	130	140	140	160	233	270
SP02-7	5	192	203	195	238	194	194	140	140	140	160	259	270
SP02-8	5	203	221	195	242	194	194	130	140	147	147	237	237
SP02-9	5	192	215	195	238	166	177	130	140	140	147	237	257
SP02-10	5	192	215	195	238	166	177	128	130	140	147	230	237
SP02-11	5	192	221	195	242	177	194	128	130	140	160	259	270
SP02-12	5	192	192	229	255	166	194	130	140	140	147	237	257
SP02-13	5	192	192	229	238	177	194	130	140	147	147	237	250
SP02-14	5	215	215	195	255	177	194	130	140	140	140	257	259
SP02-15	5	192	215	226	229	166	166	130	140	140	160	233	270		SP02	5
SP03-1	6	192	192	228	238	158	182	138	138	157	157	247	255		SP06	6
SP03-2	6	192	213	226	244	158	170	138	140	140	140	255	257
SP03-3	6	192	221	226	235	158	158	128	140	140	150	241	257
SP03-4	6	192	192	195	226	158	172	128	138	157	157	237	255
SP03-5	6	192	192	195	226	170	172	140	140	157	157	241	247
SP03-6	6	192	192	195	226	172	172	128	145	157	157	237	255
SP03-7	6	192	192	226	226	158	170	128	138	157	157	255	257
SP03-8	6	192	192	235	235	158	172	128	138	157	157	247	270
SP03-9	6	192	192	226	226	172	182	138	140	140	140	257	257
SP03-10	6	215	221	195	244	180	182	138	138	157	157	255	257
SP03-11	6	192	192	226	226	158	172	128	140	140	140	255	257
SP03-12	6	192	192	226	235	170	170	130	140	157	157	230	255
SP03-13	6	221	221	195	228	158	158	138	138	140	140	239	247
SP03-14	6	192	192	228	228	158	172	128	138	157	157	255	270
SP03-16	6	213	221	228	235	158	182	128	140	140	140	257	259
SP03-17	6	192	213	226	235	170	172	128	128	140	150	241	257
SP03-18	6	192	192	235	235	158	170	128	140	140	140	247	255
SP03-19	6	192	192	226	226	158	177	128	128	157	157	247	247
SP03-20	6	192	213	195	226	158	158	128	138	140	150	241	255
SP03-21	6	192	215	195	226	158	177	138	138	157	157	255	270
SP04-1	7	192	192	242	242	158	172	140	140	157	157	241	255
SP04-2	7	192	221	195	226	158	158	128	140	140	150	241	241
SP04-3	7	192	192	226	244	158	158	124	128	140	140	243	255
SP04-4	7	192	213	226	242	158	166	140	140	157	157	247	255
SP04-5	7	192	192	242	242	158	158	128	128	140	140	230	247
SP04-6	7	192	192	195	226	192	194	128	140	140	140	255	255
SP04-7	7	213	215	242	242	158	166	124	140	160	160	243	250
SP04-8	7	192	192	226	242	166	180	140	145	157	157	255	270
SP04-9	7	192	215	242	242	158	158	140	140	160	160	243	247
SP04-10	7	213	221	242	242	166	166	124	140	157	157	250	255
SP04-11	7	192	192	195	232	158	158	128	140	157	157	230	261
SP04-12	7	192	192	226	242	158	158	128	128	140	140	250	250
SP04-13	7	192	213	195	242	166	166	124	128	157	160	243	255
SP04-14	7	192	213	226	238	182	194	124	128	160	160	239	243
SP04-15	7	192	213	238	242	166	170	124	140	157	157	250	255
SP04-16	7	192	192	226	244	158	158	128	140	160	160	243	247
SP04-17	7	192	192	242	242	158	158	128	128	157	157	243	247
SP04-18	7	192	192	242	242	166	166	124	140	160	160	243	247
SP04-19	7	192	213	195	242	158	158	140	140	140	140	247	250
SP04-20	7	213	221	242	242	166	166	124	124	140	140	250	255
SP04-21	7	192	192	238	242	158	166	140	140	157	157	255	270
SP04-22	7	213	215	242	242	166	166	124	128	157	157	247	255
SP04-23	7	192	215	242	242	158	166	140	140	157	160	243	255
SP04-24	7	192	192	238	242	158	170	140	140	140	140	239	247
SP04-25	7	192	213	242	242	166	180	124	128	157	157	250	255
SP04-26	7	192	213	238	242	170	172	124	128	140	140	247	255		SP04	7
SP05-1	8	192	213	226	229	161	194	124	128	140	140	257	263		SP05	8
SP05-2	8	192	213	235	235	194	194	140	140	160	160	257	259
SP05-3	8	213	221	238	238	175	175	128	140	140	140	257	261
SP05-4	8	192	213	229	231	161	175	128	140	160	160	257	270
SP05-5	8	192	213	235	235	175	175	130	140	140	160	257	259
SP05-6	8	192	213	229	238	175	175	124	128	140	160	259	263
SP05-7	8	192	192	235	235	161	175	128	145	140	140	257	263
SP05-8	8	213	221	229	229	175	194	130	130	140	160	239	257
SP05-9	8	213	221	229	229	175	175	128	130	140	140	239	257
SP05-10	8	192	192	229	229	175	194	140	140	160	160	259	270
SP05-11	8	192	221	229	235	161	175	124	140	157	160	259	270
SP05-12	8	213	221	229	235	161	161	124	145	157	160	257	263
SP05-13	8	192	192	229	229	194	194	128	140	140	140	259	259
SP05-14	8	192	213	229	229	194	194	140	140	140	140	259	263
SP06-1	9	215	221	195	226	161	180	130	140	140	140	247	261
SP06-2	9	192	215	195	234	161	180	130	130	140	140	250	257
SP06-3	9	192	213	226	255	161	161	130	140	140	140	250	257
SP06-4	9	192	192	226	226	168	182	130	130	147	147	241	250
SP06-5	9	192	192	226	226	166	180	140	140	140	147	241	261
SP06-6	9	192	192	195	226	166	180	130	130	140	140	250	261
SP06-7	9	192	192	226	226	161	182	140	140	140	147	241	257
SP06-8	9	192	192	226	226	166	168	128	138	140	140	257	259
SP06-9	9	192	221	195	226	164	168	130	138	150	160	247	257
SP06-10	9	192	215	229	234	166	166	128	140	140	140	247	257
SP06-11	9	192	192	226	226	166	168	140	140	147	147	241	241
SP06-12	9	192	215	226	238	168	168	138	140	160	160	247	257
SP06-13	9	192	215	226	226	166	196	130	140	160	160	257	270
SP06-14	9	192	221	226	226	166	170	128	140	147	147	241	247		SP06	9
SP07-1	10	203	221	235	242	175	182	128	140	140	160	261	270		SP07	10
SP07-2	10	192	192	226	226	182	182	140	140	140	160	252	270
SP07-3	10	192	221	195	243	161	194	128	138	140	147	239	252
SP07-4	10	213	221	195	208	175	182	128	138	140	160	247	252
SP07-5	10	221	221	210	226	161	182	128	130	140	160	257	257
SP07-6	10	192	192	195	195	177	182	138	140	160	160	257	270
SP07-7	10	192	192	195	226	170	182	128	140	140	160	257	270
SP07-8	10	192	192	195	226	182	182	130	138	140	140	241	241
SP07-9	10	192	192	195	226	182	194	128	140	140	140	241	257
SP07-10	10	192	213	195	226	166	170	128	140	140	140	257	270
SP07-11	10	192	221	226	226	166	170	138	140	160	160	250	257
SP07-12	10	192	203	235	243	170	175	128	140	140	160	241	252
SP07-13	10	192	192	195	243	182	194	128	128	140	140	241	259
SP07-14	10	192	215	195	226	182	182	128	138	140	160	241	270
SP07-15	10	192	192	226	242	161	182	140	140	140	140	241	252
SP08-1	11	192	192	195	226	158	158	128	140	140	140	239	239
SP08-2	11	192	192	195	238	158	182	128	140	140	147	237	239
SP08-3	11	192	192	226	235	158	182	128	140	140	140	239	241
SP08-4	11	221	221	195	226	166	172	128	128	147	147	247	255
SP08-5	11	192	221	226	226	158	182	138	140	140	147	237	247
SP08-6	11	192	221	226	235	158	172	138	140	140	140	237	257
SP08-7	11	192	192	195	226	158	182	138	140	140	140	239	257
SP08-8	11	192	192	235	235	158	158	140	140	140	140	247	257
SP08-9	11	213	221	226	226	166	172	140	140	157	157	241	247
SP08-10	11	192	221	226	235	172	182	128	140	147	147	247	247
SP08-11	11	192	221	195	226	158	158	140	140	140	140	247	247
SP08-12	11	192	221	195	226	158	177	140	140	157	157	247	247
SP08-13	11	192	221	195	235	158	182	138	140	157	157	255	257
SP08-14	11	192	221	195	238	158	182	128	128	140	140	230	247
SP08-15	11	192	192	235	238	158	172	128	140	157	157	255	259
SP08-16	11	192	221	235	235	158	170	128	140	140	150	230	241
SP08-17	11	192	192	226	235	172	182	128	140	150	150	241	247
SP08-18	11	192	221	195	235	172	182	128	128	140	140	230	247
SP08-19	11	192	221	195	195	158	166	140	143	157	157	247	270
SP08-20	11	192	192	195	226	158	158	140	140	140	140	247	247
SP08-21	11	192	221	195	226	158	158	128	138	140	140	247	257
SP08-22	11	192	221	226	235	158	172	140	140	157	157	241	270
SP08-23	11	192	221	195	235	158	158	140	140	150	150	241	247
SP08-24	11	192	192	195	226	158	172	138	140	157	157	247	270
SP08-25	11	192	213	235	235	158	158	140	140	140	140	230	247
SP08-26	11	192	192	226	226	158	166	128	128	140	147	237	255
SP08-27	11	192	221	195	240	158	182	140	140	140	147	237	239
SP08-28	11	192	221	195	195	158	172	138	140	150	150	241	247
SP08-29	11	192	221	195	195	158	166	138	143	157	157	247	255		SP08	11
SP09-1	12	213	221	195	229	161	175	124	140	140	140	230	230		SP09	12
SP09-2	12	215	221	195	229	175	194	124	140	140	140	263	263
SP09-3	12	213	213	229	234	177	194	140	140	140	140	263	263
SP09-4	12	213	215	235	235	161	161	124	124	140	140	250	250
SP09-5	12	213	213	229	229	161	175	124	124	140	140	263	263
SP09-6	12	221	221	195	238	161	194	124	140	160	160	230	270
SP09-7	12	192	213	234	235	175	175	124	124	157	160	270	270
SP09-9	12	213	213	229	229	161	194	124	124	160	160	250	270
SP09-10	12	213	213	229	234	161	175	140	140	160	160	263	270
SP09-11	12	192	213	238	238	161	194	124	124	140	140	257	263
SP09-12	12	213	215	195	229	161	175	124	140	140	140	263	263
SP09-13	12	192	192	226	226	175	175	124	140	160	160	257	263
SP09-14	12	213	213	229	235	175	194	124	140	160	160	257	259
SP10-1	13	192	203	195	255	166	180	140	140	140	147	237	257
SP10-2	13	192	215	195	255	180	180	140	140	147	160	237	257
SP10-3	13	192	192	195	255	177	177	130	140	140	160	270	270
SP10-4	13	192	203	195	242	166	180	140	140	160	160	257	257
SP10-5	13	203	215	238	255	194	196	128	140	147	147	237	257
SP10-6	13	192	203	238	255	170	180	140	140	147	147	237	257
SP10-7	13	192	203	195	255	177	194	130	140	140	160	237	257
SP10-8	13	192	221	195	255	194	194	128	140	140	140	257	257
SP10-9	13	192	221	253	255	177	194	128	130	160	160	237	257
SP10-10	13	192	215	195	255	166	177	128	140	140	147	237	257
SP10-11	13	192	203	195	238	166	177	130	140	147	160	237	257
SP10-12	13	192	192	253	255	177	194	130	140	140	160	257	257
SP10-13	13	192	221	238	255	168	194	128	140	140	147	237	257
SP10-14	13	192	221	238	255	168	168	140	140	140	147	237	237
SP10-15	13	192	221	195	255	177	177	130	140	147	160	237	257		SP10	13
SP11-1	14	213	217	226	243	170	194	128	128	160	160	263	270		SP11	14
SP11-2	14	217	221	238	238	194	194	128	140	160	160	241	243
SP11-3	14	192	215	238	238	161	194	128	140	162	162	243	270
SP11-4	14	192	192	238	238	161	194	124	128	160	162	243	250
SP11-5	14	215	221	246	246	166	194	130	140	162	162	270	270
SP11-6	14	192	217	238	238	161	175	128	140	160	160	243	270
SP11-7	14	192	192	226	226	161	175	124	145	160	162	241	263
SP11-8	14	192	213	238	238	161	175	140	145	140	150	241	243
SP11-9	14	215	217	226	238	161	194	140	145	162	162	241	263
SP11-10	14	192	213	226	226	161	175	140	145	140	160	241	243
SP11-11	14	192	192	226	238	161	194	140	145	162	162	247	270
SP11-12	14	192	217	226	243	194	194	140	145	160	160	247	270
SP12-1	15	192	192	226	264	166	182	128	143	140	140	263	263
SP12-2	15	192	192	195	229	166	194	124	140	140	140	261	263
SP12-3	15	192	215	226	243	161	182	128	140	140	140	229	250
SP12-4	15	192	192	229	264	166	194	124	143	140	140	261	263
SP12-5	15	192	215	226	243	161	182	128	140	140	140	250	252
SP12-6	15	213	213	229	246	182	182	124	140	140	140	259	263
SP12-7	15	174	192	195	195	182	182	140	140	140	150	241	241
SP12-8	15	192	192	235	235	175	175	124	130	140	140	257	259
SP12-9	15	213	213	226	243	161	182	124	140	140	140	261	263
SP12-10	15	192	192	235	246	166	182	128	140	140	150	241	241
SP12-11	15	192	192	235	246	161	161	124	140	140	150	241	259		SP12	15
SP13-1	16	192	192	226	234	172	182	128	138	157	157	237	270		SP13	16
SP13-2	16	192	221	228	228	166	182	128	138	157	157	237	259
SP13-3	16	192	192	226	238	158	172	128	140	157	157	237	255
SP13-4	16	192	192	234	234	172	172	138	140	157	157	255	261
SP13-5	16	186	192	226	226	172	172	128	138	157	157	270	270
SP13-6	16	192	192	238	242	158	172	138	145	157	157	230	255
SP13-7	16	192	192	195	234	172	177	128	138	147	159	233	250
SP13-8	16	192	192	226	234	158	172	128	138	157	157	237	255
SP13-9	16	192	192	226	242	177	182	128	138	147	150	237	241
SP13-10	16	192	192	226	234	172	182	128	140	140	147	237	261
SP13-11	16	192	213	226	234	166	172	140	140	157	157	255	270
SP13-12	16	192	192	234	235	172	172	138	140	157	157	255	261
SP13-13	16	192	192	226	234	158	172	128	140	140	147	237	255
SP13-14	16	192	221	229	238	172	172	140	140	140	140	229	250
SP13-15	16	192	192	226	234	158	172	128	138	157	157	239	239
SP13-16	16	192	215	234	246	172	177	140	140	157	157	255	270
SP13-17	16	192	192	228	234	158	172	128	140	140	147	237	261
SP13-18	16	192	192	226	228	158	182	128	128	157	157	237	255
SP13-19	16	192	192	200	229	158	180	128	138	140	157	239	255
SP13-20	16	192	192	226	240	158	172	128	140	140	140	255	261
SP13-21	16	192	192	226	234	172	177	128	140	140	157	239	255
SP13-22	16	192	192	228	238	172	182	128	140	140	147	237	255
SP13-23	16	192	192	228	235	158	172	128	140	140	147	237	255
SP14-1	17	213	215	226	229	164	196	128	130	150	160	237	241
SP14-2	17	213	215	226	229	161	196	140	140	140	147	241	241
SP14-3	17	192	213	226	226	164	196	130	140	140	150	237	270
SP14-4	17	192	215	226	226	161	161	124	124	160	160	241	250
SP14-5	17	213	215	226	243	164	196	128	140	160	162	237	243
SP14-6	17	192	215	195	226	164	166	128	140	160	160	270	270
SP14-7	17	192	192	189	195	161	164	128	128	140	162	241	250
SP14-8	17	192	215	195	246	175	180	140	140	162	162	241	243
SP14-9	17	192	192	226	226	166	196	128	128	147	147	237	241
SP14-10	17	213	215	229	246	180	180	140	140	140	150	241	250
SP14-11	17	192	215	226	226	164	194	128	143	160	160	237	270
SP14-13	17	192	192	226	248	175	194	128	143	160	160	239	270
SP14-14	17	192	221	229	248	166	175	128	140	140	140	239	250
SP14-15	17	192	215	226	226	175	194	128	140	140	147	237	237		SP14	17
SP15-1	18	206	221	195	229	168	180	140	140	150	150	243	257		SP15	18
SP15-2	18	206	206	226	229	161	166	130	140	150	160	243	257
SP15-3	18	192	206	226	226	180	186	130	140	140	140	250	257
SP15-4	18	192	206	229	243	166	166	128	140	150	150	241	250
SP15-5	18	192	213	195	255	166	180	130	140	140	160	257	261
SP15-6	18	192	206	234	252	166	166	130	140	140	140	250	257
SP15-7	18	192	192	226	226	166	194	140	140	140	160	257	261
SP15-8	18	192	192	226	226	161	194	140	140	150	150	241	250
SP15-9	18	215	217	226	226	180	194	130	140	140	140	250	257
SP15-10	18	192	213	195	234	180	196	130	140	150	150	241	250
SP15-11	18	192	192	226	226	161	180	130	140	140	140	229	250
SP15-12	18	192	215	226	234	161	166	128	140	140	150	257	257
SP15-13	18	192	215	195	226	166	166	130	140	150	150	241	250
SP15-14	18	192	192	226	226	161	180	138	140	140	140	257	261
SP15-15	18	192	192	226	255	166	194	140	140	140	150	241	257
SP16-1	19	192	215	229	242	164	164	128	130	140	140	230	257
SP16-2	19	192	215	199	199	168	180	128	140	140	140	257	257
SP16-3	19	192	215	229	238	177	194	140	140	140	147	237	237
SP16-4	19	215	221	195	195	166	194	140	140	140	160	270	270
SP16-5	19	203	215	229	242	177	194	128	130	140	140	230	250
SP16-6	19	192	215	229	242	166	166	130	140	140	140	233	257
SP16-7	19	215	215	195	229	166	194	128	130	140	140	230	257
SP16-8	19	192	192	195	195	166	177	140	140	140	140	233	233
SP16-9	19	192	215	242	253	166	177	130	140	140	140	250	257
SP16-10	19	215	215	195	229	161	177	140	140	140	140	233	250
SP16-11	19	192	192	195	229	194	194	128	140	147	147	237	237
SP16-12	19	192	215	199	199	180	180	128	130	140	140	233	247
SP16-13	19	192	221	195	243	166	194	128	140	140	147	237	257
SP16-14	19	192	215	195	229	166	194	140	140	140	140	257	257
SP16-15	19	192	215	195	229	177	177	128	140	140	140	250	259		SP16	19
SP17-1	20	192	221	224	224	172	179	128	140	140	140	239	239		SP17	20
SP17-2	20	192	192	224	242	179	194	140	140	140	140	241	241
SP17-3	20	192	192	224	242	179	179	140	140	140	157	270	270
SP17-4	20	192	217	224	242	179	179	140	140	140	140	239	239
SP17-5	20	192	192	224	224	164	172	140	140	140	157	270	270
SP17-6	20	192	221	224	246	161	196	140	140	140	140	239	239
SP17-7	20	192	221	224	242	179	179	140	140	140	150	241	241
SP17-8	20	192	221	224	224	179	179	140	140	140	150	241	241
SP17-9	20	192	221	242	224	172	194	140	140	140	150	241	241
SP17-10	20	192	192	242	243	172	179	140	140	140	157	270	270
SP17-11	20	192	221	246	248	161	172	140	140	140	157	270	270
SP17-12	20	192	221	246	246	161	179	140	140	140	157	270	270
SP17-13	20	192	192	195	242	179	179	140	140	140	140	239	239
SP17-14	20	213	221	242	242	161	179	140	140	140	157	257	270
SP17-15	20	192	192	242	246	179	196	140	140	157	157	270	270
SP17-16	20	192	192	224	242	161	164	140	140	140	150	239	241
SP17-17	20	192	192	224	242	179	179	128	140	140	150	241	241
SP17-18	20	192	213	223	224	172	179	140	140	140	140	247	257
SP17-19	20	192	192	223	223	177	179	128	140	140	140	257	257
SP17-20	20	217	221	224	224	179	194	140	140	140	150	241	241
SP17-21	20	192	221	195	246	172	179	140	140	140	150	241	241
SP17-22	20	192	192	224	246	179	194	128	140	140	140	263	263
SP17-23	20	192	206	224	224	164	179	140	145	140	150	239	241
SP17-24	20	192	192	224	224	194	196	140	140	140	140	239	239
SP17-25	20	192	192	224	224	194	194	128	140	140	157	270	270
SP17-26	20	192	213	223	233	161	164	138	145	140	150	239	241
SP17-27	20	192	192	195	234	161	179	138	140	140	140	257	257
SP17-28	20	192	192	195	235	161	179	138	140	140	150	241	257
SP17-29	20	213	221	234	234	172	172	128	140	140	157	257	270
SP17-30	20	192	192	236	244	172	196	128	140	157	157	270	270
SP17-31	20	192	192	195	244	161	179	140	143	150	157	241	270
SP17-32	20	192	192	223	244	172	179	140	140	150	157	241	270
SP17-33	20	192	213	224	235	161	166	128	140	150	157	241	270
SP17-34	20	192	221	244	246	166	172	128	128	140	157	270	270
SP17-35	20	192	221	236	246	164	172	128	140	150	157	241	270
FR01-1	21	192	192	223	250	161	190	140	143	140	150	230	241		FR01	21
FR01-2	21	192	192	195	224	177	196	128	143	140	140	250	261
FR01-3	21	192	213	226	234	177	179	128	140	140	140	230	233
FR01-4	21	192	192	226	234	177	177	128	143	140	140	230	257
FR01-5	21	192	192	223	234	190	190	128	140	140	150	230	241
FR01-6	21	192	192	224	255	179	196	140	143	140	140	257	261
FR01-7	21	192	192	226	234	177	179	128	143	140	150	230	241
FR01-8	21	192	192	195	195	177	190	128	128	140	150	230	241
FR01-9	21	192	192	226	255	166	177	128	140	140	140	230	233
FR01-10	21	192	192	226	267	177	196	140	143	140	140	250	261
FR01-11	21	174	192	250	253	177	190	128	143	140	157	257	270
FR01-12	21	192	192	267	267	190	196	128	140	140	140	230	250
FR01-13	21	192	192	223	224	190	190	140	140	140	140	230	250
FR01-14	21	192	192	223	234	161	182	128	140	140	150	230	241
FR01-15	21	192	192	195	195	179	190	138	140	140	140	250	257
FR02-1	22	221	221	226	242	161	161	140	140	140	140	239	250
FR02-2	22	192	192	226	265	172	177	124	140	140	150	250	261
FR02-3	22	192	215	195	224	172	179	124	124	157	157	247	270
FR02-4	22	192	192	226	226	158	177	140	140	140	140	239	239
FR02-5	22	192	215	226	226	161	177	138	140	140	140	239	261
FR02-6	22	192	192	224	224	158	177	138	140	140	140	230	233
FR02-7	22	192	215	223	224	158	177	124	140	147	147	247	247
FR02-8	22	192	192	224	228	166	196	140	140	140	140	239	261
FR02-9	22	192	215	242	257	172	194	124	140	140	140	263	263
FR02-10	22	192	215	248	257	161	166	140	140	140	140	261	263
FR02-11	22	192	206	224	224	161	166	140	140	140	140	257	257
FR02-12	22	192	192	224	224	182	194	140	140	140	140	257	257
FR02-13	22	215	221	224	224	179	196	128	145	140	140	250	257
FR02-14	22	192	215	242	242	161	166	140	140	140	140	239	239
FR02-15	22	192	221	242	248	166	194	128	140	140	140	239	239
FR02-16	22	192	215	226	242	161	194	140	140	140	140	239	239		FR02	22
FR03-1	23	192	221	224	242	172	179	128	140	140	140	261	261		FR03	23
FR03-2	23	192	221	224	234	161	172	130	140	140	140	257	257		IT01	24
FR03-3	23	192	192	195	224	172	196	140	140	150	150	241	247
FR03-4	23	192	192	226	234	161	172	128	128	140	140	257	259
FR03-5	23	192	213	234	242	177	196	140	140	140	140	247	247
FR03-6	23	192	213	224	242	177	179	128	140	140	150	261	261
FR03-7	23	192	192	226	252	179	196	128	130	150	150	241	261
FR03-8	23	192	192	224	235	161	196	140	140	140	150	241	250
FR03-9	23	221	221	195	224	172	179	130	130	140	140	247	247
IT01-1	24	215	219	228	238	194	194	140	140	140	140	250	250
IT01-2	24	206	213	228	235	172	177	140	140	140	150	230	241
IT01-3	24	192	215	195	238	158	166	128	140	157	157	230	270
IT01-4	24	215	215	228	234	166	177	128	140	140	150	241	257
IT01-5	24	215	221	235	235	177	192	140	140	140	140	230	257
IT01-6	24	206	215	228	234	172	192	128	140	140	140	230	239
IT01-7	24	215	217	226	234	166	175	140	140	140	140	239	239
IT01-8	24	203	215	226	226	175	175	140	140	140	150	239	239
IT01-9	24	215	215	195	238	158	172	128	140	157	157	230	270
IT01-10	24	215	221	195	224	166	172	140	140	140	157	257	270
IT01-11	24	215	217	211	234	166	175	140	140	150	150	241	241
IT01-12	24	215	215	195	214	177	194	128	140	140	157	230	270
IT01-13	24	215	217	228	234	166	166	130	143	140	140	239	250
IT01-14	24	192	217	195	226	166	194	140	140	140	157	257	257
IT01-15	24	192	217	214	234	166	175	140	140	140	157	250	270
IT01-16	24	192	215	211	226	166	194	140	140	140	160	230	250
IT01-17	24	215	217	234	234	166	166	140	140	140	140	230	230
IT01-18	24	213	215	195	211	175	194	140	140	157	157	230	270
IT01-19	24	192	217	195	195	175	177	140	140	140	150	230	241
IT01-20	24	215	215	211	234	166	194	140	140	140	140	230	230
IT01-21	24	215	217	195	211	166	166	128	140	140	140	250	252
IT01-22	24	203	215	234	234	172	192	130	140	157	157	230	270
IT01-23	24	203	219	195	195	172	172	128	140	140	150	241	259
IT01-24	24	192	192	234	235	177	182	128	128	140	147	241	257
IT01-25	24	206	206	226	234	177	192	128	140	140	140	230	230
IT01-26	24	203	206	195	234	172	177	140	140	140	140	230	230
IT02-1	25	192	221	224	224	166	166	130	140	157	157	261	270
IT02-2	25	192	217	224	224	166	166	128	140	157	157	250	270
IT02-3	25	215	217	253	255	166	166	140	143	157	157	247	270
IT02-4	25	192	215	224	224	166	192	128	128	140	147	241	257
IT02-5	25	215	217	224	224	166	172	128	140	157	157	250	259
IT02-6	25	217	217	224	224	172	172	140	140	157	157	250	270
IT02-7	25	192	217	224	224	166	172	130	140	140	140	250	261
IT02-8	25	192	192	224	234	192	196	140	143	140	147	241	261
IT02-9	25	215	221	195	224	166	192	140	143	157	157	241	259
IT02-10	25	192	203	226	234	172	192	128	140	140	140	230	247
IT02-11	25	192	206	211	224	168	192	140	140	140	140	250	250
IT02-12	25	206	215	234	234	158	166	128	140	140	140	261	261
IT02-13	25	192	215	224	234	166	166	128	140	157	157	270	270
IT02-14	25	192	192	224	224	166	194	128	130	140	140	247	261
IT02-15	25	192	221	224	226	158	166	140	140	157	157	270	270
IT02-16	25	217	221	224	234	158	158	140	140	157	157	261	261
IT02-17	25	215	221	224	224	166	166	138	143	140	140	257	270
IT02-18	25	192	192	195	234	166	177	128	138	157	157	261	270
IT02-19	25	215	221	224	234	166	166	130	140	140	140	247	261
IT02-21	25	192	192	244	261	166	192	140	140	140	140	247	257
IT02-22	25	217	221	234	234	166	192	140	140	157	157	247	270
IT02-23	25	203	217	234	255	166	172	140	140	140	140	247	261
IT02-24	25	217	221	224	224	166	166	140	140	140	140	247	257
IT02-25	25	215	221	228	255	166	166	128	140	157	157	257	270
IT02-26	25	213	213	224	224	169	192	140	140	157	157	261	270		IT02	25
IT03-1	26	213	217	208	226	158	166	128	140	140	147	241	257		IT03	26
IT03-2	26	192	217	229	234	158	172	128	140	147	147	241	247
IT03-3	26	192	215	259	269	166	182	128	140	147	147	237	247
IT03-4	26	192	217	208	234	158	180	128	140	160	160	245	247
IT03-5	26	192	221	224	234	158	166	128	140	160	160	245	247
IT03-6	26	192	221	208	234	158	166	128	140	140	160	241	257
IT03-7	26	192	192	224	234	172	177	140	140	157	157	241	270
IT03-8	26	192	192	195	208	166	177	128	140	160	160	245	247
IT03-9	26	192	217	228	234	177	182	128	140	140	147	241	257
IT03-10	26	203	217	226	234	158	166	128	140	160	160	245	263
IT03-11	26	192	217	208	234	158	172	128	140	140	147	235	241
IT03-12	26	192	192	208	224	158	158	128	140	140	147	241	241
IT03-13	26	192	221	224	235	177	182	128	140	147	150	241	241
IT03-14	26	192	217	229	229	166	166	128	140	140	150	241	250
IT03-15	26	192	213	224	229	172	177	128	140	140	140	230	250
IT03-16	26	174	192	208	234	168	177	140	140	140	140	250	257
IT03-17	26	213	221	228	228	182	192	140	145	160	160	241	243
IT03-18	26	192	192	234	255	166	177	128	140	140	147	241	261
IT03-19	26	192	219	189	234	168	196	140	145	160	160	245	261
IT03-20	26	192	192	208	208	158	192	128	128	160	160	230	245
IT03-21	26	192	217	224	234	158	158	128	128	140	147	241	257
IT03-22	26	213	217	226	234	172	177	128	140	160	160	245	245
IT03-23	26	215	221	224	235	172	192	130	140	140	140	230	239
IT03-24	26	192	217	195	234	158	180	128	140	160	160	241	243
IT03-25	26	192	213	234	234	172	182	128	128	140	147	241	257
IT04-1	27	192	192	224	228	172	180	140	140	140	147	241	257
IT04-2	27	192	192	195	211	166	182	143	143	140	140	250	257
IT04-3	27	192	192	211	224	172	182	140	143	140	140	257	257
IT04-4	27	192	192	211	224	158	158	128	140	157	157	250	270
IT04-5	27	192	192	224	224	172	182	128	143	157	157	257	270
IT04-6	27	192	192	211	224	158	177	140	143	140	140	247	247
IT04-7	27	192	203	224	253	172	172	128	140	140	140	247	257
IT04-8	27	192	221	211	224	162	172	128	128	140	140	257	263
IT04-9	27	192	192	211	234	158	158	140	143	140	140	250	257
IT04-10	27	192	192	211	224	172	177	140	143	140	140	257	257
IT04-11	27	192	192	211	224	158	172	140	143	140	147	241	241
IT04-12	27	192	192	211	224	158	177	140	140	140	140	250	250
IT04-13	27	192	192	211	224	172	177	140	143	140	140	239	257
IT04-14	27	192	221	211	224	162	177	140	143	140	147	235	250
IT04-15	27	192	192	224	224	177	177	140	140	157	157	247	270
IT04-16	27	192	192	224	224	172	182	128	130	140	140	250	257
IT04-17	27	192	192	211	224	177	182	128	145	140	140	250	257
IT04-18	27	192	192	211	224	158	172	143	143	140	140	250	257
IT04-19	27	192	192	224	224	182	196	128	128	140	140	250	250
IT04-20	27	192	192	224	224	158	172	140	143	140	140	239	239
IT04-21	27	192	192	211	224	182	182	128	128	140	140	229	235
IT04-22	27	192	192	211	224	158	182	128	143	157	157	270	270
IT04-23	27	192	192	211	224	177	182	128	143	140	140	250	257
IT04-24	27	192	192	211	224	182	196	128	143	140	140	250	250
IT04-25	27	192	192	224	224	158	182	128	143	140	157	250	270
IT04-26	27	192	192	224	224	158	182	128	143	157	157	250	270		IT04	27
IT05-1	28	213	213	224	240	192	194	140	143	140	150	257	257		IT05	28
IT05-2	28	192	203	224	234	168	177	140	140	140	150	241	247
IT05-3	28	192	192	224	228	177	192	140	140	160	160	263	270
IT05-4	28	192	213	224	228	172	192	128	140	140	140	250	257
IT05-5	28	192	213	224	234	166	177	130	140	157	157	247	270
IT05-6	28	213	213	228	240	172	177	140	140	140	150	250	261
IT05-7	28	192	215	195	224	177	194	140	143	157	157	263	270
IT05-8	28	213	215	228	250	172	177	140	140	140	150	241	250
IT05-9	28	192	192	208	208	158	172	128	143	140	140	247	270
IT05-10	28	192	192	228	244	172	177	140	143	140	140	250	257
IT05-11	28	192	215	224	228	172	172	128	140	157	157	270	270
IT05-12	28	192	213	228	228	175	175	140	143	140	140	247	250
IT05-13	28	192	203	195	248	172	177	140	143	140	140	241	257
IT05-14	28	213	215	228	234	172	177	140	140	140	140	230	239
IT05-15	28	192	213	228	228	177	177	140	140	140	140	230	230
IT05-16	28	213	221	234	259	172	177	140	143	140	140	230	247
IT05-17	28	192	215	228	234	177	177	140	140	157	157	250	270
IT05-18	28	192	213	234	234	172	177	140	140	140	147	241	250
IT05-19	28	192	192	255	255	172	177	138	143	140	140	230	250
IT05-20	28	192	202	228	259	172	172	138	140	140	140	250	257
IT05-21	28	192	219	208	208	177	177	140	140	140	140	250	257
IT05-22	28	192	221	228	242	172	182	140	140	140	140	250	266
IT05-23	28	192	192	222	224	172	194	138	138	140	140	250	252
IT06-1	29	213	221	242	252	172	182	124	130	140	140	239	250
IT06-2	29	213	221	228	238	158	172	124	140	140	140	239	239
IT06-3	29	213	217	252	252	158	158	124	140	140	140	230	250
IT06-4	29	215	219	228	234	166	172	128	140	140	140	243	257
IT06-5	29	192	206	228	255	158	158	128	140	140	140	230	257
IT06-6	29	215	221	242	252	158	158	124	130	140	140	250	257
IT06-7	29	192	221	242	255	166	168	124	145	140	140	230	247
IT06-8	29	192	206	255	255	166	166	128	140	140	140	257	257
IT06-9	29	217	221	238	242	172	192	128	140	160	160	243	257
IT06-10	29	192	213	238	242	158	166	140	140	140	160	263	270
IT06-11	29	213	217	228	252	177	182	130	140	160	160	239	243
IT06-12	29	217	221	228	228	166	166	128	140	140	140	257	257
IT06-13	29	206	221	242	255	166	172	124	140	140	140	247	250
IT06-14	29	192	215	224	255	192	192	140	140	160	160	243	247
IT06-15	29	213	215	238	253	158	177	140	140	160	160	243	257
IT06-16	29	215	217	238	252	172	196	130	140	140	140	235	247
IT06-17	29	192	221	240	252	177	194	140	140	140	140	235	259
IT06-18	29	192	221	195	242	172	194	128	130	140	140	247	247
IT06-19	29	217	221	242	255	158	172	130	140	157	157	239	270		IT06	29
IT07-1	30	192	221	224	224	172	182	128	140	157	157	257	270		IT07	30
IT07-2	30	192	221	224	224	158	172	140	140	157	157	257	270
IT07-3	30	221	221	224	224	158	166	128	140	140	140	247	257
IT07-4	30	192	221	225	252	177	182	128	140	157	157	263	270
IT07-5	30	221	221	195	195	182	194	128	140	147	147	247	247
IT07-6	30	192	221	195	195	172	194	128	140	157	157	263	270
IT07-7	30	221	221	195	195	158	172	140	140	140	140	247	257
IT07-8	30	213	221	195	238	172	192	140	140	157	157	263	270
IT07-9	30	215	221	224	224	172	177	128	128	157	157	247	270
IT07-10	30	192	192	195	195	172	182	128	140	157	157	247	257
IT07-11	30	192	221	195	195	172	182	128	140	157	157	257	270
IT07-12	30	221	221	224	224	182	182	128	128	157	157	247	270
IT07-13	30	221	221	224	224	158	182	140	153	157	157	247	270
IT07-14	30	221	221	224	224	158	182	128	140	157	157	257	270
IT07-15	30	192	221	224	240	158	158	128	130	157	157	257	270
IT07-16	30	221	221	224	253	158	158	128	140	157	157	257	270
IT07-17	30	221	221	224	253	158	172	140	140	157	157	247	270
IT07-18	30	192	213	195	224	182	194	128	140	157	157	257	270
IT07-19	30	192	215	224	255	158	172	128	128	157	160	243	270
IT07-20	30	221	221	252	253	158	182	128	140	157	157	257	270
IT07-21	30	192	221	195	224	158	158	128	140	140	140	257	263
IT07-22	30	192	221	195	224	158	182	128	140	157	157	270	270
IT07-23	30	221	221	224	224	158	177	128	128	160	160	245	247
IT07-24	30	221	221	246	255	177	180	128	140	157	160	245	270
IT07-25	30	215	221	224	224	172	172	128	140	157	157	263	270
IT07-26	30	213	221	244	253	182	182	128	140	157	157	257	270
IT08-1	31	192	221	228	234	182	182	128	140	157	157	239	270
IT08-2	31	192	215	195	242	182	182	140	143	150	150	241	257
IT08-3	31	192	203	224	228	158	172	130	140	157	157	241	241
IT08-4	31	206	221	224	226	172	172	140	140	140	140	247	250
IT08-5	31	215	221	228	242	172	172	130	143	160	160	239	243
IT08-6	31	215	221	242	255	158	158	124	143	157	160	243	270
IT08-7	31	192	221	224	224	172	194	140	140	157	157	263	270
IT08-8	31	192	213	242	255	158	172	124	140	160	160	243	247
IT08-9	31	174	213	224	224	158	172	140	140	157	157	247	270
IT08-10	31	206	213	228	242	158	177	128	130	150	150	241	247
IT08-11	31	192	192	228	242	172	190	140	143	140	150	235	241
IT08-12	31	192	206	228	242	158	182	130	143	160	160	241	243
IT08-13	31	215	221	253	259	172	182	130	140	160	160	230	243
IT08-14	31	192	203	195	228	158	158	130	140	160	160	243	259
IT08-15	31	192	221	224	224	158	182	140	143	157	157	263	270
IT08-16	31	192	206	228	253	158	172	143	143	157	157	247	270
IT08-17	31	221	221	228	255	158	172	128	130	160	160	239	243
IT08-18	31	206	221	228	255	172	182	128	140	157	157	239	239
IT08-19	31	206	221	224	242	172	194	140	143	157	157	247	247
IT08-20	31	206	221	224	238	158	182	140	140	140	150	230	241
IT08-21	31	192	221	244	253	182	182	128	143	160	160	230	243
IT08-22	31	192	206	228	242	158	158	124	128	140	150	239	241
IT08-23	31	192	213	228	242	172	182	124	140	157	160	243	270
IT08-24	31	192	221	224	228	158	182	130	140	140	140	235	247
IT08-25	31	192	221	228	253	158	172	128	140	157	157	247	270
IT08-26	31	192	213	224	234	162	182	130	140	157	157	239	270		IT08	31
IT09-1	32	221	221	208	226	158	166	130	140	140	150	241	257		IT09	32
IT09-2	32	192	221	234	234	166	172	130	130	140	147	241	257
IT09-3	32	192	217	224	234	166	166	140	140	140	140	230	257
IT09-4	32	192	213	226	234	166	168	140	147	140	150	241	257
IT09-5	32	213	221	228	234	158	172	128	147	160	160	239	243
IT09-6	32	213	213	242	253	168	172	130	147	160	160	243	257
IT09-7	32	192	221	228	229	166	172	128	140	157	157	230	270
IT09-8	32	192	192	224	234	158	168	128	147	140	140	257	257
IT09-9	32	192	192	234	234	166	166	128	128	140	140	247	250
IT09-10	32	192	192	226	234	166	168	128	140	140	160	241	243
IT09-11	32	192	221	224	234	166	172	128	130	160	160	241	243
IT09-12	32	192	221	224	228	166	166	130	130	140	150	230	241
IT09-13	32	192	221	224	228	158	166	128	140	140	150	239	241
IT09-14	32	192	213	224	234	166	168	130	147	160	160	241	243
IT09-15	32	192	192	224	234	158	172	128	147	160	160	230	243
IT09-16	32	192	213	224	234	166	172	128	140	140	140	257	257
IT09-17	32	192	221	224	234	166	168	128	140	160	160	241	243
IT09-18	32	192	192	208	243	168	168	128	140	160	160	230	243
IT09-19	32	192	192	195	234	168	172	128	147	140	140	230	257
IT09-20	32	192	215	189	226	166	166	128	140	157	157	239	270
IT09-21	32	192	192	224	242	166	172	130	147	140	140	257	257
IT09-22	32	192	192	195	224	166	196	128	140	157	157	241	270
IT09-23	32	192	192	189	224	177	177	140	140	140	140	230	230
IT09-24	32	192	192	226	243	166	168	128	130	160	160	241	243
IT09-25	32	192	221	226	234	158	168	128	140	160	160	243	257
IT09-26	32	192	192	228	234	168	177	128	140	160	160	230	257
SK02-1	33	192	221	261	264	161	172	128	140	147	150	241	241
SK02-2	33	215	215	226	242	172	194	128	140	147	147	241	247
SK02-3	33	192	215	224	242	172	194	128	140	147	147	241	255
SK02-4	33	192	215	226	261	172	194	128	140	147	147	241	255
SK02-5	33	192	192	226	242	194	194	140	140	140	147	241	257
SK02-6	33	192	221	224	226	161	194	128	140	140	147	230	241
SK02-7	33	192	215	224	226	194	194	128	128	140	147	230	241
SK02-8	33	192	192	226	242	172	172	128	128	147	147	241	241
SK02-9	33	192	215	226	242	172	194	128	140	147	147	241	247
SK02-10	33	192	215	226	266	172	172	128	140	147	147	241	241
SK02-11	33	192	215	226	226	194	194	128	140	147	147	241	241
SK02-12	33	192	215	226	226	161	172	128	140	147	147	241	241
SK02-13	33	215	221	224	224	172	194	128	140	147	147	241	247
SK02-14	33	215	215	226	259	172	194	128	128	140	147	241	255
SK02-15	33	192	215	226	242	161	172	140	140	150	150	241	255
SK02-16	33	192	215	226	259	172	172	140	140	147	147	241	241
SK02-17	33	215	221	195	195	161	172	128	128	147	147	241	241
SK02-18	33	192	221	226	255	172	172	128	140	147	147	241	241
SK02-19	33	215	221	226	242	172	172	128	128	147	147	241	241
SK02-20	33	192	215	226	226	172	172	128	140	147	147	241	241
SK02-21	33	192	215	226	264	194	194	128	140	147	147	241	241
SK02-22	33	192	192	195	226	172	194	128	140	147	147	241	241		SK02	33
SK03-1	34	192	213	226	242	172	194	130	140	140	140	230	241		SK03	34
SK03-2	34	199	220	226	244	182	194	140	140	171	171	239	268
SK03-3	34	221	221	226	226	161	161	124	140	140	140	250	255
SK03-4	34	192	213	228	242	194	194	140	140	160	160	270	270
SK03-5	34	192	221	228	242	172	194	128	130	160	160	247	270
SK03-6	34	192	221	242	242	172	172	128	128	140	140	230	247
SK03-7	34	192	192	228	242	172	172	128	140	160	160	241	270
SK03-8	34	192	215	228	242	172	194	130	140	147	147	241	247
SK03-9	34	192	215	228	242	172	172	140	140	147	147	241	241
SK03-10	34	221	221	228	242	194	196	140	140	147	147	270	270
SK03-11	34	192	213	228	228	172	194	140	140	160	160	230	270
SK03-12	34	192	221	242	242	172	172	128	130	140	140	230	247
SK03-13	34	192	221	242	242	172	172	128	140	160	160	257	270
SK03-14	34	192	192	228	242	172	194	130	140	140	147	230	241
SK03-15	34	192	213	242	244	172	172	130	140	147	147	241	247
SK03-16	34	192	215	228	242	172	194	140	140	160	160	257	270
SK03-17	34	192	192	242	242	172	194	128	130	147	147	241	247
SK03-18	34	192	213	240	242	172	194	130	140	147	147	247	247
SK03-20	34	192	192	228	242	172	172	140	140	160	160	247	270
HU01-1	35	192	192	189	189	161	161	124	140	160	160	247	270
HU01-2	35	192	221	242	242	161	166	140	140	160	160	247	257
HU01-3	35	192	192	234	234	166	172	130	130	160	160	247	270
HU01-4	35	192	221	195	228	166	194	124	130	160	160	247	247
HU01-5	35	192	215	234	235	161	166	130	140	160	160	247	247
HU01-6	35	192	221	195	242	177	194	130	143	140	162	239	243
HU01-7	35	215	221	189	242	172	194	130	130	160	160	247	247
HU01-8	35	192	192	189	234	161	166	130	130	160	160	247	257
HU01-9	35	192	192	195	242	166	194	130	140	162	162	243	247
HU01-10	35	221	221	189	242	166	182	140	140	160	160	270	270
HU01-11	35	192	221	189	189	166	172	130	140	147	147	247	257
HU01-12	35	192	221	189	189	161	194	130	130	140	140	247	247
HU01-13	35	192	221	189	228	166	194	130	143	160	160	247	247
HU01-14	35	192	215	189	234	166	172	124	130	160	162	243	270
HU01-15	35	192	192	189	234	161	172	130	140	160	160	247	270
HU01-16	35	217	221	195	234	161	172	130	130	150	150	247	257
HU01-17	35	192	221	234	235	194	194	140	140	160	162	243	270
HU01-18	35	192	192	189	189	166	194	130	140	160	160	247	270
HU01-19	35	192	192	189	242	194	194	130	140	147	147	241	247
HU01-20	35	192	215	189	242	161	194	130	130	147	147	247	257
HU01-21	35	221	221	189	234	166	172	124	140	162	162	243	247
HU01-22	35	192	221	195	242	161	194	130	140	162	162	243	247
HU01-23	35	192	192	189	242	172	194	130	140	147	147	247	247
HU01-24	35	192	192	234	235	161	194	124	130	162	162	243	247
HU01-25	35	192	221	189	234	161	194	130	140	162	162	243	247
HU01-26	35	213	221	229	234	161	194	124	130	140	140	230	247
HU01-27	35	192	192	234	234	172	194	124	140	140	140	230	247
HU01-28	35	192	221	189	235	166	194	130	140	160	160	247	270
HU01-29	35	192	221	189	235	166	194	130	140	147	147	247	247
HU01-30	35	192	192	228	242	177	194	130	143	140	150	239	241		HU01	35
RO01-1	36	215	215	234	259	161	172	128	140	140	140	230	250		RO01	36
RO01-2	36	192	192	226	228	172	177	128	140	140	147	230	241
RO01-3	36	174	213	234	242	161	164	128	140	140	140	230	233
RO01-4	36	192	221	242	243	161	161	128	140	140	140	247	257
RO01-5	36	192	213	189	226	177	177	128	140	140	147	241	250
RO01-6	36	192	213	228	236	177	177	128	140	140	140	230	257
RO01-7	36	174	221	195	226	166	177	154	154	140	140	250	250
RO01-8	36	192	192	226	228	161	164	128	128	140	140	250	257
RO01-9	36	192	217	189	257	161	179	128	128	157	157	241	268
RO01-10	36	192	221	187	236	158	172	140	140	140	147	230	241
RO01-11	36	192	215	236	236	161	161	140	154	157	157	230	270
RO02-1	37	192	192	234	259	172	172	140	140	150	150	241	241
RO02-2	37	192	192	242	242	161	177	128	128	157	157	229	237
RO02-3	37	192	192	234	235	172	177	140	140	150	157	241	270
RO02-4	37	192	192	259	265	172	177	128	140	150	150	241	241
RO02-5	37	192	192	234	259	172	172	128	140	150	150	241	241
RO02-6	37	192	192	234	261	161	180	128	140	150	150	241	241
RO02-7	37	192	224	261	261	172	180	128	140	150	150	241	241
RO02-8	37	192	192	226	261	172	172	128	140	147	147	247	247
RO02-9	37	192	192	259	264	161	172	128	140	150	150	229	247
RO02-10	37	192	192	259	259	161	180	140	140	150	150	229	241
RO02-11	37	192	192	226	242	161	161	128	140	147	147	247	247		RO02	37
RO03-1	38	213	221	189	226	166	166	147	147	140	157	229	250		RO03	38
RO03-2	38	174	221	189	224	166	166	128	147	157	157	229	235
RO03-3	38	174	215	189	224	166	166	128	147	140	157	229	257
RO03-4	38	217	217	189	229	177	194	147	147	140	140	250	250
RO03-5	38	174	217	189	224	166	194	147	147	157	157	229	250
RO03-6	38	221	221	224	226	166	177	143	143	157	157	229	247
RO03-7	38	217	221	229	229	166	166	147	147	157	157	229	235
RO03-8	38	215	221	224	229	166	166	128	128	157	157	229	235
RO03-9	38	217	217	189	224	177	177	128	147	140	157	229	250
RO03-10	38	215	217	215	229	177	177	128	147	157	157	229	247
RO03-11	38	221	221	189	189	166	177	128	147	157	157	229	247
RO03-12	38	213	213	224	229	166	166	128	147	157	157	229	247
1	39	192	192	226	226	161	172	128	128	157	157	250	270		Eng
2	39	192	213	224	226	172	194	128	140	140	140	257	261
4	39	192	192	195	224	161	182	128	130	140	147	241	257
5	39	192	192	224	255	166	172	138	140	157	157	241	270
6	39	192	192	226	226	172	182	128	128	140	140	257	257
007S	39	192	192	226	235	166	182	128	130	150	150	241	247
007N	39	192	192	226	235	166	182	128	132	150	150	241	247
8	39	192	192	224	226	161	161	128	128	157	157	230	241
9	39	192	192	195	257	172	180	128	140	150	150	241	255
10	39	192	192	226	226	166	166	138	138	140	140	255	257
11	39	192	192	224	235	166	182	128	140	140	147	237	245
12	39	192	192	195	226	161	182	128	138	140	150	241	255
13	39	192	192	195	224	161	166	140	140	140	140	257	257
14	39	192	192	224	226	161	182	128	140	140	150	241	261
15	39	192	192	224	235	161	182	128	140	157	157	241	270
16	39	192	221	224	235	161	182	128	140	147	150	237	241
17	39	192	192	224	236	161	182	138	140	140	140	255	257
18	39	192	213	224	226	179	196	130	140	147	147	241	255
19	39	192	215	224	257	161	196	128	130	157	157	250	270
20	39	192	215	213	257	182	196	128	130	140	147	239	241
21	39	221	221	224	255	172	182	124	140	140	147	239	241
22	39	192	203	195	224	166	196	128	140	140	150	230	241
23	39	192	192	253	255	161	179	124	130	140	140	239	255
25	39	192	213	255	259	179	196	140	140	140	147	239	241
26	39	192	192	224	255	196	196	124	130	140	140	255	257
27	39	192	192	257	259	172	182	128	140	140	140	250	255
28	39	213	221	195	224	172	196	128	130	140	140	250	255
30	39	192	192	255	255	182	196	128	140	140	147	241	250
31	39	192	192	195	195	172	196	130	140	140	147	241	255
32	39	192	206	242	253	161	166	128	140	140	140	239	261
33	39	206	213	235	242	161	177	128	140	157	157	239	270
34	39	192	213	195	224	161	166	128	140	147	150	237	241
35	39	192	221	195	234	166	190	140	140	140	147	237	250
36	39	221	221	234	255	166	190	140	140	140	140	250	261
37	39	192	215	257	264	172	182	140	143	140	140	250	263
38	39	192	215	224	226	177	194	140	140	140	140	239	257
39	39	192	215	226	229	161	177	140	140	140	140	247	257
40	39	192	215	235	257	161	161	128	140	160	160	243	255
41	39	192	213	224	226	166	182	128	138	140	150	241	259
42	39	192	215	235	257	161	177	140	140	140	140	230	233
43	39	192	221	257	267	177	179	140	140	140	140	230	239
44	39	192	215	195	235	177	180	140	143	140	140	259	259
45	39	192	215	224	235	166	190	140	140	140	150	241	255
46	39	192	192	195	235	166	182	128	140	150	150	241	241
47	39	192	213	224	226	194	194	128	128	140	147	241	255
48	39	206	215	208	252	172	182	124	140	160	160	243	255
49	39	192	213	224	224	161	182	130	140	157	157	270	270
50	39	192	213	224	226	172	172	140	140	140	140	250	250
52	39	192	213	224	224	172	196	128	128	140	147	239	250
53	39	192	217	226	257	172	182	128	128	140	150	241	257
54	39	174	192	235	253	172	179	128	140	157	160	243	270
55	39	192	206	208	224	161	190	128	140	160	160	243	255
56	39	192	192	224	224	177	179	140	140	140	140	230	250
57	39	174	192	224	252	166	196	124	143	140	140	239	247
58	39	192	215	195	257	177	196	140	140	140	150	239	241
59	39	221	221	195	259	166	182	128	128	140	150	230	241
60	39	192	215	195	208	177	190	128	140	140	140	257	257
61	39	192	215	242	255	194	196	140	140	140	140	239	255
62	39	192	192	208	224	166	196	140	140	140	150	239	261
63	39	174	192	255	255	172	182	128	140	140	160	243	255
64	39	174	192	255	257	190	194	140	140	140	150	239	241
65	39	192	192	226	242	161	161	140	140	140	140	255	257
66	39	192	221	228	234	166	196	128	140	140	150	230	241
67	39	192	215	224	255	161	196	140	140	140	147	241	250
68	39	203	215	224	224	172	196	138	140	140	140	239	250
69	39	206	213	242	261	172	182	124	130	140	140	247	250
70	39	203	215	224	226	172	177	130	143	140	140	230	239
71	39	192	215	224	257	161	166	128	140	140	140	257	257
72	39	192	192	224	234	172	182	128	140	140	140	257	261
73	39	192	221	226	226	166	190	138	140	140	140	250	261
74	39	174	192	224	261	182	182	128	128	140	140	239	263
75	39	174	192	226	234	177	179	140	143	140	140	257	257
76	39	174	217	226	235	177	196	140	140	140	140	239	257
77	39	192	221	224	235	166	182	128	140	140	140	230	259
78	39	203	215	224	226	177	179	124	138	150	150	241	241
79	39	192	215	224	234	161	172	128	138	140	150	241	257
80	39	192	192	208	224	161	161	128	140	140	160	230	243
81	39	174	192	224	236	161	196	128	140	140	150	239	255
82	39	192	206	226	253	182	194	140	140	140	140	255	257
83	39	192	192	224	226	166	177	128	140	160	160	241	243
84	39	192	203	224	270	161	179	140	140	140	140	239	250
85	39	192	192	224	226	161	166	128	140	140	140	250	250
86	39	174	203	226	259	177	194	128	140	157	157	263	270
87	39	192	192	238	253	166	190	140	140	157	157	241	270
88	39	192	192	224	226	182	194	128	140	150	150	241	261
89	39	192	192	226	226	166	180	128	138	140	150	241	255
90	39	192	192	224	226	161	179	128	140	140	150	257	261
91	39	192	192	224	235	179	180	124	140	140	140	250	250
92	39	192	215	242	242	172	172	128	140	0	0	247	255
93	39	192	203	226	226	172	179	140	140	140	140	255	257
94	39	192	213	226	226	177	182	138	140	157	157	241	270
95	39	192	192	224	234	161	182	128	140	140	150	241	257
96	39	192	192	226	235	182	182	128	140	140	150	241	257
97	39	192	192	226	259	182	194	128	140	140	160	243	257
98	39	192	192	226	235	161	182	128	140	157	157	241	270
99	39	192	215	224	242	179	194	140	140	140	140	250	255
100	39	192	203	253	253	172	179	140	140	157	157	243	270
101	39	192	203	208	255	177	179	140	140	140	140	255	257
102	39	192	213	195	226	161	161	138	140	140	140	247	259
103	39	203	221	224	257	182	196	140	140	140	140	239	259
104	39	192	221	242	257	166	196	128	128	140	150	241	250
105	39	192	192	224	226	161	182	140	140	147	147	247	247
106	39	192	192	224	226	172	182	128	140	140	140	247	257
108	39	192	221	224	224	166	196	140	140	140	150	239	241
110	39	203	221	226	259	179	194	128	128	140	140	255	261
111	39	192	221	226	226	177	194	128	128	140	140	230	255
112	39	192	221	224	224	172	182	140	140	140	140	257	261
113	39	192	192	250	252	194	196	128	130	140	140	239	250
114	39	174	192	226	235	177	177	128	140	140	160	243	255
115	39	192	192	236	257	166	194	128	140	150	160	241	243
116	39	192	192	224	257	166	180	128	128	140	147	237	261
117	39	192	211	224	257	166	179	140	143	140	147	237	239
118	39	192	192	226	235	161	182	138	140	147	150	241	270
119	39	192	192	255	270	172	177	128	143	140	140	257	261
120	39	192	192	224	255	177	177	130	140	140	150	241	257
121	39	192	192	224	226	161	196	140	143	140	160	243	255
124	39	192	221	224	235	182	182	128	128	140	150	241	259
128	39	192	192	195	224	182	194	140	140	140	150	241	250
133	39	192	192	195	224	161	166	128	140	140	140	239	259
138	39	192	221	250	255	172	196	128	140	140	140	250	255
139	39	192	221	255	257	161	172	128	140	140	140	250	255
140	39	192	192	255	257	161	196	124	140	140	140	250	257
141	39	192	192	195	255	172	177	130	140	140	147	237	250
148	39	192	221	224	257	161	182	128	140	140	147	239	241
150a	39	192	192	255	255	172	172	128	140	157	157	241	270
154	39	192	221	224	255	161	172	128	140	140	147	241	241
156	39	192	215	224	242	161	194	128	140	147	150	237	241
159	39	192	192	224	224	161	182	128	140	150	150	241	247
161	39	192	192	195	224	182	194	128	140	140	140	230	250
197	39	192	192	195	195	179	196	140	140	140	147	241	257
198	39	192	215	195	224	161	194	130	140	140	140	257	257
199	39	192	192	213	224	172	172	128	140	147	147	241	241
200	39	174	192	226	226	161	166	128	140	140	150	241	250
201	39	192	192	224	234	166	182	140	143	140	150	241	257
202	39	192	192	226	234	182	182	128	140	140	150	241	261
203	39	192	192	224	253	179	182	128	143	140	150	241	261
204E	39	174	215	224	224	161	194	138	140	140	140	250	255
204S	39	174	215	224	224	161	194	138	140	140	140	243	250
208	39	192	192	224	224	179	182	140	143	140	140	257	257
209	39	192	192	195	234	166	179	143	143	140	150	241	250
210	39	192	192	246	253	179	194	128	143	147	147	247	247
211	39	192	224	234	242	182	182	128	140	140	140	250	257
212	39	192	192	195	234	179	182	143	143	140	140	250	257
214	39	192	192	195	224	179	182	140	143	140	150	241	261
215	39	192	192	234	246	179	182	140	143	150	150	241	247
220	39	192	192	224	236	182	194	140	143	140	150	241	250
221	39	192	221	224	224	166	194	124	128	140	150	230	241
230	39	192	192	224	235	182	190	128	128	140	150	241	250
231	39	192	213	226	226	161	177	128	128	140	150	241	257
233	39	192	213	226	234	161	166	128	140	140	140	257	257
234	39	192	192	226	226	161	182	140	140	140	150	230	241
235	39	192	217	226	226	161	172	140	143	140	140	257	257
236	39	192	192	195	224	161	196	128	140	140	150	230	241
237	39	192	215	224	226	179	182	128	140	157	157	241	270
238	39	192	192	226	226	161	179	128	128	140	150	230	241
239	39	192	217	224	224	161	182	128	140	140	150	241	257
240	39	192	192	195	195	177	182	128	140	157	160	243	270
241	39	192	213	226	267	161	179	128	140	160	160	243	250
242	39	192	192	195	195	161	182	128	128	160	160	243	261
243	39	215	217	195	208	177	177	128	128	140	160	239	263
244	39	192	221	195	235	161	177	140	140	160	160	243	243
245	39	192	213	195	226	166	196	140	154	140	150	250	257
462SW	39	192	215	250	252	172	172	130	138	140	140	250	255
462WSW	39	192	215	252	252	172	172	130	138	140	140	250	255
462NW	39	192	215	243	243	172	172	130	138	140	140	250	255
250	39	192	213	226	250	172	177	130	140	140	147	241	257
251	39	192	192	226	226	172	182	128	130	140	140	250	255
253	39	192	192	248	255	182	182	130	130	140	147	241	250
255	39	192	213	224	226	177	182	128	140	140	147	241	263
256	39	192	215	195	224	161	177	128	140	140	140	250	250
257	39	192	206	250	252	179	196	140	143	140	140	261	263
258	39	192	192	226	250	172	196	128	140	140	140	250	263
259E	39	192	215	224	224	177	182	140	140	140	140	239	255
259W	39	192	192	224	257	177	182	140	140	140	150	239	241
260W	39	174	192	224	257	161	182	128	128	140	150	241	255
262	39	192	221	226	242	161	179	128	130	140	157	239	257
263	39	215	221	224	224	177	182	140	143	160	160	241	243
264	39	192	213	234	270	172	196	128	140	140	140	230	257
265	39	192	203	226	226	177	194	128	128	140	140	257	257
266	39	174	203	226	226	194	194	140	140	140	140	230	257
267	39	192	202	224	226	177	194	140	140	140	140	230	257
268	39	174	215	195	195	177	194	128	128	157	157	241	270
269c	39	192	221	195	224	179	196	128	138	140	150	241	250
270	39	192	215	195	208	164	182	140	140	140	140	250	259
271	39	217	221	226	242	182	192	140	140	140	140	252	255
272	39	192	221	226	226	164	182	140	140	140	140	259	259
273	39	206	215	208	224	172	196	140	140	140	160	243	261
274	39	192	192	224	242	182	182	128	140	140	150	241	263
275	39	192	215	224	226	177	196	128	140	140	140	239	255
276	39	192	192	226	235	166	182	140	140	140	147	237	263
277	39	192	215	226	257	179	190	140	143	140	140	250	255
278	39	215	221	224	257	164	194	140	143	140	140	230	230
279	39	192	213	226	226	161	194	140	143	140	157	239	270
280	39	192	192	224	226	182	194	124	140	140	140	247	263
281	39	192	203	224	234	177	182	140	143	140	150	239	241
282	39	192	192	226	267	161	182	128	140	140	150	257	261
283	39	192	192	195	226	166	182	130	140	147	147	237	247
284	39	192	192	224	226	161	182	128	140	140	150	241	257
285	39	174	192	224	235	172	172	140	140	140	150	241	261
286	39	174	213	226	257	196	196	128	140	140	140	250	263
287	39	192	203	208	224	161	179	140	143	140	140	239	255
288	39	192	192	226	265	182	194	128	140	140	150	257	261
290aNW	39	192	192	226	226	177	179	140	143	140	140	230	230
291a	39	192	192	226	255	177	179	140	143	140	140	230	247
291aSE	39	192	192	195	195	177	182	128	140	157	157	247	253
291bS	39	192	192	195	195	177	182	128	140	157	157	247	270
512c	39	192	203	195	224	177	182	140	140	140	147	241	250
514S	39	192	192	226	226	177	177	128	140	140	140	250	255
829	39	192	203	195	226	161	161	128	130	147	147	241	255
830	39	192	192	195	255	177	180	128	140	140	147	241	255
515	39	192	192	195	226	161	161	128	130	140	140	257	257
516	39	192	192	195	255	177	182	128	140	157	157	247	270
517	39	192	203	226	234	172	177	130	130	140	140	250	255
518	39	192	192	226	255	172	177	128	140	140	147	241	250
519	39	192	206	235	248	161	177	140	140	140	147	239	241
520	39	192	192	226	252	172	172	128	128	140	150	250	255
521	39	192	203	224	255	180	196	140	140	140	140	247	255
522a	39	174	203	224	235	161	177	128	140	147	150	237	250
523	39	203	215	226	242	172	182	128	140	140	140	230	250
524a	39	192	203	195	224	177	190	140	140	140	140	239	250
525	39	192	217	226	257	182	196	140	143	140	150	241	261
526E	39	215	221	226	246	172	177	128	130	147	147	241	255
527d	39	192	213	224	226	177	182	128	140	140	140	259	263
528	39	192	192	224	252	177	196	128	128	140	150	241	261
530E	39	174	192	224	224	182	196	138	143	140	140	247	261
531	39	192	192	224	226	161	166	128	140	147	150	237	241
533S	39	192	215	224	242	175	182	128	138	140	157	230	270
534	39	192	192	235	235	182	182	124	140	157	157	255	261
535	39	221	221	226	234	161	177	128	140	140	140	230	233
538	39	192	192	224	234	166	166	128	143	140	140	247	250
539	39	192	192	195	195	177	190	128	140	157	157	241	270
540	39	215	215	252	270	177	182	143	143	140	140	247	255
541	39	174	192	224	226	166	179	128	140	140	140	230	259
542	39	192	213	224	224	161	196	128	140	140	150	239	241
543	39	174	192	224	226	161	182	128	140	140	140	230	257
544NE	39	192	203	226	226	177	177	128	140	140	147	230	241
545	39	192	192	224	226	166	194	128	140	140	157	257	259
546	39	192	221	224	257	182	182	128	140	140	160	243	259
547	39	192	221	224	235	182	182	128	140	140	150	241	255
549	39	192	192	224	226	177	190	140	140	140	140	257	263
550W	39	192	192	195	226	161	179	130	140	140	160	243	250
550N	39	192	213	224	226	161	196	130	140	140	147	241	261
551	39	192	192	224	235	177	194	140	140	160	160	241	243
564NE	39	192	215	224	226	194	196	128	130	140	140	239	255
564Cen	39	192	192	224	259	172	194	128	140	157	157	239	255
565SE	39	192	213	224	226	182	194	130	140	140	147	241	250
566N	39	192	192	224	224	166	172	128	143	140	147	241	257
566Cen	39	192	192	224	226	172	199	128	130	147	147	241	241
567S	39	192	192	224	224	179	194	130	140	140	147	241	250
568	39	192	192	224	250	161	172	128	130	140	140	239	250
569	39	192	213	224	259	182	194	130	130	157	157	250	270
570SW	39	192	192	224	257	161	194	140	140	147	147	241	241
571Cen	39	192	192	224	224	161	199	128	140	140	147	241	257
571W	39	192	192	224	226	161	172	128	130	140	147	241	257
572E	39	192	192	224	259	172	199	128	128	140	147	241	263
573	39	192	192	226	244	166	172	140	140	140	147	241	250
574N	39	192	221	195	235	182	182	140	140	140	140	247	257
574W	39	192	192	224	226	166	182	128	140	147	150	237	241
575W	39	192	221	226	235	161	182	128	140	150	150	241	255
576	39	192	221	224	224	190	194	128	140	160	160	241	243
577W	39	192	215	236	252	168	196	128	138	157	157	257	270
578S	39	192	192	195	257	177	182	138	140	140	140	230	239
579	39	192	215	224	265	179	196	128	143	140	150	241	257
580	39	192	192	208	257	179	196	128	128	140	160	243	263
581	39	192	213	257	257	161	194	140	143	140	150	241	257
582S	39	174	192	189	195	177	182	130	143	140	140	250	257
583S	39	192	192	189	224	182	196	130	143	140	140	250	257
584	39	192	192	224	234	166	182	140	143	140	140	250	250
586	39	192	221	224	250	161	194	128	140	140	150	241	250
587W	39	192	221	224	253	180	196	138	140	140	140	239	257
588	39	192	192	224	253	190	196	128	140	140	140	239	255
589S	39	192	221	195	226	166	182	140	140	140	157	255	257
590S	39	192	221	224	226	161	166	130	143	140	140	250	255
591S	39	192	221	226	252	161	166	130	140	140	140	257	261
592E	39	192	221	195	235	172	196	140	143	157	157	250	270
592N	39	192	221	195	235	172	199	140	143	157	157	250	270
593S	39	192	215	195	195	179	196	140	143	140	140	250	255
594W	39	192	221	234	255	161	161	128	128	150	150	241	241
595	39	192	221	189	255	161	161	128	130	150	150	241	241
596W	39	192	192	224	226	161	182	128	140	140	140	250	255
597	39	174	192	224	257	179	190	140	140	157	157	250	270
598W	39	192	192	235	252	172	194	140	140	140	160	239	243
599	39	192	192	226	261	177	179	128	143	140	140	247	263
600b	39	174	192	226	234	161	172	128	140	140	140	255	257
601	39	192	192	224	226	177	177	128	140	140	140	239	261
602	39	192	192	224	244	161	166	128	128	140	150	239	241
603	39	192	215	224	226	177	182	128	140	140	140	239	255
604S	39	192	213	224	224	166	196	128	140	140	140	257	259
605S	39	192	192	224	224	161	172	128	143	160	160	243	250
606S	39	192	192	195	224	161	172	128	140	157	157	250	270
607	39	192	192	195	224	177	182	140	143	140	160	230	243
608	39	192	192	195	224	182	194	143	154	140	140	250	257
609S	39	192	215	224	224	166	179	128	154	140	150	241	257
610S	39	192	192	195	235	172	182	128	140	140	150	241	250
611SW	39	192	192	235	259	172	182	138	140	140	150	241	261
612SW	39	192	192	235	253	182	194	128	140	140	150	241	263
613N	39	192	192	224	235	166	182	140	140	140	150	241	250
613S	39	192	221	235	243	182	182	138	140	140	150	241	257
614	39	192	213	224	253	161	177	128	140	140	150	230	241
615W	39	213	215	224	226	161	177	140	140	157	157	250	270
616W	39	192	192	224	226	177	182	140	140	140	140	230	257
617	39	192	203	226	226	194	194	128	140	140	140	255	257
618W	39	203	215	226	253	177	177	128	140	140	140	230	247
619W	39	203	215	224	226	177	177	128	130	140	140	257	257
620	39	192	215	224	224	179	182	128	143	140	147	237	239
621	39	192	192	235	243	177	182	128	138	140	140	230	239
622	39	192	192	224	235	182	182	140	140	150	150	241	255
623	39	192	192	226	226	177	182	128	140	147	147	241	247
624	39	192	213	224	226	182	182	130	140	147	147	241	247
625W	39	192	192	224	246	166	196	130	140	140	160	243	261
626	39	192	192	224	246	182	182	130	140	147	147	241	255
254	39	192	213	253	255	172	182	128	140	140	140	250	257
628S	39	192	213	208	224	161	196	128	140	140	140	257	259
629	39	192	203	208	224	161	182	138	140	140	160	243	259
630	39	192	192	195	224	179	194	140	140	140	157	255	261
631	39	192	221	195	224	166	166	138	140	160	160	243	257
632	39	213	221	224	259	161	177	140	140	157	157	257	270
633	39	192	192	224	265	172	182	128	130	140	140	230	257
634	39	192	221	224	224	172	182	128	140	157	157	241	270
635N	39	192	192	195	195	177	182	140	140	140	140	250	255
635S	39	192	192	195	250	177	182	140	140	140	140	250	255
636S	39	192	206	195	224	182	182	128	140	140	160	243	250
637S	39	192	215	195	235	182	182	140	143	140	150	230	241
638W	39	213	221	195	234	172	194	140	140	140	140	250	255
639E	39	192	192	224	246	161	199	138	140	150	150	241	241
639W	39	192	192	195	224	177	177	128	128	140	150	230	250
640	39	192	213	195	255	166	177	140	140	140	140	250	263
642	39	192	192	255	257	166	166	128	140	140	140	255	257
643	39	192	213	236	242	166	172	124	143	140	150	241	255
644E	39	192	192	224	226	194	194	128	140	140	140	250	255
644W	39	192	221	224	224	182	194	128	145	140	140	250	255
645E	39	192	192	226	243	161	172	128	140	140	157	230	255
645S	39	192	192	234	243	177	194	128	140	140	150	255	257
645W	39	192	219	226	226	164	196	140	143	140	140	250	255
646	39	192	202	235	250	179	182	128	143	140	150	230	241
647N	39	192	192	226	257	177	196	128	128	147	150	241	255
647S	39	192	192	255	255	182	196	128	132	140	150	241	257
648	39	192	192	195	226	161	161	128	140	150	150	241	241
649	39	192	192	195	228	166	166	138	140	140	140	239	255
650S	39	192	217	208	229	179	196	128	147	140	147	239	241
650W	39	217	221	208	242	166	172	130	140	140	140	230	239
651	39	192	221	224	235	161	182	128	138	140	147	237	255
652	39	192	215	224	252	161	196	128	140	140	150	241	259
653	39	192	203	226	248	172	182	140	140	140	140	257	257
654	39	192	221	253	253	172	196	130	140	157	157	250	259
655S	39	174	192	226	255	182	194	130	140	157	157	241	255
655W	39	192	192	226	234	182	194	128	138	140	150	241	250
656	39	192	221	189	189	179	194	130	140	140	140	230	252
668	39	192	203	257	257	166	177	128	140	140	140	255	257
669	39	217	221	224	270	186	196	140	140	140	160	243	243
670	39	213	217	224	224	166	182	140	143	140	160	230	243
680S	39	192	213	224	253	172	177	140	143	140	140	239	247
680W	39	192	213	224	253	172	177	140	143	140	147	239	247
681SE	39	192	192	195	244	161	166	128	128	140	150	241	255
682	39	192	192	235	253	182	196	140	140	160	160	241	243
683	39	192	192	224	253	177	199	140	140	140	157	255	263
690	39	192	192	195	224	161	161	128	138	140	140	259	259
685S	39	192	192	224	226	161	182	130	140	140	147	241	257
686	39	192	206	224	234	166	196	140	140	140	140	257	263
687	39	192	192	235	235	166	166	128	128	147	150	237	241
691	39	192	192	252	252	179	179	143	143	140	150	241	263
692	39	192	192	235	235	179	179	128	143	140	140	257	261
693E	39	192	203	224	234	166	179	128	140	140	147	230	241
693W	39	215	217	224	234	161	161	128	140	157	157	241	270
694	39	192	192	208	234	172	179	140	140	140	160	245	263
696W	39	192	192	195	224	190	196	128	140	150	150	241	247
697	39	192	192	226	243	161	177	140	140	147	150	237	241
698	39	192	192	255	257	177	196	128	140	140	140	239	255
699	39	192	221	224	226	161	172	124	140	160	160	243	257
700	39	192	192	195	224	161	166	140	140	140	157	255	259
701	39	174	192	224	224	166	196	140	140	140	147	241	255
707	39	192	217	195	226	182	182	128	140	140	147	230	237
800	39	192	192	226	255	161	161	128	140	140	140	239	259
804	39	192	192	248	257	172	182	128	140	140	147	241	263
807	39	192	192	195	226	177	177	140	140	140	160	230	243
810	39	192	192	226	235	161	182	128	140	150	150	241	241
811	39	192	192	224	257	161	177	140	140	140	160	243	257
812	39	192	215	224	257	182	194	140	145	140	150	241	261
827E	39	192	192	195	195	161	166	128	138	140	147	257	257
828S	39	192	192	195	195	161	182	138	140	140	150	241	255
T11	39	203	221	226	250	179	194	128	128	140	140	255	261
FTT01	39	192	221	224	255	161	161	140	154	140	150	241	261
FTT02	39	192	192	267	270	166	177	143	143	160	160	243	263
FTT03	39	192	192	224	253	179	182	140	143	140	140	255	257
FTT04	39	192	192	224	224	179	182	128	140	140	150	230	241
FTT05	39	192	192	226	252	161	161	128	128	140	140	239	257
FTT06	39	174	192	224	226	177	196	128	130	140	140	230	257
FTT07	39	192	192	224	236	177	194	124	140	160	160	243	261
FTT08	39	203	215	224	226	164	179	128	140	140	140	230	247
FTT09	39	192	192	224	234	161	190	140	140	140	140	263	263
FTT10	39	192	192	224	235	172	177	130	140	140	150	241	261
FTT11	39	192	192	224	235	161	196	128	140	140	150	241	257
FTT12	39	192	192	224	224	161	172	140	143	140	140	230	257
FTT13	39	192	192	224	224	161	177	138	143	140	150	241	261
FTT14	39	192	215	224	261	177	182	140	140	140	140	247	257
FTT20	39	192	192	226	226	161	177	138	138	140	140	257	263
FTT21	39	192	192	195	195	190	194	128	140	140	150	250	261
FTT22	39	192	192	224	257	161	194	140	140	140	150	241	255
FTT23	39	192	215	208	224	177	182	128	128	160	160	243	255
FTT24	39	192	192	224	224	166	182	128	140	140	140	247	257
FTT25	39	174	215	234	234	161	179	140	143	140	140	230	250
FTT26	39	192	192	226	234	166	177	140	143	140	150	241	255
FTT28	39	192	203	226	257	161	182	140	143	160	160	241	243
FTT29	39	192	217	195	259	161	177	140	140	140	150	261	263
FTT30	39	192	213	224	224	161	194	128	140	150	150	247	250
FTT32	39	192	192	252	253	161	161	138	143	160	160	230	243
FTT33	39	174	192	226	226	161	177	138	143	140	160	239	243
FTT34	39	192	215	226	267	175	194	130	140	140	147	241	250
FTT36	39	192	192	224	224	177	177	138	140	140	140	255	257
FTT37	39	192	206	224	226	161	190	140	140	140	140	239	261
FTT38	39	192	217	252	253	172	177	140	140	140	150	239	241
FTT39	39	192	192	224	224	177	182	128	140	147	160	237	243
FTT40	39	192	192	224	226	182	182	128	140	140	150	241	257
FTT42	39	192	192	224	257	179	196	128	130	140	150	241	261
FTT43	39	203	215	195	224	164	177	128	128	140	160	243	255
FTT44	39	192	221	208	224	161	194	138	140	140	140	230	247
FTT45	39	206	206	195	259	172	196	124	140	140	140	239	257
FTT46	39	192	192	226	235	161	182	128	128	140	140	239	257
FTT48	39	192	215	224	226	172	177	140	140	140	150	241	250
FTT49	39	174	192	195	224	182	196	128	140	140	150	241	257
FTT50	39	192	217	224	224	161	182	128	140	140	140	239	257
FTT51	39	174	192	226	229	182	194	128	143	140	150	241	257
FTT52	39	192	215	224	257	170	177	140	140	140	160	243	255
FTT53	39	192	217	189	242	177	194	130	140	140	140	230	259
FTT54	39	192	192	224	226	182	182	138	140	140	140	247	257
FTT55	39	192	192	224	224	177	182	124	130	140	140	257	261
FTT56	39	192	192	195	195	164	182	140	140	140	150	241	261
FTT58	39	192	192	224	224	166	166	128	140	140	150	241	261
FTT59	39	192	215	234	253	177	182	128	140	140	150	239	241
FTT60	39	174	192	208	234	179	194	140	140	140	140	247	250
FTT61	39	192	206	195	195	194	196	128	140	140	150	239	261
FTT62	39	192	192	235	252	161	179	128	140	140	150	241	257
FTT63	39	192	192	235	255	172	172	128	140	140	160	243	257
FTT64	39	192	192	195	195	172	182	124	140	160	160	241	241
FTT65	39	192	215	224	236	179	182	140	140	140	150	239	241
FTT66	39	215	221	224	224	161	166	140	140	140	160	239	243
FTT67	39	192	192	224	235	161	182	128	138	140	150	239	241
FTT68	39	221	221	224	242	172	172	124	140	160	160	243	247
FTT69	39	192	192	195	195	161	177	124	140	140	140	239	250
FTT70	39	192	221	252	265	164	190	140	143	140	140	230	255
FTT71	39	192	192	252	267	164	177	130	140	140	140	255	257
FTT72	39	192	215	224	224	177	182	140	143	140	140	250	257
FTT73	39	192	206	224	236	166	194	128	128	157	157	241	270
FTT74	39	174	221	224	257	166	177	128	140	140	147	237	257
FTT75	39	192	221	224	235	164	182	140	140	140	150	239	241
FTT76	39	192	192	224	226	161	177	128	140	140	140	230	257
FTT77	39	192	221	226	234	172	182	128	143	140	140	230	239
FTT78	39	174	192	235	259	177	177	128	143	160	160	241	243
FTT80	39	192	213	195	235	161	172	128	128	157	157	237	270
FTT81	39	192	192	235	255	161	182	128	143	140	150	241	263
FTT82	39	192	192	195	224	179	182	128	128	140	140	247	250
FTT84	39	192	215	261	270	177	182	128	128	157	157	241	270
FTT85	39	192	215	246	267	166	194	128	143	140	140	257	261
FTT86	39	192	215	224	226	161	196	128	140	140	150	241	263
FTT87	39	174	192	224	235	166	182	124	140	140	150	241	250
FTT88	39	215	221	224	226	166	190	128	140	140	150	241	257
FTT89	39	192	192	224	224	177	182	130	140	140	157	230	233
FTT90	39	213	221	234	235	161	161	128	130	140	140	257	263
FTT91	39	192	221	224	250	161	172	128	140	140	140	257	261
FTT92	39	192	213	195	242	194	194	138	143	140	160	257	259
FTT94	39	192	192	224	224	180	182	128	140	140	147	237	257
FTT95	39	192	192	224	226	161	177	128	130	140	140	230	239
FTT96	39	192	215	224	267	177	182	124	138	140	157	241	257
FTT97	39	192	192	224	252	161	177	128	140	140	147	241	243
FTT98	39	192	203	224	226	161	177	128	138	147	160	237	241
FTT99	39	192	215	224	252	161	172	128	140	150	150	241	247
FTT100	39	174	213	242	270	177	184	130	143	160	160	243	255
FTT101	39	192	215	226	226	182	194	128	143	140	140	255	257
FTT102	39	192	192	224	224	172	182	140	145	140	150	241	255
FTT104	39	192	213	226	226	161	182	140	140	140	140	257	257
FTT105	39	192	192	224	270	177	190	140	140	140	140	255	257
FTT106	39	206	217	252	253	161	182	140	143	160	160	243	255
FTT107	39	192	215	224	226	161	194	128	138	147	147	237	237
FTT109	39	192	206	224	242	179	190	124	124	140	140	257	259
FTT110	39	174	192	228	235	182	182	128	138	150	150	241	241
FTT111	39	174	192	253	267	177	177	143	143	140	140	250	261
FTT112	39	192	203	224	226	161	194	128	140	140	140	255	257
FTT114	39	192	203	234	235	182	196	138	140	140	150	241	255
FTT115	39	192	203	224	226	161	182	138	140	140	140	257	261
FTT116	39	192	221	224	224	161	190	143	154	140	140	261	261
FTT117	39	192	192	195	224	166	182	128	128	157	157	241	268
FTT118	39	192	192	224	226	166	182	128	140	140	157	257	270
FTT119	39	192	213	224	228	161	194	140	143	147	150	241	241
FTT120	39	192	192	250	252	172	177	140	143	140	160	243	255
FTT121	39	192	221	195	224	177	177	140	143	140	140	239	259
FTT122	39	192	192	224	235	166	182	140	140	140	140	247	257
FTT123	39	192	192	224	224	161	182	128	140	147	150	241	255
FTT124	39	192	221	195	224	161	179	128	140	140	160	243	257
FTT125	39	192	206	223	224	161	182	140	140	140	150	241	250
FTT126	39	192	192	224	226	166	166	128	138	157	160	243	270
FTT127	39	192	221	226	226	182	190	140	140	140	140	257	261
FTT128	39	192	213	224	242	172	194	140	140	140	150	241	255
FTT130	39	192	215	224	234	161	172	140	140	140	140	230	263
FTT131	39	215	221	253	261	161	196	128	143	140	140	250	255
FTT132	39	192	192	224	252	161	161	140	143	140	140	230	241
FTT133	39	192	206	224	236	172	194	128	140	150	157	241	255
FTT134	39	192	206	224	236	172	194	128	140	157	157	241	255
FTT135	39	192	221	226	250	161	179	124	143	140	147	239	241
FTT136	39	192	219	224	224	182	196	128	140	140	140	239	261
FTT137	39	192	192	195	224	166	194	140	140	140	140	239	255
FTT138	39	192	192	235	243	161	182	124	138	140	140	230	255
FTT139	39	192	192	226	234	161	177	140	140	147	150	241	255
FTT140	39	192	213	224	226	179	179	128	130	140	147	241	250
FTT141	39	192	217	195	226	182	196	124	128	140	140	261	263
FTT142	39	192	215	226	235	177	177	124	140	140	140	230	257
FTT143	39	192	215	224	253	177	179	138	143	140	140	255	257
FTT144	39	192	203	226	257	166	182	130	140	140	140	239	250
FTT145	39	192	215	224	270	166	179	140	143	140	140	257	263
FTT146	39	192	192	224	248	177	179	124	130	140	160	243	255
FTT147	39	192	215	224	224	161	180	128	140	140	157	239	270
FTT148	39	192	203	195	224	177	179	128	130	140	140	239	259
FTT149	39	192	213	244	253	172	172	140	145	140	147	237	250
FTT150	39	215	221	226	235	166	194	140	140	140	150	241	261		Eng
FTT151	40	192	192	226	261	182	196	140	140	150	150	241	261		Ire
FTT152	40	192	192	224	257	161	182	140	140	157	160	243	255
FTT153	40	192	203	226	236	161	172	128	140	140	140	259	261
FTT154	40	192	213	224	235	161	172	128	128	140	140	257	261
FTT155	40	192	192	224	267	177	182	124	128	140	140	257	257
FTT157	40	192	192	242	246	182	196	128	140	147	147	241	241
FTT158	40	192	192	226	235	161	166	138	140	140	140	250	257
FTT159	40	192	221	224	224	177	182	140	143	140	150	239	241
FTT161	40	192	221	229	255	166	194	140	140	140	140	257	257
FTT162	40	192	203	261	264	177	177	130	140	140	140	230	239
FTT163	40	192	192	226	226	177	194	140	145	140	157	259	261
FTT164	40	192	192	224	226	182	194	140	140	140	157	257	270
FTT165	40	192	213	226	235	161	175	128	138	140	140	230	257
FTT166	40	192	203	226	226	177	194	124	138	140	140	230	261
FTT167	40	192	221	226	255	177	194	140	140	140	140	230	255
FTT168	40	192	192	195	228	177	179	138	140	140	140	255	257
FTT169	40	192	192	226	235	177	190	124	140	140	150	230	241
FTT171	40	192	192	228	252	177	182	124	138	140	140	257	261
FTT173	40	192	213	235	257	182	194	140	143	140	140	239	261
FTT174	40	192	213	224	255	166	194	130	143	140	140	239	255
FTT175	40	215	221	226	228	177	194	140	140	140	157	250	270
FTT176	40	192	221	224	236	161	194	140	143	140	140	247	263
FTT177	40	192	213	226	235	172	177	128	145	140	147	230	261
FTT179	40	192	192	224	226	179	194	140	143	160	160	243	261
FTT180	40	192	215	224	253	175	179	140	140	140	150	257	261
FTT181	40	192	213	195	195	172	190	140	140	140	140	230	239
FTT182	40	192	221	234	252	172	182	128	130	140	140	250	257
FTT183	40	192	213	224	267	161	194	140	140	140	150	257	261
FTT184	40	192	192	224	259	166	177	140	140	160	160	243	261
FTT185	40	192	192	224	224	166	177	140	140	160	160	243	261
FTT186	40	192	192	224	226	161	166	128	140	140	140	247	257
FTT187	40	192	192	226	259	166	182	140	140	160	160	243	261
FTT188	40	192	192	224	224	161	161	128	140	140	150	241	257
FTT189	40	192	215	224	236	172	182	128	140	140	140	239	255
FTT190	40	192	192	224	224	161	166	128	140	140	140	239	255
FTT191	40	192	206	236	236	161	172	128	138	150	150	241	255
FTT192	40	192	221	224	259	161	177	128	140	140	157	239	270
FTT193	40	192	203	226	253	161	166	124	140	140	140	257	257
FTT194	40	192	203	226	226	166	182	124	132	157	160	243	270
FTT195	40	203	217	226	226	166	177	140	140	140	157	230	230
FTT196	40	192	192	223	252	177	194	128	140	140	147	241	263
FTT197	40	192	192	226	226	166	180	124	128	140	140	257	261
FTT198	40	192	192	224	235	177	194	128	138	140	150	241	257
FTT200	40	192	192	224	226	166	180	124	138	140	140	257	261
FTT202	40	192	192	195	234	161	177	128	128	140	147	230	237
FTT203	40	192	192	195	252	172	179	143	143	140	140	239	239
FTT205	40	192	219	224	253	194	194	140	145	140	140	261	263
FTT206	40	192	219	224	234	177	180	145	145	140	140	257	257		Ire
216	41	192	192	224	228	161	182	140	143	150	150	241	255		Wal
217	41	192	215	224	228	161	182	140	140	140	150	241	257
218	41	192	192	224	224	166	179	128	140	140	140	250	261
219	41	192	215	235	235	161	161	140	140	150	150	241	255
222	41	192	192	226	235	166	182	128	140	150	150	241	255
223	41	192	192	235	235	161	161	138	140	140	140	247	257
224	41	192	192	226	226	166	182	128	140	150	150	241	255
225	41	192	192	226	226	161	161	138	140	157	157	241	270
226	41	192	192	226	235	161	182	138	140	140	150	241	257
227	41	192	215	224	224	161	166	140	143	140	150	241	255
228	41	192	192	224	228	194	196	140	140	140	160	243	250
229	41	192	192	224	243	161	194	128	140	140	150	241	250
552a	41	192	192	224	224	166	196	140	140	140	140	250	261
553E	41	213	215	224	224	172	196	128	140	157	157	250	270
554	41	192	192	224	235	161	182	140	140	140	140	250	257
555	41	174	192	226	226	161	190	140	140	140	140	250	257
556	41	192	215	224	259	177	182	128	128	140	140	230	257
557	41	192	221	224	257	161	161	140	140	140	140	257	263
558	41	192	202	226	226	177	182	124	128	140	140	257	257
559	41	192	192	224	235	161	172	140	140	140	150	230	241
560	41	215	221	226	257	172	196	140	140	157	157	250	270
657SW	41	192	192	224	246	179	182	140	143	140	150	241	257
658	41	192	192	224	235	161	161	128	138	140	147	237	257
659S	41	215	221	226	255	161	177	124	140	140	150	230	241
660W	41	192	192	195	224	166	182	138	140	140	140	239	263
661	41	192	192	226	226	177	196	130	140	157	157	241	270
662S	41	192	221	226	235	161	172	130	140	147	147	237	247
663	41	192	215	224	235	161	182	140	140	150	150	241	255
664	41	192	192	195	195	166	177	138	140	140	150	241	261
665	41	192	192	226	257	179	190	128	143	160	160	239	243
666W	41	192	192	224	226	161	161	128	140	150	150	241	247
671	41	192	192	224	235	177	182	128	128	157	157	241	255
672	41	192	192	226	226	161	172	128	128	140	150	239	241
673	41	192	192	195	224	161	166	140	140	157	157	257	270
674S	41	192	192	226	226	161	182	128	140	140	147	237	255
675	41	221	221	195	224	182	182	128	140	150	150	241	247
676	41	192	192	224	226	161	182	138	140	140	140	247	252
677	41	192	192	224	226	164	166	128	140	140	140	255	257
678S	41	192	192	235	235	161	166	128	128	150	150	241	241
679	41	192	192	195	226	194	196	128	140	140	150	241	263
689	41	215	221	253	255	177	182	128	143	160	160	243	255
695	41	192	215	195	226	177	196	128	140	140	140	230	257
FTT17	41	206	215	267	270	177	180	140	143	140	150	241	257		site code
FTT18	41	192	215	234	270	177	196	143	143	140	140	255	257		1	PT01
FTT19	41	192	221	267	270	179	190	128	143	140	140	255	257		2	PT02
FTT31	41	192	221	246	255	182	182	128	143	160	160	243	261		3	PT03
FTT93	41	215	217	226	235	166	172	128	138	140	140	239	250		4	SP01
															5	SP02
															6	SP03
															7	SP04
															8	SP05
															9	SP06
															10	SP07
															11	SP08
															12	SP09
															13	SP10
															14	SP11
															15	SP12
															16	SP13
															17	SP14
															18	SP15
															19	SP16
															20	SP17
															21	FR01
															22	FR02
															23	FR03
															24	IT01
															25	IT02
															26	IT03
															27	IT04
															28	IT05
															29	IT06
															30	IT07
															31	IT08
															32	IT09
															33	SK02
															34	SK03
															35	HU01
															36	RO01
															37	RO02
															38	RO03
															39	ENG-SCO
															40	IRE
															41	WAL
