# Supplementary material for: DNA analysis of Castanea sativa (sweet chestnut) in Britain and Ireland: Elucidating European origins and genepool diversity
Source: PLoS One. 2019 Sep 25;14(9):e0222936. doi: 10.1371/journal.pone.0222936 (PMC6760806; doi:10.1371/journal.pone.0222936)
Supplement: S8 Table — (XLSX) [file pone.0222936.s014.xlsx]

## Sheet: EurEng 6 283 Fis ranked
S8 Table Europe, England, Ireland, Wales samples 6SSR, 283 sites, Fis Genepop
Statistics sampled over all loci with at least two individuals typed
(DIPLOID	only)
Sample	Fis
America Wood	0.4783
Stopham Estate A (GB Clone 110)	0.4545
Chessgrove	0.4
Borthwood Copse	0.3898
Kilnwood Copse, Horsham	0.3333
Neuadd, Cwmdu	0.3
Trelowarren A (GB Clone 126)	0.3
Lullingstone woods	0.2941
Skippet Wood A (GB Clone 102)	0.2941
SP09	0.2885
Lizard Wood 1 (GB Clone 67)	0.2787
Bedford Purlieus	0.2727
Hope Mansell	0.2642
Marsh Lane	0.2632
RO02	0.2473
Cockshoot Lodge	0.2381
Petridges A (GB Clone 89)	0.2381
Highnam Wood	0.2308
SP04	0.2153
Daniel's Wood (GB Clone 36)	0.2143
FR02	0.2093
Gurteen	0.2
Margam	0.2
Popes Hill	0.1941
IT02	0.1878
Holt Hall	0.1818
SK03	0.1806
Clanna A (GB Clone 23)	0.1765
Littledean Hall	0.1765
Long Plantation A (Sch 305-02) (GB Clone 71)	0.1724
Scrub Wood 1 (GB Clone 99)	0.1667
Llanfihangel Crucorney	0.166
Nagshead	0.1579
Warley Place	0.1579
Holbrook Park	0.1556
FR03	0.1537
Baldwyns	0.1529
SP03	0.1509
The Weir	0.1304
SP05	0.1287
Penshurst Collinses Toll	0.1282
SP17	0.1273
SP06	0.1263
Dodnash (GB Clone 37)	0.125
IT01	0.12
Cefn Mabli	0.1111
Ruperra	0.1111
Clytha	0.1064
Chalkney Wood	0.1059
SP12	0.1021
IT05	0.1004
Kilndown Wood	0.1
Obelisk A (GB Clone 84)	0.1
SP16	0.0984
IT06	0.0943
SP14	0.0932
SP08	0.0912
RO01	0.09
RO03	0.0889
West Prawle Wood A (GB Clone 138)	0.0877
HU01	0.0843
Speech House	0.0833
Glen	0.0828
Bertholey Park	0.0798
Flesk Wood	0.0788
Catsash, Wentwood	0.0769
quarry	0.0769
IT04	0.0755
SP01	0.0683
Boconnoc A (GB Clone 09)	0.0667
Inch Wood	0.0667
Shepherds	0.0667
Timberline A (GB Clone 122)	0.0667
IT08	0.0653
IT09	0.0648
Larkey Valley L35 (GB Clone 62)	0.0638
IT07	0.0629
Gall Pond Knoll	0.0588
Glenealy	0.0588
RFDC	0.0588
SP11	0.056
Edlington Wood	0.0545
Downes A (GB Clone 38)	0.0526
Hawker's Grove (GB Clone 51)	0.0526
Frith Wood A (GB Clone 43)	0.0476
PT01	0.0442
Sculpture trail	0.04
Staple Edge	0.04
Sunninghill	0.0377
Lesnes Abbey	0.0334
Chestnuts Wood	0.0273
Lydney Park	0.0227
Wardwell Wood, Newington	0.0204
Dock Copse, Botley	0.0175
SP15	0.0123
Cappoquin Ho	0.011
Big Wood A (GB Clone 05)	0
Blakeney Walk	0
Brampton Bryan Park	0
Clements End A (GB Clone 25)	0
Halnaker Park	0
Howletts	0
Johnson Wood	0
Nashdom A (GB Clone 80)	0
Plantation A (GB Clone 91)	0
Puttenage	0
Thorrington A (GB Clone 119)	0
Twenty Acre Wood A (GB Clone 130)	0
Weasenham A (GB Clone 135)	0
Cowdray Park	-0.0104
Hagley Hall	-0.0115
IT03	-0.0138
Kilshane	-0.0226
Welshbury	-0.026
SP07	-0.0269
Ellwood	-0.0277
St Pierre	-0.0364
Serridge	-0.037
The Hangings	-0.037
Copperas Wood	-0.04
Garratts Farm	-0.04
Croft Park	-0.0435
Felbridge avenues	-0.0435
Upper Glen	-0.0471
Chestnut Street, Borden	-0.0487
SP13	-0.0508
PT02	-0.0521
Canford School	-0.0526
Chilham Castle	-0.0588
Littledean Camp Mill Grove	-0.0638
Cotehele A (GB Clone 32)	-0.0667
Dinton Park	-0.0769
Turnips Grove	-0.0787
PT03	-0.0793
FR01	-0.0832
Abbot's Wood Soudley	-0.0847
SK02	-0.0858
Homers Down Plantation A (GB Clone 54)	-0.0909
Norsey Wood	-0.1053
Coolnamuck	-0.1111
Hermitage B (GB Clone 53)	-0.1111
L Edney Wood, Writtle Park	-0.1111
Wilderness Wood 1 (GB Clone 145)	-0.1111
SP02	-0.1188
Nailbridge	-0.12
Edgehills	-0.1228
Corbet Wood, Grinshill	-0.125
Luton Hoo	-0.125
Godinton	-0.1294
Priest Wood	-0.1304
SP10	-0.1374
Stour Wood	-0.1429
Tapeley Park A (GB Clone 115)	-0.1429
Powderham A (GB Clone 94)	-0.1481
Cowdray Avenue	-0.1538
Abenhall hedge	-0.1556
Hockley Wood	-0.1597
Brampton Hill A (GB Clone 12)	-0.1667
Mill Hill	-0.1765
Philip's Wood	-0.1818
Leeds 1 (GB Clone 65)	-0.2
Littledean Hall farm	-0.2
Whorley Pin Plantation A (GB Clone 142)	-0.2
Flaxley Wood/Picks Copse	-0.2009
Nettlecombe Park	-0.2075
Holnicote House	-0.2174
Flaxley park	-0.2222
Bergholt A (GB Clone 03)	-0.2308
Perton Wood, Stoke Edith	-0.2308
Thick Thorn Wood A (GB Clone 117)	-0.2308
Bryngwyn Wood A (GB Clone 17)	-0.25
Lydney Meend	-0.25
Parkhill Inclosure	-0.25
Tortworth Chestnut	-0.2593
Phillips House, Dinton	-0.2727
Bigsweir	-0.2857
Halswell Park	-0.2973
Hall A (GB Clone 49)	-0.3333
Pentillie A (GB Clone 87)	-0.3333
Black Forest	-0.4
Fredville	-0.4118
Bushy House	-0.4286
Seven Sisters, Penshurst	-0.4286
Brierley Hill	-0.4545
Warren Plantation A (GB Clone 133)	-0.8333
EurEng 6 283 Fis Genepop
