# Supplementary material for: DNA analysis of Castanea sativa (sweet chestnut) in Britain and Ireland: Elucidating European origins and genepool diversity
Source: PLoS One. 2019 Sep 25;14(9):e0222936. doi: 10.1371/journal.pone.0222936 (PMC6760806; doi:10.1371/journal.pone.0222936)
Supplement: S11 Table — (XLSX) [file pone.0222936.s017.xlsx]

## Sheet: QGM >0.750
all matches Eur to Eng sites QGM >0.750
Sample 1	Sample 2	LRM	QGM
IT07-1	634	0.452159	0.905225
IT09-9	538	0.418776	0.870213
FR02-12	208	0.335073	0.852476
FR02-11	13	0.328454	0.839951
IT04-3	208	0.232304	0.83665
IT07-10	291aSE	0.213568	0.836157
IT04-2	212	0.278118	0.834964
IT07-10	291bS	0.403734	0.834887
FR02-8	552a	0.336458	0.831585
SP16-14	FTT161	0.359957	0.826605
SP08-17	810	0.399972	0.825633
FR03-3	696W	0.348579	0.824972
SP12-10	46	0.277065	0.824305
SP06-7	234	0.319373	0.814443
SK02-7	47	0.349308	0.813723
SP06-7	685S	0.378843	0.813365
SP08-17	007N	0.236008	0.811233
IT04-16	633	0.180888	0.811009
SP08-17	007S	0.409557	0.809925
SK02-8	566Cen	0.202648	0.809268
SK02-8	199	0.200608	0.807942
FR02-8	62	0.286574	0.807711
SP08-17	222	0.36846	0.803538
SP06-8	10	0.239448	0.798253
IT09-16	233	0.407219	0.791252
IT04-19	FTT82	0.266633	0.78741
RO02-11	105	0.414813	0.786763
SP03-9	6	0.384133	0.785087
FR03-4	6	0.243797	0.784732
SP15-12	233	0.375128	0.784216
SK02-10	199	0.0219377	0.783113
SP03-11	6	0.314879	0.782501
SK02-18	199	0.180043	0.782417
IT09-23	56	0.279026	0.781635
FR03-8	559	0.283272	0.779375
IT09-23	616W	0.356503	0.77905
FR03-8	613N	0.324813	0.778704
SP17-24	FTT137	0.314343	0.77833
RO02-6	648	0.219879	0.776755
SK02-22	199	0.2115	0.775914
FR02-12	112	0.281102	0.773841
FR02-12	13	0.302622	0.772573
IT07-25	553E	0.288312	0.771986
FR02-12	FTT24	0.313213	0.77097
FR02-12	FTT122	0.252813	0.770667
FR02-12	554	0.256252	0.770498
FR02-12	616W	0.268751	0.769853
SP12-7	FTT56	0.200809	0.769645
IT06-8	642	0.304866	0.768146
FR03-8	FTT11	0.41231	0.767819
SP03-9	FTT104	0.333731	0.76666
IT08-4	50	0.270702	0.766242
SP15-14	FTT20	0.244033	0.765534
IT03-13	16	0.331875	0.762817
IT08-21	FTT31	0.167019	0.761219
SP15-8	234	0.318345	0.761215
IT07-25	634	0.353051	0.760473
RO01-8	FTT05	0.116313	0.759813
IT04-12	56	0.181296	0.758934
IT07-14	634	0.374633	0.758766
IT08-26	49	0.18309	0.758682
SP03-9	235	0.282294	0.758614
FR03-4	FTT05	0.159949	0.75844
IT07-12	634	0.400726	0.758014
PT01-5	FTT36	0.34829	0.757243
FR02-11	686	0.322839	0.755948
RO02-6	810	0.20827	0.755551
FR02-11	71	0.207524	0.755411
SP04-21	87	0.246723	0.755317
SP03-9	653	0.186009	0.755309
FR02-6	FTT36	0.189911	0.754683
SP06-7	FTT104	0.34741	0.752703
IT04-10	208	0.200732	0.752238
FR01-6	208	0.276812	0.751035
IT02-5	553E	0.241393	0.750425
SP03-9	FTT54	0.347386	0.749804
FR01-8	639W	0.286287	0.74977

## Sheet: LRM >0.400
all matches Eur to Eng sites LRM >0.400
EurEngIreWal 6 1332 GenAlEx 6.51
Sample 1	Sample 2	LRM	QGM
RO01-7	608	0.555507	0.330545
RO01-7	245	0.550708	0.475099
RO01-7	609S	0.524044	0.046721
RO01-7	FTT01	0.499458	0.0428714
FR01-12	282	0.486296	0.394676
IT03-22	11	0.474623	-0.107041
SP16-8	FTT89	0.470432	0.371475
SP17-19	FTT125	0.467978	0.179654
SP16-1	677	0.462381	0.387876
FR02-2	288	0.46218	0.496738
FR01-12	FTT155	0.461013	0.393649
FR01-12	FTT183	0.456531	0.210998
SP02-3	FTT89	0.455498	0.359248
RO01-9	FTT117	0.45239	0.59382
IT05-13	653	0.452292	0.617584
IT07-1	634	0.452159	0.905225
SP17-19	FTT196	0.44723	0.473534
SP07-15	676	0.44533	0.697501
FR01-12	FTT96	0.438862	0.0859185
FR02-10	804	0.437837	0.337733
IT03-22	694	0.436597	0.286692
FR02-2	633	0.43498	0.213741
SP16-8	535	0.432468	0.242222
RO01-7	FTT116	0.431742	0.195011
SP07-2	676	0.431674	0.566549
SP12-1	37	0.431505	0.533875
IT05-20	267	0.43128	0.2975
SK02-18	154	0.427937	0.748665
FR02-6	FTT89	0.426204	0.718504
IT05-20	558	0.423346	0.219869
RO02-7	FTT14	0.420881	-0.0559803
FR01-12	FTT34	0.420221	0.296077
IT09-9	538	0.418776	0.870213
SP15-3	669	0.418728	0.0135018
SK02-1	FTT162	0.418445	-0.0771381
FR02-2	579	0.417825	-0.0156018
RO02-4	288	0.417372	0.314204
FR01-12	241	0.416442	0.169679
RO02-11	105	0.414813	0.786763
FR01-12	43	0.414299	0.452972
FR03-8	FTT11	0.41231	0.767819
IT03-8	694	0.410359	0.419691
FR01-14	FTT125	0.410249	0.49836
RO02-4	579	0.410125	0.331559
FR01-3	535	0.41001	0.589788
SP16-8	42	0.409873	0.546512
SP08-17	007S	0.409557	0.809925
PT01-17	FTT189	0.408865	0.374846
RO02-7	FTT151	0.408376	0.537
IT09-16	233	0.407219	0.791252
RO02-4	633	0.406652	0.0849559
SP10-2	FTT94	0.405014	0.328115
SP17-16	FTT75	0.404989	0.661776
IT07-10	291bS	0.403734	0.834887
PT03-14	FTT191	0.402355	0.316009
IT07-12	634	0.400726	0.758014
SP12-4	37	0.400415	0.386269
PT02-15	586	0.400301	0.106326
FR01-10	282	0.400096	0.424162
SP08-17	810	0.399972	0.825633
SP17-18	SP17-19	0.542701	0.578007
SP17-19	FR01-14	0.51489	0.363501
IT03-22	IT03-5	0.512294	0.465452
SP05-1	SP09-5	0.505484	0.705478
SP10-13	SP10-14	0.502165	0.773544
SP03-12	SP03-5	0.496309	0.597423
RO02-1	RO02-5	0.491882	0.937355
HU01-22	HU01-9	0.486334	0.820941
SP03-12	SP07-7	0.486193	0.222038
SP02-3	FR01-9	0.485957	0.628354
FR01-10	FR01-12	0.484754	0.629673
SK02-2	SK02-9	0.481207	0.919173
SP08-11	SP08-20	0.480303	0.931562
IT04-25	IT04-26	0.479844	0.920918
IT04-10	IT04-3	0.477551	0.909044
PT01-3	PT03-14	0.475185	0.616298
SP16-8	FR01-9	0.474994	0.620726
FR01-13	FR01-5	0.473949	0.671196
680S	680W	0.473633	0.880076
SP16-12	SP16-2	0.473367	0.616403
PT02-15	PT03-1	0.472531	0.680305
462NW	645E	0.472124	0.338503
SP17-17	SP17-7	0.471111	0.830651
267	558	0.470882	0.449418
IT03-22	IT07-23	0.470756	0.395719
SK03-12	SK03-6	0.470412	0.930556
20	199	0.46978	0.320674
SP01-2	SP09-5	0.469223	0.894416
566Cen	571Cen	0.468406	0.548707
SK02-12	SK02-20	0.467309	0.932875
SP03-12	SP03-7	0.467061	0.617606
IT04-10	IT04-13	0.467036	0.909258
SP09-12	SP09-5	0.4668	0.841623
SP01-2	SP09-12	0.466678	0.856062
IT03-10	IT03-22	0.466592	0.669605
HU01-18	HU01-28	0.466521	0.8484
SP01-1	SP09-14	0.466517	0.886819
PT01-4	IT08-26	0.465854	0.368856
SP03-12	SP07-10	0.465589	0.0359336
FTT133	FTT191	0.46506	0.625396
SP03-12	SP03-17	0.465046	0.0959659
IT01-12	IT01-15	0.464485	0.140651
HU01-21	HU01-25	0.464319	0.673344
FTT184	FTT187	0.462952	0.836147
SP05-5	SP12-8	0.461198	0.786662
15	98	0.460128	0.899119
SP17-7	SP17-8	0.459931	0.927572
SP09-12	SP09-2	0.45954	0.832305
IT03-5	IT07-23	0.459523	0.736214
RO03-3	RO03-5	0.458536	0.599866
SP11-11	SP11-9	0.457192	0.563205
HU01-22	HU01-6	0.456431	0.577935
IT03-22	IT03-8	0.454994	0.402698
SP16-8	FR02-6	0.454699	0.473876
RO03-1	RO03-5	0.454544	0.633661
462NW	229	0.454251	0.123165
288	633	0.454093	0.423523
219	663	0.454015	0.867347
007N	FTT194	0.453325	0.263532
IT01-3	IT01-9	0.452873	0.82829
HU01-22	HU01-24	0.45218	0.652813
HU01-19	HU01-23	0.452071	0.847984
SK03-20	SK03-7	0.451898	0.854281
007N	647S	0.450974	0.448258
PT01-11	PT03-5	0.450909	0.0799799
IT01-17	IT09-3	0.45047	0.808716
SP11-3	SP11-4	0.449903	0.66851
IT09-10	IT09-17	0.44963	0.646421
PT02-15	PT03-7	0.449478	0.307055
SK02-19	SK02-8	0.449427	0.817844
531	574W	0.449229	0.875648
HU01-24	HU01-9	0.449057	0.663184
SP13-12	SP13-4	0.4476	0.932881
HU01-22	HU01-25	0.447595	0.80904
SP02-15	SP16-6	0.446748	0.702182
PT01-8	PT02-15	0.446509	0.374028
SP03-4	SP13-8	0.445885	0.910539
SP01-2	SP09-2	0.445824	0.780037
HU01-15	HU01-18	0.445627	0.757438
HU01-6	HU01-9	0.445241	0.513072
282	FTT183	0.445083	0.496196
602	681SE	0.444786	0.799351
691	FTT62	0.44431	0.515715
SP07-10	SP07-7	0.444251	0.611381
IT04-13	IT04-3	0.444069	0.808824
HU01-24	HU01-25	0.443842	0.743055
HU01-14	HU01-21	0.443741	0.486149
IT04-10	IT04-23	0.44368	0.712986
HU01-1	HU01-15	0.443531	0.789607
SP16-8	FR01-3	0.443363	0.447616
SP02-10	SP02-9	0.443021	0.73376
SP05-8	SP05-9	0.442977	0.784425
SP01-3	SP09-5	0.442906	0.766369
SP03-12	SP03-18	0.442821	0.345601
SP17-13	SP17-4	0.442618	0.864119
FTT96	FTT155	0.442312	0.626372
SP07-15	SP07-2	0.442071	0.664708
617	FTT112	0.44205	0.830189
IT04-23	IT04-3	0.441057	0.712129
SP08-25	SP08-8	0.440553	0.863061
IT04-2	IT04-23	0.440188	0.729179
HU01-1	HU01-18	0.439625	0.721387
FTT197	FTT200	0.439604	0.820376
IT04-23	IT04-24	0.439263	0.819404
603	259E	0.439182	0.820594
IT04-18	IT04-2	0.438079	0.751297
PT02-11	PT02-7	0.438002	0.769804
IT09-19	IT09-8	0.437955	0.729365
SP03-12	SP08-16	0.437642	0.286807
12	828S	0.437584	0.786517
288	579	0.437113	0.209811
SP17-12	SP17-15	0.436387	0.707966
267	646	0.435932	-0.0306122
579	633	0.435597	0.310461
245	608	0.435505	0.314
571Cen	572E	0.435199	0.586735
SP17-12	SP17-21	0.434699	0.39039
HU01-25	HU01-9	0.434621	0.639727
215	657SW	0.434327	0.692097
SP04-10	SP04-20	0.434063	0.683017
SP04-10	SP04-22	0.433445	0.801882
SP17-12	657SW	0.433021	0.222947
133	690	0.432995	0.760183
PT01-4	IT04-8	0.432951	0.287814
204E	204S	0.432836	0.9102
SP01-3	SP05-1	0.432739	0.754907
FR02-14	FR02-16	0.432235	0.848185
HU01-15	HU01-8	0.431832	0.762701
520	462WSW	0.431708	0.527023
222	224	0.431703	0.916591
SP02-15	SP02-6	0.43142	0.769464
566Cen	572E	0.431345	0.657885
IT07-16	IT07-17	0.431307	0.786079
IT04-18	IT04-23	0.431096	0.728157
SP02-5	SP02-9	0.431062	0.715956
FTT134	FTT73	0.430874	0.720003
SP12-1	SP12-4	0.430811	0.649915
IT02-4	IT06-14	0.430628	0.0847226
IT09-18	IT09-24	0.430334	0.68075
SP03-18	SP08-16	0.430142	0.627008
SP16-10	SP16-8	0.430069	0.501829
IT04-18	IT04-3	0.429911	0.73851
IT01-16	IT01-20	0.429623	0.707162
SP17-17	SP17-8	0.429525	0.76834
SP05-13	SP05-14	0.429437	0.80074
IT04-18	IT04-9	0.429402	0.746843
547	622	0.429388	0.781323
HU01-17	HU01-24	0.429313	0.413365
IT04-13	IT04-23	0.429227	0.678443
SP16-1	SP17-16	0.428966	0.114287
RO03-1	RO03-3	0.428702	0.584883
PT01-17	PT03-14	0.42861	0.387665
RO02-6	RO02-7	0.42852	0.772623
IT04-22	IT04-4	0.428102	0.764333
683	571Cen	0.428093	0.359833
IT04-10	IT04-18	0.427795	0.739152
622	663	0.427615	0.854215
IT05-15	RO01-2	0.427536	0.554985
PT01-17	PT01-3	0.427441	0.639004
SP04-15	SP04-26	0.427327	0.280444
284	FTT40	0.427214	0.888084
810	678S	0.427112	0.807952
SP07-3	SP12-5	0.426954	0.247214
PT02-15	PT03-16	0.426905	0.489062
HU01-12	HU01-18	0.426598	0.441695
IT09-17	IT09-25	0.426355	0.684265
581	FTT22	0.425705	0.563731
647S	FTT194	0.425514	-0.0341714
HU01-19	HU01-20	0.425329	0.692573
462NW	645S	0.425303	0.147332
SP13-20	IT07-15	0.424449	0.0389143
209	212	0.423594	0.743634
SP01-12	SP12-5	0.423451	0.31752
571Cen	639E	0.423451	0.453342
SP08-27	SP13-20	0.423327	0.219449
RO03-5	RO03-9	0.423203	0.554136
608	609S	0.423178	0.261837
SP17-19	FR02-7	0.423137	0.0562764
SP02-3	SP16-8	0.423072	0.639949
SP01-12	SP07-3	0.422945	0.321657
646	558	0.422848	0.134727
SP01-1	SP01-8	0.422715	0.465862
HU01-20	HU01-23	0.422576	0.693766
SK02-19	SK02-20	0.422082	0.808141
HU01-11	HU01-29	0.421894	0.752628
245	609S	0.421721	0.135904
575W	222	0.421658	0.798438
571Cen	592N	0.421316	-0.156956
IT03-22	IT03-4	0.421278	0.572375
SP01-1	SP05-11	0.421192	0.507173
SP01-6	SP09-9	0.421159	0.752742
SP01-2	SP01-3	0.421	0.785076
HU01-21	HU01-24	0.420887	0.380156
HU01-23	HU01-29	0.420766	0.766353
SP02-3	FR02-6	0.420226	0.398095
159	666W	0.420185	0.830747
IT07-14	IT07-2	0.420135	0.768995
549	FTT09	0.419683	0.747176
FR02-2	RO02-4	0.419186	0.43648
SP01-1	SP05-6	0.419087	0.678009
IT04-2	IT04-3	0.419064	0.652368
IT09-10	IT09-18	0.418861	0.54405
462WSW	FTT182	0.418755	0.565535
SP01-13	SP09-5	0.418747	0.421856
IT09-4	IT09-8	0.418499	0.405904
SP02-15	SP16-8	0.418417	0.378538
SP13-16	SP17-12	0.417978	0.498904
FTT01	FTT116	0.417973	0.564829
46	678S	0.417768	0.808499
SP01-1	SP05-10	0.417688	0.563864
HU01-14	HU01-25	0.417669	0.395425
PT01-10	PT01-17	0.417502	0.37695
SP16-6	SP16-8	0.417429	0.47386
IT07-25	IT08-7	0.417306	0.771824
HU01-11	HU01-12	0.417251	0.426018
SP11-11	SP11-3	0.417111	0.661623
SP13-20	IT05-6	0.416859	0.127012
17	FTT191	0.416805	0.148177
IT04-13	IT04-18	0.416413	0.724846
SP04-23	SP04-9	0.415544	0.795584
SP04-16	SP04-3	0.415413	0.517901
SP08-27	IT07-15	0.415229	0.0274498
PT01-14	PT02-15	0.414906	-0.0016789
IT03-4	IT03-8	0.414893	0.622064
IT03-20	IT03-8	0.414859	0.637746
SK02-9	SK03-17	0.41477	0.758906
SP02-15	SP02-3	0.414675	0.451587
IT07-1	IT07-14	0.414448	0.842979
IT07-17	IT08-25	0.414285	0.767151
SP09-2	SP09-5	0.41419	0.636577
SK02-4	RO02-8	0.413867	0.619442
SP08-1	FR02-4	0.413754	0.785249
FR03-1	FR03-6	0.413194	0.687756
SP02-3	SP16-6	0.413189	0.562338
SP01-2	SP05-1	0.413058	0.591028
632	FTT192	0.412967	0.590097
622	222	0.412786	0.768808
HU01-21	HU01-22	0.412736	0.500917
SP03-12	SP06-14	0.412722	0.182028
IT03-10	IT03-5	0.41261	0.60885
SP08-19	SP08-29	0.412569	0.83503
HU01-17	HU01-25	0.412468	0.551125
SP01-1	SP01-13	0.412198	0.604346
SP17-17	SP17-2	0.412152	0.750379
IT04-11	IT04-18	0.411653	0.547958
IT01-5	IT03-23	0.411619	0.659967
RO03-1	RO03-12	0.411595	0.582442
102	690	0.411544	0.683141
FTT03	FTT143	0.411516	0.674998
SK02-20	SK02-8	0.411159	0.811501
HU01-11	HU01-23	0.411112	0.686366
IT09-19	IT09-4	0.410975	0.318196
609S	FTT01	0.410968	0.220961
PT01-3	PT03-11	0.410803	0.620757
648	666W	0.410713	0.850107
SP17-2	SP17-7	0.410702	0.754639
IT01-25	IT01-6	0.41067	0.673236
5	150a	0.410605	0.777174
96	FTT40	0.410097	0.889912
46	810	0.410034	0.834296
540	FTT18	0.409847	0.696407
IT04-14	IT04-8	0.409717	0.231759
IT04-8	IT08-26	0.409419	-0.188454
SP02-3	FR01-3	0.409329	0.324379
810	575W	0.409165	0.833203
IT09-14	IT09-4	0.409003	0.323463
HU01-11	HU01-18	0.40885	0.448379
IT09-10	IT09-25	0.408627	0.533666
566Cen	592N	0.408251	-0.0515371
HU01-18	HU01-8	0.408098	0.702063
SK03-8	SK03-9	0.408026	0.800496
RO03-12	RO03-7	0.407486	0.646647
FTT134	FTT191	0.407437	0.358137
683	592N	0.407374	0.17473
SP03-12	SP07-11	0.407271	0.194152
PT02-2	PT02-20	0.407245	0.666421
FR01-1	FR01-5	0.406858	0.687783
SK03-16	SK03-4	0.406837	0.793012
FTT133	FTT73	0.406807	0.605943
SP01-1	SP05-9	0.406791	0.5
SP03-3	SP04-2	0.406771	0.797021
SK02-11	SK02-22	0.406691	0.784357
RO03-1	RO03-11	0.406687	0.586014
RO03-11	RO03-3	0.406635	0.476486
14	88	0.406624	0.780108
IT07-10	IT07-11	0.406409	0.829992
SP16-1	RO01-8	0.406156	0.46899
SK02-3	SK02-9	0.406144	0.785793
IT04-5	IT07-1	0.405874	0.831652
HU01-21	HU01-9	0.405847	0.35549
RO03-2	RO03-7	0.405724	0.69901
683	572E	0.405699	0.188742
97	FTT187	0.405639	0.624081
SP14-1	SP14-3	0.405273	0.468071
IT02-15	IT07-22	0.405045	0.750259
34	531	0.404741	0.744612
SP10-1	SP10-2	0.404736	0.714955
IT09-14	IT09-6	0.404697	0.603019
SP14-14	FR02-15	0.404614	0.687007
IT04-12	IT04-9	0.404585	0.673209
SP03-13	SP08-21	0.404557	0.723208
IT07-1	IT07-2	0.404425	0.83141
IT04-12	IT04-23	0.404246	0.56399
SP02-13	SP16-3	0.404104	0.641082
30	67	0.404037	0.566036
73	FTT127	0.404013	0.726251
621	FTT138	0.403987	0.70623
SP03-3	SP08-23	0.403836	0.655025
SP02-4	SP02-6	0.403714	0.452665
SP10-12	SP10-9	0.403659	0.610975
SP03-17	SP07-10	0.403574	0.403838
IT09-15	IT09-5	0.403503	0.566973
SP08-11	SP08-21	0.402715	0.68469
SP01-14	SP01-2	0.402618	0.70034
462NW	FTT138	0.4026	0.414325
566Cen	639E	0.401887	0.373429
SP04-17	SP04-5	0.401715	0.694913
IT03-5	IT03-8	0.401713	0.610388
IT04-2	IT04-24	0.401692	0.664267
SP11-5	SP14-8	0.4015	0.420133
621	462NW	0.401184	0.31532
282	FTT155	0.400515	0.495869
SP01-6	SP09-5	0.40036	0.506166
644W	FTT102	0.400222	0.496619
531	FTT107	0.400012	0.506086

## Sheet: combined
S11 Table Europe, England, ireland, Wales LRM & QGM analyses
Sample 1	Sample 2	LRM	Sample 1	Sample 2	QGM
RO01-7	608	0.555507	IT07-1	634	0.905225
RO01-7	245	0.550708	IT09-9	538	0.870213
RO01-7	609S	0.524044	FR02-12	208	0.852476
RO01-7	FTT01	0.499458	FR02-11	13	0.839951
FR01-12	282	0.486296	IT04-3	208	0.83665
IT03-22	11	0.474623	IT07-10	291aSE	0.836157
SP16-8	FTT89	0.470432	IT04-2	212	0.834964
SP17-19	FTT125	0.467978	IT07-10	291bS	0.834887
SP16-1	677	0.462381	FR02-8	552a	0.831585
FR02-2	288	0.46218	SP16-14	FTT161	0.826605
FR01-12	FTT155	0.461013	SP08-17	810	0.825633
FR01-12	FTT183	0.456531	FR03-3	696W	0.824972
SP02-3	FTT89	0.455498	SP12-10	46	0.824305
RO01-9	FTT117	0.45239	SP06-7	234	0.814443
IT05-13	653	0.452292	SK02-7	47	0.813723
IT07-1	634	0.452159	SP06-7	685S	0.813365
SP17-19	FTT196	0.44723	SP08-17	007N	0.811233
SP07-15	676	0.44533	IT04-16	633	0.811009
FR01-12	FTT96	0.438862	SP08-17	007S	0.809925
FR02-10	804	0.437837	SK02-8	566Cen	0.809268
IT03-22	694	0.436597	SK02-8	199	0.807942
FR02-2	633	0.43498	FR02-8	62	0.807711
SP16-8	535	0.432468	SP08-17	222	0.803538
RO01-7	FTT116	0.431742	SP06-8	10	0.798253
SP07-2	676	0.431674	IT09-16	233	0.791252
SP12-1	37	0.431505	IT04-19	FTT82	0.78741
IT05-20	267	0.43128	RO02-11	105	0.786763
SK02-18	154	0.427937	SP03-9	6	0.785087
FR02-6	FTT89	0.426204	FR03-4	6	0.784732
IT05-20	558	0.423346	SP15-12	233	0.784216
RO02-7	FTT14	0.420881	SK02-10	199	0.783113
FR01-12	FTT34	0.420221	SP03-11	6	0.782501
IT09-9	538	0.418776	SK02-18	199	0.782417
SP15-3	669	0.418728	IT09-23	56	0.781635
SK02-1	FTT162	0.418445	FR03-8	559	0.779375
FR02-2	579	0.417825	IT09-23	616W	0.77905
RO02-4	288	0.417372	FR03-8	613N	0.778704
FR01-12	241	0.416442	SP17-24	FTT137	0.77833
RO02-11	105	0.414813	RO02-6	648	0.776755
FR01-12	43	0.414299	SK02-22	199	0.775914
FR03-8	FTT11	0.41231	FR02-12	112	0.773841
IT03-8	694	0.410359	FR02-12	13	0.772573
FR01-14	FTT125	0.410249	IT07-25	553E	0.771986
RO02-4	579	0.410125	FR02-12	FTT24	0.77097
FR01-3	535	0.41001	FR02-12	FTT122	0.770667
SP16-8	42	0.409873	FR02-12	554	0.770498
SP08-17	007S	0.409557	FR02-12	616W	0.769853
PT01-17	FTT189	0.408865	SP12-7	FTT56	0.769645
RO02-7	FTT151	0.408376	IT06-8	642	0.768146
IT09-16	233	0.407219	FR03-8	FTT11	0.767819
RO02-4	633	0.406652	SP03-9	FTT104	0.76666
SP10-2	FTT94	0.405014	IT08-4	50	0.766242
SP17-16	FTT75	0.404989	SP15-14	FTT20	0.765534
IT07-10	291bS	0.403734	IT03-13	16	0.762817
PT03-14	FTT191	0.402355	IT08-21	FTT31	0.761219
IT07-12	634	0.400726	SP15-8	234	0.761215
SP12-4	37	0.400415	IT07-25	634	0.760473
PT02-15	586	0.400301	RO01-8	FTT05	0.759813
FR01-10	282	0.400096	IT04-12	56	0.758934
SP08-17	810	0.399972	IT07-14	634	0.758766
			IT08-26	49	0.758682
			SP03-9	235	0.758614
			FR03-4	FTT05	0.75844
			IT07-12	634	0.758014
			PT01-5	FTT36	0.757243
			FR02-11	686	0.755948
			RO02-6	810	0.755551
			FR02-11	71	0.755411
			SP04-21	87	0.755317
			SP03-9	653	0.755309
			FR02-6	FTT36	0.754683
			SP06-7	FTT104	0.752703
			IT04-10	208	0.752238
			FR01-6	208	0.751035
			IT02-5	553E	0.750425
			SP03-9	FTT54	0.749804
			FR01-8	639W	0.74977
