# Supplementary material for: DNA analysis of Castanea sativa (sweet chestnut) in Britain and Ireland: Elucidating European origins and genepool diversity
Source: PLoS One. 2019 Sep 25;14(9):e0222936. doi: 10.1371/journal.pone.0222936 (PMC6760806; doi:10.1371/journal.pone.0222936)
Supplement: S12 Table — (XLSX) [file pone.0222936.s018.xlsx]

## Sheet: Sheet2
S12 Table. Europe, England, Ireland, Wales. Clones and near matches. GenAlEx6.51b Multilocus Matching Programme
List of Sample Pairs Matching at All Loci 8 SSRs																		UC unexpected clone
true clones	87 plants with replicate clonal samples																	UNC unexpected non-clonal
																		NC not clonal
Sample number	Site name	CsCAT1		CsCAT2		CsCAT3		CsCAT6		CsCAT14		CsCAT16		EMCs25		EMCs38
29	Abenhall hedge	192	192	206	232	255	255	182	196	131	139	128	140	140	147	241	250	UC		checked buds OK
30	Abenhall Lane	192	192	206	232	255	255	182	196	131	139	128	140	140	147	241	250		veg propag	checked buds OK
51	Popes Hill	192	213	214	218	224	224	172	196	131	139	128	128	140	147	239	250		hedgebank
52	Popes Hill	192	213	214	218	224	224	172	196	131	139	128	128	140	147	239	250		layer
109	Tortworth Chestnut	203	221	206	212	226	259	179	194	131	150	128	128	140	140	255	261		tree
110	Tortworth Chestnut	203	221	206	212	226	259	179	194	131	150	128	128	140	140	255	261		layer
24	Flaxley Wood/Picks Copse	192	192	206	210	255	257	161	196	139	139	124	140	140	140	250	257		stool
140	Flaxley Wood/Picks Copse	192	192	206	210	255	257	161	196	139	139	124	140	140	140	250	257		layer
3	Welshbury CS003 stool test	192	221	206	232	224	257	161	182	131	131	128	140	140	147	239	241
144	Welshbury CS003 stool test	192	221	206	232	224	257	161	182	131	131	128	140	140	147	239	241		stool
145	Welshbury CS003 stool test	192	221	206	232	224	257	161	182	131	131	128	140	140	147	239	241
146	Welshbury CS003 stool test	192	221	206	232	224	257	161	182	131	131	128	140	140	147	239	241
147	Welshbury CS003 stool test	192	221	206	232	224	257	161	182	131	131	128	140	140	147	239	241
148	Welshbury CS003 stool test	192	221	206	232	224	257	161	182	131	131	128	140	140	147	239	241
149	Welshbury test N stool	192	192	214	216	255	255	172	172	131	139	128	140	157	157	241	270		stool
150	Welshbury test N stool	192	192	214	216	255	255	172	172	131	139	128	140	157	157	241	270			checked corrected
150a	Welshbury test N stool	192	192	214	216	255	255	172	172	131	139	128	140	157	157	241	270
151	Welshbury test N stool	192	192	214	216	255	255	172	172	131	139	128	140	157	157	241	270
152	Welshbury test S stool	192	221	206	214	224	255	161	172	131	139	128	140	140	147	241	241		stool
153	Welshbury test S stool	192	221	206	214	224	255	161	172	131	139	128	140	140	147	241	241
154	Welshbury test S stool	192	221	206	214	224	255	161	172	131	139	128	140	140	147	241	241
196	Longhope	192	192	229	232	195	195	179	196	139	139	140	140	140	147	241	257		tree
197	Longhope	192	192	229	232	195	195	179	196	139	139	140	140	140	147	241	257		layer
204N	Lydney Park	174	215	210	212	224	224	161	194	131	160	138	140	140	140	250	255		tree fork
204E	Lydney Park	174	215	210	212	224	224	161	194	131	160	138	140	140	140	250	255		collapsed bough
207	Lydney Park	192	192	210	216	224	224	179	182	131	160	140	143	140	140	257	257		tree W limb
208	Lydney Park	192	192	210	216	224	224	179	182	131	160	140	143	140	140	257	257		E limb
213	Lydney Park	192	192	212	232	195	224	179	182	131	131	140	143	140	150	241	261		tree E limb
214	Lydney Park	192	192	212	232	195	224	179	182	131	131	140	143	140	150	241	261		W limb
232	Croft Park	192	213	216	232	226	234	161	166	131	131	128	140	140	140	257	257		tree N side
233	Croft Park	192	213	216	232	226	234	161	166	131	131	128	140	140	140	257	257		S side
246	Seven Sisters, Penshurst	192	215	195	214	250	252	172	172	139	160	130	138	140	140	250	255		tree ring	repres 9 sep stems on stool
247	Seven Sisters, Penshurst	192	215	195	214	250	252	172	172	139	160	130	138	140	140	250	255
252	Chestnut Street, Borden	192	192	210	220	248	255	182	182	131	148	130	130	140	147	241	250		stool
253	Chestnut Street, Borden	192	192	210	220	248	255	182	182	131	148	130	130	140	147	241	250		layer
259CEN	Philipps House, Dinton	192	192	210	232	224	257	177	182	131	139	140	140	140	150	239	241		tree
259N	Philipps House, Dinton	192	192	210	232	224	257	177	182	131	139	140	140	140	150	239	241
260E	Rydal Hall	174	192	210	232	224	257	161	182	131	160	128	128	140	150	241	255		tree
260N	Rydal Hall	174	192	210	232	224	257	161	182	131	160	128	128	140	150	241	255
261	Tortworth Old Park	192	221	212	214	226	242	161	179	131	148	128	130	140	157	239	257		tree W side	checked OK
262	Tortworth Old Park	192	221	212	214	226	242	161	179	131	148	128	130	140	157	239	257		E bough	checked OK
269a	Cowdray Park	192	221	210	212	195	224	179	196	148	148	128	138	140	150	241	250		tree	"Colossus"
269b	Cowdray Park	192	221	210	212	195	224	179	196	148	148	128	138	140	150	241	250
290a	Baldwyns	192	192	195	210	226	226	177	179	131	160	140	143	140	140	230	230		ring tree
290aNW	Baldwyns	192	192	195	210	226	226	177	179	131	160	140	143	140	140	230	230
290bNE	Baldwyns	192	192	195	210	226	255	177	179	131	160	140	143	140	140	230	247	UC	ring tree	diametric opposite, separate trunks
291a	Baldwyns	192	192	195	210	226	255	177	179	131	160	140	143	140	140	230	247
291b	Baldwyns	192	192	210	210	195	195	177	182	131	139	128	140	157	157	247	270		ring tree
291bS	Baldwyns	192	192	210	210	195	195	177	182	131	139	128	140	157	157	247	270
512a	Lesnes Abbey	192	203	206	225	195	224	177	182	131	148	140	140	140	147	241	250		stool	confirmed by repeat w buds
512b	Lesnes Abbey	192	203	206	225	195	224	177	182	131	148	140	140	140	147	241	250			confirmed by repeat w buds
514N	Lesnes Abbey	192	192	210	225	226	226	177	177	131	139	128	140	140	140	250	255		stool	confirmed by repeat
514S	Lesnes Abbey	192	192	210	225	226	226	177	177	131	139	128	140	140	140	250	255			confirmed by repeat
522	Norsey Wood	174	203	210	210	224	235	161	177	131	139	128	140	147	150	237	250		stool
522a	Norsey Wood	174	203	210	210	224	235	161	177	131	139	128	140	147	150	237	250
524	Norsey Wood	192	203	212	232	195	224	177	190	131	139	140	140	140	140	239	250		stool
524a	Norsey Wood	192	203	212	232	195	224	177	190	131	139	140	140	140	140	239	250
526N	Wymondley Bury	215	221	210	225	226	246	172	177	131	131	128	130	147	147	241	255		layer
526W	Wymondley Bury	215	221	210	225	226	246	172	177	131	131	128	130	147	147	241	255
527	Luton Hoo	192	213	206	232	224	226	177	182	131	131	128	140	140	140	259	263	UC	ring tree	repres 6 sep stems on stool
527a	Luton Hoo	192	213	206	232	224	226	177	182	131	131	128	140	140	140	259	263
530N	Canford School	174	192	216	232	224	224	182	196	131	150	138	143	140	140	247	261		tree ancient
530W	Canford School	174	192	216	232	224	224	182	196	131	150	138	143	140	140	247	261
532	Canford School	192	215	214	216	224	242	175	182	148	160	128	138	140	157	230	270	UC	layer
533N	Canford School	192	215	214	216	224	242	175	182	148	160	128	138	140	157	230	270		tree
536N	Borthwood Copse	192	192	206	206	224	234	166	166	131	131	128	143	140	140	247	250		stool layer	repres 5 sep stems on linear stool
538	Borthwood Copse	192	192	206	206	224	234	166	166	131	131	128	143	140	140	247	250		layer
544N	Powderham Park	192	203	210	212	226	226	177	177	131	148	128	140	140	147	230	241		tree
544S	Powderham Park	192	203	210	212	226	226	177	177	131	148	128	140	140	147	230	241
550Cen	Powderham Park	192	213	210	220	224	226	161	196	131	139	130	140	140	147	241	261		tree ring
550S	Powderham Park	192	213	210	220	224	226	161	196	131	139	130	140	140	147	241	261
552	Wentwood	192	192	232	232	224	224	166	196	131	160	140	140	140	140	250	261		stool
552a	Wentwood	192	192	232	232	224	224	166	196	131	160	140	140	140	140	250	261		layer
553W	Llanfihangel Crucorney	213	215	206	210	224	224	172	196	131	131	128	140	157	157	250	270		tree
553E	Llanfihangel Crucorney	213	215	206	210	224	224	172	196	131	131	128	140	157	157	250	270
565N	Welshbury	192	213	214	216	224	226	182	194	131	131	130	140	140	147	241	250		stool ring
565SE	Welshbury	192	213	214	216	224	226	182	194	131	131	130	140	140	147	241	250
566SW	Welshbury	192	192	214	232	224	226	172	199	150	150	128	130	147	147	241	241		stool
566Cen	Welshbury	192	192	214	232	224	226	172	199	150	150	128	130	147	147	241	241
566N		192	192	206	232	224	224	166	172	131	150	128	143	140	147	241	257	UNC	checked OK
567N	Welshbury	192	192	210	216	224	224	179	194	131	139	130	140	140	147	241	250		stool
567W	Welshbury	192	192	210	216	224	224	179	194	131	139	130	140	140	147	241	250
567S		192	192	210	216	224	224	179	194	131	139	130	140	140	147	241	250
570N	Welshbury	192	192	210	232	224	257	161	194	131	139	140	140	147	147	241	241		stool
570S	Welshbury	192	192	210	232	224	257	161	194	131	139	140	140	147	147	241	241
570SW	Welshbury	192	192	210	232	224	257	161	194	131	139	140	140	147	147	241	241
571E	Welshbury	192	192	214	232	224	224	161	199	139	150	128	140	140	147	241	257		stool
571Cen	Welshbury	192	192	214	232	224	224	161	199	139	150	128	140	140	147	241	257
571W	Welshbury	192	192	214	232	224	226	161	172	150	150	128	130	140	147	241	257	UNC	checked OK
572W	Welshbury	192	192	214	216	224	259	172	199	131	139	128	128	140	147	241	263		stool
572E	Welshbury	192	192	214	216	224	259	172	199	131	139	128	128	140	147	241	263
574Cen	Sunninghill	192	192	210	225	224	226	166	182	131	150	128	140	147	150	237	241		tree stool
574S	Sunninghill	192	192	210	225	224	226	166	182	131	150	128	140	147	150	237	241
575E	Sunninghill	192	221	210	222	226	235	161	182	131	131	128	140	150	150	241	255		tree
575W	Sunninghill	192	221	210	222	226	235	161	182	131	131	128	140	150	150	241	255
577E	Silwood	192	215	216	225	236	252	168	196	148	148	128	138	157	157	257	270	UC	tree bundle?
577N	Silwood	192	215	216	225	236	252	168	196	148	148	128	138	157	157	257	270
578E	The Hangings	192	192	212	232	195	257	177	182	131	160	138	140	140	140	230	239		tree
578N	The Hangings	192	192	212	232	195	257	177	182	131	160	138	140	140	140	230	239
582N	Halswell Park	174	192	210	210	189	195	177	182	131	139	130	143	140	140	250	257		tree
582S	Halswell Park	174	192	210	210	189	195	177	182	131	139	130	143	140	140	250	257
583E	Halswell Park	192	192	210	210	189	224	182	196	139	139	130	143	140	140	250	257		tree
583S	Halswell Park	192	192	210	210	189	224	182	196	139	139	130	143	140	140	250	257
587E	Nettlecombe Park	192	221	210	232	224	253	180	196	131	148	138	140	140	140	239	257		tree
587N	Nettlecombe Park	192	221	210	232	224	253	180	196	131	148	138	140	140	140	239	257
589N	Nettlecombe Park	192	221	210	210	195	226	166	182	131	131	140	140	140	157	255	257		tree
589S	Nettlecombe Park	192	221	210	210	195	226	166	182	131	131	140	140	140	157	255	257
590N	Nettlecombe Park	192	221	216	232	224	226	161	166	131	139	130	143	140	140	250	255		tree
590S	Nettlecombe Park	192	221	216	232	224	226	161	166	131	139	130	143	140	140	250	255
591N	Nettlecombe Park	192	221	210	210	226	252	161	166	131	139	130	140	140	140	257	261		tree
591S	Nettlecombe Park	192	221	210	210	226	252	161	166	131	139	130	140	140	140	257	261
593N	Holnicote Ho	192	215	210	212	195	195	179	196	131	139	140	143	140	140	250	255		tree collapsed
593S	Holnicote Ho	192	215	210	212	195	195	179	196	131	139	140	143	140	140	250	255
594N	Bushy Ho	192	221	214	216	234	255	161	161	139	148	128	128	150	150	241	241		tree
594S	Bushy Ho	192	221	214	216	234	255	161	161	139	148	128	128	150	150	241	241
596E	Howletts	192	192	210	214	224	226	161	182	131	139	128	140	140	140	250	255		tree
596S	Howletts	192	192	210	214	224	226	161	182	131	139	128	140	140	140	250	255
598N	Champions Wd	192	192	210	212	235	252	172	194	139	160	140	140	140	160	239	243		stool	checked corrected
598S	Champions Wd	192	192	210	212	235	252	172	194	139	160	140	140	140	160	239	243
600a	Denge Wd	174	192	210	216	226	234	161	172	131	160	128	140	140	140	255	257		stool
600b	Denge Wd	174	192	210	216	226	234	161	172	131	160	128	140	140	140	255	257
604N	Godinton	192	213	210	232	224	224	166	196	139	148	128	140	140	140	257	259		tree
604S	Godinton	192	213	210	232	224	224	166	196	139	148	128	140	140	140	257	259
605N	Benenden	192	192	210	216	224	224	161	172	139	139	128	143	160	160	243	250		tree
605S	Benenden	192	192	210	216	224	224	161	172	139	139	128	143	160	160	243	250
606N	Chilham Castle	192	192	216	232	195	224	161	172	148	160	128	140	157	157	250	270		tree
606S	Chilham Castle	192	192	216	232	195	224	161	172	148	160	128	140	157	157	250	270
609N	Chilham Castle	192	215	210	222	224	224	166	179	131	131	128	154	140	150	241	257		tree
609S	Chilham Castle	192	215	210	222	224	224	166	179	131	131	128	154	140	150	241	257
610N	Fredville	192	192	210	234	195	235	172	182	131	131	128	140	140	150	241	250		tree
610S	Fredville	192	192	210	234	195	235	172	182	131	131	128	140	140	150	241	250
611E	Fredville	192	192	210	212	235	259	172	182	131	139	138	140	140	150	241	261		tree
611SW	Fredville	192	192	210	212	235	259	172	182	131	139	138	140	140	150	241	261
612NE	Fredville	192	192	210	212	235	253	182	194	131	139	128	140	140	150	241	263		tree
612SW	Fredville	192	192	210	212	235	253	182	194	131	139	128	140	140	150	241	263
615E	Penshurst Place	213	215	210	225	224	226	161	177	131	131	140	140	157	157	250	270		tree
615W	Penshurst Place	213	215	210	225	224	226	161	177	131	131	140	140	157	157	250	270
616E	Penshurst Collinses Toll	192	192	210	216	224	226	177	182	131	160	140	140	140	140	230	257		tree
616W	Penshurst Collinses Toll	192	192	210	216	224	226	177	182	131	160	140	140	140	140	230	257
618E	Penshurst Collinses Toll	203	215	212	232	226	253	177	177	131	148	128	140	140	140	230	247		tree
618W	Penshurst Collinses Toll	203	215	212	232	226	253	177	177	131	148	128	140	140	140	230	247
619N	Penshurst Collinses Toll	203	215	210	210	224	226	177	177	148	148	128	130	140	140	257	257		tree
619W	Penshurst Collinses Toll	203	215	210	210	224	226	177	177	148	148	128	130	140	140	257	257
625E	Wardwell Wd	192	192	218	232	224	246	166	196	139	148	130	140	140	160	243	261		stool
625W	Wardwell Wd	192	192	218	232	224	246	166	196	139	148	130	140	140	160	243	261
627	Chestnut St Borden	192	213	210	210	253	255	172	182	139	148	128	140	140	140	250	257	UC	stub
254	Chestnut St Borden	192	213	210	210	253	255	172	182	139	148	128	140	140	140	250	257		layer/veg propag
628N	Windsor Buttersteep	192	213	210	210	208	224	161	196	131	148	128	140	140	140	257	259		stool
628S	Windsor Buttersteep	192	213	210	210	208	224	161	196	131	148	128	140	140	140	257	259
636N	Heveningham church	192	206	210	216	195	224	182	182	139	139	128	140	140	160	243	250		tree
636S	Heveningham church	192	206	210	216	195	224	182	182	139	139	128	140	140	160	243	250
637N	Holbrook Pk	192	215	225	232	195	235	182	182	131	148	140	143	140	150	230	241		stool layer
637S	Holbrook Pk	192	215	225	232	195	235	182	182	131	148	140	143	140	150	230	241
638N	Holbrook Pk	213	221	210	229	195	234	172	194	160	160	140	140	140	140	250	255		stool
638S	Holbrook Pk	213	221	210	229	195	234	172	194	160	160	140	140	140	140	250	255
657NE	St Pierre	192	192	210	232	224	246	179	182	131	137	140	143	140	150	241	257		tree
657SW	St Pierre	192	192	210	232	224	246	179	182	131	137	140	143	140	150	241	257
659N	St Pierre	215	221	210	210	226	255	161	177	131	160	124	140	140	150	230	241		tree
659S	St Pierre	215	221	210	210	226	255	161	177	131	160	124	140	140	150	230	241
660N	St Pierre	192	192	210	216	195	224	166	182	131	160	138	140	140	140	239	263		tree
660S	St Pierre	192	192	210	216	195	224	166	182	131	160	138	140	140	140	239	263
662N	Cefn Mabli	192	221	210	225	226	235	161	172	131	131	130	140	147	147	237	247		tree collapse
662S	Cefn Mabli	192	221	210	225	226	235	161	172	131	131	130	140	147	147	237	247
666E	Ruperra	192	192	210	232	224	226	161	161	131	131	128	140	150	150	241	247		tree
666W	Ruperra	192	192	210	232	224	226	161	161	131	131	128	140	150	150	241	247
674N	Neuadd	192	192	210	232	226	226	161	182	131	150	128	140	140	147	237	255		tree
674S	Neuadd	192	192	210	232	226	226	161	182	131	150	128	140	140	147	237	255
678N	Clytha	192	192	210	210	235	235	161	166	131	131	128	128	150	150	241	241		tree
678S	Clytha	192	192	210	210	235	235	161	166	131	131	128	128	150	150	241	241
680E	Hagley Hall	192	213	212	232	224	253	172	177	139	148	140	143	140	140	239	247		tree
680S	Hagley Hall	192	213	212	232	224	253	172	177	139	148	140	143	140	140	239	247
681NE	Hagley Hall	192	192	212	216	195	244	161	166	131	131	128	128	140	150	241	255		tree
681SE	Hagley Hall	192	192	212	216	195	244	161	166	131	131	128	128	140	150	241	255
684E	Kateshill Ho	192	192	212	216	195	224	161	161	131	139	128	138	140	140	259	259		tree
690	Kateshill Ho	192	192	212	216	195	224	161	161	131	139	128	138	140	140	259	259	UC	layer
685N	Corbet Wd	192	192	210	220	224	226	161	182	131	148	130	140	140	147	241	257		tree
685S	Corbet Wd	192	192	210	220	224	226	161	182	131	148	130	140	140	147	241	257
688	Bachymbyd	215	221	214	216	253	255	177	182	148	160	128	143	160	160	243	255		tree
689	Bachymbyd	215	221	214	216	253	255	177	182	148	160	128	143	160	160	243	255
696E	The Weir	192	192	210	216	195	224	190	196	131	131	128	140	150	150	241	247		tree
696W	The Weir	192	192	210	216	195	224	190	196	131	131	128	140	150	150	241	247
809	Garratts Fm	192	192	210	212	226	235	161	182	131	150	128	140	150	150	241	241		tree
810	Garratts Fm	192	192	210	212	226	235	161	182	131	150	128	140	150	150	241	241			checked corrected
828N	Dinton Park	192	192	210	210	195	195	161	182	139	150	138	140	140	150	241	255		tree
828S	Dinton Park	192	192	210	210	195	195	161	182	139	150	138	140	140	150	241	255
List of Sample Pairs Matching at all loci 6 SSRs
not clonal, disproved by 8-SSR analysis		use as examples of problem of using 6 SSRs to determine populations
Sample	Pop	CsCAT1				CsCAT3		CsCAT6				CsCAT16		EMCs25		EMCs38
110	Tortworth Chestnut	203	221			226	259	179	194			128	128	140	140	255	261
T10	Tortworth Chestnut	203	221			226	259	179	194			128	128	140	140	255	261
FTT78	C. s. Mintching Wood A (GB Clone 78)	174	192			235	259	177	177			128	143	160	160	241	243
FTT79	C. s. Mintching Wood B (GB Clone 79)	174	192			235	259	177	177			128	143	160	160	241	243
FTT112	C. s. Stretton Hall A (GB Clone 112)	192	203			224	226	161	194			128	140	140	140	255	257
FTT113	C. s. Stretton Hall B (GB Clone 113)	192	203			224	226	161	194			128	140	140	140	255	257
List of Sample Pairs Matching at All But 1 Loci 6 SSR European sites only				green highlight and red in bold means allelic difference is possible result of mutation
Sample	Pop	CsCAT1				CsCAT3		CsCAT6				CsCAT16		EMCs25		EMCs38
PT03-9	3	192	192			195	236	182	194			128	140	140	140	247	257		ser 3
PT03-13	3	192	192			195	236	168	182			128	140	140	140	247	257		ser 3
SP08-11	11	192	221			195	226	158	158			140	140	140	140	247	247		ser 2
SP08-20	11	192	192			195	226	158	158			140	140	140	140	247	247		ser 2
SP12-3	15	192	215			226	243	161	182			128	140	140	140	229	250		ser 4
SP12-5	15	192	215			226	243	161	182			128	140	140	140	250	252		ser 3
SP03-4	6	192	192			195	226	158	172			128	138	157	157	237	255		ser 2
SP13-8	16	192	192			226	234	158	172			128	138	157	157	237	255		ser 2
SP13-4	16	192	192			234	234	172	172			138	140	157	157	255	261		ser 2
SP13-12	16	192	192			234	235	172	172			138	140	157	157	255	261		ser 2 mutation?
SP13-8	16	192	192			226	234	158	172			128	138	157	157	237	255		ser 2
SP13-15	16	192	192			226	234	158	172			128	138	157	157	239	239		ser 2
SP13-13	16	192	192			226	234	158	172			128	140	140	147	237	255		ser 1
SP13-23	16	192	192			228	235	158	172			128	140	140	147	237	255		ser 1 mutation?
SP17-7	20	192	221			224	242	179	179			140	140	140	150	241	241		ser 1
SP17-8	20	192	221			224	224	179	179			140	140	140	150	241	241		ser 1
SP17-7	20	192	221			224	242	179	179			140	140	140	150	241	241		ser 1
SP17-9	20	192	221			242	224	172	194			140	140	140	150	241	241		ser 1
FR01-5	21	192	192			223	234	190	190			128	140	140	150	230	241		ser 1
FR01-14	21	192	192			223	234	161	182			128	140	140	150	230	241		ser 1
IT04-3	27	192	192			211	224	172	182			140	143	140	140	257	257		ser 2
IT04-10	27	192	192			211	224	172	177			140	143	140	140	257	257		ser 3
IT04-10	27	192	192			211	224	172	177			140	143	140	140	257	257		ser 3
IT04-13	27	192	192			211	224	172	177			140	143	140	140	239	257		ser 3
IT04-17	27	192	192			211	224	177	182			128	145	140	140	250	257		ser 3
IT04-23	27	192	192			211	224	177	182			128	143	140	140	250	257		ser 3 mutation?
IT04-25	27	192	192			224	224	158	182			128	143	140	157	250	270		ser 2
IT04-26	27	192	192			224	224	158	182			128	143	157	157	250	270		ser 2
IT07-1	30	192	221			224	224	172	182			128	140	157	157	257	270		ser 2
IT07-11	30	192	221			195	195	172	182			128	140	157	157	257	270		ser 2
IT07-14	30	221	221			224	224	158	182			128	140	157	157	257	270		ser 2
IT07-20	30	221	221			252	253	158	182			128	140	157	157	257	270		ser 2
SK02-3	33	192	215			224	242	172	194			128	140	147	147	241	255		ser 1
SK02-4	33	192	215			226	261	172	194			128	140	147	147	241	255		ser 1
SK02-2	33	215	215			226	242	172	194			128	140	147	147	241	247		ser 1
SK02-9	33	192	215			226	242	172	194			128	140	147	147	241	247		ser 1
SK02-11	33	192	215			226	226	194	194			128	140	147	147	241	241		ser 1
SK02-12	33	192	215			226	226	161	172			128	140	147	147	241	241		ser 1
SK02-8	33	192	192			226	242	172	172			128	128	147	147	241	241		ser 1
SK02-19	33	215	221			226	242	172	172			128	128	147	147	241	241		ser 1
SK02-10	33	192	215			226	266	172	172			128	140	147	147	241	241		ser 1
SK02-20	33	192	215			226	226	172	172			128	140	147	147	241	241		ser 1
SK02-11	33	192	215			226	226	194	194			128	140	147	147	241	241		ser 1
SK02-20	33	192	215			226	226	172	172			128	140	147	147	241	241		ser 1
SK02-12	33	192	215			226	226	161	172			128	140	147	147	241	241		ser 1
SK02-20	33	192	215			226	226	172	172			128	140	147	147	241	241		ser 1
SK02-11	33	192	215			226	226	194	194			128	140	147	147	241	241		ser 1
SK02-21	33	192	215			226	264	194	194			128	140	147	147	241	241		ser 1
SK02-16	33	192	215			226	259	172	172			140	140	147	147	241	241		ser 1
SK03-9	34	192	215			228	242	172	172			140	140	147	147	241	241		ser 1
SK03-6	34	192	221			242	242	172	172			128	128	140	140	230	247		ser 3? Q<0.5
SK03-12	34	192	221			242	242	172	172			128	130	140	140	230	247		ser 4? Q<0.5 mutation?
HU01-22	35	192	221			195	242	161	194			130	140	162	162	243	247		ser 4
HU01-25	35	192	221			189	234	161	194			130	140	162	162	243	247		ser 4
RO02-1	37	192	192			234	259	172	172			140	140	150	150	241	241		ser 1
RO02-5	37	192	192			234	259	172	172			128	140	150	150	241	241		ser 1
List of Sample Pairs Matching at All But 1 Loci 8 SSR			green highlight and red in bold means allelic difference is possible result of mutation
Sample	Pop	CAT1		CAT2		CAT3		CAT6		CAT14		CAT16		EMCs25		EMCs38		type of clone
007S	Chestnuts Wood	192	192	210	210	226	235	166	182	131	139	128	130	150	150	241	247	tree stool	ser 1	UNC = C
007N	Chestnuts Wood	192	192	210	210	226	235	166	182	131	139	128	132	150	150	241	247		ser 1 = mutation
204E	Lydney Park	174	215	210	212	224	224	161	194	131	160	138	140	140	140	250	255	tree fork	ser 3	UNC
204S	Lydney Park	174	215	210	212	224	224	161	194	131	160	138	140	140	140	243	250		ser 3	?graft?
462SW	Seven Sisters, Penshurst	192	215	195	214	250	252	172	172	139	160	130	138	140	140	250	255	tree ring	ser 3	UNC = C
462WSW	Seven Sisters, Penshurst	192	215	195	214	252	252	172	172	139	160	130	138	140	140	250	255		ser 3 = mutation
462SW	Seven Sisters, Penshurst	192	215	195	214	250	252	172	172	139	160	130	138	140	140	250	255	tree ring	ser 3
462NW	Seven Sisters, Penshurst	192	215	195	214	243	243	172	172	139	160	130	138	140	140	250	255		Ser 1	UNC
462WSW	Seven Sisters, Penshurst	192	215	195	214	252	252	172	172	139	160	130	138	140	140	250	255	tree ring	Ser 3
462NW	Seven Sisters, Penshurst	192	215	195	214	243	243	172	172	139	160	130	138	140	140	250	255		Ser 1	UNC
291bS	Baldwyns	192	192	210	210	195	195	177	182	131	139	128	140	157	157	247	270	tree ring	Ser 1	UNC
291aSE	Baldwyns	192	192	210	210	195	195	177	182	131	139	128	140	157	157	247	253	tree ring	Ser 2
291bS	Baldwyns	192	192	210	210	195	195	177	182	131	139	128	140	157	157	247	270	tree ring	Ser 1
516	Lesnes	192	192	210	210	195	255	177	182	131	139	128	140	157	157	247	270	coppice stool	Ser 3	NC
592E	Holnicote House	192	221	210	222	195	235	172	196	131	150	140	143	157	157	250	270	tree stool	Ser 2	UNC??
592N	Holnicote House	192	221	210	222	195	235	172	199	131	150	140	143	157	157	250	270		Ser 3 = not mutation?
635N	Holt Hall	192	192	210	210	195	195	177	182	131	139	140	140	140	140	250	255	tree stool	ser 3
635S	Holt Hall	192	192	210	210	195	250	177	182	131	139	140	140	140	140	250	255		ser 4	UNC
680E	Hagley Hall	192	213	212	232	224	253	172	177	139	148	140	143	140	140	239	247	tree	ser 3	? Graft?
680W	Hagley Hall	192	213	212	232	224	253	172	177	139	148	140	143	140	147	239	247		ser 1	UNC
109	Tortworth Chestnut	203	221	206	212	226	259	179	194	131	150	128	128	140	140	255	261	tree	ser 3	UNC = C
T10	Tortworth Chestnut	203	221	206	214	226	259	179	194	131	150	128	128	140	140	255	261	layer	ser 3 mutation
109	Tortworth Chestnut	203	221	206	212	226	259	179	194	131	150	128	128	140	140	255	261	tree layer	ser 3
T11	Tortworth Chestnut	203	221	206	212	226	250	179	194	131	150	128	128	140	140	255	261		ser 3	UNC
FTT78	C. s. Mintching Wood A (GB Clone 78)	174	192	210	234	235	259	177	177	131	139	128	143	160	160	241	243	stool	ser 4	UNC = C
FTT79	C. s. Mintching Wood B (GB Clone 79)	174	192	210	232	235	259	177	177	131	139	128	143	160	160	241	243	layer	ser 4 mutation? veg propag
FTT133	C. s. Warren Plantation A (GB Clone 133)	192	206	232	232	224	236	172	194	131	160	128	140	150	157	241	255	tree	ser 1
FTT134	C. s. Warren Plantation B (GB Clone 134)	192	206	232	232	224	236	172	194	131	160	128	140	157	157	241	255	tree	ser 2	NC
FTT184	C.s. Site 14 Kilshane	192	192	210	210	224	259	166	177	131	131	140	140	160	160	243	261	tree stool	ser 4
FTT185	C.s. Site 14 Kilshane	192	192	210	210	224	224	166	177	131	131	140	140	160	160	243	261	tree	ser 4	NC
List of Sample Pairs Matching at All But 1 Loci 6 SSR Eur:Br sites only
SP03-9	Spain	192	192			226	226	172	182			138	140	140	140	257	257		ser 3
6	Chestnuts Wd	192	192			226	226	172	182			128	128	140	140	257	257		ser 3
FR03-8	France	192	192			224	235	161	196			140	140	140	150	241	250		ser 1
613N	Fredville	192	192			224	235	166	182			140	140	140	150	241	250		ser 1
IT07-1	Italy	192	221			224	224	172	182			128	140	157	157	257	270		ser 2
634	Holt Hall	192	221			224	224	172	182			128	140	157	157	241	270		ser 3
List of Sample Pairs Matching at All But 1 Loci 6 SSR British sites		use as examples of problem with using 6 SSRs to determine populations
not clonal, disproved by 8-SSR analysis
15	Chestnuts Wd	192	192			224	235	161	182			128	140	157	157	241	270		ser 2
98	Bigsweir	192	192			226	235	161	182			128	140	157	157	241	270		ser 2	NC at 8 SSRs
14	Chestnuts Wd	192	192			224	226	161	182			128	140	140	150	241	261		ser 1
284	Felbridge Ave	192	192			224	226	161	182			128	140	140	150	241	257		ser 1
95	Bigsweir	192	192			224	234	161	182			128	140	140	150	241	257		ser 1
284	Felbridge Ave	192	192			224	226	161	182			128	140	140	150	241	257		ser 1
531	Canford School	192	192			224	226	161	166			128	140	147	150	237	241		ser 2
574W	Sunninghill	192	192			224	226	166	182			128	140	147	150	237	241		ser 1
275	Cowdray Pk	192	215			224	226	177	196			128	140	140	140	239	255		ser 1
603	Godinton	192	215			224	226	177	182			128	140	140	140	239	255		ser 3
596W	Howletts	192	192			224	226	161	182			128	140	140	140	250	255		ser 2
644E	Copperas	192	192			224	226	194	194			128	140	140	140	250	255		ser 3
T10	Tortworth	203	221			226	259	179	194			128	128	140	140	255	261		ser 3
T11	Tortworth	203	221			226	250	179	194			128	128	140	140	255	261		ser 3	UNC
96	Bigsweir	192	192			226	235	182	182			128	140	140	150	241	257		ser 1
FTT40	C. s. Endsleigh House A (GB Clone 40)	192	192			224	226	182	182			128	140	140	150	241	257		ser 1
284	Daniels Wd	192	192			224	226	161	182			128	140	140	150	241	257		ser 1
FTT40	C. s. Endsleigh House A (GB Clone 40)	192	192			224	226	182	182			128	140	140	150	241	257		ser 1
85	Cockshoot Lodge	192	192			224	226	161	166			128	140	140	140	250	250		ser 3
FTT186	C.s. Site 14 Kilshane	192	192			224	226	161	166			128	140	140	140	247	257		ser 3
106	quarry	192	192			224	226	172	182			128	140	140	140	247	257		ser 3
FTT186	C.s. Site 14 Kilshane	192	192			224	226	161	166			128	140	140	140	247	257		ser 3
222	Bertholey Park	192	192			226	235	166	182			128	140	150	150	241	255		ser 1
224	Bertholey Park	192	192			226	226	166	182			128	140	150	150	241	255		ser 1
